# Supplementary material for: Side-Chain Type Ferrocene Macrocycles
Source: Precis Chem. 2024 Mar 13;2(4):143–50. doi: 10.1021/prechem.3c00121 (PMC11503920; doi:10.1021/prechem.3c00121)
Supplement: Supplementary file 2 — pc3c00121_si_002.cif [file pc3c00121_si_002.cif]

data_20220624lb_0m
_audit_creation_date               2023-02-27
_audit_creation_method
;
Olex2 1.5
(compiled 2022.04.07 svn.rca3783a0 for OlexSys, GUI svn.r6498)
;
_shelx_SHELXL_version_number       '2018/3'
_audit_contact_author_address      ?
_audit_contact_author_email        ?
_audit_contact_author_name         ''
_audit_contact_author_phone        ?
_publ_contact_author_id_orcid      ?
_publ_section_references
;
Dolomanov, O.V., Bourhis, L.J., Gildea, R.J, Howard, J.A.K. & Puschmann, H.
 (2009), J. Appl. Cryst. 42, 339-341.

Sheldrick, G.M. (2015). Acta Cryst. C71, 3-8.
;
_chemical_name_common              ?
_chemical_name_systematic          ?
_chemical_formula_moiety           '4(C22 H16 Cl2 Fe)'
_chemical_formula_sum              'C88 H64 Cl8 Fe4'
_chemical_formula_weight           1628.39
_chemical_absolute_configuration   ?
_chemical_melting_point            ?
loop_
  _atom_type_symbol
  _atom_type_description
  _atom_type_scat_dispersion_real
  _atom_type_scat_dispersion_imag
  _atom_type_scat_source
 'C' 'C' 0.0033 0.0016 'International Tables Vol C Tables 4.2.6.8 and 6.1.1.4'
 'H' 'H' 0.0000 0.0000 'International Tables Vol C Tables 4.2.6.8 and 6.1.1.4'
 'Cl' 'Cl' 0.1484 0.1585 'International Tables Vol C Tables 4.2.6.8 and 6.1.1.4'
 'Fe' 'Fe' 0.3463 0.8444 'International Tables Vol C Tables 4.2.6.8 and 6.1.1.4'

_shelx_space_group_comment
;
The symmetry employed for this shelxl refinement is uniquely defined
by the following loop, which should always be used as a source of
symmetry information in preference to the above space-group names.
They are only intended as comments.
;
_space_group_crystal_system        'triclinic'
_space_group_IT_number             1
_space_group_name_H-M_alt          'P 1'
_space_group_name_Hall             'P 1'
loop_
  _space_group_symop_operation_xyz
 'x, y, z'

_cell_length_a                     10.9681(16)
_cell_length_b                     7.6771(11)
_cell_length_c                     21.343(4)
_cell_angle_alpha                  90
_cell_angle_beta                   90.092(6)
_cell_angle_gamma                  90
_cell_volume                       1797.2(5)
_cell_formula_units_Z              1
_cell_measurement_reflns_used      7726
_cell_measurement_temperature      296.15
_cell_measurement_theta_max        24.8335
_cell_measurement_theta_min        2.6651
_shelx_estimated_absorpt_T_max     0.915
_shelx_estimated_absorpt_T_min     0.876
_exptl_absorpt_coefficient_mu      1.137
_exptl_absorpt_correction_T_max    0.7454
_exptl_absorpt_correction_T_min    0.5660
_exptl_absorpt_correction_type     multi-scan
_exptl_absorpt_process_details
;
 SADABS 2016/2: Krause, L., Herbst-Irmer, R., Sheldrick G.M. & Stalke D.,
 J. Appl. Cryst. 48 (2015) 3-10
;
_exptl_absorpt_special_details     ?
_exptl_crystal_colour              red
_exptl_crystal_colour_primary      red
_exptl_crystal_density_diffrn      1.505
_exptl_crystal_density_meas        ?
_exptl_crystal_density_method      ?
_exptl_crystal_description         block
_exptl_crystal_F_000               832
_exptl_crystal_size_max            0.12
_exptl_crystal_size_mid            0.11
_exptl_crystal_size_min            0.08
_exptl_transmission_factor_max     ?
_exptl_transmission_factor_min     ?
_diffrn_reflns_av_R_equivalents    0.0608
_diffrn_reflns_av_unetI/netI       0.0911
_diffrn_reflns_Laue_measured_fraction_full  0.961
_diffrn_reflns_Laue_measured_fraction_max  0.961
_diffrn_reflns_limit_h_max         13
_diffrn_reflns_limit_h_min         -13
_diffrn_reflns_limit_k_max         9
_diffrn_reflns_limit_k_min         -9
_diffrn_reflns_limit_l_max         25
_diffrn_reflns_limit_l_min         -25
_diffrn_reflns_number              21893
_diffrn_reflns_point_group_measured_fraction_full  0.886
_diffrn_reflns_point_group_measured_fraction_max  0.886
_diffrn_reflns_theta_full          24.997
_diffrn_reflns_theta_max           24.997
_diffrn_reflns_theta_min           2.086
_diffrn_ambient_temperature        296.15
_diffrn_detector_area_resol_mean   ?
_diffrn_measured_fraction_theta_full  0.961
_diffrn_measured_fraction_theta_max  0.961
_diffrn_measurement_device_type    Bruker
_diffrn_measurement_method         ?
_diffrn_radiation_type             MoK\a
_diffrn_radiation_wavelength       0.71073
_diffrn_source                     ?
_reflns_Friedel_coverage           0.844
_reflns_Friedel_fraction_full      0.811
_reflns_Friedel_fraction_max       0.811
_reflns_number_gt                  8901
_reflns_number_total               11193
_reflns_special_details
;
 Reflections were merged by SHELXL according to the crystal
 class for the calculation of statistics and refinement.
 
 _reflns_Friedel_fraction is defined as the number of unique
 Friedel pairs measured divided by the number that would be
 possible theoretically, ignoring centric projections and
 systematic absences.
;
_reflns_threshold_expression       'I > 2\s(I)'
_computing_cell_refinement         ?
_computing_data_collection         ?
_computing_data_reduction          ?
_computing_molecular_graphics      'Olex2 1.5 (Dolomanov et al., 2009)'
_computing_publication_material    'Olex2 1.5 (Dolomanov et al., 2009)'
_computing_structure_refinement    'SHELXL 2018/3 (Sheldrick, 2015)'
_computing_structure_solution      'SHELXT 2018/2 (Sheldrick, 2018)'
_refine_diff_density_max           0.273
_refine_diff_density_min           -0.250
_refine_diff_density_rms           0.048
_refine_ls_abs_structure_details
;
 Flack x determined using 3568 quotients [(I+)-(I-)]/[(I+)+(I-)]
 (Parsons, Flack and Wagner, Acta Cryst. B69 (2013) 249-259).
;
_refine_ls_abs_structure_Flack     0.023(15)
_refine_ls_extinction_coef         .
_refine_ls_extinction_method       none
_refine_ls_goodness_of_fit_ref     0.974
_refine_ls_hydrogen_treatment      constr
_refine_ls_matrix_type             full
_refine_ls_number_parameters       901
_refine_ls_number_reflns           11193
_refine_ls_number_restraints       3
_refine_ls_R_factor_all            0.0567
_refine_ls_R_factor_gt             0.0409
_refine_ls_restrained_S_all        0.974
_refine_ls_shift/su_max            0.001
_refine_ls_shift/su_mean           0.000
_refine_ls_structure_factor_coef   Fsqd
_refine_ls_weighting_details       'w=1/[\s^2^(Fo^2^)] where P=(Fo^2^+2Fc^2^)/3'
_refine_ls_weighting_scheme        calc
_refine_ls_wR_factor_gt            0.0924
_refine_ls_wR_factor_ref           0.1010
_refine_special_details            ?
_olex2_refinement_description
;
1.a Aromatic/amide H refined with riding coordinates:
 C00F(H00F), C00K(H00K), C00L(H00L), C00M(H00M), C00N(H00N), C00P(H00P),
 C00S(H00S), C00T(H00T), C00U(H00U), C00V(H00V), C00W(H00W), C00Y(H00Y),
 C00Z(H00Z), C010(H010), C011(H011), C012(H012), C014(H014), C019(H019),
 C01B(H01B), C01C(H01C), C01G(H01G), C01H(H01H), C01I(H01I), C01K(H01K),
 C01L(H01L), C01M(H01M), C01N(H01N), C01O(H01O), C01P(H01P), C01R(H01R),
 C01S(H01S), C01U(H01U), C01V(H01V), C01W(H01W), C01X(H01X), C01Z(H01Z),
 C020(H020), C022(H022), C023(H023), C024(H024), C025(H025), C026(H026),
 C027(H027), C028(H028), C029(H029), C02A(H02A), C02B(H02B), C02C(H02C),
 C02D(H02D), C02E(H02E), C02F(H02F), C02G(H02G), C02H(H02H), C02I(H02I),
 C02J(H02J), C02K(H02K), C02L(H02L), C02M(H02M), C02N(H02N), C02O(H02O),
 C02P(H02P), C02Q(H02Q), C02R(H02R), C02S(H02S)
;
_atom_sites_solution_hydrogens     geom
_atom_sites_solution_primary       dual
_atom_sites_solution_secondary     ?
loop_
  _atom_site_label
  _atom_site_type_symbol
  _atom_site_fract_x
  _atom_site_fract_y
  _atom_site_fract_z
  _atom_site_U_iso_or_equiv
  _atom_site_adp_type
  _atom_site_occupancy
  _atom_site_site_symmetry_order
  _atom_site_calc_flag
  _atom_site_refinement_flags_posn
  _atom_site_refinement_flags_adp
  _atom_site_refinement_flags_occupancy
  _atom_site_disorder_assembly
  _atom_site_disorder_group
 Fe01 Fe 0.26259(8) 0.27110(10) 0.26000(5) 0.0372(3) Uani 1 1 d . . . . .
 Fe02 Fe 0.73714(8) 0.77112(10) 0.26002(5) 0.0373(3) Uani 1 1 d . . . . .
 Fe03 Fe 0.73737(8) -0.27059(10) 0.75997(5) 0.0370(3) Uani 1 1 d . . . . .
 Fe04 Fe 0.26250(8) 0.22942(10) -0.24001(5) 0.0373(3) Uani 1 1 d . . . . .
 Cl05 Cl 0.0345(2) 0.5693(3) 0.05889(11) 0.0674(6) Uani 1 1 d . . . . .
 Cl06 Cl 0.6183(2) 0.0882(3) 0.44133(10) 0.0716(6) Uani 1 1 d . . . . .
 Cl07 Cl 0.9656(2) 0.0692(3) 1.05897(11) 0.0691(6) Uani 1 1 d . . . . .
 Cl08 Cl 0.9652(2) 0.4310(3) 0.55901(10) 0.0677(6) Uani 1 1 d . . . . .
 Cl09 Cl 0.0342(2) -0.0694(3) 0.55891(11) 0.0681(6) Uani 1 1 d . . . . .
 Cl0A Cl 0.6183(2) 0.4121(3) -0.05848(11) 0.0714(6) Uani 1 1 d . . . . .
 Cl0B Cl 0.3814(2) -0.0879(3) -0.05881(10) 0.0722(6) Uani 1 1 d . . . . .
 Cl0C Cl 0.3818(2) 0.5882(3) -0.55866(11) 0.0716(6) Uani 1 1 d . . . . .
 C00D C 0.2460(6) 0.0410(8) 0.3804(3) 0.0402(16) Uani 1 1 d . . . . .
 C00E C 0.2457(6) 0.4588(8) -0.1195(3) 0.0424(17) Uani 1 1 d . . . . .
 C00F C 0.2843(7) 0.0095(9) 0.2613(3) 0.0391(18) Uani 1 1 d . . . . .
 H00F H 0.223915 -0.072240 0.252820 0.047 Uiso 1 1 calc R U . . .
 C00G C 0.7541(6) 0.5402(8) 0.3811(3) 0.0412(16) Uani 1 1 d . . . . .
 C00H C 0.6889(6) 0.5799(8) 0.3221(3) 0.0417(16) Uani 1 1 d . . . . .
 C00I C 0.6883(6) -0.0788(8) 0.8220(3) 0.0383(16) Uani 1 1 d . . . . .
 C00J C 0.3108(6) 0.4211(8) -0.1781(3) 0.0411(16) Uani 1 1 d . . . . .
 C00K C 0.7214(7) 0.4096(10) 0.0562(4) 0.059(2) Uani 1 1 d . . . . .
 H00K H 0.783337 0.344245 0.038086 0.071 Uiso 1 1 calc R U . . .
 C00L C 0.4101(6) 0.1992(8) 0.3132(4) 0.0434(16) Uani 1 1 d . . . . .
 H00L H 0.447196 0.263991 0.344712 0.052 Uiso 1 1 calc R U . . .
 C00M C 0.7214(7) 0.0902(10) 0.5564(4) 0.059(2) Uani 1 1 d . . . . .
 H00M H 0.784353 0.153334 0.538138 0.071 Uiso 1 1 calc R U . . .
 C00N C 0.4417(7) 0.2028(9) 0.2494(4) 0.0479(19) Uani 1 1 d . . . . .
 H00N H 0.502901 0.270608 0.231645 0.057 Uiso 1 1 calc R U . . .
 C00O C 0.3113(7) 0.0792(8) 0.3217(3) 0.0437(17) Uani 1 1 d . . . . .
 C00P C 0.5902(6) 0.6989(9) 0.3131(4) 0.0461(17) Uani 1 1 d . . . . .
 H00P H 0.553200 0.764173 0.344459 0.055 Uiso 1 1 calc R U . . .
 C00Q C 0.3634(6) 0.0835(8) 0.2160(3) 0.0405(16) Uani 1 1 d . . . . .
 C00R C 0.7541(6) -0.0424(8) 0.8809(3) 0.0416(16) Uani 1 1 d . . . . .
 C00S C 0.2848(7) 0.4919(9) -0.2390(4) 0.0414(19) Uani 1 1 d . . . . .
 H00S H 0.225163 0.574672 -0.247553 0.050 Uiso 1 1 calc R U . . .
 C00T C 0.2787(7) 0.5915(10) -0.4436(4) 0.058(2) Uani 1 1 d . . . . .
 H00T H 0.216638 0.656472 -0.461905 0.070 Uiso 1 1 calc R U . . .
 C00U C 0.2320(10) -0.0293(11) -0.2286(6) 0.072(3) Uani 1 1 d . . . . .
 H00U H 0.287606 -0.107415 -0.211403 0.086 Uiso 1 1 calc R U . . .
 C00V C 0.2794(7) -0.0907(10) 0.0561(4) 0.058(2) Uani 1 1 d . . . . .
 H00V H 0.217654 -0.156378 0.037873 0.069 Uiso 1 1 calc R U . . .
 C00W C 0.7162(7) 0.5083(9) 0.2613(4) 0.0419(18) Uani 1 1 d . . . . .
 H00W H 0.776523 0.426553 0.252839 0.050 Uiso 1 1 calc R U . . .
 C00X C 0.3756(7) -0.0333(9) 0.0207(4) 0.0478(18) Uani 1 1 d . . . . .
 C00Y C 0.5583(7) 0.7013(9) 0.2498(4) 0.0446(18) Uani 1 1 d . . . . .
 H00Y H 0.496780 0.768873 0.232269 0.053 Uiso 1 1 calc R U . . .
 C00Z C 0.4091(6) 0.3025(9) -0.1873(4) 0.0479(18) Uani 1 1 d . . . . .
 H00Z H 0.446417 0.237747 -0.155807 0.057 Uiso 1 1 calc R U . . .
 C010 C 0.2749(7) -0.0499(10) 0.1196(4) 0.0544(19) Uani 1 1 d . . . . .
 H010 H 0.208917 -0.087153 0.143377 0.065 Uiso 1 1 calc R U . . .
 C011 C 0.2746(7) 0.5515(10) -0.3806(4) 0.0538(19) Uani 1 1 d . . . . .
 H011 H 0.209009 0.589951 -0.356765 0.065 Uiso 1 1 calc R U . . .
 C012 C 0.5904(6) -0.1993(8) 0.8134(4) 0.0457(17) Uani 1 1 d . . . . .
 H012 H 0.553735 -0.264826 0.844840 0.055 Uiso 1 1 calc R U . . .
 C013 C 0.3637(6) 0.4169(8) -0.2842(3) 0.0377(16) Uani 1 1 d . . . . .
 C014 C 0.4410(7) 0.2979(9) -0.2508(4) 0.0451(18) Uani 1 1 d . . . . .
 H014 H 0.501978 0.229360 -0.268328 0.054 Uiso 1 1 calc R U . . .
 C015 C 0.3668(6) 0.0451(7) 0.1478(3) 0.0397(16) Uani 1 1 d . . . . .
 C016 C 0.6248(7) 0.4672(9) 0.0208(4) 0.0463(17) Uani 1 1 d . . . . .
 C017 C 0.3754(7) 0.5343(9) -0.4791(4) 0.0485(18) Uani 1 1 d . . . . .
 C018 C 0.6354(6) 0.5832(8) 0.2161(3) 0.0395(16) Uani 1 1 d . . . . .
 C019 C 0.5586(6) -0.2022(9) 0.7490(4) 0.0445(18) Uani 1 1 d . . . . .
 H019 H 0.497867 -0.270610 0.731015 0.053 Uiso 1 1 calc R U . . .
 C01A C 0.8846(7) 0.0283(9) 0.9900(4) 0.0483(19) Uani 1 1 d . . . . .
 C01B C 0.8469(7) 0.0807(10) 0.8826(4) 0.0560(19) Uani 1 1 d . . . . .
 H01B H 0.866618 0.140013 0.846046 0.067 Uiso 1 1 calc R U . . .
 C01C C 0.7252(7) 0.4506(10) 0.1198(4) 0.0528(19) Uani 1 1 d . . . . .
 H01C H 0.791057 0.413144 0.143736 0.063 Uiso 1 1 calc R U . . .
 C01D C 0.6235(7) 0.0340(9) 0.5207(4) 0.0487(18) Uani 1 1 d . . . . .
 C01E C 0.3667(6) 0.4548(7) -0.3519(3) 0.0395(15) Uani 1 1 d . . . . .
 C01F C 0.8835(6) 0.4734(9) 0.4907(4) 0.0456(18) Uani 1 1 d . . . . .
 C01G C 0.7241(7) 0.0509(10) 0.6197(4) 0.055(2) Uani 1 1 d . . . . .
 H01G H 0.789473 0.089907 0.643724 0.066 Uiso 1 1 calc R U . . .
 C01H C 0.7156(7) -0.0079(9) 0.7615(4) 0.0426(19) Uani 1 1 d . . . . .
 H01H H 0.776023 0.073831 0.753020 0.051 Uiso 1 1 calc R U . . .
 C01I C 0.7288(7) 0.6264(9) 0.4358(4) 0.0545(19) Uani 1 1 d . . . . .
 H01I H 0.667059 0.709412 0.435932 0.065 Uiso 1 1 calc R U . . .
 C01J C 0.1158(6) -0.0278(9) 0.4906(4) 0.0469(18) Uani 1 1 d . . . . .
 C01K C 0.5378(7) 0.6021(8) 0.1099(4) 0.0512(19) Uani 1 1 d . . . . .
 H01K H 0.475825 0.668837 0.127396 0.061 Uiso 1 1 calc R U . . .
 C01L C 0.7284(7) -0.1260(9) 0.9362(4) 0.0549(19) Uani 1 1 d . . . . .
 H01L H 0.665597 -0.207344 0.936802 0.066 Uiso 1 1 calc R U . . .
 C01M C 0.0893(7) 0.6185(10) -0.0639(4) 0.058(2) Uani 1 1 d . . . . .
 H01M H 0.028658 0.703133 -0.064149 0.069 Uiso 1 1 calc R U . . .
 C01N C 0.1512(7) -0.0805(10) 0.3824(4) 0.0521(18) Uani 1 1 d . . . . .
 H01N H 0.129586 -0.138390 0.345758 0.062 Uiso 1 1 calc R U . . .
 C01O C 0.2096(8) 0.0935(10) 0.4902(4) 0.057(2) Uani 1 1 d . . . . .
 H01O H 0.230176 0.152230 0.526809 0.069 Uiso 1 1 calc R U . . .
 C01P C 0.1535(7) 0.5822(10) -0.1177(4) 0.055(2) Uani 1 1 d . . . . .
 H01P H 0.134395 0.642641 -0.154150 0.066 Uiso 1 1 calc R U . . .
 C01Q C 0.6340(6) 0.5449(7) 0.1481(3) 0.0385(15) Uani 1 1 d . . . . .
 C01R C 0.8469(7) 0.4184(10) 0.3826(4) 0.057(2) Uani 1 1 d . . . . .
 H01R H 0.867281 0.359335 0.346070 0.069 Uiso 1 1 calc R U . . .
 C01S C 0.4618(7) 0.1008(9) 0.1114(4) 0.0503(18) Uani 1 1 d . . . . .
 H01S H 0.524419 0.164957 0.129705 0.060 Uiso 1 1 calc R U . . .
 C01T C 0.6352(6) -0.0829(8) 0.7163(3) 0.0424(17) Uani 1 1 d . . . . .
 C01U C 0.9108(7) 0.1178(10) 0.9366(4) 0.059(2) Uani 1 1 d . . . . .
 H01U H 0.971117 0.202888 0.936528 0.071 Uiso 1 1 calc R U . . .
 C01V C 0.5376(7) -0.1017(9) 0.6105(4) 0.0500(18) Uani 1 1 d . . . . .
 H01V H 0.475692 -0.168574 0.627966 0.060 Uiso 1 1 calc R U . . .
 C01W C 0.2714(7) 0.3749(9) -0.0640(4) 0.056(2) Uani 1 1 d . . . . .
 H01W H 0.333965 0.293136 -0.063450 0.068 Uiso 1 1 calc R U . . .
 C01X C 0.7919(8) -0.0945(10) 0.9912(4) 0.059(2) Uani 1 1 d . . . . .
 H01X H 0.773033 -0.154109 1.027822 0.071 Uiso 1 1 calc R U . . .
 C01Y C 0.1158(6) 0.5280(9) -0.0096(4) 0.0470(18) Uani 1 1 d . . . . .
 C01Z C 0.2087(8) 0.4064(10) -0.0091(4) 0.061(2) Uani 1 1 d . . . . .
 H01Z H 0.228595 0.346875 0.027462 0.073 Uiso 1 1 calc R U . . .
 C020 C 0.2720(8) 0.1271(9) 0.4358(4) 0.061(2) Uani 1 1 d . . . . .
 H020 H 0.333627 0.210234 0.436236 0.073 Uiso 1 1 calc R U . . .
 C021 C 0.6338(6) -0.0433(8) 0.6482(3) 0.0409(16) Uani 1 1 d . . . . .
 C022 C 0.8543(9) -0.4373(12) 0.8035(4) 0.067(3) Uani 1 1 d . . . . .
 H022 H 0.869012 -0.443487 0.846348 0.080 Uiso 1 1 calc R U . . .
 C023 C 0.0896(7) -0.1170(10) 0.4358(4) 0.056(2) Uani 1 1 d . . . . .
 H023 H 0.029413 -0.202351 0.435584 0.068 Uiso 1 1 calc R U . . .
 C024 C 0.1463(9) 0.0612(12) -0.1966(5) 0.070(3) Uani 1 1 d . . . . .
 H024 H 0.131277 0.052779 -0.153834 0.084 Uiso 1 1 calc R U . . .
 C025 C 0.7920(7) 0.5946(10) 0.4912(4) 0.059(2) Uani 1 1 d . . . . .
 H025 H 0.772457 0.654303 0.527723 0.071 Uiso 1 1 calc R U . . .
 C026 C 0.8554(9) 0.9367(12) 0.3030(5) 0.070(3) Uani 1 1 d . . . . .
 H026 H 0.870816 0.943721 0.345816 0.085 Uiso 1 1 calc R U . . .
 C027 C 0.4620(7) 0.3993(9) -0.3899(4) 0.0505(18) Uani 1 1 d . . . . .
 H027 H 0.524270 0.333136 -0.372234 0.061 Uiso 1 1 calc R U . . .
 C028 C 0.9101(7) 0.3821(10) 0.4371(4) 0.059(2) Uani 1 1 d . . . . .
 H028 H 0.970209 0.296558 0.437503 0.071 Uiso 1 1 calc R U . . .
 C029 C 0.1437(9) 0.4356(12) 0.3030(4) 0.068(3) Uani 1 1 d . . . . .
 H029 H 0.128336 0.441969 0.345761 0.081 Uiso 1 1 calc R U . . .
 C02A C 0.7691(10) -0.5297(11) 0.7717(6) 0.075(3) Uani 1 1 d . . . . .
 H02A H 0.714365 -0.608980 0.788788 0.090 Uiso 1 1 calc R U . . .
 C02B C 0.2314(10) 0.5319(12) 0.2714(6) 0.076(3) Uani 1 1 d . . . . .
 H02B H 0.285240 0.611838 0.289004 0.092 Uiso 1 1 calc R U . . .
 C02C C 0.4672(7) 0.4391(9) -0.4530(4) 0.0548(19) Uani 1 1 d . . . . .
 H02C H 0.532451 0.401525 -0.477300 0.066 Uiso 1 1 calc R U . . .
 C02D C 0.9165(8) 0.8298(12) 0.2621(6) 0.075(3) Uani 1 1 d . . . . .
 H02D H 0.977925 0.751023 0.272115 0.090 Uiso 1 1 calc R U . . .
 C02E C 0.0823(8) 0.3286(12) 0.2612(6) 0.070(3) Uani 1 1 d . . . . .
 H02E H 0.019940 0.250819 0.270665 0.084 Uiso 1 1 calc R U . . .
 C02F C 0.4667(7) 0.0628(9) 0.0468(4) 0.0559(19) Uani 1 1 d . . . . .
 H02F H 0.531166 0.102835 0.022473 0.067 Uiso 1 1 calc R U . . .
 C02G C 0.8681(10) 0.8624(14) 0.2017(5) 0.081(3) Uani 1 1 d . . . . .
 H02G H 0.892649 0.810346 0.164448 0.097 Uiso 1 1 calc R U . . .
 C02H C 0.5339(7) -0.0605(10) 0.5469(4) 0.056(2) Uani 1 1 d . . . . .
 H02H H 0.468932 -0.098687 0.522385 0.067 Uiso 1 1 calc R U . . .
 C02I C 0.1329(11) 0.3606(14) 0.2011(5) 0.087(4) Uani 1 1 d . . . . .
 H02I H 0.109516 0.307335 0.163866 0.104 Uiso 1 1 calc R U . . .
 C02J C 0.1323(10) 0.1380(14) -0.2989(5) 0.081(3) Uani 1 1 d . . . . .
 H02J H 0.108428 0.189527 -0.336424 0.097 Uiso 1 1 calc R U . . .
 C02K C 0.2223(10) 0.0152(13) -0.2916(6) 0.083(3) Uani 1 1 d . . . . .
 H02K H 0.269489 -0.030946 -0.323693 0.099 Uiso 1 1 calc R U . . .
 C02L C 0.5331(8) 0.5618(9) 0.0471(4) 0.059(2) Uani 1 1 d . . . . .
 H02L H 0.467706 0.598930 0.022803 0.071 Uiso 1 1 calc R U . . .
 C02M C 0.0828(9) 0.1715(13) -0.2394(6) 0.080(3) Uani 1 1 d . . . . .
 H02M H 0.020932 0.250013 -0.229823 0.096 Uiso 1 1 calc R U . . .
 C02N C 0.8669(11) -0.3615(14) 0.7007(5) 0.082(3) Uani 1 1 d . . . . .
 H02N H 0.889428 -0.309057 0.663208 0.099 Uiso 1 1 calc R U . . .
 C02O C 0.9173(8) -0.3294(12) 0.7603(6) 0.078(3) Uani 1 1 d . . . . .
 H02O H 0.980033 -0.252110 0.769595 0.093 Uiso 1 1 calc R U . . .
 C02P C 0.7689(10) 1.0311(11) 0.2719(6) 0.074(3) Uani 1 1 d . . . . .
 H02P H 0.714492 1.110188 0.289429 0.089 Uiso 1 1 calc R U . . .
 C02Q C 0.7784(10) -0.4845(14) 0.7088(6) 0.082(3) Uani 1 1 d . . . . .
 H02Q H 0.731153 -0.531411 0.676744 0.098 Uiso 1 1 calc R U . . .
 C02R C 0.7778(10) 0.9860(13) 0.2085(6) 0.084(3) Uani 1 1 d . . . . .
 H02R H 0.730592 1.031851 0.176219 0.101 Uiso 1 1 calc R U . . .
 C02S C 0.2234(11) 0.4854(13) 0.2078(6) 0.088(3) Uani 1 1 d . . . . .
 H02S H 0.270810 0.530704 0.175636 0.105 Uiso 1 1 calc R U . . .

loop_
  _atom_site_aniso_label
  _atom_site_aniso_U_11
  _atom_site_aniso_U_22
  _atom_site_aniso_U_33
  _atom_site_aniso_U_23
  _atom_site_aniso_U_13
  _atom_site_aniso_U_12
 Fe01 0.0387(6) 0.0335(5) 0.0394(6) 0.0023(4) 0.0007(5) 0.0020(5)
 Fe02 0.0388(6) 0.0341(6) 0.0389(6) 0.0024(4) -0.0007(5) -0.0022(4)
 Fe03 0.0388(6) 0.0334(5) 0.0388(6) -0.0019(4) -0.0005(5) 0.0013(4)
 Fe04 0.0382(6) 0.0328(5) 0.0411(6) -0.0028(4) 0.0002(5) -0.0022(4)
 Cl05 0.0746(14) 0.0751(13) 0.0526(14) -0.0028(10) 0.0163(10) 0.0040(10)
 Cl06 0.0962(17) 0.0742(13) 0.0443(13) 0.0086(10) -0.0023(11) 0.0059(11)
 Cl07 0.0782(14) 0.0750(13) 0.0540(14) -0.0007(10) -0.0170(11) -0.0056(10)
 Cl08 0.0745(14) 0.0770(13) 0.0514(13) 0.0027(10) -0.0165(11) 0.0017(10)
 Cl09 0.0771(14) 0.0749(13) 0.0523(14) 0.0015(10) 0.0163(11) -0.0046(10)
 Cl0A 0.0949(17) 0.0722(13) 0.0472(13) -0.0094(10) -0.0030(11) -0.0077(11)
 Cl0B 0.0997(17) 0.0723(13) 0.0446(13) -0.0086(10) 0.0016(11) 0.0054(11)
 Cl0C 0.0951(17) 0.0744(13) 0.0453(13) 0.0090(10) 0.0024(11) -0.0074(11)
 C00D 0.042(4) 0.039(4) 0.039(4) 0.004(3) -0.009(3) 0.003(3)
 C00E 0.045(4) 0.035(4) 0.047(5) -0.005(3) -0.003(3) -0.006(3)
 C00F 0.045(4) 0.032(4) 0.040(5) 0.001(3) -0.005(4) 0.002(3)
 C00G 0.047(4) 0.040(4) 0.037(4) 0.005(3) 0.006(3) -0.003(3)
 C00H 0.040(4) 0.034(3) 0.051(5) 0.003(3) 0.005(3) -0.001(3)
 C00I 0.042(4) 0.034(3) 0.039(4) -0.003(3) 0.007(3) 0.005(3)
 C00J 0.045(4) 0.036(3) 0.042(5) -0.005(3) -0.002(3) -0.006(3)
 C00K 0.048(4) 0.062(5) 0.067(6) -0.020(4) 0.001(4) 0.004(4)
 C00L 0.044(4) 0.043(4) 0.043(5) 0.002(3) -0.005(3) -0.002(3)
 C00M 0.058(5) 0.063(5) 0.057(6) 0.015(4) 0.006(4) -0.004(4)
 C00N 0.042(4) 0.044(4) 0.058(6) 0.007(3) 0.000(4) -0.005(3)
 C00O 0.048(4) 0.035(3) 0.048(5) 0.004(3) -0.004(4) 0.005(3)
 C00P 0.042(4) 0.051(4) 0.045(5) 0.004(3) 0.008(3) 0.003(3)
 C00Q 0.046(4) 0.040(4) 0.036(4) 0.000(3) 0.000(3) 0.005(3)
 C00R 0.044(4) 0.042(4) 0.039(4) -0.007(3) 0.006(3) 0.004(3)
 C00S 0.042(4) 0.031(4) 0.052(5) -0.004(3) -0.005(4) 0.000(3)
 C00T 0.056(5) 0.064(5) 0.055(6) 0.013(4) -0.004(4) 0.001(4)
 C00U 0.072(7) 0.040(5) 0.103(10) -0.014(5) -0.001(6) -0.013(4)
 C00V 0.056(5) 0.062(5) 0.055(6) -0.019(4) -0.004(4) -0.001(4)
 C00W 0.048(5) 0.035(4) 0.043(5) -0.002(3) 0.004(4) 0.002(3)
 C00X 0.056(5) 0.046(4) 0.041(5) 0.001(3) 0.003(3) 0.002(3)
 C00Y 0.036(4) 0.041(4) 0.057(5) 0.003(3) 0.000(3) -0.002(3)
 C00Z 0.041(4) 0.045(4) 0.058(5) -0.002(3) -0.009(4) 0.002(3)
 C010 0.041(4) 0.065(5) 0.057(6) -0.006(4) 0.003(4) -0.013(3)
 C011 0.051(4) 0.059(5) 0.052(6) 0.008(4) 0.000(4) 0.007(4)
 C012 0.045(4) 0.043(4) 0.049(5) 0.003(3) 0.013(3) -0.002(3)
 C013 0.036(4) 0.036(3) 0.042(4) 0.000(3) 0.003(3) -0.002(3)
 C014 0.038(4) 0.046(4) 0.051(5) 0.002(3) 0.002(3) -0.003(3)
 C015 0.042(4) 0.031(3) 0.046(5) -0.003(3) 0.002(3) 0.007(3)
 C016 0.057(4) 0.045(4) 0.037(4) 0.001(3) -0.002(3) -0.009(3)
 C017 0.066(5) 0.043(4) 0.036(4) 0.004(3) -0.002(4) -0.013(3)
 C018 0.042(4) 0.037(3) 0.040(4) 0.002(3) 0.000(3) -0.003(3)
 C019 0.034(4) 0.042(4) 0.058(5) 0.000(3) -0.002(3) -0.001(3)
 C01A 0.049(4) 0.053(4) 0.042(5) -0.010(4) -0.001(3) 0.005(3)
 C01B 0.064(5) 0.066(5) 0.038(5) 0.005(3) 0.011(4) -0.017(4)
 C01C 0.048(4) 0.063(5) 0.047(5) -0.008(4) -0.008(4) 0.007(4)
 C01D 0.057(5) 0.044(4) 0.045(5) 0.005(3) -0.003(4) 0.003(3)
 C01E 0.044(4) 0.031(3) 0.044(5) 0.002(3) 0.001(3) -0.006(3)
 C01F 0.050(4) 0.046(4) 0.040(5) 0.006(3) -0.005(3) -0.003(3)
 C01G 0.045(4) 0.065(5) 0.054(6) 0.014(4) -0.006(4) -0.010(4)
 C01H 0.050(5) 0.032(4) 0.046(5) -0.001(3) 0.002(4) 0.001(3)
 C01I 0.058(5) 0.055(4) 0.050(5) -0.003(4) -0.001(4) 0.013(4)
 C01J 0.049(4) 0.048(4) 0.043(5) 0.010(3) 0.008(3) 0.002(3)
 C01K 0.055(4) 0.047(4) 0.052(5) -0.005(3) -0.008(4) 0.011(3)
 C01L 0.062(5) 0.057(4) 0.046(5) 0.007(4) 0.002(4) -0.019(4)
 C01M 0.061(5) 0.062(5) 0.051(5) -0.005(4) -0.003(4) 0.014(4)
 C01N 0.058(5) 0.066(5) 0.032(4) 0.003(3) -0.004(4) -0.022(4)
 C01O 0.069(5) 0.065(5) 0.038(5) -0.007(4) -0.002(4) -0.013(4)
 C01P 0.064(5) 0.065(5) 0.036(5) 0.002(3) -0.002(4) 0.018(4)
 C01Q 0.044(4) 0.029(3) 0.043(4) 0.002(3) 0.002(3) -0.007(3)
 C01R 0.066(5) 0.064(5) 0.041(5) -0.003(4) 0.007(4) 0.020(4)
 C01S 0.047(4) 0.057(4) 0.047(5) -0.005(3) 0.004(3) -0.013(3)
 C01T 0.042(4) 0.037(4) 0.049(5) -0.004(3) -0.003(3) 0.002(3)
 C01U 0.060(5) 0.064(5) 0.053(6) -0.005(4) 0.000(4) -0.017(4)
 C01V 0.051(4) 0.051(4) 0.048(5) 0.007(3) -0.004(4) -0.012(3)
 C01W 0.063(5) 0.054(4) 0.052(5) 0.003(4) 0.002(4) 0.019(4)
 C01X 0.072(5) 0.059(5) 0.046(5) 0.008(4) -0.003(4) -0.015(4)
 C01Y 0.051(4) 0.049(4) 0.041(5) -0.005(3) 0.003(3) -0.004(3)
 C01Z 0.075(6) 0.064(5) 0.044(5) 0.007(4) -0.003(4) 0.016(4)
 C020 0.071(5) 0.054(4) 0.057(6) -0.007(4) -0.006(4) -0.026(4)
 C021 0.044(4) 0.035(3) 0.044(4) 0.005(3) -0.001(3) 0.005(3)
 C022 0.082(7) 0.062(5) 0.057(6) 0.000(4) -0.012(5) 0.032(5)
 C023 0.062(5) 0.058(5) 0.050(5) 0.003(4) -0.002(4) -0.014(4)
 C024 0.076(6) 0.072(6) 0.060(6) 0.003(5) 0.009(5) -0.032(5)
 C025 0.067(5) 0.068(5) 0.043(5) -0.013(4) -0.002(4) 0.020(4)
 C026 0.075(6) 0.066(6) 0.070(7) -0.001(5) -0.018(5) -0.035(5)
 C027 0.052(4) 0.051(4) 0.049(5) 0.003(3) 0.005(4) 0.013(3)
 C028 0.062(5) 0.062(5) 0.053(5) 0.005(4) -0.001(4) 0.016(4)
 C029 0.079(6) 0.060(5) 0.065(6) 0.003(5) 0.016(5) 0.033(5)
 C02A 0.074(7) 0.037(5) 0.113(10) -0.002(5) 0.007(6) 0.007(4)
 C02B 0.080(7) 0.039(5) 0.110(10) -0.006(5) -0.011(7) 0.013(5)
 C02C 0.057(5) 0.057(4) 0.051(5) 0.001(4) 0.017(4) 0.002(4)
 C02D 0.042(5) 0.061(6) 0.122(10) 0.008(6) -0.004(5) -0.006(4)
 C02E 0.044(5) 0.056(6) 0.110(9) 0.006(5) 0.006(5) 0.005(4)
 C02F 0.058(5) 0.055(4) 0.055(5) 0.005(4) 0.017(4) -0.007(4)
 C02G 0.087(7) 0.097(8) 0.058(7) -0.009(5) 0.030(5) -0.050(6)
 C02H 0.059(5) 0.061(5) 0.047(5) 0.000(4) -0.015(4) -0.009(4)
 C02I 0.097(8) 0.093(8) 0.071(8) -0.013(6) -0.040(7) 0.049(7)
 C02J 0.090(7) 0.090(7) 0.062(7) 0.007(5) -0.023(6) -0.041(6)
 C02K 0.081(7) 0.081(7) 0.086(9) -0.047(6) 0.027(6) -0.036(6)
 C02L 0.071(5) 0.054(4) 0.052(5) -0.002(4) -0.019(4) 0.007(4)
 C02M 0.044(5) 0.067(6) 0.129(11) -0.014(6) 0.003(6) -0.018(5)
 C02N 0.101(8) 0.086(7) 0.060(7) 0.022(5) 0.031(6) 0.047(7)
 C02O 0.041(5) 0.058(6) 0.134(11) -0.006(6) -0.008(6) 0.016(5)
 C02P 0.083(7) 0.035(5) 0.104(10) -0.006(5) 0.005(6) -0.012(4)
 C02Q 0.082(7) 0.075(7) 0.088(9) -0.039(6) -0.020(6) 0.025(6)
 C02R 0.086(7) 0.067(6) 0.100(10) 0.045(6) -0.026(6) -0.025(5)
 C02S 0.096(8) 0.070(6) 0.098(10) 0.043(6) 0.024(7) 0.030(6)

_geom_special_details
;
 All esds (except the esd in the dihedral angle between two l.s. planes)
 are estimated using the full covariance matrix.  The cell esds are taken
 into account individually in the estimation of esds in distances, angles
 and torsion angles; correlations between esds in cell parameters are only
 used when they are defined by crystal symmetry.  An approximate (isotropic)
 treatment of cell esds is used for estimating esds involving l.s. planes.
;
loop_
  _geom_bond_atom_site_label_1
  _geom_bond_atom_site_label_2
  _geom_bond_distance
  _geom_bond_site_symmetry_2
  _geom_bond_publ_flag
 Fe01 C00F 2.022(7) . ?
 Fe01 C00L 2.051(6) . ?
 Fe01 C00N 2.047(8) . ?
 Fe01 C00O 2.046(7) . ?
 Fe01 C00Q 2.045(6) . ?
 Fe01 C029 2.035(8) . ?
 Fe01 C02B 2.046(9) . ?
 Fe01 C02E 2.027(9) . ?
 Fe01 C02I 2.017(8) . ?
 Fe01 C02S 2.032(9) . ?
 Fe02 C00H 2.047(7) . ?
 Fe02 C00P 2.048(7) . ?
 Fe02 C00W 2.031(7) . ?
 Fe02 C00Y 2.044(7) . ?
 Fe02 C018 2.050(6) . ?
 Fe02 C026 2.034(7) . ?
 Fe02 C02D 2.019(9) . ?
 Fe02 C02G 2.028(9) . ?
 Fe02 C02P 2.042(8) . ?
 Fe02 C02R 2.033(9) . ?
 Fe03 C00I 2.052(6) . ?
 Fe03 C012 2.051(7) . ?
 Fe03 C019 2.043(7) . ?
 Fe03 C01H 2.031(7) . ?
 Fe03 C01T 2.049(6) . ?
 Fe03 C022 2.035(7) . ?
 Fe03 C02A 2.035(9) . ?
 Fe03 C02N 2.027(9) . ?
 Fe03 C02O 2.024(9) . ?
 Fe03 C02Q 2.024(8) . ?
 Fe04 C00J 2.048(6) . ?
 Fe04 C00S 2.030(7) . ?
 Fe04 C00U 2.029(9) . ?
 Fe04 C00Z 2.040(6) . ?
 Fe04 C013 2.049(7) . ?
 Fe04 C014 2.041(7) . ?
 Fe04 C024 2.038(9) . ?
 Fe04 C02J 2.027(8) . ?
 Fe04 C02K 2.026(8) . ?
 Fe04 C02M 2.021(9) . ?
 Cl05 C01Y 1.743(8) . ?
 Cl06 C01D 1.745(8) . ?
 Cl07 C01A 1.747(7) . ?
 Cl08 C01F 1.740(7) . ?
 Cl09 C01J 1.741(8) . ?
 Cl0A C016 1.745(8) . ?
 Cl0B C00X 1.749(8) . ?
 Cl0C C017 1.749(8) . ?
 C00D C00O 1.474(11) . ?
 C00D C01N 1.397(10) . ?
 C00D C020 1.384(10) . ?
 C00E C00J 1.470(10) . ?
 C00E C01P 1.386(10) . ?
 C00E C01W 1.377(10) . ?
 C00F H00F 0.9300 . ?
 C00F C00O 1.427(10) . ?
 C00F C00Q 1.418(11) . ?
 C00G C00H 1.479(10) . ?
 C00G C01I 1.372(10) . ?
 C00G C01R 1.383(10) . ?
 C00H C00P 1.429(9) . ?
 C00H C00W 1.440(10) . ?
 C00I C00R 1.476(9) . ?
 C00I C012 1.428(10) . ?
 C00I C01H 1.434(11) . ?
 C00J C00S 1.438(10) . ?
 C00J C00Z 1.425(10) . ?
 C00K H00K 0.9300 . ?
 C00K C016 1.374(10) . ?
 C00K C01C 1.393(11) . ?
 C00L H00L 0.9300 . ?
 C00L C00N 1.407(11) . ?
 C00L C00O 1.434(10) . ?
 C00M H00M 0.9300 . ?
 C00M C01D 1.384(10) . ?
 C00M C01G 1.385(11) . ?
 C00N H00N 0.9300 . ?
 C00N C00Q 1.443(10) . ?
 C00P H00P 0.9300 . ?
 C00P C00Y 1.395(10) . ?
 C00Q C015 1.486(10) . ?
 C00R C01B 1.390(10) . ?
 C00R C01L 1.373(11) . ?
 C00S H00S 0.9300 . ?
 C00S C013 1.419(10) . ?
 C00T H00T 0.9300 . ?
 C00T C011 1.380(11) . ?
 C00T C017 1.376(11) . ?
 C00U H00U 0.9300 . ?
 C00U C024 1.354(14) . ?
 C00U C02K 1.391(15) . ?
 C00V H00V 0.9300 . ?
 C00V C00X 1.372(11) . ?
 C00V C010 1.390(11) . ?
 C00W H00W 0.9300 . ?
 C00W C018 1.430(10) . ?
 C00X C02F 1.361(10) . ?
 C00Y H00Y 0.9300 . ?
 C00Y C018 1.434(10) . ?
 C00Z H00Z 0.9300 . ?
 C00Z C014 1.401(11) . ?
 C010 H010 0.9300 . ?
 C010 C015 1.382(9) . ?
 C011 H011 0.9300 . ?
 C011 C01E 1.394(9) . ?
 C012 H012 0.9300 . ?
 C012 C019 1.419(10) . ?
 C013 C014 1.435(10) . ?
 C013 C01E 1.474(10) . ?
 C014 H014 0.9300 . ?
 C015 C01S 1.368(10) . ?
 C016 C02L 1.363(11) . ?
 C017 C02C 1.363(10) . ?
 C018 C01Q 1.482(10) . ?
 C019 H019 0.9300 . ?
 C019 C01T 1.426(11) . ?
 C01A C01U 1.362(12) . ?
 C01A C01X 1.386(11) . ?
 C01B H01B 0.9300 . ?
 C01B C01U 1.376(10) . ?
 C01C H01C 0.9300 . ?
 C01C C01Q 1.374(10) . ?
 C01D C02H 1.344(11) . ?
 C01E C027 1.391(10) . ?
 C01F C025 1.369(10) . ?
 C01F C028 1.374(11) . ?
 C01G H01G 0.9300 . ?
 C01G C021 1.370(10) . ?
 C01H H01H 0.9300 . ?
 C01H C01T 1.427(10) . ?
 C01I H01I 0.9300 . ?
 C01I C025 1.390(10) . ?
 C01J C01O 1.387(11) . ?
 C01J C023 1.386(10) . ?
 C01K H01K 0.9300 . ?
 C01K C01Q 1.403(9) . ?
 C01K C02L 1.376(11) . ?
 C01L H01L 0.9300 . ?
 C01L C01X 1.384(10) . ?
 C01M H01M 0.9300 . ?
 C01M C01P 1.376(11) . ?
 C01M C01Y 1.383(11) . ?
 C01N H01N 0.9300 . ?
 C01N C023 1.354(11) . ?
 C01O H01O 0.9300 . ?
 C01O C020 1.372(12) . ?
 C01P H01P 0.9300 . ?
 C01R H01R 0.9300 . ?
 C01R C028 1.381(10) . ?
 C01S H01S 0.9300 . ?
 C01S C02F 1.411(11) . ?
 C01T C021 1.484(10) . ?
 C01U H01U 0.9300 . ?
 C01V H01V 0.9300 . ?
 C01V C021 1.400(9) . ?
 C01V C02H 1.394(11) . ?
 C01W H01W 0.9300 . ?
 C01W C01Z 1.380(12) . ?
 C01X H01X 0.9300 . ?
 C01Y C01Z 1.382(10) . ?
 C01Z H01Z 0.9300 . ?
 C020 H020 0.9300 . ?
 C022 H022 0.9300 . ?
 C022 C02A 1.355(13) . ?
 C022 C02O 1.420(15) . ?
 C023 H023 0.9300 . ?
 C024 H024 0.9300 . ?
 C024 C02M 1.426(14) . ?
 C025 H025 0.9300 . ?
 C026 H026 0.9300 . ?
 C026 C02D 1.374(14) . ?
 C026 C02P 1.366(14) . ?
 C027 H027 0.9300 . ?
 C027 C02C 1.383(11) . ?
 C028 H028 0.9300 . ?
 C029 H029 0.9300 . ?
 C029 C02B 1.389(15) . ?
 C029 C02E 1.387(13) . ?
 C02A H02A 0.9300 . ?
 C02A C02Q 1.391(15) . ?
 C02B H02B 0.9300 . ?
 C02B C02S 1.406(15) . ?
 C02C H02C 0.9300 . ?
 C02D H02D 0.9300 . ?
 C02D C02G 1.415(14) . ?
 C02E H02E 0.9300 . ?
 C02E C02I 1.419(15) . ?
 C02F H02F 0.9300 . ?
 C02G H02G 0.9300 . ?
 C02G C02R 1.379(15) . ?
 C02H H02H 0.9300 . ?
 C02I H02I 0.9300 . ?
 C02I C02S 1.386(15) . ?
 C02J H02J 0.9300 . ?
 C02J C02K 1.374(14) . ?
 C02J C02M 1.406(15) . ?
 C02K H02K 0.9300 . ?
 C02L H02L 0.9300 . ?
 C02M H02M 0.9300 . ?
 C02N H02N 0.9300 . ?
 C02N C02O 1.407(14) . ?
 C02N C02Q 1.365(15) . ?
 C02O H02O 0.9300 . ?
 C02P H02P 0.9300 . ?
 C02P C02R 1.401(15) . ?
 C02Q H02Q 0.9300 . ?
 C02R H02R 0.9300 . ?
 C02S H02S 0.9300 . ?

loop_
  _geom_angle_atom_site_label_1
  _geom_angle_atom_site_label_2
  _geom_angle_atom_site_label_3
  _geom_angle
  _geom_angle_site_symmetry_1
  _geom_angle_site_symmetry_3
  _geom_angle_publ_flag
 C00F Fe01 C00L 68.4(3) . . ?
 C00F Fe01 C00N 68.5(3) . . ?
 C00F Fe01 C00O 41.1(3) . . ?
 C00F Fe01 C00Q 40.8(3) . . ?
 C00F Fe01 C029 133.3(4) . . ?
 C00F Fe01 C02B 171.8(5) . . ?
 C00F Fe01 C02E 109.3(4) . . ?
 C00F Fe01 C02S 146.7(4) . . ?
 C00N Fe01 C00L 40.2(3) . . ?
 C00O Fe01 C00L 41.0(3) . . ?
 C00O Fe01 C00N 68.7(3) . . ?
 C00Q Fe01 C00L 68.8(3) . . ?
 C00Q Fe01 C00N 41.3(3) . . ?
 C00Q Fe01 C00O 69.4(3) . . ?
 C00Q Fe01 C02B 146.6(4) . . ?
 C029 Fe01 C00L 115.0(3) . . ?
 C029 Fe01 C00N 145.6(4) . . ?
 C029 Fe01 C00O 108.9(3) . . ?
 C029 Fe01 C00Q 172.5(4) . . ?
 C029 Fe01 C02B 39.8(4) . . ?
 C02B Fe01 C00L 109.2(4) . . ?
 C02B Fe01 C00N 115.1(4) . . ?
 C02B Fe01 C00O 132.2(4) . . ?
 C02E Fe01 C00L 145.2(4) . . ?
 C02E Fe01 C00N 173.9(4) . . ?
 C02E Fe01 C00O 113.7(4) . . ?
 C02E Fe01 C00Q 133.4(4) . . ?
 C02E Fe01 C029 39.9(4) . . ?
 C02E Fe01 C02B 67.8(4) . . ?
 C02E Fe01 C02S 68.0(4) . . ?
 C02I Fe01 C00F 115.4(4) . . ?
 C02I Fe01 C00L 172.5(5) . . ?
 C02I Fe01 C00N 134.0(5) . . ?
 C02I Fe01 C00O 146.0(5) . . ?
 C02I Fe01 C00Q 109.6(4) . . ?
 C02I Fe01 C029 67.5(4) . . ?
 C02I Fe01 C02B 67.9(4) . . ?
 C02I Fe01 C02E 41.1(4) . . ?
 C02I Fe01 C02S 40.0(4) . . ?
 C02S Fe01 C00L 133.4(4) . . ?
 C02S Fe01 C00N 110.4(4) . . ?
 C02S Fe01 C00O 172.0(4) . . ?
 C02S Fe01 C00Q 115.6(4) . . ?
 C02S Fe01 C029 67.0(4) . . ?
 C02S Fe01 C02B 40.3(4) . . ?
 C00H Fe02 C00P 40.8(3) . . ?
 C00H Fe02 C018 69.5(3) . . ?
 C00P Fe02 C018 68.5(3) . . ?
 C00W Fe02 C00H 41.4(3) . . ?
 C00W Fe02 C00P 68.5(3) . . ?
 C00W Fe02 C00Y 68.4(3) . . ?
 C00W Fe02 C018 41.0(3) . . ?
 C00W Fe02 C026 133.4(4) . . ?
 C00W Fe02 C02P 171.4(4) . . ?
 C00W Fe02 C02R 147.0(4) . . ?
 C00Y Fe02 C00H 68.4(3) . . ?
 C00Y Fe02 C00P 39.9(3) . . ?
 C00Y Fe02 C018 41.0(3) . . ?
 C026 Fe02 C00H 108.7(3) . . ?
 C026 Fe02 C00P 114.9(4) . . ?
 C026 Fe02 C00Y 145.4(4) . . ?
 C026 Fe02 C018 173.0(4) . . ?
 C026 Fe02 C02P 39.2(4) . . ?
 C02D Fe02 C00H 113.5(4) . . ?
 C02D Fe02 C00P 144.7(4) . . ?
 C02D Fe02 C00W 109.4(4) . . ?
 C02D Fe02 C00Y 174.6(4) . . ?
 C02D Fe02 C018 134.2(4) . . ?
 C02D Fe02 C026 39.6(4) . . ?
 C02D Fe02 C02G 40.9(4) . . ?
 C02D Fe02 C02P 67.2(4) . . ?
 C02D Fe02 C02R 67.4(4) . . ?
 C02G Fe02 C00H 146.0(4) . . ?
 C02G Fe02 C00P 172.9(4) . . ?
 C02G Fe02 C00W 115.6(4) . . ?
 C02G Fe02 C00Y 134.9(4) . . ?
 C02G Fe02 C018 110.4(3) . . ?
 C02G Fe02 C026 67.0(4) . . ?
 C02G Fe02 C02P 67.5(4) . . ?
 C02G Fe02 C02R 39.7(4) . . ?
 C02P Fe02 C00H 131.7(4) . . ?
 C02P Fe02 C00P 109.3(4) . . ?
 C02P Fe02 C00Y 115.7(4) . . ?
 C02P Fe02 C018 146.8(4) . . ?
 C02R Fe02 C00H 171.6(5) . . ?
 C02R Fe02 C00P 133.9(4) . . ?
 C02R Fe02 C00Y 111.5(3) . . ?
 C02R Fe02 C018 116.3(4) . . ?
 C02R Fe02 C026 66.2(4) . . ?
 C02R Fe02 C02P 40.2(4) . . ?
 C012 Fe03 C00I 40.8(3) . . ?
 C019 Fe03 C00I 68.7(3) . . ?
 C019 Fe03 C012 40.6(3) . . ?
 C019 Fe03 C01T 40.8(3) . . ?
 C01H Fe03 C00I 41.1(3) . . ?
 C01H Fe03 C012 68.5(3) . . ?
 C01H Fe03 C019 68.5(3) . . ?
 C01H Fe03 C01T 40.9(3) . . ?
 C01H Fe03 C022 133.7(3) . . ?
 C01H Fe03 C02A 171.4(4) . . ?
 C01T Fe03 C00I 69.2(3) . . ?
 C01T Fe03 C012 68.6(3) . . ?
 C022 Fe03 C00I 108.8(3) . . ?
 C022 Fe03 C012 114.2(4) . . ?
 C022 Fe03 C019 144.9(4) . . ?
 C022 Fe03 C01T 173.6(4) . . ?
 C02A Fe03 C00I 131.8(4) . . ?
 C02A Fe03 C012 109.1(4) . . ?
 C02A Fe03 C019 115.4(4) . . ?
 C02A Fe03 C01T 146.8(4) . . ?
 C02A Fe03 C022 38.9(4) . . ?
 C02N Fe03 C00I 146.5(4) . . ?
 C02N Fe03 C012 172.4(4) . . ?
 C02N Fe03 C019 133.6(4) . . ?
 C02N Fe03 C01H 115.7(4) . . ?
 C02N Fe03 C01T 110.0(3) . . ?
 C02N Fe03 C022 68.1(4) . . ?
 C02N Fe03 C02A 67.7(4) . . ?
 C02O Fe03 C00I 114.5(4) . . ?
 C02O Fe03 C012 145.6(4) . . ?
 C02O Fe03 C019 173.3(4) . . ?
 C02O Fe03 C01H 109.6(4) . . ?
 C02O Fe03 C01T 133.7(4) . . ?
 C02O Fe03 C022 40.9(4) . . ?
 C02O Fe03 C02A 67.4(4) . . ?
 C02O Fe03 C02N 40.6(4) . . ?
 C02Q Fe03 C00I 171.6(5) . . ?
 C02Q Fe03 C012 133.9(4) . . ?
 C02Q Fe03 C019 111.1(4) . . ?
 C02Q Fe03 C01H 147.2(5) . . ?
 C02Q Fe03 C01T 116.6(4) . . ?
 C02Q Fe03 C022 66.1(4) . . ?
 C02Q Fe03 C02A 40.1(4) . . ?
 C02Q Fe03 C02N 39.4(4) . . ?
 C02Q Fe03 C02O 66.6(4) . . ?
 C00J Fe04 C013 69.7(3) . . ?
 C00S Fe04 C00J 41.3(3) . . ?
 C00S Fe04 C00Z 68.1(3) . . ?
 C00S Fe04 C013 40.7(3) . . ?
 C00S Fe04 C014 68.3(3) . . ?
 C00S Fe04 C024 134.4(4) . . ?
 C00U Fe04 C00J 131.9(4) . . ?
 C00U Fe04 C00S 172.0(5) . . ?
 C00U Fe04 C00Z 109.4(4) . . ?
 C00U Fe04 C013 146.4(4) . . ?
 C00U Fe04 C014 115.1(4) . . ?
 C00U Fe04 C024 38.9(4) . . ?
 C00Z Fe04 C00J 40.8(3) . . ?
 C00Z Fe04 C013 68.5(3) . . ?
 C00Z Fe04 C014 40.2(3) . . ?
 C014 Fe04 C00J 68.9(3) . . ?
 C014 Fe04 C013 41.1(3) . . ?
 C024 Fe04 C00J 108.9(3) . . ?
 C024 Fe04 C00Z 114.6(4) . . ?
 C024 Fe04 C013 173.8(4) . . ?
 C024 Fe04 C014 144.6(4) . . ?
 C02J Fe04 C00J 146.2(4) . . ?
 C02J Fe04 C00S 115.8(4) . . ?
 C02J Fe04 C00U 67.6(4) . . ?
 C02J Fe04 C00Z 172.6(5) . . ?
 C02J Fe04 C013 109.8(4) . . ?
 C02J Fe04 C014 134.0(4) . . ?
 C02J Fe04 C024 67.8(4) . . ?
 C02K Fe04 C00J 171.7(5) . . ?
 C02K Fe04 C00S 146.9(4) . . ?
 C02K Fe04 C00U 40.1(4) . . ?
 C02K Fe04 C00Z 133.9(4) . . ?
 C02K Fe04 C013 115.9(4) . . ?
 C02K Fe04 C014 110.8(4) . . ?
 C02K Fe04 C024 66.2(4) . . ?
 C02K Fe04 C02J 39.6(4) . . ?
 C02M Fe04 C00J 113.9(4) . . ?
 C02M Fe04 C00S 109.6(4) . . ?
 C02M Fe04 C00U 67.9(4) . . ?
 C02M Fe04 C00Z 145.6(4) . . ?
 C02M Fe04 C013 133.4(4) . . ?
 C02M Fe04 C014 173.5(4) . . ?
 C02M Fe04 C024 41.1(4) . . ?
 C02M Fe04 C02J 40.7(4) . . ?
 C02M Fe04 C02K 67.3(4) . . ?
 C01N C00D C00O 121.4(6) . . ?
 C020 C00D C00O 122.1(7) . . ?
 C020 C00D C01N 116.4(7) . . ?
 C01P C00E C00J 120.9(7) . . ?
 C01W C00E C00J 122.7(6) . . ?
 C01W C00E C01P 116.4(7) . . ?
 Fe01 C00F H00F 125.7 . . ?
 C00O C00F Fe01 70.4(4) . . ?
 C00O C00F H00F 125.1 . . ?
 C00Q C00F Fe01 70.4(4) . . ?
 C00Q C00F H00F 125.1 . . ?
 C00Q C00F C00O 109.9(7) . . ?
 C01I C00G C00H 121.9(6) . . ?
 C01I C00G C01R 117.1(7) . . ?
 C01R C00G C00H 121.0(6) . . ?
 C00G C00H Fe02 125.0(5) . . ?
 C00P C00H Fe02 69.6(4) . . ?
 C00P C00H C00G 127.6(7) . . ?
 C00P C00H C00W 106.4(6) . . ?
 C00W C00H Fe02 68.7(4) . . ?
 C00W C00H C00G 126.0(6) . . ?
 C00R C00I Fe03 123.9(4) . . ?
 C012 C00I Fe03 69.6(4) . . ?
 C012 C00I C00R 126.7(7) . . ?
 C012 C00I C01H 106.8(6) . . ?
 C01H C00I Fe03 68.7(4) . . ?
 C01H C00I C00R 126.4(6) . . ?
 C00E C00J Fe04 124.4(5) . . ?
 C00S C00J Fe04 68.7(4) . . ?
 C00S C00J C00E 126.8(6) . . ?
 C00Z C00J Fe04 69.3(4) . . ?
 C00Z C00J C00E 127.7(7) . . ?
 C00Z C00J C00S 105.4(7) . . ?
 C016 C00K H00K 120.5 . . ?
 C016 C00K C01C 119.1(7) . . ?
 C01C C00K H00K 120.5 . . ?
 Fe01 C00L H00L 126.9 . . ?
 C00N C00L Fe01 69.8(4) . . ?
 C00N C00L H00L 125.6 . . ?
 C00N C00L C00O 108.9(6) . . ?
 C00O C00L Fe01 69.3(4) . . ?
 C00O C00L H00L 125.6 . . ?
 C01D C00M H00M 120.5 . . ?
 C01D C00M C01G 119.0(8) . . ?
 C01G C00M H00M 120.5 . . ?
 Fe01 C00N H00N 126.5 . . ?
 C00L C00N Fe01 70.1(4) . . ?
 C00L C00N H00N 125.7 . . ?
 C00L C00N C00Q 108.5(7) . . ?
 C00Q C00N Fe01 69.3(4) . . ?
 C00Q C00N H00N 125.7 . . ?
 C00D C00O Fe01 124.3(5) . . ?
 C00F C00O Fe01 68.6(4) . . ?
 C00F C00O C00D 126.4(7) . . ?
 C00F C00O C00L 106.4(7) . . ?
 C00L C00O Fe01 69.7(4) . . ?
 C00L C00O C00D 127.2(6) . . ?
 Fe02 C00P H00P 126.7 . . ?
 C00H C00P Fe02 69.5(4) . . ?
 C00H C00P H00P 125.5 . . ?
 C00Y C00P Fe02 69.9(4) . . ?
 C00Y C00P C00H 109.1(6) . . ?
 C00Y C00P H00P 125.5 . . ?
 C00F C00Q Fe01 68.7(4) . . ?
 C00F C00Q C00N 106.4(6) . . ?
 C00F C00Q C015 127.2(6) . . ?
 C00N C00Q Fe01 69.4(4) . . ?
 C00N C00Q C015 126.4(7) . . ?
 C015 C00Q Fe01 127.2(4) . . ?
 C01B C00R C00I 120.5(7) . . ?
 C01L C00R C00I 122.9(6) . . ?
 C01L C00R C01B 116.5(7) . . ?
 Fe04 C00S H00S 126.2 . . ?
 C00J C00S Fe04 70.0(4) . . ?
 C00J C00S H00S 125.0 . . ?
 C013 C00S Fe04 70.4(4) . . ?
 C013 C00S C00J 110.0(6) . . ?
 C013 C00S H00S 125.0 . . ?
 C011 C00T H00T 120.3 . . ?
 C017 C00T H00T 120.3 . . ?
 C017 C00T C011 119.5(7) . . ?
 Fe04 C00U H00U 124.8 . . ?
 C024 C00U Fe04 70.9(5) . . ?
 C024 C00U H00U 126.0 . . ?
 C024 C00U C02K 108.0(9) . . ?
 C02K C00U Fe04 69.8(6) . . ?
 C02K C00U H00U 126.0 . . ?
 C00X C00V H00V 120.2 . . ?
 C00X C00V C010 119.6(7) . . ?
 C010 C00V H00V 120.2 . . ?
 Fe02 C00W H00W 126.0 . . ?
 C00H C00W Fe02 69.9(4) . . ?
 C00H C00W H00W 125.5 . . ?
 C018 C00W Fe02 70.2(4) . . ?
 C018 C00W C00H 108.9(6) . . ?
 C018 C00W H00W 125.5 . . ?
 C00V C00X Cl0B 119.2(6) . . ?
 C02F C00X Cl0B 120.0(6) . . ?
 C02F C00X C00V 120.9(7) . . ?
 Fe02 C00Y H00Y 126.3 . . ?
 C00P C00Y Fe02 70.2(4) . . ?
 C00P C00Y H00Y 125.3 . . ?
 C00P C00Y C018 109.3(6) . . ?
 C018 C00Y Fe02 69.7(4) . . ?
 C018 C00Y H00Y 125.3 . . ?
 Fe04 C00Z H00Z 126.7 . . ?
 C00J C00Z Fe04 69.9(4) . . ?
 C00J C00Z H00Z 125.1 . . ?
 C014 C00Z Fe04 70.0(4) . . ?
 C014 C00Z C00J 109.9(6) . . ?
 C014 C00Z H00Z 125.1 . . ?
 C00V C010 H010 119.5 . . ?
 C015 C010 C00V 121.0(8) . . ?
 C015 C010 H010 119.5 . . ?
 C00T C011 H011 119.3 . . ?
 C00T C011 C01E 121.4(7) . . ?
 C01E C011 H011 119.3 . . ?
 Fe03 C012 H012 126.7 . . ?
 C00I C012 Fe03 69.7(4) . . ?
 C00I C012 H012 125.7 . . ?
 C019 C012 Fe03 69.4(4) . . ?
 C019 C012 C00I 108.5(7) . . ?
 C019 C012 H012 125.7 . . ?
 C00S C013 Fe04 68.9(4) . . ?
 C00S C013 C014 106.3(6) . . ?
 C00S C013 C01E 126.9(6) . . ?
 C014 C013 Fe04 69.1(4) . . ?
 C014 C013 C01E 126.8(6) . . ?
 C01E C013 Fe04 127.1(4) . . ?
 Fe04 C014 H014 126.2 . . ?
 C00Z C014 Fe04 69.9(4) . . ?
 C00Z C014 C013 108.5(6) . . ?
 C00Z C014 H014 125.8 . . ?
 C013 C014 Fe04 69.8(4) . . ?
 C013 C014 H014 125.8 . . ?
 C010 C015 C00Q 120.8(7) . . ?
 C01S C015 C00Q 120.9(6) . . ?
 C01S C015 C010 118.3(7) . . ?
 C00K C016 Cl0A 119.1(6) . . ?
 C02L C016 Cl0A 120.0(5) . . ?
 C02L C016 C00K 120.8(7) . . ?
 C00T C017 Cl0C 119.4(6) . . ?
 C02C C017 Cl0C 119.5(6) . . ?
 C02C C017 C00T 121.1(7) . . ?
 C00W C018 Fe02 68.8(4) . . ?
 C00W C018 C00Y 106.3(6) . . ?
 C00W C018 C01Q 125.9(6) . . ?
 C00Y C018 Fe02 69.3(4) . . ?
 C00Y C018 C01Q 127.8(6) . . ?
 C01Q C018 Fe02 126.3(5) . . ?
 Fe03 C019 H019 126.1 . . ?
 C012 C019 Fe03 70.0(4) . . ?
 C012 C019 H019 125.7 . . ?
 C012 C019 C01T 108.6(6) . . ?
 C01T C019 Fe03 69.8(4) . . ?
 C01T C019 H019 125.7 . . ?
 C01U C01A Cl07 120.5(6) . . ?
 C01U C01A C01X 120.9(7) . . ?
 C01X C01A Cl07 118.6(6) . . ?
 C00R C01B H01B 118.8 . . ?
 C01U C01B C00R 122.3(8) . . ?
 C01U C01B H01B 118.8 . . ?
 C00K C01C H01C 119.1 . . ?
 C01Q C01C C00K 121.7(6) . . ?
 C01Q C01C H01C 119.1 . . ?
 C00M C01D Cl06 118.9(7) . . ?
 C02H C01D Cl06 120.6(6) . . ?
 C02H C01D C00M 120.5(7) . . ?
 C011 C01E C013 121.2(6) . . ?
 C027 C01E C011 116.9(7) . . ?
 C027 C01E C013 121.9(6) . . ?
 C025 C01F Cl08 119.9(6) . . ?
 C025 C01F C028 120.6(7) . . ?
 C028 C01F Cl08 119.5(5) . . ?
 C00M C01G H01G 118.9 . . ?
 C021 C01G C00M 122.3(7) . . ?
 C021 C01G H01G 118.9 . . ?
 Fe03 C01H H01H 125.7 . . ?
 C00I C01H Fe03 70.2(4) . . ?
 C00I C01H H01H 125.5 . . ?
 C01T C01H Fe03 70.2(4) . . ?
 C01T C01H C00I 109.0(7) . . ?
 C01T C01H H01H 125.5 . . ?
 C00G C01I H01I 118.7 . . ?
 C00G C01I C025 122.5(7) . . ?
 C025 C01I H01I 118.7 . . ?
 C01O C01J Cl09 120.7(6) . . ?
 C023 C01J Cl09 120.7(6) . . ?
 C023 C01J C01O 118.6(8) . . ?
 C01Q C01K H01K 119.3 . . ?
 C02L C01K H01K 119.3 . . ?
 C02L C01K C01Q 121.4(7) . . ?
 C00R C01L H01L 118.6 . . ?
 C00R C01L C01X 122.9(7) . . ?
 C01X C01L H01L 118.6 . . ?
 C01P C01M H01M 120.3 . . ?
 C01P C01M C01Y 119.4(7) . . ?
 C01Y C01M H01M 120.3 . . ?
 C00D C01N H01N 118.8 . . ?
 C023 C01N C00D 122.4(7) . . ?
 C023 C01N H01N 118.8 . . ?
 C01J C01O H01O 119.9 . . ?
 C020 C01O C01J 120.2(7) . . ?
 C020 C01O H01O 119.9 . . ?
 C00E C01P H01P 118.8 . . ?
 C01M C01P C00E 122.4(7) . . ?
 C01M C01P H01P 118.8 . . ?
 C01C C01Q C018 121.9(6) . . ?
 C01C C01Q C01K 117.2(6) . . ?
 C01K C01Q C018 120.9(6) . . ?
 C00G C01R H01R 119.2 . . ?
 C028 C01R C00G 121.7(7) . . ?
 C028 C01R H01R 119.2 . . ?
 C015 C01S H01S 119.3 . . ?
 C015 C01S C02F 121.3(6) . . ?
 C02F C01S H01S 119.3 . . ?
 C019 C01T Fe03 69.4(4) . . ?
 C019 C01T C01H 107.0(6) . . ?
 C019 C01T C021 127.2(6) . . ?
 C01H C01T Fe03 68.9(4) . . ?
 C01H C01T C021 125.8(7) . . ?
 C021 C01T Fe03 126.4(5) . . ?
 C01A C01U C01B 119.2(7) . . ?
 C01A C01U H01U 120.4 . . ?
 C01B C01U H01U 120.4 . . ?
 C021 C01V H01V 119.7 . . ?
 C02H C01V H01V 119.7 . . ?
 C02H C01V C021 120.6(7) . . ?
 C00E C01W H01W 118.4 . . ?
 C00E C01W C01Z 123.1(7) . . ?
 C01Z C01W H01W 118.4 . . ?
 C01A C01X H01X 120.9 . . ?
 C01L C01X C01A 118.1(8) . . ?
 C01L C01X H01X 120.9 . . ?
 C01M C01Y Cl05 120.3(6) . . ?
 C01Z C01Y Cl05 119.7(6) . . ?
 C01Z C01Y C01M 120.0(7) . . ?
 C01W C01Z C01Y 118.7(7) . . ?
 C01W C01Z H01Z 120.6 . . ?
 C01Y C01Z H01Z 120.6 . . ?
 C00D C020 H020 119.0 . . ?
 C01O C020 C00D 122.0(7) . . ?
 C01O C020 H020 119.0 . . ?
 C01G C021 C01T 122.4(6) . . ?
 C01G C021 C01V 117.3(7) . . ?
 C01V C021 C01T 120.3(7) . . ?
 Fe03 C022 H022 126.1 . . ?
 C02A C022 Fe03 70.6(5) . . ?
 C02A C022 H022 125.8 . . ?
 C02A C022 C02O 108.4(9) . . ?
 C02O C022 Fe03 69.1(5) . . ?
 C02O C022 H022 125.8 . . ?
 C01J C023 H023 119.8 . . ?
 C01N C023 C01J 120.3(7) . . ?
 C01N C023 H023 119.8 . . ?
 Fe04 C024 H024 127.0 . . ?
 C00U C024 Fe04 70.2(6) . . ?
 C00U C024 H024 125.6 . . ?
 C00U C024 C02M 108.7(10) . . ?
 C02M C024 Fe04 68.8(5) . . ?
 C02M C024 H024 125.6 . . ?
 C01F C025 C01I 118.6(7) . . ?
 C01F C025 H025 120.7 . . ?
 C01I C025 H025 120.7 . . ?
 Fe02 C026 H026 126.4 . . ?
 C02D C026 Fe02 69.6(5) . . ?
 C02D C026 H026 124.9 . . ?
 C02P C026 Fe02 70.7(5) . . ?
 C02P C026 H026 124.9 . . ?
 C02P C026 C02D 110.3(9) . . ?
 C01E C027 H027 118.9 . . ?
 C02C C027 C01E 122.2(6) . . ?
 C02C C027 H027 118.9 . . ?
 C01F C028 C01R 119.4(7) . . ?
 C01F C028 H028 120.3 . . ?
 C01R C028 H028 120.3 . . ?
 Fe01 C029 H029 126.3 . . ?
 C02B C029 Fe01 70.5(5) . . ?
 C02B C029 H029 125.1 . . ?
 C02E C029 Fe01 69.7(5) . . ?
 C02E C029 H029 125.1 . . ?
 C02E C029 C02B 109.9(9) . . ?
 Fe03 C02A H02A 125.3 . . ?
 C022 C02A Fe03 70.6(5) . . ?
 C022 C02A H02A 126.2 . . ?
 C022 C02A C02Q 107.5(10) . . ?
 C02Q C02A Fe03 69.5(5) . . ?
 C02Q C02A H02A 126.2 . . ?
 Fe01 C02B H02B 126.0 . . ?
 C029 C02B Fe01 69.7(5) . . ?
 C029 C02B H02B 126.6 . . ?
 C029 C02B C02S 106.9(9) . . ?
 C02S C02B Fe01 69.3(5) . . ?
 C02S C02B H02B 126.6 . . ?
 C017 C02C C027 119.0(7) . . ?
 C017 C02C H02C 120.5 . . ?
 C027 C02C H02C 120.5 . . ?
 Fe02 C02D H02D 124.4 . . ?
 C026 C02D Fe02 70.8(5) . . ?
 C026 C02D H02D 126.5 . . ?
 C026 C02D C02G 106.9(9) . . ?
 C02G C02D Fe02 69.9(5) . . ?
 C02G C02D H02D 126.5 . . ?
 Fe01 C02E H02E 125.5 . . ?
 C029 C02E Fe01 70.4(5) . . ?
 C029 C02E H02E 126.6 . . ?
 C029 C02E C02I 106.7(9) . . ?
 C02I C02E Fe01 69.1(5) . . ?
 C02I C02E H02E 126.6 . . ?
 C00X C02F C01S 118.9(7) . . ?
 C00X C02F H02F 120.5 . . ?
 C01S C02F H02F 120.5 . . ?
 Fe02 C02G H02G 125.6 . . ?
 C02D C02G Fe02 69.2(5) . . ?
 C02D C02G H02G 126.4 . . ?
 C02R C02G Fe02 70.3(6) . . ?
 C02R C02G C02D 107.1(9) . . ?
 C02R C02G H02G 126.4 . . ?
 C01D C02H C01V 120.4(6) . . ?
 C01D C02H H02H 119.8 . . ?
 C01V C02H H02H 119.8 . . ?
 Fe01 C02I H02I 125.2 . . ?
 C02E C02I Fe01 69.8(5) . . ?
 C02E C02I H02I 126.0 . . ?
 C02S C02I Fe01 70.6(5) . . ?
 C02S C02I C02E 107.9(9) . . ?
 C02S C02I H02I 126.0 . . ?
 Fe04 C02J H02J 125.7 . . ?
 C02K C02J Fe04 70.2(5) . . ?
 C02K C02J H02J 126.2 . . ?
 C02K C02J C02M 107.5(9) . . ?
 C02M C02J Fe04 69.4(5) . . ?
 C02M C02J H02J 126.2 . . ?
 Fe04 C02K H02K 126.1 . . ?
 C00U C02K Fe04 70.0(5) . . ?
 C00U C02K H02K 125.3 . . ?
 C02J C02K Fe04 70.2(5) . . ?
 C02J C02K C00U 109.4(9) . . ?
 C02J C02K H02K 125.3 . . ?
 C016 C02L C01K 119.7(7) . . ?
 C016 C02L H02L 120.1 . . ?
 C01K C02L H02L 120.1 . . ?
 Fe04 C02M H02M 124.8 . . ?
 C024 C02M Fe04 70.1(5) . . ?
 C024 C02M H02M 126.8 . . ?
 C02J C02M Fe04 69.9(6) . . ?
 C02J C02M C024 106.3(10) . . ?
 C02J C02M H02M 126.8 . . ?
 Fe03 C02N H02N 125.2 . . ?
 C02O C02N Fe03 69.6(5) . . ?
 C02O C02N H02N 126.7 . . ?
 C02Q C02N Fe03 70.2(6) . . ?
 C02Q C02N H02N 126.7 . . ?
 C02Q C02N C02O 106.6(9) . . ?
 Fe03 C02O H02O 125.4 . . ?
 C022 C02O Fe03 69.9(5) . . ?
 C022 C02O H02O 126.5 . . ?
 C02N C02O Fe03 69.8(5) . . ?
 C02N C02O C022 107.1(9) . . ?
 C02N C02O H02O 126.5 . . ?
 Fe02 C02P H02P 125.3 . . ?
 C026 C02P Fe02 70.1(5) . . ?
 C026 C02P H02P 126.6 . . ?
 C026 C02P C02R 106.8(10) . . ?
 C02R C02P Fe02 69.5(5) . . ?
 C02R C02P H02P 126.6 . . ?
 Fe03 C02Q H02Q 125.9 . . ?
 C02A C02Q Fe03 70.4(5) . . ?
 C02A C02Q H02Q 124.8 . . ?
 C02N C02Q Fe03 70.4(5) . . ?
 C02N C02Q C02A 110.3(9) . . ?
 C02N C02Q H02Q 124.8 . . ?
 Fe02 C02R H02R 125.8 . . ?
 C02G C02R Fe02 69.9(5) . . ?
 C02G C02R C02P 108.8(9) . . ?
 C02G C02R H02R 125.6 . . ?
 C02P C02R Fe02 70.2(6) . . ?
 C02P C02R H02R 125.6 . . ?
 Fe01 C02S H02S 126.1 . . ?
 C02B C02S Fe01 70.3(5) . . ?
 C02B C02S H02S 125.7 . . ?
 C02I C02S Fe01 69.4(5) . . ?
 C02I C02S C02B 108.6(10) . . ?
 C02I C02S H02S 125.7 . . ?

loop_
  _geom_torsion_atom_site_label_1
  _geom_torsion_atom_site_label_2
  _geom_torsion_atom_site_label_3
  _geom_torsion_atom_site_label_4
  _geom_torsion
  _geom_torsion_site_symmetry_1
  _geom_torsion_site_symmetry_2
  _geom_torsion_site_symmetry_3
  _geom_torsion_site_symmetry_4
  _geom_torsion_publ_flag
 Fe01 C00F C00O C00D 117.6(7) . . . . ?
 Fe01 C00F C00O C00L -59.7(4) . . . . ?
 Fe01 C00F C00Q C00N 59.5(4) . . . . ?
 Fe01 C00F C00Q C015 -121.3(6) . . . . ?
 Fe01 C00L C00N C00Q -58.8(5) . . . . ?
 Fe01 C00L C00O C00D -118.3(7) . . . . ?
 Fe01 C00L C00O C00F 59.0(4) . . . . ?
 Fe01 C00N C00Q C00F -59.1(5) . . . . ?
 Fe01 C00N C00Q C015 121.7(6) . . . . ?
 Fe01 C00Q C015 C010 -78.8(8) . . . . ?
 Fe01 C00Q C015 C01S 102.0(7) . . . . ?
 Fe01 C029 C02B C02S 59.6(6) . . . . ?
 Fe01 C029 C02E C02I -59.8(6) . . . . ?
 Fe01 C02B C02S C02I 59.0(6) . . . . ?
 Fe01 C02E C02I C02S -60.6(6) . . . . ?
 Fe01 C02I C02S C02B -59.6(6) . . . . ?
 Fe02 C00H C00P C00Y 58.9(5) . . . . ?
 Fe02 C00H C00W C018 -59.5(5) . . . . ?
 Fe02 C00P C00Y C018 58.9(5) . . . . ?
 Fe02 C00W C018 C00Y -59.4(5) . . . . ?
 Fe02 C00W C018 C01Q 120.2(7) . . . . ?
 Fe02 C00Y C018 C00W 59.1(5) . . . . ?
 Fe02 C00Y C018 C01Q -120.6(7) . . . . ?
 Fe02 C018 C01Q C01C 78.4(8) . . . . ?
 Fe02 C018 C01Q C01K -102.5(7) . . . . ?
 Fe02 C026 C02D C02G 60.9(6) . . . . ?
 Fe02 C026 C02P C02R -60.2(7) . . . . ?
 Fe02 C02D C02G C02R 60.4(6) . . . . ?
 Fe02 C02G C02R C02P 59.7(7) . . . . ?
 Fe02 C02P C02R C02G -59.5(7) . . . . ?
 Fe03 C00I C00R C01B 92.3(7) . . . . ?
 Fe03 C00I C00R C01L -87.6(8) . . . . ?
 Fe03 C00I C012 C019 -58.7(4) . . . . ?
 Fe03 C00I C01H C01T 59.7(4) . . . . ?
 Fe03 C012 C019 C01T -59.3(5) . . . . ?
 Fe03 C019 C01T C01H -58.8(5) . . . . ?
 Fe03 C019 C01T C021 120.7(7) . . . . ?
 Fe03 C01H C01T C019 59.1(5) . . . . ?
 Fe03 C01H C01T C021 -120.4(6) . . . . ?
 Fe03 C01T C021 C01G -78.1(8) . . . . ?
 Fe03 C01T C021 C01V 102.3(7) . . . . ?
 Fe03 C022 C02A C02Q 60.0(6) . . . . ?
 Fe03 C022 C02O C02N -60.2(5) . . . . ?
 Fe03 C02A C02Q C02N 59.3(6) . . . . ?
 Fe03 C02N C02O C022 60.3(6) . . . . ?
 Fe03 C02N C02Q C02A -59.2(7) . . . . ?
 Fe04 C00J C00S C013 -59.1(5) . . . . ?
 Fe04 C00J C00Z C014 58.6(5) . . . . ?
 Fe04 C00S C013 C014 -59.3(4) . . . . ?
 Fe04 C00S C013 C01E 121.3(6) . . . . ?
 Fe04 C00U C024 C02M 58.1(6) . . . . ?
 Fe04 C00U C02K C02J -59.3(6) . . . . ?
 Fe04 C00Z C014 C013 59.3(5) . . . . ?
 Fe04 C013 C014 C00Z -59.4(5) . . . . ?
 Fe04 C013 C01E C011 79.1(7) . . . . ?
 Fe04 C013 C01E C027 -102.1(7) . . . . ?
 Fe04 C024 C02M C02J 60.9(6) . . . . ?
 Fe04 C02J C02K C00U 59.2(6) . . . . ?
 Fe04 C02J C02M C024 -61.0(6) . . . . ?
 Cl05 C01Y C01Z C01W 179.6(6) . . . . ?
 Cl06 C01D C02H C01V -179.2(6) . . . . ?
 Cl07 C01A C01U C01B 178.9(6) . . . . ?
 Cl07 C01A C01X C01L -179.9(6) . . . . ?
 Cl08 C01F C025 C01I 179.6(6) . . . . ?
 Cl08 C01F C028 C01R -178.7(7) . . . . ?
 Cl09 C01J C01O C020 -179.0(6) . . . . ?
 Cl09 C01J C023 C01N 178.1(6) . . . . ?
 Cl0A C016 C02L C01K 178.8(6) . . . . ?
 Cl0B C00X C02F C01S -178.1(6) . . . . ?
 Cl0C C017 C02C C027 179.2(6) . . . . ?
 C00D C01N C023 C01J 2.8(12) . . . . ?
 C00E C00J C00S Fe04 -117.8(7) . . . . ?
 C00E C00J C00S C013 -176.9(6) . . . . ?
 C00E C00J C00Z Fe04 118.1(7) . . . . ?
 C00E C00J C00Z C014 176.8(6) . . . . ?
 C00E C01W C01Z C01Y -0.1(12) . . . . ?
 C00F C00Q C015 C010 11.4(10) . . . . ?
 C00F C00Q C015 C01S -167.7(7) . . . . ?
 C00G C00H C00P Fe02 119.1(7) . . . . ?
 C00G C00H C00P C00Y 178.0(7) . . . . ?
 C00G C00H C00W Fe02 -118.6(7) . . . . ?
 C00G C00H C00W C018 -178.1(6) . . . . ?
 C00G C01I C025 C01F 0.5(13) . . . . ?
 C00G C01R C028 C01F -2.4(13) . . . . ?
 C00H C00G C01I C025 -177.8(7) . . . . ?
 C00H C00G C01R C028 178.8(8) . . . . ?
 C00H C00P C00Y Fe02 -58.7(5) . . . . ?
 C00H C00P C00Y C018 0.2(8) . . . . ?
 C00H C00W C018 Fe02 59.4(5) . . . . ?
 C00H C00W C018 C00Y -0.1(8) . . . . ?
 C00H C00W C018 C01Q 179.6(6) . . . . ?
 C00I C00R C01B C01U -179.7(7) . . . . ?
 C00I C00R C01L C01X 178.5(7) . . . . ?
 C00I C012 C019 Fe03 58.9(4) . . . . ?
 C00I C012 C019 C01T -0.5(7) . . . . ?
 C00I C01H C01T Fe03 -59.7(5) . . . . ?
 C00I C01H C01T C019 -0.6(7) . . . . ?
 C00I C01H C01T C021 179.9(6) . . . . ?
 C00J C00E C01P C01M 178.8(7) . . . . ?
 C00J C00E C01W C01Z -178.4(7) . . . . ?
 C00J C00S C013 Fe04 58.9(5) . . . . ?
 C00J C00S C013 C014 -0.4(8) . . . . ?
 C00J C00S C013 C01E -179.8(6) . . . . ?
 C00J C00Z C014 Fe04 -58.6(5) . . . . ?
 C00J C00Z C014 C013 0.7(8) . . . . ?
 C00K C016 C02L C01K 0.8(12) . . . . ?
 C00K C01C C01Q C018 177.7(7) . . . . ?
 C00K C01C C01Q C01K -1.4(11) . . . . ?
 C00L C00N C00Q Fe01 59.3(5) . . . . ?
 C00L C00N C00Q C00F 0.2(7) . . . . ?
 C00L C00N C00Q C015 -179.1(6) . . . . ?
 C00M C01D C02H C01V 0.7(11) . . . . ?
 C00M C01G C021 C01T -178.8(7) . . . . ?
 C00M C01G C021 C01V 0.8(11) . . . . ?
 C00N C00L C00O Fe01 -58.7(5) . . . . ?
 C00N C00L C00O C00D -177.0(6) . . . . ?
 C00N C00L C00O C00F 0.3(7) . . . . ?
 C00N C00Q C015 C010 -169.5(6) . . . . ?
 C00N C00Q C015 C01S 11.4(10) . . . . ?
 C00O C00D C01N C023 -179.7(7) . . . . ?
 C00O C00D C020 C01O 178.8(7) . . . . ?
 C00O C00F C00Q Fe01 -59.5(5) . . . . ?
 C00O C00F C00Q C00N 0.0(7) . . . . ?
 C00O C00F C00Q C015 179.2(6) . . . . ?
 C00O C00L C00N Fe01 58.5(5) . . . . ?
 C00O C00L C00N C00Q -0.3(8) . . . . ?
 C00P C00H C00W Fe02 59.7(5) . . . . ?
 C00P C00H C00W C018 0.2(8) . . . . ?
 C00P C00Y C018 Fe02 -59.2(5) . . . . ?
 C00P C00Y C018 C00W -0.1(8) . . . . ?
 C00P C00Y C018 C01Q -179.8(6) . . . . ?
 C00Q C00F C00O Fe01 59.6(5) . . . . ?
 C00Q C00F C00O C00D 177.2(6) . . . . ?
 C00Q C00F C00O C00L -0.2(7) . . . . ?
 C00Q C015 C01S C02F 179.1(6) . . . . ?
 C00R C00I C012 Fe03 -117.7(6) . . . . ?
 C00R C00I C012 C019 -176.4(6) . . . . ?
 C00R C00I C01H Fe03 117.1(6) . . . . ?
 C00R C00I C01H C01T 176.8(6) . . . . ?
 C00R C01B C01U C01A 1.6(12) . . . . ?
 C00R C01L C01X C01A 0.7(12) . . . . ?
 C00S C00J C00Z Fe04 -59.5(4) . . . . ?
 C00S C00J C00Z C014 -0.9(8) . . . . ?
 C00S C013 C014 Fe04 59.2(5) . . . . ?
 C00S C013 C014 C00Z -0.2(8) . . . . ?
 C00S C013 C01E C011 -11.1(10) . . . . ?
 C00S C013 C01E C027 167.6(7) . . . . ?
 C00T C011 C01E C013 178.2(7) . . . . ?
 C00T C011 C01E C027 -0.6(10) . . . . ?
 C00T C017 C02C C027 0.3(11) . . . . ?
 C00U C024 C02M Fe04 -58.9(7) . . . . ?
 C00U C024 C02M C02J 1.9(10) . . . . ?
 C00V C00X C02F C01S 0.9(11) . . . . ?
 C00V C010 C015 C00Q -178.1(7) . . . . ?
 C00V C010 C015 C01S 1.1(10) . . . . ?
 C00W C00H C00P Fe02 -59.2(5) . . . . ?
 C00W C00H C00P C00Y -0.3(8) . . . . ?
 C00W C018 C01Q C01C -10.4(10) . . . . ?
 C00W C018 C01Q C01K 168.8(7) . . . . ?
 C00X C00V C010 C015 -1.1(12) . . . . ?
 C00Y C018 C01Q C01C 169.2(7) . . . . ?
 C00Y C018 C01Q C01K -11.6(10) . . . . ?
 C00Z C00J C00S Fe04 59.9(4) . . . . ?
 C00Z C00J C00S C013 0.8(7) . . . . ?
 C010 C00V C00X Cl0B 179.1(6) . . . . ?
 C010 C00V C00X C02F 0.1(11) . . . . ?
 C010 C015 C01S C02F 0.0(10) . . . . ?
 C011 C00T C017 Cl0C -178.9(6) . . . . ?
 C011 C00T C017 C02C -0.1(11) . . . . ?
 C011 C01E C027 C02C 0.9(10) . . . . ?
 C012 C00I C00R C01B -179.1(7) . . . . ?
 C012 C00I C00R C01L 1.1(10) . . . . ?
 C012 C00I C01H Fe03 -59.4(4) . . . . ?
 C012 C00I C01H C01T 0.3(7) . . . . ?
 C012 C019 C01T Fe03 59.4(5) . . . . ?
 C012 C019 C01T C01H 0.7(7) . . . . ?
 C012 C019 C01T C021 -179.8(6) . . . . ?
 C013 C01E C027 C02C -177.9(6) . . . . ?
 C014 C013 C01E C011 169.6(7) . . . . ?
 C014 C013 C01E C027 -11.7(10) . . . . ?
 C015 C01S C02F C00X -1.0(11) . . . . ?
 C016 C00K C01C C01Q 0.9(12) . . . . ?
 C017 C00T C011 C01E 0.2(12) . . . . ?
 C019 C01T C021 C01G -168.7(7) . . . . ?
 C019 C01T C021 C01V 11.7(10) . . . . ?
 C01B C00R C01L C01X -1.3(11) . . . . ?
 C01C C00K C016 Cl0A -178.6(6) . . . . ?
 C01C C00K C016 C02L -0.5(12) . . . . ?
 C01D C00M C01G C021 0.7(12) . . . . ?
 C01E C013 C014 Fe04 -121.4(6) . . . . ?
 C01E C013 C014 C00Z 179.3(6) . . . . ?
 C01E C027 C02C C017 -0.7(11) . . . . ?
 C01G C00M C01D Cl06 178.4(6) . . . . ?
 C01G C00M C01D C02H -1.5(11) . . . . ?
 C01H C00I C00R C01B 5.1(10) . . . . ?
 C01H C00I C00R C01L -174.7(7) . . . . ?
 C01H C00I C012 Fe03 58.8(4) . . . . ?
 C01H C00I C012 C019 0.1(7) . . . . ?
 C01H C01T C021 C01G 10.7(10) . . . . ?
 C01H C01T C021 C01V -168.9(6) . . . . ?
 C01I C00G C00H Fe02 86.3(8) . . . . ?
 C01I C00G C00H C00P -3.9(11) . . . . ?
 C01I C00G C00H C00W 174.1(7) . . . . ?
 C01I C00G C01R C028 1.2(12) . . . . ?
 C01J C01O C020 C00D -1.1(12) . . . . ?
 C01L C00R C01B C01U 0.1(11) . . . . ?
 C01M C01Y C01Z C01W -1.6(12) . . . . ?
 C01N C00D C00O Fe01 91.0(7) . . . . ?
 C01N C00D C00O C00F 3.6(10) . . . . ?
 C01N C00D C00O C00L -179.6(6) . . . . ?
 C01N C00D C020 C01O 1.0(11) . . . . ?
 C01O C01J C023 C01N -2.7(11) . . . . ?
 C01P C00E C00J Fe04 -92.5(8) . . . . ?
 C01P C00E C00J C00S -4.6(11) . . . . ?
 C01P C00E C00J C00Z 178.2(7) . . . . ?
 C01P C00E C01W C01Z 1.3(11) . . . . ?
 C01P C01M C01Y Cl05 -179.1(6) . . . . ?
 C01P C01M C01Y C01Z 2.1(12) . . . . ?
 C01Q C01K C02L C016 -1.3(12) . . . . ?
 C01R C00G C00H Fe02 -91.2(8) . . . . ?
 C01R C00G C00H C00P 178.6(7) . . . . ?
 C01R C00G C00H C00W -3.4(11) . . . . ?
 C01R C00G C01I C025 -0.3(12) . . . . ?
 C01U C01A C01X C01L 1.2(11) . . . . ?
 C01W C00E C00J Fe04 87.2(8) . . . . ?
 C01W C00E C00J C00S 175.1(7) . . . . ?
 C01W C00E C00J C00Z -2.1(11) . . . . ?
 C01W C00E C01P C01M -0.9(11) . . . . ?
 C01X C01A C01U C01B -2.3(11) . . . . ?
 C01Y C01M C01P C00E -0.8(12) . . . . ?
 C020 C00D C00O Fe01 -86.7(8) . . . . ?
 C020 C00D C00O C00F -174.1(7) . . . . ?
 C020 C00D C00O C00L 2.8(10) . . . . ?
 C020 C00D C01N C023 -1.9(11) . . . . ?
 C021 C01V C02H C01D 0.9(11) . . . . ?
 C022 C02A C02Q Fe03 -60.6(6) . . . . ?
 C022 C02A C02Q C02N -1.4(11) . . . . ?
 C023 C01J C01O C020 1.9(11) . . . . ?
 C024 C00U C02K Fe04 61.0(6) . . . . ?
 C024 C00U C02K C02J 1.7(11) . . . . ?
 C025 C01F C028 C01R 2.6(13) . . . . ?
 C026 C02D C02G Fe02 -61.5(7) . . . . ?
 C026 C02D C02G C02R -1.0(10) . . . . ?
 C026 C02P C02R Fe02 60.5(7) . . . . ?
 C026 C02P C02R C02G 1.0(11) . . . . ?
 C028 C01F C025 C01I -1.7(13) . . . . ?
 C029 C02B C02S Fe01 -59.8(6) . . . . ?
 C029 C02B C02S C02I -0.8(10) . . . . ?
 C029 C02E C02I Fe01 60.6(6) . . . . ?
 C029 C02E C02I C02S 0.1(9) . . . . ?
 C02A C022 C02O Fe03 59.8(6) . . . . ?
 C02A C022 C02O C02N -0.4(10) . . . . ?
 C02B C029 C02E Fe01 59.2(6) . . . . ?
 C02B C029 C02E C02I -0.6(10) . . . . ?
 C02D C026 C02P Fe02 58.4(7) . . . . ?
 C02D C026 C02P C02R -1.7(11) . . . . ?
 C02D C02G C02R Fe02 -59.7(6) . . . . ?
 C02D C02G C02R C02P 0.0(11) . . . . ?
 C02E C029 C02B Fe01 -58.7(6) . . . . ?
 C02E C029 C02B C02S 0.9(10) . . . . ?
 C02E C02I C02S Fe01 60.1(6) . . . . ?
 C02E C02I C02S C02B 0.5(10) . . . . ?
 C02H C01V C021 C01G -1.6(10) . . . . ?
 C02H C01V C021 C01T 178.0(6) . . . . ?
 C02K C00U C024 Fe04 -60.3(6) . . . . ?
 C02K C00U C024 C02M -2.2(10) . . . . ?
 C02K C02J C02M Fe04 60.1(6) . . . . ?
 C02K C02J C02M C024 -0.9(10) . . . . ?
 C02L C01K C01Q C018 -177.5(7) . . . . ?
 C02L C01K C01Q C01C 1.7(10) . . . . ?
 C02M C02J C02K Fe04 -59.7(6) . . . . ?
 C02M C02J C02K C00U -0.5(10) . . . . ?
 C02O C022 C02A Fe03 -58.9(6) . . . . ?
 C02O C022 C02A C02Q 1.0(10) . . . . ?
 C02O C02N C02Q Fe03 60.4(6) . . . . ?
 C02O C02N C02Q C02A 1.1(10) . . . . ?
 C02P C026 C02D Fe02 -59.1(7) . . . . ?
 C02P C026 C02D C02G 1.7(11) . . . . ?
 C02Q C02N C02O Fe03 -60.7(6) . . . . ?
 C02Q C02N C02O C022 -0.5(9) . . . . ?

_shelx_res_file
;
TITL 20220624lb_0m_a.res in P1
    20220624lb_0m.res
    created by SHELXL-2018/3 at 11:24:08 on 27-Feb-2023
REM Old TITL
REM SHELXT solution in P1: R1 0.097, Rweak 0.015, Alpha 0.000
REM <I/s> 0.000 for 0 systematic absences, Orientation as input
REM Flack x = 0.045 ( 0.014 ) from 3886 Parsons' quotients
REM Formula found by SHELXT: C88 Cl8 Fe4
CELL 0.71073 10.9681 7.6771 21.3431 90 90.092 90
ZERR 1 0.0016 0.0011 0.0036 0 0.006 0
LATT -1
SFAC C H Cl Fe
UNIT 88 64 8 4

L.S. 10
PLAN  20
SIZE 0.12 0.11 0.08
TEMP 23
CONF
BOND
list 4
MORE -1
BOND $H
fmap 2
acta
SHEL 999 0.84
OMIT -3 50
REM <olex2.extras>
REM <HklSrc "%.\\20220624LB_0m.hkl">
REM </olex2.extras>

WGHT    0.000000
FVAR       0.85339
FE01  4    0.262588    0.271097    0.259997    11.00000    0.03870    0.03355 =
         0.03937    0.00229    0.00070    0.00201
FE02  4    0.737139    0.771119    0.260023    11.00000    0.03880    0.03414 =
         0.03893    0.00244   -0.00068   -0.00216
FE03  4    0.737367   -0.270591    0.759972    11.00000    0.03878    0.03337 =
         0.03881   -0.00187   -0.00051    0.00134
FE04  4    0.262504    0.229423   -0.240010    11.00000    0.03821    0.03277 =
         0.04107   -0.00280    0.00023   -0.00223
CL05  3    0.034525    0.569284    0.058894    11.00000    0.07456    0.07512 =
         0.05257   -0.00275    0.01626    0.00403
CL06  3    0.618344    0.088198    0.441333    11.00000    0.09621    0.07417 =
         0.04426    0.00855   -0.00226    0.00585
CL07  3    0.965615    0.069234    1.058970    11.00000    0.07818    0.07502 =
         0.05395   -0.00072   -0.01698   -0.00562
CL08  3    0.965249    0.430989    0.559013    11.00000    0.07454    0.07703 =
         0.05143    0.00269   -0.01653    0.00167
CL09  3    0.034216   -0.069376    0.558906    11.00000    0.07708    0.07488 =
         0.05227    0.00153    0.01627   -0.00463
CL0A  3    0.618253    0.412057   -0.058480    11.00000    0.09487    0.07219 =
         0.04720   -0.00943   -0.00299   -0.00767
CL0B  3    0.381367   -0.087929   -0.058809    11.00000    0.09970    0.07225 =
         0.04464   -0.00862    0.00157    0.00536
CL0C  3    0.381773    0.588192   -0.558660    11.00000    0.09507    0.07436 =
         0.04528    0.00895    0.00238   -0.00738
C00D  1    0.245970    0.040961    0.380415    11.00000    0.04233    0.03934 =
         0.03885    0.00409   -0.00887    0.00285
C00E  1    0.245699    0.458798   -0.119474    11.00000    0.04505    0.03498 =
         0.04730   -0.00535   -0.00305   -0.00612
C00F  1    0.284314    0.009520    0.261260    11.00000    0.04474    0.03227 =
         0.04024    0.00067   -0.00478    0.00152
AFIX  43
H00F  2    0.223915   -0.072240    0.252820    11.00000   -1.20000
AFIX   0

C00G  1    0.754112    0.540184    0.381074    11.00000    0.04679    0.03983 =
         0.03688    0.00529    0.00583   -0.00300
C00H  1    0.688948    0.579945    0.322065    11.00000    0.03989    0.03383 =
         0.05129    0.00338    0.00528   -0.00132
C00I  1    0.688296   -0.078844    0.821993    11.00000    0.04189    0.03430 =
         0.03871   -0.00292    0.00656    0.00541
C00J  1    0.310798    0.421139   -0.178057    11.00000    0.04498    0.03642 =
         0.04204   -0.00504   -0.00216   -0.00625
C00K  1    0.721371    0.409619    0.056247    11.00000    0.04766    0.06182 =
         0.06678   -0.01971    0.00072    0.00382
AFIX  43
H00K  2    0.783337    0.344245    0.038086    11.00000   -1.20000
AFIX   0

C00L  1    0.410094    0.199180    0.313191    11.00000    0.04386    0.04293 =
         0.04328    0.00163   -0.00459   -0.00231
AFIX  43
H00L  2    0.447196    0.263991    0.344712    11.00000   -1.20000
AFIX   0

C00M  1    0.721382    0.090177    0.556399    11.00000    0.05773    0.06260 =
         0.05666    0.01532    0.00584   -0.00402
AFIX  43
H00M  2    0.784353    0.153334    0.538138    11.00000   -1.20000
AFIX   0

C00N  1    0.441745    0.202770    0.249359    11.00000    0.04156    0.04410 =
         0.05800    0.00734   -0.00028   -0.00504
AFIX  43
H00N  2    0.502901    0.270608    0.231645    11.00000   -1.20000
AFIX   0
C00O  1    0.311258    0.079240    0.321712    11.00000    0.04751    0.03502 =
         0.04846    0.00408   -0.00385    0.00521

C00P  1    0.590244    0.698858    0.313116    11.00000    0.04232    0.05058 =
         0.04546    0.00355    0.00776    0.00333
AFIX  43
H00P  2    0.553200    0.764173    0.344459    11.00000   -1.20000
AFIX   0

C00Q  1    0.363391    0.083526    0.215980    11.00000    0.04575    0.03951 =
         0.03615   -0.00043    0.00032    0.00523
C00R  1    0.754059   -0.042398    0.880946    11.00000    0.04401    0.04208 =
         0.03884   -0.00722    0.00642    0.00367
C00S  1    0.284847    0.491924   -0.239015    11.00000    0.04150    0.03054 =
         0.05202   -0.00386   -0.00537    0.00001
AFIX  43
H00S  2    0.225163    0.574672   -0.247553    11.00000   -1.20000
AFIX   0
C00T  1    0.278725    0.591451   -0.443587    11.00000    0.05571    0.06412 =
         0.05466    0.01343   -0.00372    0.00135
AFIX  43
H00T  2    0.216638    0.656472   -0.461905    11.00000   -1.20000
AFIX   0
C00U  1    0.232021   -0.029274   -0.228557    11.00000    0.07184    0.03976 =
         0.10295   -0.01375   -0.00078   -0.01258
AFIX  43
H00U  2    0.287606   -0.107415   -0.211403    11.00000   -1.20000
AFIX   0

C00V  1    0.279428   -0.090659    0.056148    11.00000    0.05617    0.06172 =
         0.05503   -0.01937   -0.00372   -0.00122
AFIX  43
H00V  2    0.217654   -0.156378    0.037873    11.00000   -1.20000
AFIX   0

C00W  1    0.716174    0.508293    0.261299    11.00000    0.04755    0.03513 =
         0.04303   -0.00176    0.00448    0.00168
AFIX  43
H00W  2    0.776523    0.426553    0.252839    11.00000   -1.20000
AFIX   0

C00X  1    0.375606   -0.033330    0.020703    11.00000    0.05606    0.04623 =
         0.04108    0.00057    0.00309    0.00212
C00Y  1    0.558347    0.701280    0.249827    11.00000    0.03609    0.04110 =
         0.05653    0.00298   -0.00041   -0.00200
AFIX  43
H00Y  2    0.496780    0.768873    0.232269    11.00000   -1.20000
AFIX   0

C00Z  1    0.409059    0.302492   -0.187266    11.00000    0.04084    0.04459 =
         0.05822   -0.00159   -0.00932    0.00178
AFIX  43
H00Z  2    0.446417    0.237747   -0.155807    11.00000   -1.20000
AFIX   0

C010  1    0.274883   -0.049898    0.119559    11.00000    0.04130    0.06534 =
         0.05650   -0.00561    0.00268   -0.01267
AFIX  43
H010  2    0.208917   -0.087153    0.143377    11.00000   -1.20000
AFIX   0

C011  1    0.274622    0.551533   -0.380602    11.00000    0.05055    0.05873 =
         0.05226    0.00751   -0.00027    0.00714
AFIX  43
H011  2    0.209009    0.589951   -0.356765    11.00000   -1.20000
AFIX   0

C012  1    0.590426   -0.199316    0.813440    11.00000    0.04485    0.04318 =
         0.04924    0.00316    0.01292   -0.00172
AFIX  43
H012  2    0.553735   -0.264826    0.844840    11.00000   -1.20000
AFIX   0

C013  1    0.363722    0.416915   -0.284225    11.00000    0.03596    0.03560 =
         0.04171    0.00047    0.00331   -0.00194
C014  1    0.441013    0.297908   -0.250795    11.00000    0.03838    0.04617 =
         0.05084    0.00195    0.00204   -0.00294
AFIX  43
H014  2    0.501978    0.229360   -0.268328    11.00000   -1.20000
AFIX   0

C015  1    0.366834    0.045102    0.147762    11.00000    0.04199    0.03134 =
         0.04590   -0.00288    0.00181    0.00721
C016  1    0.624802    0.467164    0.020770    11.00000    0.05682    0.04497 =
         0.03722    0.00118   -0.00162   -0.00890
C017  1    0.375363    0.534336   -0.479088    11.00000    0.06615    0.04318 =
         0.03609    0.00407   -0.00159   -0.01256
C018  1    0.635360    0.583233    0.216099    11.00000    0.04159    0.03655 =
         0.04026    0.00153    0.00036   -0.00266
C019  1    0.558583   -0.202243    0.748965    11.00000    0.03353    0.04196 =
         0.05814    0.00009   -0.00226   -0.00056
AFIX  43
H019  2    0.497867   -0.270610    0.731015    11.00000   -1.20000
AFIX   0
C01A  1    0.884561    0.028308    0.989999    11.00000    0.04943    0.05341 =
         0.04192   -0.01040   -0.00050    0.00526
C01B  1    0.846931    0.080655    0.882642    11.00000    0.06391    0.06601 =
         0.03811    0.00512    0.01076   -0.01700
AFIX  43
H01B  2    0.866618    0.140013    0.846046    11.00000   -1.20000
AFIX   0

C01C  1    0.725150    0.450583    0.119802    11.00000    0.04816    0.06277 =
         0.04748   -0.00779   -0.00829    0.00672
AFIX  43
H01C  2    0.791057    0.413144    0.143736    11.00000   -1.20000
AFIX   0

C01D  1    0.623529    0.033983    0.520707    11.00000    0.05731    0.04376 =
         0.04512    0.00452   -0.00329    0.00277
C01E  1    0.366708    0.454837   -0.351900    11.00000    0.04398    0.03101 =
         0.04366    0.00154    0.00075   -0.00617
C01F  1    0.883513    0.473429    0.490736    11.00000    0.05010    0.04643 =
         0.04011    0.00617   -0.00519   -0.00301
C01G  1    0.724095    0.050923    0.619727    11.00000    0.04540    0.06498 =
         0.05401    0.01356   -0.00629   -0.01024
AFIX  43
H01G  2    0.789473    0.089907    0.643724    11.00000   -1.20000
AFIX   0
C01H  1    0.715638   -0.007867    0.761463    11.00000    0.05001    0.03152 =
         0.04614   -0.00071    0.00222    0.00127
AFIX  43
H01H  2    0.776023    0.073831    0.753020    11.00000   -1.20000
AFIX   0

C01I  1    0.728832    0.626431    0.435836    11.00000    0.05779    0.05510 =
         0.05048   -0.00346   -0.00141    0.01321
AFIX  43
H01I  2    0.667059    0.709412    0.435932    11.00000   -1.20000
AFIX   0

C01J  1    0.115841   -0.027846    0.490620    11.00000    0.04925    0.04822 =
         0.04324    0.00985    0.00789    0.00245
C01K  1    0.537814    0.602135    0.109891    11.00000    0.05460    0.04661 =
         0.05241   -0.00540   -0.00753    0.01096
AFIX  43
H01K  2    0.475825    0.668837    0.127396    11.00000   -1.20000
AFIX   0

C01L  1    0.728414   -0.125995    0.936231    11.00000    0.06239    0.05651 =
         0.04592    0.00700    0.00246   -0.01858
AFIX  43
H01L  2    0.665597   -0.207344    0.936802    11.00000   -1.20000
AFIX   0

C01M  1    0.089326    0.618504   -0.063933    11.00000    0.06063    0.06164 =
         0.05068   -0.00500   -0.00293    0.01405
AFIX  43
H01M  2    0.028658    0.703133   -0.064149    11.00000   -1.20000
AFIX   0

C01N  1    0.151175   -0.080509    0.382410    11.00000    0.05828    0.06597 =
         0.03192    0.00292   -0.00407   -0.02218
AFIX  43
H01N  2    0.129586   -0.138390    0.345758    11.00000   -1.20000
AFIX   0
C01O  1    0.209582    0.093503    0.490180    11.00000    0.06929    0.06467 =
         0.03770   -0.00670   -0.00243   -0.01348
AFIX  43
H01O  2    0.230176    0.152230    0.526809    11.00000   -1.20000
AFIX   0

C01P  1    0.153534    0.582182   -0.117678    11.00000    0.06386    0.06470 =
         0.03603    0.00234   -0.00155    0.01811
AFIX  43
H01P  2    0.134395    0.642641   -0.154150    11.00000   -1.20000
AFIX   0

C01Q  1    0.634020    0.544881    0.148058    11.00000    0.04408    0.02878 =
         0.04252    0.00226    0.00180   -0.00662
C01R  1    0.846912    0.418359    0.382637    11.00000    0.06639    0.06417 =
         0.04132   -0.00321    0.00696    0.01955
AFIX  43
H01R  2    0.867281    0.359335    0.346070    11.00000   -1.20000
AFIX   0

C01S  1    0.461840    0.100800    0.111435    11.00000    0.04744    0.05663 =
         0.04669   -0.00548    0.00357   -0.01260
AFIX  43
H01S  2    0.524419    0.164957    0.129705    11.00000   -1.20000
AFIX   0

C01T  1    0.635212   -0.082865    0.716284    11.00000    0.04161    0.03710 =
         0.04852   -0.00389   -0.00345    0.00151
C01U  1    0.910786    0.117767    0.936562    11.00000    0.05973    0.06362 =
         0.05346   -0.00497   -0.00006   -0.01743
AFIX  43
H01U  2    0.971117    0.202888    0.936528    11.00000   -1.20000
AFIX   0
C01V  1    0.537619   -0.101731    0.610473    11.00000    0.05117    0.05135 =
         0.04753    0.00730   -0.00437   -0.01191
AFIX  43
H01V  2    0.475692   -0.168574    0.627966    11.00000   -1.20000
AFIX   0

C01W  1    0.271402    0.374890   -0.063983    11.00000    0.06270    0.05431 =
         0.05213    0.00317    0.00195    0.01906
AFIX  43
H01W  2    0.333965    0.293136   -0.063450    11.00000   -1.20000
AFIX   0

C01X  1    0.791945   -0.094527    0.991165    11.00000    0.07241    0.05893 =
         0.04642    0.00775   -0.00315   -0.01545
AFIX  43
H01X  2    0.773033   -0.154109    1.027822    11.00000   -1.20000
AFIX   0

C01Y  1    0.115842    0.527994   -0.009588    11.00000    0.05077    0.04931 =
         0.04093   -0.00477    0.00326   -0.00416
C01Z  1    0.208717    0.406361   -0.009113    11.00000    0.07460    0.06375 =
         0.04387    0.00666   -0.00321    0.01564
AFIX  43
H01Z  2    0.228595    0.346875    0.027462    11.00000   -1.20000
AFIX   0

C020  1    0.271976    0.127074    0.435829    11.00000    0.07058    0.05434 =
         0.05667   -0.00675   -0.00632   -0.02552
AFIX  43
H020  2    0.333627    0.210234    0.436236    11.00000   -1.20000
AFIX   0

C021  1    0.633800   -0.043346    0.648235    11.00000    0.04371    0.03530 =
         0.04355    0.00547   -0.00079    0.00475
C022  1    0.854292   -0.437305    0.803481    11.00000    0.08230    0.06210 =
         0.05657   -0.00003   -0.01240    0.03250
AFIX  43
H022  2    0.869012   -0.443487    0.846348    11.00000   -1.20000
AFIX   0

C023  1    0.089601   -0.117025    0.435754    11.00000    0.06161    0.05785 =
         0.04968    0.00252   -0.00245   -0.01399
AFIX  43
H023  2    0.029413   -0.202351    0.435584    11.00000   -1.20000
AFIX   0

C024  1    0.146272    0.061200   -0.196601    11.00000    0.07647    0.07244 =
         0.06047    0.00271    0.00862   -0.03178
AFIX  43
H024  2    0.131277    0.052779   -0.153834    11.00000   -1.20000
AFIX   0

C025  1    0.791984    0.594578    0.491181    11.00000    0.06704    0.06802 =
         0.04267   -0.01329   -0.00211    0.02004
AFIX  43
H025  2    0.772457    0.654303    0.527723    11.00000   -1.20000
AFIX   0
C026  1    0.855437    0.936680    0.303028    11.00000    0.07490    0.06632 =
         0.06997   -0.00142   -0.01811   -0.03503
AFIX  43
H026  2    0.870816    0.943721    0.345816    11.00000   -1.20000
AFIX   0

C027  1    0.462013    0.399264   -0.389873    11.00000    0.05201    0.05062 =
         0.04895    0.00296    0.00473    0.01269
AFIX  43
H027  2    0.524270    0.333136   -0.372234    11.00000   -1.20000
AFIX   0

C028  1    0.910149    0.382063    0.437118    11.00000    0.06197    0.06229 =
         0.05346    0.00497   -0.00056    0.01597
AFIX  43
H028  2    0.970209    0.296558    0.437503    11.00000   -1.20000
AFIX   0

C029  1    0.143653    0.435607    0.302978    11.00000    0.07888    0.05974 =
         0.06503    0.00254    0.01607    0.03304
AFIX  43
H029  2    0.128336    0.441969    0.345761    11.00000   -1.20000
AFIX   0

C02A  1    0.769112   -0.529724    0.771675    11.00000    0.07423    0.03653 =
         0.11343   -0.00212    0.00749    0.00741
AFIX  43
H02A  2    0.714365   -0.608980    0.788788    11.00000   -1.20000
AFIX   0

C02B  1    0.231432    0.531896    0.271432    11.00000    0.08022    0.03939 =
         0.10964   -0.00593   -0.01067    0.01323
AFIX  43
H02B  2    0.285240    0.611838    0.289004    11.00000   -1.20000
AFIX   0

C02C  1    0.467237    0.439122   -0.453009    11.00000    0.05652    0.05651 =
         0.05149    0.00074    0.01703    0.00228
AFIX  43
H02C  2    0.532451    0.401525   -0.477300    11.00000   -1.20000
AFIX   0

C02D  1    0.916512    0.829793    0.262072    11.00000    0.04161    0.06053 =
         0.12168    0.00756   -0.00402   -0.00631
AFIX  43
H02D  2    0.977925    0.751023    0.272115    11.00000   -1.20000
AFIX   0

C02E  1    0.082257    0.328573    0.261180    11.00000    0.04432    0.05587 =
         0.10953    0.00552    0.00611    0.00513
AFIX  43
H02E  2    0.019940    0.250819    0.270665    11.00000   -1.20000
AFIX   0
C02F  1    0.466741    0.062834    0.046824    11.00000    0.05770    0.05481 =
         0.05509    0.00459    0.01747   -0.00651
AFIX  43
H02F  2    0.531166    0.102835    0.022473    11.00000   -1.20000
AFIX   0

C02G  1    0.868143    0.862429    0.201698    11.00000    0.08706    0.09717 =
         0.05816   -0.00932    0.02996   -0.04973
AFIX  43
H02G  2    0.892649    0.810346    0.164448    11.00000   -1.20000
AFIX   0

C02H  1    0.533872   -0.060532    0.546864    11.00000    0.05937    0.06102 =
         0.04719    0.00048   -0.01485   -0.00927
AFIX  43
H02H  2    0.468932   -0.098687    0.522385    11.00000   -1.20000
AFIX   0

C02I  1    0.132896    0.360614    0.201128    11.00000    0.09740    0.09256 =
         0.07053   -0.01286   -0.03977    0.04858
AFIX  43
H02I  2    0.109516    0.307335    0.163866    11.00000   -1.20000
AFIX   0

C02J  1    0.132276    0.138013   -0.298919    11.00000    0.09027    0.09007 =
         0.06194    0.00659   -0.02290   -0.04146
AFIX  43
H02J  2    0.108428    0.189527   -0.336424    11.00000   -1.20000
AFIX   0
C02K  1    0.222334    0.015232   -0.291552    11.00000    0.08065    0.08089 =
         0.08629   -0.04740    0.02683   -0.03623
AFIX  43
H02K  2    0.269489   -0.030946   -0.323693    11.00000   -1.20000
AFIX   0

C02L  1    0.533144    0.561786    0.047134    11.00000    0.07115    0.05354 =
         0.05152   -0.00188   -0.01891    0.00743
AFIX  43
H02L  2    0.467706    0.598930    0.022803    11.00000   -1.20000
AFIX   0

C02M  1    0.082760    0.171543   -0.239388    11.00000    0.04415    0.06703 =
         0.12882   -0.01421    0.00341   -0.01843
AFIX  43
H02M  2    0.020932    0.250013   -0.229823    11.00000   -1.20000
AFIX   0

C02N  1    0.866886   -0.361462    0.700728    11.00000    0.10101    0.08631 =
         0.05960    0.02154    0.03127    0.04743
AFIX  43
H02N  2    0.889428   -0.309057    0.663208    11.00000   -1.20000
AFIX   0
C02O  1    0.917283   -0.329408    0.760282    11.00000    0.04084    0.05831 =
         0.13411   -0.00556   -0.00813    0.01583
AFIX  43
H02O  2    0.980033   -0.252110    0.769595    11.00000   -1.20000
AFIX   0

C02P  1    0.768878    1.031141    0.271892    11.00000    0.08340    0.03470 =
         0.10399   -0.00565    0.00536   -0.01154
AFIX  43
H02P  2    0.714492    1.110188    0.289429    11.00000   -1.20000
AFIX   0

C02Q  1    0.778443   -0.484500    0.708773    11.00000    0.08202    0.07512 =
         0.08815   -0.03928   -0.02039    0.02495
AFIX  43
H02Q  2    0.731153   -0.531411    0.676744    11.00000   -1.20000
AFIX   0

C02R  1    0.777817    0.986009    0.208473    11.00000    0.08602    0.06697 =
         0.09973    0.04475   -0.02569   -0.02514
AFIX  43
H02R  2    0.730592    1.031851    0.176219    11.00000   -1.20000
AFIX   0

C02S  1    0.223375    0.485366    0.207823    11.00000    0.09592    0.06956 =
         0.09762    0.04272    0.02444    0.02958
AFIX  43
H02S  2    0.270810    0.530704    0.175636    11.00000   -1.20000
AFIX   0
HKLF 4


REM  20220624lb_0m_a.res in P1
REM wR2 = 0.1010, GooF = S = 0.974, Restrained GooF = 0.974 for all data
REM R1 = 0.0409 for 8901 Fo > 4sig(Fo) and 0.0567 for all 11193 data
REM 901 parameters refined using 3 restraints

END

WGHT      0.0000      0.0000

REM Highest difference peak  0.273,  deepest hole -0.250,  1-sigma level  0.048
Q1    1   0.2024  0.1580  0.2251  11.00000  0.05    0.27
Q2    1   0.5651  0.8599  0.1119  11.00000  0.05    0.23
Q3    1   0.7972  0.8740  0.2027  11.00000  0.05    0.21
Q4    1   0.3889 -0.2322 -0.1019  11.00000  0.05    0.21
Q5    1   0.8168  0.8617  0.2516  11.00000  0.05    0.19
Q6    1   0.1656  0.1793  0.2742  11.00000  0.05    0.19
Q7    1   0.8605  0.7951  0.2910  11.00000  0.05    0.19
Q8    1   0.5226 -0.0621  0.4115  11.00000  0.05    0.18
Q9    1   0.4326  0.9123  0.2775  11.00000  0.05    0.18
Q10   1   0.4538  0.4370 -0.5907  11.00000  0.05    0.18
Q11   1  -0.0456  0.0356 -0.3020  11.00000  0.05    0.18
Q12   1   0.4619  0.7190 -0.5620  11.00000  0.05    0.17
Q13   1   0.8347  0.1218  0.6503  11.00000  0.05    0.17
Q14   1   0.6409  0.5923  0.1800  11.00000  0.05    0.17
Q15   1   0.9299  0.1843  0.4420  11.00000  0.05    0.17
Q16   1   0.8098  0.5865  0.3742  11.00000  0.05    0.17
Q17   1   0.2146 -0.0415  0.3870  11.00000  0.05    0.17
Q18   1   0.9429  0.8723  0.1900  11.00000  0.05    0.17
Q19   1  -0.0415  0.6562 -0.1042  11.00000  0.05    0.17
Q20   1   0.2096  0.3046  0.4036  11.00000  0.05    0.17
;
_shelx_res_checksum                76780
_shelx_hkl_file
;
   3   0   0 1986.98  184.07
   3   0   0 1990.67  184.17
  -3   0   0 2000.85  184.08
  -3   0   0 2360.64  187.30
   4   0   0 2663.00  218.70
   4   0   0 2563.38  220.81
  -4   0   0 2429.46  218.35
  -4   0   0 2382.77  220.26
   4   0   0 2250.93  218.22
   5   0   0  203.78   19.74
   5   0   0  194.51   19.98
  -5   0   0  211.06   22.29
  -5   0   0  192.51   19.60
  -6   0   0 4862.18  454.92
  -6   0   0 4985.72  457.89
   6   0   0 5539.19  455.99
   7   0   0  590.32   55.55
  -7   0   0  581.19   58.32
   8   0   0 2439.01  223.20
   8   0   0 2291.95  218.97
  -8   0   0 2447.09  218.11
  -8   0   0 2580.49  222.61
  -9   0   0  977.24   78.56
   9   0   0  699.08   78.77
   9   0   0  853.28   84.31
  10   0   0  330.46   50.94
  10   0   0  552.97   48.28
 -10   0   0  476.87   45.09
  11   0   0  571.59   55.73
 -11   0   0  526.96   59.16
 -11   0   0  524.21   52.29
  12   0   0   10.96   12.57
 -12   0   0   -0.87   17.09
 -12   0   0    9.63    8.18
 -13   0   0   83.58   26.59
  13   0   0   79.80   18.73
 -13   0   0   60.78   14.06
  -2  -1   0  674.08   65.14
   2  -1   0  693.73   62.55
  -2  -1   0  705.60   63.26
   2   1   0  767.02   63.36
  -2   1   0  605.06   62.34
   2   1   0  789.27   65.36
   3  -1   0 3147.23  257.92
  -3  -1   0 2915.78  259.25
   3  -1   0 2744.90  258.95
  -3   1   0 2940.31  257.91
   3   1   0 2901.93  261.50
   3   1   0 2773.54  259.16
  -3   1   0 2970.13  258.91
  -4  -1   0  103.78   13.50
  -4  -1   0   79.11   10.13
  -4  -1   0  103.09   10.98
   4  -1   0  105.29   11.45
   4  -1   0   99.62    9.41
   4  -1   0   87.38    9.48
  -4   1   0   74.29   10.59
   4   1   0   94.26   10.74
   4   1   0   95.16   11.13
  -4   1   0  105.02    9.43
   4   1   0  116.24   16.08
   5  -1   0 3222.16  309.30
  -5  -1   0 3529.68  313.65
  -5  -1   0 3559.29  310.56
   5   1   0 3401.97  313.87
   5   1   0 3977.84  311.33
  -5   1   0 3510.09  311.03
  -5   1   0 3250.16  308.99
   5   1   0 3487.54  310.48
  -6  -1   0 2155.27  183.44
   6  -1   0 1951.57  178.43
  -6  -1   0 1850.50  179.12
   6   1   0 1886.80  179.70
   6   1   0 2174.85  184.16
  -6   1   0 2033.13  180.40
  -6   1   0 1992.40  177.84
  -7  -1   0  875.24   96.45
   7  -1   0  949.27   93.44
  -7   1   0 1095.15   91.88
  -7   1   0 1011.35   94.73
   7   1   0 1111.51   94.49
  -8  -1   0   52.63    9.38
   8  -1   0   48.48    9.28
  -8   1   0   77.58   14.77
   8   1   0   46.22   10.31
   8   1   0   66.55   15.83
  -8   1   0   58.59    8.48
  -9  -1   0  188.89   22.81
   9  -1   0  227.55   28.51
   9  -1   0  261.80   24.00
  -9   1   0  172.13   25.79
   9   1   0  218.85   32.28
   9   1   0  161.84   23.63
  -9   1   0  229.13   23.97
 -10  -1   0  198.47   22.76
  10  -1   0  130.29   27.28
  10  -1   0  227.53   24.39
 -10   1   0  182.59   20.75
  10   1   0  182.52   36.06
  10   1   0  217.79   25.36
 -11  -1   0  285.95   28.56
 -11  -1   0  276.50   39.38
  11  -1   0  227.74   28.98
  11  -1   0  162.13   32.87
 -11   1   0  254.12   33.27
  11   1   0  187.89   36.25
  11   1   0  309.38   31.90
  12  -1   0  150.19   24.00
 -12  -1   0  144.43   19.97
 -12  -1   0  123.39   30.02
  12  -1   0   55.65   27.25
 -12   1   0  159.40   18.01
 -12   1   0  117.61   25.03
  12   1   0  133.49   23.27
  13  -1   0   15.09   14.02
 -13  -1   0   20.34   11.37
  13  -1   0    2.97   25.41
 -13  -1   0   16.70   23.69
  13   1   0   23.68   15.19
 -13   1   0   20.33    9.10
 -13   1   0   42.60   21.00
  -1  -2   0  151.50   15.61
   1  -2   0  161.31   15.01
   1  -2   0  154.15   14.72
   1  -2   0  140.18   15.73
  -1  -2   0  161.17   15.86
  -1  -2   0  183.04   17.95
   1   2   0  158.39   15.71
   1   2   0  176.08   17.94
   1   2   0  161.36   15.82
  -2  -2   0   34.70    5.26
  -2  -2   0    6.23    4.79
  -2  -2   0    8.73    3.16
   2   2   0    8.77    3.03
  -2   2   0   14.12    2.59
  -2   2   0   13.36    2.45
   2   2   0    5.49    2.80
   2   2   0    6.73    4.71
  -3  -2   0  231.00   22.57
  -3  -2   0  228.53   22.77
   3   2   0  255.69   26.22
  -3   2   0  210.57   20.54
  -3   2   0  227.56   20.78
   3   2   0  221.00   22.70
   3   2   0  258.70   23.23
  -4  -2   0 1546.83  138.03
  -4  -2   0 1332.53  134.28
  -4  -2   0 1440.16  134.17
   4   2   0 1408.97  134.62
   4   2   0 1575.43  134.68
  -4   2   0 1595.19  132.73
   4   2   0 1539.36  138.44
   5  -2   0  556.35   53.48
  -5  -2   0  656.61   60.56
  -5  -2   0  648.98   56.34
   5   2   0  608.84   56.47
   5   2   0  588.12   59.96
  -5   2   0  613.41   54.60
   5   2   0  540.36   55.64
   6  -2   0 1692.31  159.39
  -6  -2   0 1685.28  165.60
  -6  -2   0 1921.34  161.99
  -6   2   0 1766.58  160.59
   6   2   0 1838.70  162.46
   6   2   0 2051.15  167.71
  -6   2   0 1668.69  158.71
  -7  -2   0  527.64   57.24
   7  -2   0  580.02   55.77
  -7  -2   0  668.08   63.78
  -7   2   0  613.48   57.13
   7   2   0  749.98   59.52
   7   2   0  605.00   63.45
  -7   2   0  569.63   54.62
  -8  -2   0   -3.62   10.72
  -8  -2   0   -0.87    4.94
   8  -2   0    3.23    4.06
   8   2   0    2.31    6.81
  -8   2   0    4.79    2.97
  -8   2   0    4.30    5.80
   8   2   0    7.72   17.96
  -9  -2   0   53.34   10.79
  -9  -2   0   78.08   21.05
   9  -2   0   47.23    9.84
   9   2   0   60.87   19.10
  -9   2   0   51.24   11.89
  -9   2   0   64.18    8.19
   9   2   0   45.23   11.69
  10  -2   0  119.14   15.83
 -10  -2   0   78.24   22.77
  10  -2   0  116.68   20.17
 -10  -2   0   71.17   14.19
 -10   2   0   93.77   16.33
  10   2   0   83.78   16.97
  10   2   0   94.84   24.42
 -11  -2   0  142.63   29.61
  11  -2   0  110.26   18.36
 -11  -2   0  116.73   22.07
 -11   2   0  115.57   14.97
 -11   2   0  138.45   21.72
  11   2   0  125.47   22.08
  11   2   0  147.71   30.32
 -12  -2   0  287.83   47.07
  12  -2   0  335.28   37.40
 -12  -2   0  306.10   36.44
  12   2   0  348.19   53.45
 -12   2   0  318.48   39.89
  12   2   0  355.52   40.45
 -12   2   0  328.36   32.48
  13  -2   0   87.60   18.89
 -13  -2   0   85.12   16.80
 -13   2   0   90.20   16.41
 -13   2   0   74.28   21.94
   0  -3   0   -0.94    2.94
   0  -3   0    3.72    1.97
   0  -3   0   -1.35    1.83
   0   3   0   -0.91    1.50
   0   3   0    1.19    3.39
  -1  -3   0 5671.83  480.63
  -1  -3   0 5851.49  483.67
   1  -3   0 5216.87  479.66
   1  -3   0 5444.35  481.47
  -1  -3   0 5400.72  480.83
   1  -3   0 5487.99  480.02
  -1   3   0 5400.54  479.02
  -1   3   0 5671.56  481.37
  -1   3   0 5110.38  479.11
   1   3   0 4967.63  482.75
   2  -3   0   95.74   11.55
  -2  -3   0   95.92   15.70
   2  -3   0  112.38   10.53
  -2  -3   0   99.77   11.90
   2   3   0  129.74   16.08
   2   3   0  110.74   12.22
  -2   3   0   87.81   11.10
  -3  -3   0   35.82    7.27
  -3  -3   0   36.64    7.25
   3  -3   0   35.56    4.44
  -3  -3   0   53.80   11.81
   3  -3   0   41.52    5.20
   3   3   0   31.03   10.04
  -3   3   0   39.87    4.81
   3   3   0   37.16    7.35
  -3   3   0   49.93    5.51
  -4  -3   0 1351.83  117.69
  -4  -3   0 1377.94  118.26
  -4  -3   0 1176.82  121.35
   4   3   0 1380.98  118.39
   4   3   0 1127.86  121.14
  -5  -3   0 3546.88  310.89
  -5  -3   0 3070.31  310.95
  -5  -3   0 3553.44  316.18
   5   3   0 3772.68  312.12
  -6  -3   0   73.82   12.43
   6  -3   0   62.72    7.40
  -6  -3   0  103.05   19.91
   6   3   0   80.94   18.22
   6   3   0   78.10   13.15
  -7  -3   0 1331.84  118.47
   7  -3   0 1269.68  114.71
   7  -3   0 1389.06  114.94
  -7  -3   0 1231.48  123.40
  -7   3   0 1301.15  114.80
   7   3   0 1176.08  123.68
   7   3   0 1178.86  118.78
   8  -3   0 1650.04  152.14
  -8  -3   0 1607.26  161.13
  -8  -3   0 1904.49  156.05
   8   3   0 1670.82  162.23
   8   3   0 1801.74  157.09
  -8   3   0 1579.16  152.13
  -9  -3   0  329.08   32.29
   9  -3   0  273.54   28.65
   9  -3   0  269.09   30.32
  -9   3   0  274.87   28.92
   9   3   0  284.64   33.48
   9   3   0  271.71   42.03
 -10  -3   0  133.58   28.83
 -10  -3   0  138.94   19.70
  10  -3   0   93.20   15.04
  10   3   0   94.57   20.01
  10   3   0  152.32   36.78
 -11  -3   0   52.81   28.23
 -11  -3   0   84.22   15.13
  11  -3   0   81.72   13.84
  11   3   0   52.44   30.35
 -11   3   0   86.34   14.85
  11   3   0   46.29   16.64
  12  -3   0  140.59   29.97
 -12  -3   0  183.16   26.30
 -12  -3   0  209.30   44.19
 -12   3   0  233.68   27.14
  12   3   0  167.56   39.90
  12   3   0  172.61   29.97
 -13  -3   0   42.94   15.07
 -13  -3   0  103.56   36.32
 -13   3   0   37.38   15.90
  13   3   0   95.11   48.94
  13   3   0   46.99   21.51
   0  -4   0  514.37   48.87
   0  -4   0  516.25   49.38
   0  -4   0  602.99   52.79
   0   4   0  498.77   48.33
   0   4   0  524.86   51.81
   1  -4   0   74.40   11.79
   1  -4   0   52.66    7.86
   1  -4   0   54.01    7.50
  -1  -4   0   54.33    8.58
  -1  -4   0   59.70    9.12
  -1  -4   0   45.35   11.76
   1   4   0   32.43   10.40
  -1   4   0   48.39    6.35
  -1   4   0   54.47   10.10
  -1   4   0   41.78    5.92
   1   4   0   71.03    9.10
  -2  -4   0 2742.58  252.60
  -2  -4   0 2826.69  253.21
   2  -4   0 2863.46  251.41
   2  -4   0 3120.92  253.51
  -2  -4   0 3196.43  257.77
   2   4   0 2754.48  252.69
   2   4   0 2360.48  255.54
  -2   4   0 2764.29  252.51
   3  -4   0   50.91    6.37
  -3  -4   0   49.09   14.37
   3  -4   0   50.14    6.47
  -3  -4   0   43.72    8.93
  -3  -4   0   67.80   11.16
  -3   4   0   58.60    7.86
   3   4   0   56.70   10.13
   3   4   0   55.24   14.21
  -4  -4   0 2795.83  239.20
   4  -4   0 2762.70  229.75
  -4  -4   0 2285.63  233.23
   4  -4   0 2633.86  230.26
   4   4   0 2553.50  233.64
   4   4   0 2518.15  238.17
  -5  -4   0   45.29   10.33
  -5  -4   0   51.13   15.55
  -5  -4   0   60.20   10.48
   5   4   0   69.11   16.22
   5   4   0   44.37   10.67
   6  -4   0  867.81   86.69
  -6  -4   0 1100.44   92.18
  -6  -4   0 1132.19   99.66
   6   4   0 1013.46   98.24
   6   4   0  915.03   91.88
  -7  -4   0  204.87   34.15
  -7  -4   0  201.14   24.73
   7  -4   0  206.53   19.91
   7   4   0  230.55   34.79
   7   4   0  203.84   25.73
   8  -4   0  494.19   42.05
  -8  -4   0  462.05   55.15
   8   4   0  460.91   55.63
   8   4   0  347.57   46.44
  -9  -4   0   47.97   12.39
   9  -4   0   52.12    8.98
   9   4   0   96.29   26.54
   9   4   0   54.31   15.65
 -10  -4   0   99.72   18.31
 -10  -4   0  109.30   31.48
  10  -4   0  148.45   18.51
  10   4   0  142.58   24.70
  10   4   0  117.00   30.25
 -11  -4   0    4.87   26.59
 -11  -4   0   30.18   13.44
  11   4   0    1.66   33.05
  11   4   0   36.00   16.17
  12  -4   0   49.95   15.24
 -12  -4   0   56.35   16.25
 -12  -4   0   39.25   32.79
  12   4   0   50.02   19.21
  12   4   0  106.30   55.36
   0  -5   0   11.04    8.33
   0  -5   0    1.23    3.81
   0  -5   0    3.74    4.38
   0   5   0    2.50    3.50
   0   5   0    1.68    6.36
  -1  -5   0  711.15   65.48
   1  -5   0  625.80   59.17
  -1  -5   0  645.20   60.68
   1  -5   0  653.44   62.72
  -1  -5   0  678.82   60.24
  -1   5   0  575.77   61.44
   1   5   0  592.67   59.34
   1   5   0  640.13   64.18
  -1   5   0  639.79   57.56
  -1   5   0  637.91   57.70
   2  -5   0  266.60   25.64
  -2  -5   0  275.20   27.36
   2  -5   0  281.42   28.80
   2  -5   0  251.29   27.06
  -2  -5   0  220.80   27.25
  -2  -5   0  211.58   31.70
   2   5   0  244.67   31.96
   2   5   0  284.55   27.38
  -2   5   0  251.48   27.36
   3  -5   0 1611.62  147.96
  -3  -5   0 1867.18  151.61
   3  -5   0 1495.93  150.00
  -3  -5   0 1722.83  150.41
  -3  -5   0 1760.20  156.40
  -3   5   0 1561.26  148.71
   3   5   0 1742.38  156.28
   3   5   0 1546.67  150.05
   4  -5   0    4.83    2.51
  -4  -5   0   13.37    7.11
  -4  -5   0  -28.23   10.11
  -4  -5   0    5.68    6.78
   4  -5   0    7.00    3.10
   4  -5   0    9.47    3.27
   4   5   0   -8.95   10.76
  -4   5   0    4.97    3.22
   4   5   0   -2.52    5.79
  -4   5   0    0.46    3.80
  -5  -5   0  200.39   32.02
   5  -5   0  176.21   17.92
  -5  -5   0  167.74   21.68
   5   5   0  158.85   21.26
   5   5   0  144.61   28.65
   6  -5   0  211.45   20.75
  -6  -5   0  177.46   24.79
  -6  -5   0  259.94   38.33
   6   5   0  214.16   26.27
   6   5   0  209.34   35.66
   7  -5   0  133.47   15.47
  -7  -5   0  204.51   24.95
  -7  -5   0  142.34   31.63
   7   5   0  143.67   22.89
  -8  -5   0   -1.14   20.89
  -8  -5   0   13.39    9.87
   8   5   0   -2.02   10.22
   8   5   0   11.08   19.49
  -9  -5   0   96.68   17.15
  -9  -5   0   44.89   26.28
   9   5   0   93.60   30.09
   9   5   0   75.07   18.70
 -10  -5   0   98.51   20.58
 -10  -5   0  154.17   38.70
  10   5   0  117.58   41.99
  10   5   0  172.46   26.73
 -11  -5   0   21.93   34.89
  11  -5   0   77.74   13.84
 -11  -5   0   60.79   16.23
  11   5   0   26.39   35.19
  11   5   0   74.99   24.27
   0  -6   0 2705.38  265.49
   0  -6   0 2982.44  262.55
   0   6   0 2835.77  260.07
   0   6   0 3150.00  265.88
   1  -6   0   57.26   15.41
   1  -6   0   74.99   12.50
  -1  -6   0  118.67   21.70
  -1  -6   0   83.47   13.74
   1  -6   0  107.44   13.16
  -1   6   0   82.28   15.94
   1   6   0  137.94   22.13
   1   6   0  101.22   13.53
   2  -6   0  193.81   20.88
  -2  -6   0  227.45   32.43
   2  -6   0  195.25   24.92
   2  -6   0  157.42   20.20
  -2  -6   0  220.77   23.58
   2   6   0  178.42   21.58
  -2   6   0  195.57   23.42
   2   6   0  234.88   32.64
  -3  -6   0  331.23   35.09
  -3  -6   0  337.51   41.43
   3  -6   0  367.35   35.19
   3  -6   0  287.35   31.28
   3   6   0  290.08   33.52
  -3   6   0  329.64   33.10
   3   6   0  362.45   41.40
  -4  -6   0  177.55   23.57
   4  -6   0  179.13   19.31
  -4  -6   0  208.52   34.92
  -4   6   0  179.59   19.75
   4   6   0  199.76   23.91
  -4   6   0  189.53   21.13
   4   6   0  223.96   35.26
   5  -6   0    1.70    3.07
  -5  -6   0  -13.17   16.04
   5  -6   0    1.85    2.43
  -5  -6   0  -25.06    8.18
   5   6   0    2.59    7.71
   5   6   0  -13.34   14.82
  -6  -6   0    2.13    8.75
  -6  -6   0    2.13   19.11
   6   6   0   21.46   19.17
   6   6   0   23.51   10.97
  -7  -6   0   49.42   13.36
  -7  -6   0   49.93   25.78
   7   6   0   49.82   15.65
   7   6   0   19.92   22.51
  -8  -6   0  170.00   23.75
  -8  -6   0  155.85   36.84
   8   6   0  119.88   23.98
  -9  -6   0  186.05   42.42
   9  -6   0  143.27   17.43
  -9  -6   0  117.93   22.42
   9   6   0  149.97   36.49
   9   6   0  111.55   25.01
 -10  -6   0   96.89   40.68
   0  -7   0   12.34    7.12
   0  -7   0    2.58    7.50
   0   7   0    8.02   11.50
   1  -7   0  136.83   19.27
  -1  -7   0  106.38   24.56
  -1  -7   0  164.06   20.88
  -1  -7   0  132.90   20.08
   1   7   0  166.76   27.38
   1   7   0  161.03   19.17
  -1   7   0  165.42   24.74
  -2  -7   0   -7.70   16.07
  -2  -7   0    3.09    8.53
  -2  -7   0   -2.39    6.55
  -2   7   0   -3.39    8.30
   2   7   0   -4.66   13.81
   2   7   0    1.92    7.43
  -3  -7   0  394.52   41.17
   3  -7   0  378.13   36.51
  -3  -7   0  405.95   49.91
   3   7   0  386.20   39.57
   3   7   0  348.68   48.62
  -3   7   0  325.93   38.29
   4  -7   0   14.77    6.63
  -4  -7   0   -8.42   21.49
  -4  -7   0   -1.15    8.74
  -4   7   0   11.77   12.91
   4   7   0   21.52   19.51
  -4   7   0   11.05    6.65
   4   7   0   -8.68    8.57
   5  -7   0  140.77   15.16
  -5  -7   0  163.10   34.63
   5  -7   0  147.01   15.97
  -5  -7   0  197.78   26.48
   5   7   0  143.02   23.25
   5   7   0  112.13   30.23
  -6  -7   0   53.93   28.87
  -6  -7   0   60.32   16.20
   6   7   0   68.54   17.50
  -7  -7   0   36.29   13.93
  -7  -7   0   71.02   31.80
   7   7   0   53.09   16.55
   7   7   0   31.79   26.87
  -8  -7   0    1.30   12.32
  -8  -7   0  -23.60   33.89
   8   7   0   22.01   17.36
   8   7   0   46.71   31.42
  -9  -7   0   76.53   18.90
   9   7   0   32.01   22.27
   9   7   0   73.81   39.58
   0  -8   0    4.32    8.16
   0   8   0   13.94   14.90
   0   8   0   18.34    6.77
   0   8   0   14.65    7.20
  -1  -8   0   -8.96   24.69
  -1  -8   0    7.21    8.24
   1  -8   0    0.15    7.39
  -1   8   0    9.06   13.52
   1   8   0   23.61   17.27
   1   8   0    3.02   11.05
   2  -8   0  271.82   30.71
  -2  -8   0  326.33   52.57
   2   8   0  287.88   45.00
  -2   8   0  291.77   46.32
  -3  -8   0   11.42   31.25
  -3  -8   0   13.62   10.95
   3   8   0   20.86   23.04
   3   8   0   20.08   11.80
  -4  -8   0   66.64   46.65
   4  -8   0  123.10   17.34
  -4  -8   0  152.67   22.90
   4  -8   0  119.11   18.89
   4   8   0  131.90   30.16
  -4   8   0  111.89   18.08
  -4   8   0   97.73   19.28
   5  -8   0   53.96   10.35
  -5  -8   0   77.06   17.47
   5   8   0   82.77   29.74
   5   8   0   85.36   18.74
  -6  -8   0   88.12   19.67
  -6  -8   0    1.86   40.33
   6   8   0  110.85   58.94
   6   8   0   46.54   18.08
  -7  -8   0   58.45   42.75
  -7  -8   0    0.89   14.53
   7   8   0   27.12   17.77
   0  -9   0    1.77   10.48
  -1  -9   0    3.85   11.30
   1  -9   0   24.39   11.55
   1   9   0   19.87   13.53
   2  -9   0   -1.59    9.03
  -2  -9   0   15.66   12.16
   2   9   0  -10.01   12.84
   2   9   0    4.32   17.23
   3  -9   0   83.73   14.71
  -3  -9   0  118.68   22.02
  -3   9   0   54.55   21.54
   3   9   0   70.26   18.38
  -4  -9   0   42.74   17.35
   4   9   0   15.30   16.15
  -4   9   0    2.59   14.24
  13   0  -1  -10.92   13.79
 -13   0   1    2.12    8.76
 -13   0   1    3.65   20.71
 -12   0   1    9.49    7.21
  12   0  -1  -11.79   10.93
 -12   0   1   -4.24   17.08
 -11   0   1    6.57   16.11
 -11   0   1   -9.15    5.83
  11   0  -1   -2.07    9.20
  11   0  -1    4.66   20.37
  10   0  -1    7.28   13.68
  10   0  -1    1.38    7.64
 -10   0   1   -0.91    4.70
   9   0  -1   -8.17    5.68
  -9   0   1   -0.53    4.27
   9   0  -1  -11.33   10.31
   8   0  -1   -5.40    8.46
   8   0  -1   -0.63    4.67
  -8   0   1   -6.34    7.58
  -8   0   1    1.94    3.80
  -7   0   1   18.04    9.11
   6   0  -1    0.75    3.62
  -6   0   1   -0.99    2.47
  -6   0   1    0.11    5.68
  -5   0   1    5.22    4.59
  -5   0   1    3.93    2.44
   5   0  -1    1.17    2.29
   4   0  -1    0.47    1.63
   4   0  -1   -3.17    3.12
  -4   0   1   -2.19    2.85
  -4   0   1   -1.07    1.46
  -3   0   1    2.23    2.45
   3   0  -1    5.76    2.88
  -3   0   1    2.93    1.32
   2   0  -1    1.69    1.78
   1   0  -1    5.25    1.48
   1   0   1    0.95    0.54
  -1   0  -1    0.40    0.86
   1   0   1    0.33    1.10
   1   0   1    0.90    0.62
   2   0   1    4.01    1.21
  -2   0  -1   -1.02    0.65
   2   0   1    0.09    0.85
  -2   0  -1    1.97    1.08
   2   0   1   -2.07    1.51
  -3   0  -1    4.28    1.55
  -3   0  -1    0.58    1.29
   3   0   1   -1.68    2.31
   3   0   1    0.05    1.43
   3   0   1    6.78    1.68
   4   0   1    1.69    3.50
  -4   0  -1   -1.25    1.49
  -4   0  -1    3.83    1.88
  -4   0  -1   -0.18    3.29
   4   0   1   -0.11    1.76
   4   0   1    1.60    1.74
   5   0   1    1.69    2.74
   5   0   1    4.64    2.68
  -5   0  -1   -2.28    4.13
  -5   0  -1    1.41    2.11
  -6   0  -1    0.55    2.75
   6   0   1   -1.38    2.66
  -6   0  -1    7.67    6.19
   6   0   1   -2.09    3.01
   7   0   1    0.81    3.51
  -7   0  -1    3.74    3.07
  -7   0  -1    6.12    7.27
   7   0   1   -1.41    4.23
  -8   0  -1    0.03    7.61
   8   0   1   -3.25    5.04
  -8   0  -1    0.91    3.89
   8   0   1    2.67    9.48
   9   0   1    8.31   11.36
  -9   0  -1    1.98    4.76
   9   0   1    0.50    6.26
  10   0   1   -7.66    7.00
  10   0   1  -10.84   13.45
 -10   0  -1   -0.48    5.41
 -11   0  -1   -3.77   13.46
 -11   0  -1    5.20    6.29
  11   0   1   14.02    9.60
  11   0   1   -6.40   19.24
  12   0   1    2.25   11.34
 -12   0  -1   -6.95   16.94
 -12   0  -1    1.57    7.82
 -13   0  -1  -43.21   19.17
  13   0   1   -8.82   13.80
 -13   0  -1    8.18    9.20
 -13  -1   1   36.33   24.50
  13  -1  -1   18.46   14.56
 -13  -1   1   33.79   12.26
 -13   1   1   54.37   10.78
  13   1  -1   62.23   18.39
 -13   1   1   28.91   21.25
 -12  -1   1  -25.57   19.22
  12  -1  -1  -38.73   28.31
 -12  -1   1    5.54    8.25
  12   1  -1   -3.45   21.90
  12   1  -1   16.58   12.94
 -12   1   1   12.67    7.48
 -12   1   1   10.64   16.36
 -11  -1   1    9.85    7.56
 -11  -1   1   13.18   16.26
  11  -1  -1    1.16    8.99
  11  -1  -1   -3.62   14.49
  11   1  -1    2.03   18.08
  11   1  -1   10.68   10.19
 -11   1   1    0.57   13.27
  10  -1  -1  580.89   61.23
 -10  -1   1  702.03   61.70
  10   1  -1  651.55   63.10
 -10   1   1  624.36   59.40
   9  -1  -1    7.92    6.55
  -9  -1   1   18.36    6.33
   9  -1  -1   11.07   10.01
  -9   1   1   19.34   10.07
   9   1  -1    7.53    7.68
   9   1  -1   16.70   12.19
  -8  -1   1   35.43    8.31
   8  -1  -1   51.78    8.94
   8   1  -1   51.21   13.71
  -8   1   1   33.62   10.84
   8   1  -1   49.41    9.89
  -8   1   1   34.87    6.74
  -7  -1   1  208.54   26.00
  -7   1   1  277.23   30.45
   7   1  -1  293.81   27.86
  -7   1   1  267.74   24.96
   6  -1  -1  576.61   44.49
  -6  -1   1  481.72   49.14
  -6   1   1  473.28   43.55
   6   1  -1  378.66   49.56
  -6   1   1  458.72   46.04
   6   1  -1  426.94   45.31
   5  -1  -1  894.47   75.83
  -5  -1   1  928.94   80.74
  -5   1   1  769.65   77.25
  -5   1   1  833.36   75.43
   5   1  -1  921.39   80.95
   5   1  -1  738.82   76.86
  -4  -1   1 1084.49   95.49
  -4  -1   1 1096.66   98.31
   4   1  -1 1112.12   98.52
   4   1  -1  979.22   95.44
  -4   1   1 1012.54   95.42
  -4   1   1 1067.71   94.01
  -3  -1   1  358.87   33.93
   3  -1  -1  393.26   33.71
  -3   1   1  358.43   33.56
  -3   1   1  338.97   32.55
   3   1  -1  386.68   36.53
   1  -1  -1  563.36   50.53
   1  -1  -1  597.70   50.40
  -1   1   1  578.42   50.46
   1   1  -1  548.92   51.12
   1   1  -1  544.55   52.30
  -1   1   1  559.93   50.55
   0  -1  -1    0.60    0.65
   0  -1  -1    0.61    0.61
   0  -1  -1    0.99    1.18
   0  -1   1   -1.01    1.16
   0   1  -1   -0.97    0.51
   0   1  -1    2.17    1.46
   0   1   1    0.02    0.59
   0   1   1   -0.23    1.08
   0   1   1    1.31    0.71
  -1  -1  -1  516.09   44.79
   1  -1   1  531.15   44.25
  -1  -1  -1  440.06   44.67
   1  -1   1  531.52   44.27
   1   1   1  411.34   44.62
  -1   1  -1  538.47   45.05
   1   1   1  488.49   44.75
  -3  -1  -1  330.67   34.97
   3  -1   1  348.85   34.03
   3  -1   1  418.16   34.15
   3  -1   1  351.17   35.35
  -3  -1  -1  420.84   35.22
   3   1   1  424.55   35.58
  -3   1  -1  356.46   34.97
   3   1   1  377.73   35.17
   3   1   1  346.73   37.20
  -3   1  -1  382.91   34.04
   4  -1   1  910.53   94.45
   4  -1   1 1091.46   92.83
  -4  -1  -1  922.29   93.83
   4  -1   1 1030.98   93.06
  -4  -1  -1 1103.17   96.98
   4   1   1  865.13   93.96
   4   1   1 1232.74   94.45
  -4   1  -1 1110.04   94.51
  -4   1  -1 1102.99   92.90
   4   1   1 1031.89   97.03
   5  -1   1  862.92   75.64
  -5  -1  -1  958.04   80.79
   5  -1   1  814.83   76.07
  -5   1  -1  890.65   77.87
  -5   1  -1  896.93   75.78
   5   1   1  787.30   80.26
   5   1   1  820.93   77.37
   5   1   1  710.83   76.57
  -6  -1  -1  460.34   44.49
   6  -1   1  538.57   44.16
   6  -1   1  535.61   43.31
  -6  -1  -1  448.82   47.94
  -6   1  -1  429.33   45.38
   6   1   1  469.76   45.17
  -6   1  -1  430.51   43.02
   6   1   1  350.68   47.33
   6   1   1  490.45   44.65
   7  -1   1  271.95   27.58
  -7  -1  -1  265.27   32.34
   7  -1   1  307.82   26.81
  -7  -1  -1  270.23   28.13
   7   1   1  270.19   28.13
  -7   1  -1  273.65   26.68
  -7   1  -1  290.76   29.98
   7   1   1  236.48   28.52
   8  -1   1   39.32    8.67
  -8  -1  -1   44.25    8.42
   8   1   1   36.04    9.60
  -8   1  -1   50.41    7.95
   8   1   1   29.67   13.27
  -9  -1  -1   18.72    6.67
   9  -1   1   40.87   13.33
   9  -1   1   31.39    8.49
   9   1   1   17.11    7.99
  -9   1  -1   20.57    9.94
   9   1   1   11.42   12.81
  -9   1  -1   20.59    5.88
 -10  -1  -1  548.99   54.35
  10  -1   1  553.56   55.28
  10   1   1  549.85   62.96
  10   1   1  483.17   55.73
 -10   1  -1  625.80   53.10
 -11  -1  -1   14.88   17.19
 -11  -1  -1    7.63    7.56
  11  -1   1  -34.27   14.41
  11  -1   1   -1.56    8.70
  11   1   1   10.71   18.01
  11   1   1   14.37   10.87
 -11   1  -1    3.10   13.28
  12  -1   1   -2.04   11.44
 -12  -1  -1   -5.97    8.60
 -12  -1  -1    2.37   19.38
  12  -1   1    2.61   19.10
 -12   1  -1   14.60   15.78
  12   1   1    6.48   12.31
 -12   1  -1    8.67    7.16
  12   1   1   10.61   22.26
 -13  -1  -1    4.01   22.91
  13  -1   1    8.60   24.56
  13  -1   1   50.41   16.87
 -13  -1  -1   47.28   14.01
  13   1   1   27.90   17.20
 -13   1  -1   26.94   10.42
 -13   1  -1   18.20   19.45
  13  -2  -1   12.43   13.70
 -13  -2   1    1.29   10.46
 -13   2   1    3.63    7.85
 -13   2   1   12.60    7.92
 -13   2   1   29.72   18.23
  12  -2  -1   40.92   12.81
 -12  -2   1   33.43   22.63
 -12  -2   1   18.12   10.78
  12   2  -1   42.63   26.40
 -12   2   1   16.04   15.12
  12   2  -1   22.13   14.39
 -12   2   1   53.03    8.32
  11  -2  -1   35.15   10.93
 -11  -2   1    9.87   18.18
 -11   2   1    6.31   11.27
  11   2  -1    8.31   11.16
 -11   2   1   18.38    5.76
  11   2  -1   11.03   20.08
 -10  -2   1   86.06   22.54
  10  -2  -1   91.55   17.90
 -10  -2   1   77.62   14.12
  10  -2  -1  112.89   14.72
  10   2  -1   63.59   15.98
 -10   2   1   82.18   12.08
  10   2  -1   73.24   22.09
 -10   2   1   88.35   17.34
   9  -2  -1  103.16   14.13
  -9  -2   1  121.33   23.94
  -9  -2   1  111.35   16.05
   9   2  -1  112.75   17.53
  -9   2   1   96.93   15.92
   9   2  -1  112.41   23.39
  -9   2   1   91.52   11.32
  -8  -2   1  142.52   25.24
  -8  -2   1  134.90   16.61
   8   2  -1  160.29   20.42
  -8   2   1  102.06   12.40
  -8   2   1  142.01   17.14
   7  -2  -1  123.39   12.87
  -7  -2   1  141.50   23.28
  -7  -2   1   87.79   14.66
   7   2  -1  115.03   21.59
   7   2  -1  120.05   15.96
  -7   2   1  110.16   11.63
  -7   2   1  149.19   15.55
  -6  -2   1  333.99   37.32
   6  -2  -1  355.06   32.61
   6  -2  -1  308.79   29.79
   6   2  -1  381.12   38.71
  -6   2   1  326.55   31.32
  -6   2   1  297.65   29.06
  -5  -2   1  906.54   97.31
  -5  -2   1 1134.86   94.47
   5   2  -1  985.38   94.41
   5   2  -1  981.05   97.80
  -5   2   1 1081.38   92.63
   4  -2  -1   59.62    6.44
  -4  -2   1   82.58    9.42
  -4  -2   1   57.00   12.40
   4   2  -1   57.27   12.82
   4   2  -1   69.91   10.14
  -3  -2   1 2899.16  230.51
   3   2  -1 2317.18  229.99
   3   2  -1 2521.04  232.90
  -2  -2   1 7998.03  787.61
   2  -2  -1 8405.69  786.31
  -2  -2   1 9021.40  788.08
  -2  -2   1 9294.87  790.59
   2   2  -1 8435.17  787.88
   2   2  -1 9312.49  790.59
  -2   2   1 9881.75  786.56
   1  -2  -1 9287.38  796.66
   1  -2  -1 9080.18  796.89
  -1  -2   1 9842.25  799.91
  -1  -2   1 8857.07  797.78
  -1   2   1 7970.51  796.74
   1   2  -1 9112.75  799.60
   0  -2   1  517.89   48.23
   0  -2  -1  536.63   48.42
   0  -2  -1  531.81   48.25
   0   2   1  477.49   48.05
   0   2  -1  579.16   50.09
   0   2   1  472.91   49.37
   0   2  -1  563.52   48.22
   0   2   1  588.62   48.51
   1  -2   1 8974.34  761.25
  -1  -2  -1 9221.43  763.62
   1  -2   1 8156.19  760.74
   1   2   1 8085.81  760.47
   1   2   1 7386.75  760.43
  -1   2  -1 8851.05  761.96
  -1   2  -1 9128.95  759.41
   1   2   1 9024.73  762.59
   2  -2   1 9026.48  765.51
  -2  -2  -1 9164.09  766.96
  -2  -2  -1 8575.33  766.99
   2  -2   1 9133.64  766.04
   2  -2   1 8388.83  765.23
  -2  -2  -1 9797.03  769.87
   2   2   1 7438.78  766.68
  -2   2  -1 9108.79  766.57
  -2   2  -1 8680.82  766.56
   2   2   1 7386.11  766.65
   3  -2   1 2765.94  233.34
   3  -2   1 2649.86  235.40
  -3  -2  -1 2441.91  235.37
   3  -2   1 2584.36  233.43
  -3  -2  -1 2615.61  240.46
   3   2   1 2644.71  235.70
   3   2   1 2669.90  238.58
  -3   2  -1 2720.88  234.28
   4  -2   1   57.21    6.38
  -4  -2  -1   40.30    7.92
  -4  -2  -1   64.32   12.52
  -4  -2  -1   74.08    8.90
   4   2   1   86.53    9.83
   4   2   1   79.08   14.24
  -4   2  -1   59.51    6.20
  -4   2  -1   58.07    7.24
   4   2   1   78.75    9.19
  -5  -2  -1  968.12   93.07
  -5  -2  -1 1035.56   93.67
   5  -2   1 1066.00   91.13
  -5  -2  -1 1121.89   97.93
   5  -2   1 1022.26   91.43
  -5   2  -1 1017.15   92.40
  -5   2  -1 1078.05   91.14
   5   2   1 1005.72   97.58
   5   2   1  864.83   93.52
  -6  -2  -1  291.46   32.22
   6  -2   1  286.85   30.35
  -6  -2  -1  406.24   32.87
  -6  -2  -1  402.67   38.48
   6   2   1  315.03   37.49
  -6   2  -1  331.50   29.96
   6   2   1  338.16   32.89
   6   2   1  270.64   32.58
  -6   2  -1  321.09   31.75
   7  -2   1  116.13   14.68
  -7  -2  -1  153.09   16.48
  -7  -2  -1  101.24   21.00
  -7   2  -1  112.03   12.96
   7   2   1  119.96   22.13
  -7   2  -1  119.83   15.24
   7   2   1  164.70   18.02
   7   2   1  135.95   16.11
  -8  -2  -1  109.42   22.48
   8  -2   1  117.51   14.43
  -8  -2  -1  109.65   16.22
   8   2   1  115.20   17.70
   8   2   1   98.48   22.56
  -8   2  -1  118.44   12.91
  -8   2  -1  117.20   15.95
   9  -2   1  103.72   14.85
  -9  -2  -1   83.26   21.57
  -9  -2  -1   96.82   15.13
  -9   2  -1   99.99   12.52
  -9   2  -1  128.78   17.79
   9   2   1   99.67   24.87
   9   2   1  122.92   18.70
  10  -2   1   77.95   13.42
 -10  -2  -1   73.96   13.74
  10  -2   1   47.90   15.80
 -10  -2  -1   87.79   23.94
 -10   2  -1   72.17   14.50
  10   2   1  109.31   23.73
  10   2   1   76.98   16.36
 -11  -2  -1    1.46    8.02
 -11  -2  -1   14.33   18.23
  11  -2   1    7.65    9.73
  11  -2   1   -0.40   17.76
  11   2   1   21.35   12.73
 -11   2  -1   31.72   12.73
 -11   2  -1   17.45    6.57
  11   2   1   37.14   20.42
 -12  -2  -1   57.15   24.85
 -12  -2  -1   62.91   13.56
  12  -2   1   25.85   13.35
  12   2   1   26.96   26.64
 -12   2  -1   26.97   10.81
 -12   2  -1   31.14   16.07
 -13  -2  -1    7.35   26.14
 -13  -2  -1   -3.52   11.13
  13  -2   1   25.41   14.88
 -13   2  -1    0.71   28.42
 -13  -3   1    4.12   11.98
  13  -3  -1   -2.94   13.72
 -13  -3   1  -30.19   31.30
  13   3  -1   17.81   36.39
  13   3  -1   -1.41   17.50
  12  -3  -1   14.07   21.84
 -12  -3   1   46.69   13.70
 -12  -3   1   21.91   28.23
  12   3  -1   -6.74   28.37
 -12   3   1   31.42   13.01
  12   3  -1   65.28   18.54
  11  -3  -1   -2.17   13.41
  11  -3  -1   11.15    8.73
 -11  -3   1   10.29    9.58
 -11   3   1    3.97    9.24
  11   3  -1   15.65   22.43
  11   3  -1   -0.03   12.82
  10  -3  -1  267.56   28.77
 -10  -3   1  265.53   31.19
 -10  -3   1  216.64   39.96
  10   3  -1  309.65   34.62
 -10   3   1  284.12   35.42
  -9  -3   1   93.91   15.44
   9  -3  -1   58.78    9.95
   9   3  -1   49.37   13.42
   9   3  -1   66.68   20.38
  -9   3   1   75.11   11.21
   8  -3  -1   52.70    7.36
  -8  -3   1   24.92    9.15
  -8  -3   1   20.20   14.79
   8   3  -1   48.76   12.45
  -8   3   1   40.41    7.31
   8   3  -1   47.20   17.80
  -7  -3   1  308.64   30.83
   7  -3  -1  266.56   26.30
  -7  -3   1  244.55   35.73
   7   3  -1  316.57   31.83
   7   3  -1  278.55   36.97
  -6  -3   1  254.89   34.05
  -6  -3   1  233.72   28.40
   6   3  -1  308.94   35.22
   6   3  -1  295.68   29.72
  -5  -3   1   57.96    9.79
  -5  -3   1   92.25   17.58
   5   3  -1   29.83    7.95
  -4  -3   1 1388.22  132.70
  -4  -3   1 1389.85  136.63
   4   3  -1 1500.47  137.41
   4   3  -1 1568.09  133.31
  -3  -3   1  397.80   43.17
   3  -3  -1  386.99   36.84
  -3  -3   1  451.28   39.58
  -3  -3   1  412.71   39.72
   3   3  -1  376.10   42.92
   3   3  -1  445.51   39.93
   2  -3  -1  257.16   24.67
  -2  -3   1  269.35   26.54
  -2  -3   1  245.22   29.37
   2  -3  -1  276.67   25.01
  -2  -3   1  256.17   27.86
   2  -3  -1  287.59   25.96
   2   3  -1  242.26   29.43
  -2   3   1  264.72   25.60
   2   3  -1  312.25   27.07
   1  -3  -1  776.25   70.89
  -1  -3   1  832.88   71.89
   1  -3  -1  868.87   71.31
   1  -3  -1  871.67   72.69
  -1  -3   1  742.99   71.99
  -1  -3   1  768.78   74.52
  -1   3   1  762.32   72.20
  -1   3   1  710.73   70.42
   1   3  -1  773.36   74.35
   1   3  -1  775.43   71.69
   0  -3  -1   -2.29    3.13
   0  -3  -1    0.07    2.06
   0  -3   1   -1.03    1.73
   0  -3   1   -0.13    3.39
   0  -3   1    2.24    1.87
   0  -3  -1    0.64    1.63
   0   3   1   -0.85    1.76
   0   3  -1    1.92    1.99
   0   3   1    2.34    1.88
   0   3  -1    0.51    3.21
   0   3   1    8.14    4.34
  -1  -3  -1  772.07   74.30
  -1  -3  -1  834.40   72.17
   1  -3   1  742.85   70.86
   1  -3   1  724.51   71.19
   1  -3   1  779.38   73.00
  -1  -3  -1  795.88   71.77
   1   3   1  837.73   72.09
  -1   3  -1  763.72   70.32
   1   3   1  891.19   74.93
   1   3   1  779.49   71.67
  -1   3  -1  734.43   72.54
  -1   3  -1  825.24   70.78
   2  -3   1  266.19   26.25
   2  -3   1  281.44   27.87
   2  -3   1  305.40   26.03
   2  -3   1  298.74   26.73
  -2  -3  -1  272.70   30.56
  -2   3  -1  289.54   27.51
   2   3   1  286.85   30.80
   2   3   1  241.93   27.36
   2   3   1  277.37   27.77
   3  -3   1  395.30   35.41
  -3  -3  -1  342.10   40.56
   3  -3   1  398.29   35.53
  -3  -3  -1  382.31   37.81
   3  -3   1  388.08   35.55
  -3   3  -1  419.12   36.37
   3   3   1  408.72   41.71
  -3   3  -1  375.63   36.51
   3   3   1  371.45   37.75
  -4  -3  -1 1561.17  134.34
   4  -3   1 1330.43  126.71
  -4  -3  -1 1701.11  130.20
  -4  -3  -1 1422.88  129.07
   4  -3   1 1327.97  126.18
   4  -3   1 1338.23  126.40
  -4   3  -1 1504.93  126.82
  -4   3  -1 1439.82  127.08
   4   3   1 1357.46  133.26
   4   3   1 1350.84  129.32
  -5  -3  -1   52.98   10.40
  -5  -3  -1   67.47   15.94
  -5  -3  -1   59.37   10.34
   5   3   1   47.89   10.17
  -5   3  -1   56.95    6.65
  -5   3  -1   52.70    7.52
   5   3   1   87.46   12.42
   6  -3   1  283.50   25.59
  -6  -3  -1  267.53   28.21
  -6  -3  -1  339.43   35.87
  -6  -3  -1  255.15   28.73
   6   3   1  280.00   34.80
   6   3   1  258.39   29.28
   6   3   1  244.75   28.34
  -6   3  -1  266.45   25.60
  -7  -3  -1  221.25   28.00
  -7  -3  -1  311.83   35.60
   7  -3   1  268.05   25.57
   7   3   1  272.95   35.80
   7   3   1  308.09   30.55
  -7   3  -1  245.21   25.56
   8  -3   1   43.54    7.81
  -8  -3  -1   28.74    9.70
  -8  -3  -1   59.53   18.60
   8   3   1   54.40   13.00
  -8   3  -1   42.45    8.24
   8   3   1   72.75   20.09
   9  -3   1   86.06   12.00
  -9  -3  -1   86.50   14.53
  -9   3  -1   66.50   11.84
   9   3   1   76.31   16.05
   9   3   1   75.28   22.39
 -10  -3  -1  243.97   38.33
 -10  -3  -1  197.19   26.45
  10  -3   1  224.16   24.77
  10   3   1  204.81   37.72
  10   3   1  228.42   29.34
 -10   3  -1  200.02   24.97
  11  -3   1    7.73    9.12
 -11  -3  -1   13.45    9.40
 -11  -3  -1   -4.95   20.84
  11   3   1   -4.97   11.44
 -11   3  -1   -8.04    8.94
 -12  -3  -1   43.87   13.17
 -12   3  -1   12.76   12.34
  12   3   1   83.19   32.70
  12   3   1    2.84   16.48
 -13  -3  -1  -13.96   12.47
 -13  -3  -1   18.65   32.64
  13  -3   1  -20.45   23.38
  13   3   1   11.82   19.74
 -12  -4   1   11.76   12.12
 -12  -4   1   -7.06   30.80
  12   4  -1    1.75   15.67
  12   4  -1   10.56   38.63
 -11  -4   1  127.01   34.52
  11  -4  -1   52.96   12.41
 -11  -4   1   74.88   16.79
  11   4  -1   93.91   21.04
  11   4  -1   78.32   46.15
 -10  -4   1   46.37   12.43
 -10  -4   1   92.13   29.16
  10   4  -1   44.75   24.98
  10   4  -1   85.46   17.17
   9  -4  -1   92.59   12.14
  -9  -4   1  121.58   19.13
  -9  -4   1  103.35   37.42
   9   4  -1   74.83   26.33
   9   4  -1   71.05   16.63
   8  -4  -1  314.98   29.50
  -8  -4   1  300.50   44.32
   8   4  -1  318.06   35.70
   8   4  -1  285.43   44.93
   7  -4  -1  129.02   11.92
  -7  -4   1  134.97   26.32
  -7  -4   1   79.71   15.90
   7   4  -1  115.27   19.39
   7   4  -1  144.62   26.92
  -6  -4   1  341.81   42.60
  -6  -4   1  336.80   35.66
   6   4  -1  306.57   40.68
   6   4  -1  346.66   36.09
  -5  -4   1  143.95   26.28
  -5  -4   1  155.10   20.59
   5   4  -1  221.60   30.74
   5   4  -1  189.12   21.55
  -4  -4   1  492.27   48.39
   4  -4  -1  508.25   44.21
  -4  -4   1  482.67   53.19
   4  -4  -1  477.95   44.06
   4   4  -1  521.50   53.78
   4   4  -1  482.68   48.35
  -3  -4   1 1272.91  119.87
  -3  -4   1 1300.17  124.14
   3  -4  -1 1341.54  117.03
   3  -4  -1 1202.43  116.78
  -3  -4   1 1512.47  120.08
   3   4  -1 1302.65  124.17
  -3   4   1 1319.87  117.45
   3   4  -1 1260.27  119.65
  -2  -4   1 2530.56  243.07
  -2  -4   1 2897.63  239.48
   2  -4  -1 2530.15  237.59
   2  -4  -1 2788.99  239.39
  -2  -4   1 2227.28  239.11
   2   4  -1 2930.70  239.64
  -2   4   1 2822.22  238.97
   2   4  -1 2641.19  243.18
  -1  -4   1 1113.06   92.78
  -1  -4   1 1047.59   96.42
   1  -4  -1  989.22   91.65
   1  -4  -1 1023.72   91.92
   1  -4  -1  934.17   93.60
   1   4  -1 1006.33   92.27
   1   4  -1 1002.25   95.91
  -1   4   1  932.22   90.97
  -1   4   1 1110.82   93.96
   0  -4   1 2640.35  245.43
   0  -4  -1 2693.53  242.26
   0  -4   1 2583.97  243.67
   0  -4   1 2735.84  242.30
   0  -4  -1 2737.72  245.09
   0  -4  -1 2691.64  242.53
   0   4  -1 2600.31  244.96
   0   4   1 2724.34  244.81
   0   4   1 2856.43  241.92
   0   4  -1 2858.47  241.90
  -1  -4  -1  911.25   95.03
  -1  -4  -1 1176.34   93.02
   1  -4   1 1034.57   91.38
  -1  -4  -1  993.58   92.11
   1  -4   1  946.55   91.56
   1  -4   1  930.69   93.83
   1   4   1  975.19   95.16
   1   4   1 1077.37   92.01
  -1   4  -1  988.09   93.57
  -1   4  -1  988.53   90.79
  -1   4  -1 1054.12   90.46
   2  -4   1 2699.96  239.14
   2  -4   1 2784.40  236.99
  -2  -4  -1 2514.99  241.85
  -2  -4  -1 2602.81  238.53
   2   4   1 2515.44  241.66
  -2   4  -1 2737.02  238.48
   2   4   1 2720.19  238.27
   3  -4   1 1190.72  117.86
  -3  -4  -1 1216.59  124.31
   3  -4   1 1424.82  118.24
  -3  -4  -1 1262.82  120.04
  -3  -4  -1 1237.67  120.42
  -3   4  -1 1437.15  119.25
   3   4   1 1484.96  120.92
   3   4   1 1283.66  124.55
  -3   4  -1 1304.18  119.56
   4  -4   1  507.97   44.69
  -4  -4  -1  512.76   53.53
   4  -4   1  516.05   44.53
  -4  -4  -1  396.99   47.47
   4  -4   1  491.26   45.29
  -4  -4  -1  470.79   49.00
  -4   4  -1  483.62   45.17
   4   4   1  534.79   48.71
  -4   4  -1  504.99   45.05
   4   4   1  463.70   52.72
  -5  -4  -1  170.24   21.23
  -5  -4  -1  247.18   32.98
   5  -4   1  196.05   18.29
  -5  -4  -1  211.49   21.63
   5   4   1  140.30   26.94
   5   4   1  150.79   23.00
   6  -4   1  343.95   32.16
  -6  -4  -1  358.87   43.55
  -6  -4  -1  409.85   38.21
  -6  -4  -1  297.69   35.69
   6   4   1  394.22   43.51
   6   4   1  305.16   36.08
  -7  -4  -1  141.29   16.81
   7  -4   1  101.53   12.79
  -7  -4  -1   99.51   24.68
  -7  -4  -1  124.89   17.97
   7   4   1  114.24   19.05
   7   4   1  107.40   24.43
   8  -4   1  259.86   27.22
  -8  -4  -1  348.23   43.10
   8   4   1  287.60   33.22
   8   4   1  232.46   41.44
  -9  -4  -1   57.38   13.89
   9   4   1   89.61   26.33
   9   4   1   74.41   17.36
  10  -4   1   39.60   10.41
 -10  -4  -1   31.68   11.81
 -10  -4  -1   47.66   24.35
  10   4   1   74.98   16.87
  10   4   1   44.94   25.45
 -11  -4  -1   88.79   31.80
 -11  -4  -1   76.56   17.51
  11   4   1   49.93   33.26
  11   4   1  103.10   23.62
  12  -4   1   26.72   14.06
 -12  -4  -1   17.70   30.12
 -12  -4  -1   11.45   12.80
  12   4   1   13.19   17.71
  12   4   1   20.15   58.83
 -11  -5   1   36.30   14.41
  11  -5  -1   43.21   11.68
 -11  -5   1   60.11   34.93
  11   5  -1   34.72   22.46
  11   5  -1    8.55   33.74
 -10  -5   1  168.68   24.26
 -10  -5   1  105.00   34.98
  10  -5  -1  101.43   14.63
  10   5  -1   91.61   23.17
  10   5  -1   94.71   37.29
  -9  -5   1   75.97   15.97
  -9  -5   1   92.68   29.03
   9   5  -1   54.72   16.31
   9   5  -1   61.44   28.32
  -8  -5   1   23.61    9.81
   8  -5  -1   12.00    4.80
  -8  -5   1    4.95   19.53
   8   5  -1   13.77   10.00
   8   5  -1    4.92   19.06
  -7  -5   1  220.08   25.80
  -7  -5   1  188.54   36.70
   7   5  -1  182.79   27.77
  -6  -5   1   42.62   11.48
  -6  -5   1   21.94   18.55
   6   5  -1   54.24   12.83
   6   5  -1   46.53   19.34
  -5  -5   1  246.79   29.95
   5  -5  -1  275.19   25.34
  -5  -5   1  214.58   36.38
   5   5  -1  306.33   38.26
   5   5  -1  286.63   30.81
   4  -5  -1  212.91   19.67
  -4  -5   1  178.49   32.05
   4  -5  -1  215.04   19.96
  -4  -5   1  201.47   24.28
   4  -5  -1  217.65   20.09
  -4   5   1  196.80   19.19
  -4   5   1  189.90   19.41
   4   5  -1  254.95   25.10
   4   5  -1  208.73   32.22
  -3  -5   1 1180.14  110.70
  -3  -5   1 1194.91  116.60
   3  -5  -1 1089.25  108.02
  -3  -5   1 1398.47  112.26
   3  -5  -1 1151.57  109.72
  -3   5   1 1210.33  109.11
   3   5  -1 1289.09  117.05
   3   5  -1 1202.42  110.90
   2  -5  -1  623.39   55.44
   2  -5  -1  536.77   52.40
  -2  -5   1  511.17   58.87
  -2  -5   1  559.79   54.77
  -2  -5   1  570.52   54.27
   2   5  -1  591.89   54.20
   2   5  -1  528.01   58.57
  -2   5   1  586.98   54.41
   1  -5  -1  798.97   81.28
   1  -5  -1  927.91   78.91
  -1  -5   1  884.12   80.09
  -1  -5   1  918.69   79.68
  -1  -5   1  894.01   84.58
  -1   5   1  814.16   80.81
   1   5  -1  852.19   83.72
  -1   5   1  801.00   76.79
   1   5  -1  844.81   78.93
   0  -5   1   -4.29    7.42
   0  -5  -1   -2.60    6.62
   0  -5   1   -3.10    3.59
   0  -5   1    3.44    3.75
   0  -5  -1  -10.12    3.71
   0  -5  -1    5.30    3.99
   0   5   1   -4.52    3.28
   0   5  -1    2.25    7.16
   0   5  -1    2.42    3.25
   0   5   1    4.87    6.54
  -1  -5  -1  898.46   80.94
   1  -5   1  866.58   83.75
  -1  -5  -1  916.66   85.41
  -1  -5  -1  706.09   80.52
   1  -5   1  830.04   79.91
   1   5   1  999.03   85.63
  -1   5  -1  896.12   78.63
  -1   5  -1  882.94   78.96
  -1   5  -1  896.67   83.13
   1   5   1  902.96   85.03
   2  -5   1  520.73   51.34
   2  -5   1  539.41   47.92
   2  -5   1  493.86   48.44
  -2  -5  -1  549.51   49.66
  -2  -5  -1  532.23   54.96
  -2  -5  -1  426.79   49.23
  -2   5  -1  506.30   50.13
   2   5   1  546.61   49.47
   2   5   1  494.43   53.71
  -3  -5  -1 1251.52  115.10
   3  -5   1 1315.05  113.08
  -3  -5  -1 1414.57  116.40
  -3  -5  -1 1148.32  120.13
   3   5   1 1293.68  120.96
   3   5   1 1171.39  114.96
  -3   5  -1 1176.92  114.01
  -4  -5  -1  243.58   32.03
  -4  -5  -1  228.31   24.97
   4  -5   1  205.47   21.04
  -4  -5  -1  188.31   23.54
   4  -5   1  238.96   20.74
   4   5   1  195.20   24.57
  -4   5  -1  226.80   22.46
   4   5   1  187.21   31.78
  -4   5  -1  197.77   21.36
  -5  -5  -1  308.52   40.72
  -5  -5  -1  246.49   32.72
   5  -5   1  335.71   30.47
   5  -5   1  328.88   28.08
   5   5   1  306.44   33.93
   5   5   1  240.37   40.58
  -6  -5  -1   67.25   20.82
   6  -5   1   55.04    8.61
  -6  -5  -1   55.41   12.40
   6   5   1   37.05   18.21
   6   5   1   48.88   11.47
  -7  -5  -1  246.46   25.30
  -7  -5  -1  209.78   36.72
   7  -5   1  171.71   19.73
   7   5   1  154.97   24.74
   8  -5   1   15.65    7.07
  -8  -5  -1    1.08    8.35
  -8  -5  -1   -6.04   19.29
   8   5   1    5.39   11.42
   8   5   1   24.31   21.27
  -9  -5  -1   71.83   26.64
  -9  -5  -1   50.23   12.66
   9   5   1   66.02   17.09
   9   5   1   56.05   25.25
 -10  -5  -1   82.23   17.83
 -10  -5  -1  147.44   35.19
  10  -5   1  110.49   16.12
  10   5   1   96.44   35.83
  10   5   1   79.57   21.69
 -11  -5  -1   39.96   33.20
 -11  -5  -1   30.27   14.42
  11   5   1   15.05   19.65
  11   5   1   57.86   35.52
 -10  -6   1   59.74   38.14
  10   6  -1   -0.39   20.50
  -9  -6   1  116.46   20.90
  -9  -6   1  158.91   42.02
   9   6  -1  114.99   36.17
   9   6  -1  133.07   25.74
  -8  -6   1   54.57   14.25
  -8  -6   1   48.38   28.62
   8   6  -1   57.13   17.49
  -7  -6   1   75.49   15.83
  -7  -6   1  101.91   29.53
   7   6  -1   53.81   16.19
   7   6  -1   33.09   26.37
  -6  -6   1  109.80   20.06
  -6  -6   1  170.87   33.57
   6   6  -1   94.04   27.80
   6   6  -1  163.10   22.82
  -5  -6   1  194.25   33.87
  -5  -6   1  154.30   23.32
   5   6  -1   82.70   25.75
   5   6  -1  131.78   20.79
  -4  -6   1  333.64   44.97
   4  -6  -1  305.71   32.02
  -4  -6   1  360.81   37.05
   4  -6  -1  324.60   32.00
   4   6  -1  262.22   43.58
  -4   6   1  339.18   31.94
   4   6  -1  355.77   36.29
  -4   6   1  363.21   32.92
   3  -6  -1   13.37    5.72
  -3  -6   1   -3.49   14.35
   3  -6  -1   20.54    8.62
  -3  -6   1    6.66    8.05
  -3   6   1   25.14    7.10
   3   6  -1   25.05   14.99
   3   6  -1   19.09    7.96
  -2  -6   1  475.28   50.95
  -2  -6   1  479.28   56.94
   2  -6  -1  526.35   48.90
   2  -6  -1  550.57   48.91
   2  -6  -1  419.40   51.20
   2   6  -1  565.38   50.27
  -2   6   1  499.68   50.76
   2   6  -1  589.69   57.79
  -1  -6   1   54.64   17.73
   1  -6  -1   65.53   10.14
   1  -6  -1   39.51   12.22
  -1  -6   1   30.67    9.28
   1  -6  -1   61.63   10.47
  -1   6   1   66.42   13.83
   1   6  -1   71.47   10.51
   1   6  -1   45.73   14.57
   0  -6   1  118.85   16.20
   0  -6   1  122.13   22.44
   0  -6  -1   84.00   19.55
   0   6  -1   97.42   13.94
   0   6   1  133.24   14.29
   0   6  -1  114.98   15.62
   0   6   1  106.94   19.70
   0   6  -1  109.16   20.80
  -1  -6  -1   54.40   16.04
   1  -6   1   54.59    9.93
   1  -6   1   41.76   13.94
  -1  -6  -1   63.04   10.80
   1   6   1   52.10   10.23
  -1   6  -1   63.74    7.82
  -1   6  -1   47.93   12.74
  -1   6  -1   54.55    7.32
   1   6   1   58.67   15.32
  -2  -6  -1  486.99   50.54
   2  -6   1  554.48   48.94
  -2  -6  -1  471.82   55.38
  -2  -6  -1  487.87   49.97
   2  -6   1  516.54   53.09
   2   6   1  481.91   49.50
  -2   6  -1  530.06   51.43
   2   6   1  540.34   56.45
  -3  -6  -1    8.95    8.19
  -3  -6  -1    7.90   13.72
   3   6   1   36.18    9.05
   3   6   1    0.22   12.68
  -3   6  -1   12.59    7.18
   4  -6   1  336.94   31.98
  -4  -6  -1  273.48   35.13
  -4  -6  -1  347.26   44.94
  -4   6  -1  356.31   32.59
  -4   6  -1  326.59   33.83
   4   6   1  358.41   35.62
   4   6   1  233.35   42.83
  -5  -6  -1  183.89   32.21
  -5  -6  -1  151.66   22.62
   5  -6   1  129.48   13.60
   5  -6   1  139.10   14.27
   5   6   1  116.58   27.92
   5   6   1  130.38   21.60
  -6  -6  -1  132.31   30.19
  -6  -6  -1   84.24   15.76
   6   6   1   80.22   16.59
   6   6   1   87.34   24.81
  -7  -6  -1   71.18   25.90
  -7  -6  -1   52.08   13.45
   7  -6   1   45.91   10.61
   7   6   1   65.22   16.73
   7   6   1   69.13   24.49
  -8  -6  -1   87.44   29.57
  -8  -6  -1   56.84   14.68
   8   6   1   99.97   20.74
  -9  -6  -1  148.97   35.44
  -9  -6  -1  112.43   21.99
   9  -6   1   88.91   17.72
   9   6   1   84.80   22.96
   9   6   1   91.78   34.83
 -10  -6  -1   30.85   35.41
  10   6   1   14.73   30.06
  10   6   1   60.27   49.11
  -9  -7   1   61.10   17.82
   9   7  -1   88.15   39.59
   9   7  -1   33.30   23.12
  -8  -7   1  134.17   44.31
  -8  -7   1  106.96   21.00
   8   7  -1  123.63   24.59
   8   7  -1   76.08   37.76
  -7  -7   1  152.11   42.19
  -7  -7   1  228.97   30.87
   7   7  -1  125.48   26.55
   7   7  -1  194.73   40.57
  -6  -7   1   90.63   18.84
  -6  -7   1   70.48   32.64
   6   7  -1   58.96   16.89
  -5  -7   1  221.74   31.71
  -5  -7   1  253.04   45.55
   5  -7  -1  271.60   25.17
   5  -7  -1  274.47   24.71
   5   7  -1  257.46   32.23
   5   7  -1  173.02   39.77
  -4  -7   1  114.76   30.58
  -4  -7   1  128.90   19.22
   4   7  -1  104.67   18.32
  -4   7   1   94.02   13.70
   4   7  -1  109.13   27.26
   3  -7  -1  439.31   43.00
  -3  -7   1  476.60   53.46
   3  -7  -1  337.48   38.56
  -3  -7   1  420.73   43.25
   3  -7  -1  364.03   38.12
  -3   7   1  394.24   40.52
   3   7  -1  423.98   41.23
   3   7  -1  386.82   50.03
  -2  -7   1  107.94   16.17
  -2  -7   1  108.22   24.86
   2   7  -1   54.90   12.17
  -2   7   1   59.18   13.62
   2   7  -1   80.77   20.60
  -1  -7   1  260.93   27.56
  -1  -7   1  186.23   34.89
   1  -7  -1  220.59   25.79
   1   7  -1  179.54   32.14
   1   7  -1  241.87   25.29
  -1   7   1  236.47   29.81
   0  -7   1    0.25    5.94
   0  -7  -1   -5.55    6.94
   0  -7  -1    1.19    5.65
   0   7  -1    1.53   11.38
   0   7  -1    0.36    7.77
   0   7   1    8.21   10.88
  -1  -7  -1  214.27   25.09
   1  -7   1  216.69   24.72
  -1  -7  -1  182.58   32.28
  -1  -7  -1  209.01   24.72
   1   7   1  215.38   31.92
   1   7   1  239.60   23.88
  -1   7  -1  141.60   26.63
  -2  -7  -1   51.29   12.85
  -2  -7  -1   84.27   14.91
  -2  -7  -1   39.16   20.12
   2   7   1   93.19   22.47
   2   7   1  102.77   15.01
  -2   7  -1   66.53   15.54
  -3  -7  -1  340.12   40.14
  -3  -7  -1  375.40   48.98
   3  -7   1  384.63   36.78
  -3   7  -1  375.66   39.62
   3   7   1  348.03   39.63
   3   7   1  458.49   51.36
   4  -7   1  121.47   18.51
  -4  -7  -1   98.35   29.18
  -4  -7  -1  142.19   21.81
   4  -7   1  144.39   16.98
   4   7   1  114.78   19.71
   4   7   1  101.09   26.47
  -4   7  -1  114.40   18.82
  -5  -7  -1  215.68   29.98
   5  -7   1  253.40   23.74
  -5  -7  -1  214.97   42.48
   5  -7   1  233.22   24.46
   5   7   1  244.28   30.97
   5   7   1  340.14   47.16
  -6  -7  -1   42.12   29.55
  -6  -7  -1   82.83   17.58
   6   7   1   65.82   17.18
  -7  -7  -1  133.74   23.39
  -7  -7  -1  161.73   40.61
   7   7   1  194.17   40.37
   7   7   1  141.59   24.65
  -8  -7  -1   97.61   44.27
  -8  -7  -1  152.74   24.24
   8   7   1  136.96   27.34
   8   7   1  148.83   39.01
  -9  -7  -1   34.92   16.55
   9   7   1  -26.07   36.25
   9   7   1   38.08   22.25
  -7  -8   1  112.85   45.56
  -7  -8   1   48.00   17.52
   7   8  -1   41.73   17.94
  -6  -8   1  126.01   57.74
  -6  -8   1  144.29   23.52
   6   8  -1  177.50   48.46
   6   8  -1  117.23   24.44
   5  -8  -1   38.35    6.81
  -5  -8   1   22.48   12.69
   5  -8  -1   23.48    8.04
   5   8  -1   76.16   30.06
   5   8  -1   41.44   14.70
  -4  -8   1  434.23   47.49
   4  -8  -1  399.24   39.98
   4  -8  -1  371.63   41.19
   4   8  -1  398.92   45.00
  -4   8   1  438.68   43.24
  -4   8   1  439.60   41.64
   4   8  -1  439.53   58.60
  -3  -8   1   -0.65   28.34
  -3  -8   1   16.59   11.59
   3   8  -1    0.69   10.79
   2  -8  -1  456.70   46.32
  -2  -8   1  359.58   60.70
  -2   8   1  502.07   62.18
   2   8  -1  562.96   60.94
  -1  -8   1   12.49    9.90
  -1  -8   1   33.16   27.45
   1  -8  -1   20.10   10.15
   1  -8  -1   26.04    9.09
  -1   8   1   45.90   15.42
   1   8  -1   10.37   18.56
   0  -8  -1  155.54   21.77
   0  -8   1  127.64   20.74
   0  -8  -1  151.14   22.66
   0   8  -1   98.30   24.29
   0   8   1   92.41   24.40
   0   8  -1  167.68   19.37
   0   8   1  157.95   17.07
   0   8   1  186.93   17.42
   0   8  -1  145.50   17.94
  -1  -8  -1   46.92   11.89
   1  -8   1   32.57    9.82
  -1  -8  -1   10.63   11.45
   1   8   1   -2.39   16.70
  -1   8  -1   26.32   15.25
  -2  -8  -1  526.50   81.53
   2  -8   1  438.38   44.91
  -2  -8  -1  439.79   47.98
   2   8   1  468.43   56.65
  -3  -8  -1   16.64   39.40
  -3  -8  -1    8.91   10.67
   3   8   1    9.41   20.74
   3   8   1   21.37   12.04
  -4  -8  -1  427.07   46.02
   4  -8   1  424.87   41.39
  -4   8  -1  366.53   43.51
   4   8   1  380.01   57.74
  -5  -8  -1   39.97   14.45
   5  -8   1   29.64    8.50
   5   8   1    8.57   28.48
   5   8   1   39.25   15.76
  -6  -8  -1  153.37   25.90
  -6  -8  -1  104.25   43.06
   6   8   1  162.99   26.89
  -7  -8  -1   11.89   39.44
  -7  -8  -1   40.63   16.74
   7   8   1   40.64   20.19
  -4  -9   1   31.75   15.26
  -4   9   1    5.25   13.22
   4   9  -1   20.64   16.08
  -3  -9   1  249.53   33.00
   3  -9  -1  195.41   28.99
   3   9  -1  189.87   28.72
   2  -9  -1   13.85   11.11
  -2  -9   1   24.83   14.16
   2   9  -1   23.86   13.28
   2   9  -1   17.66   18.16
   1  -9  -1   97.60   22.07
  -1  -9   1  161.00   23.91
   1   9  -1  145.74   21.61
   1   9  -1  135.96   22.48
   0  -9  -1   -3.94   10.03
   0  -9   1   -2.10   10.23
   1  -9   1  133.86   19.24
  -1  -9  -1   96.16   19.76
   1   9   1  128.07   19.33
   1   9   1  154.31   23.58
  -2  -9  -1   32.99   14.36
   2  -9   1   11.99   10.25
   2   9   1   20.23   14.08
  -3  -9  -1  179.94   27.96
   3  -9   1  177.03   23.11
   3  -9   1  151.04   24.04
   3   9   1  178.02   26.70
  -3   9  -1  170.75   30.47
  -4  -9  -1   22.62   15.99
   4   9   1   -4.82   15.96
  -4   9  -1   -4.69   14.96
  13   0  -2   77.32   18.96
 -13   0   2   55.76   12.59
 -13   0   2   64.66   26.17
 -12   0   2  377.13   37.69
 -12   0   2  349.29   47.34
  12   0  -2  354.02   40.89
 -11   0   2  138.36   17.97
  10   0  -2  356.56   36.75
 -10   0   2  333.86   34.58
   9   0  -2   34.10   15.40
  -9   0   2   99.93   12.13
   9   0  -2   82.91   13.43
   8   0  -2  213.68   28.49
  -8   0   2  236.08   23.19
  -8   0   2  244.27   28.30
   8   0  -2  196.75   23.37
   7   0  -2 1028.04   99.67
  -7   0   2 1180.78  103.60
  -6   0   2 2666.49  244.44
   6   0  -2 2670.55  245.90
  -6   0   2 2909.89  247.99
  -5   0   2 1415.37  126.94
   4   0  -2 4784.02  395.23
  -4   0   2 4083.70  394.63
   3   0  -2  431.04   42.18
  -3   0   2  460.68   42.46
   1   0   2  412.34   36.80
   1   0   2  379.91   35.80
   3   0   2  360.18   39.44
  -3   0  -2  460.60   39.45
   3   0   2  416.84   41.43
   3   0   2  427.47   39.43
  -3   0  -2  487.83   39.67
   4   0   2 4224.54  383.95
  -4   0  -2 4817.71  383.55
   4   0   2 3596.39  385.52
  -4   0  -2 4622.04  383.73
  -5   0  -2 1444.81  144.51
  -5   0  -2 1679.50  141.36
   5   0   2 1555.52  141.55
  -5   0  -2 1612.62  141.65
  -6   0  -2 2930.23  228.41
  -6   0  -2 2323.30  230.59
   6   0   2 2396.43  227.89
   7   0   2  991.85   90.50
   7   0   2 1034.94   97.52
  -7   0  -2  912.87   92.62
  -7   0  -2  985.73   89.36
  -8   0  -2  229.77   27.66
   8   0   2  314.81   28.50
   8   0   2  293.81   37.36
  -8   0  -2  324.77   33.37
   8   0   2  262.99   29.30
   9   0   2   68.42   12.90
  -9   0  -2   56.45   10.41
   9   0   2   87.21   19.14
 -10   0  -2  392.41   36.30
  10   0   2  309.06   37.91
 -11   0  -2  209.16   22.54
 -11   0  -2  192.42   30.05
  11   0   2  104.16   29.11
 -12   0  -2  349.76   38.66
  12   0   2  416.30   44.17
 -13   0  -2   68.83   23.45
  13   0   2   47.81   18.85
 -13   0  -2   71.14   13.97
 -13  -1   2   51.96   26.24
  13  -1  -2   27.43   14.17
 -13  -1   2   42.71   12.36
 -13   1   2   13.84   21.36
  13   1  -2   25.77   16.50
 -13   1   2   25.88    8.75
 -12  -1   2  161.22   34.16
 -12  -1   2  204.53   24.45
  12   1  -2  177.73   27.11
 -12   1   2  205.74   22.30
 -12   1   2  175.22   30.28
 -11  -1   2  102.44   16.60
 -11  -1   2   74.56   23.18
  11  -1  -2   30.90   18.93
  11  -1  -2  167.38   20.37
 -11   1   2  187.88   25.71
  11   1  -2  152.88   21.43
  11   1  -2   76.97   25.71
  10  -1  -2  308.24   29.62
 -10  -1   2  288.29   29.05
  10   1  -2  254.82   30.56
 -10   1   2  225.88   26.30
   9  -1  -2  456.81   39.71
   9  -1  -2  334.28   42.02
  -9  -1   2  375.51   39.30
  -9   1   2  334.12   41.84
   9   1  -2  435.24   47.18
   9   1  -2  429.06   41.07
   8  -1  -2  881.40   81.48
  -8  -1   2  860.53   82.11
   8   1  -2  877.88   87.69
  -8   1   2  981.38   80.81
  -8   1   2  843.02   84.39
   8   1  -2  841.30   82.91
  -7  -1   2 1686.05  149.86
   7   1  -2 1697.96  150.42
  -7   1   2 1594.33  148.04
  -6  -1   2  268.54   26.14
  -6  -1   2  260.17   30.13
  -6   1   2  274.33   24.58
  -6   1   2  260.08   27.37
   6   1  -2  219.59   26.01
  -5  -1   2 2982.58  287.35
  -5  -1   2 3137.67  290.70
   5   1  -2 3383.69  291.31
  -5   1   2 3516.72  286.27
  -5   1   2 3258.17  288.41
   5   1  -2 3080.67  287.75
  -4  -1   2 1659.50  137.00
   4  -1  -2 1514.10  136.96
  -4  -1   2 1592.74  139.78
  -4   1   2 1442.43  135.35
  -4   1   2 1664.61  137.37
   4   1  -2 1456.89  139.43
   4   1  -2 1356.39  136.74
  -3  -1   2 2139.95  163.34
   3  -1  -2 1517.96  162.44
   3   1  -2 1732.37  163.05
   3   1  -2 1607.16  164.87
  -3   1   2 2028.83  161.95
  -3   1   2 1908.95  163.05
   2  -1  -2  479.55   50.44
   2  -1  -2  547.89   50.81
   2  -1  -2  611.21   50.10
   2   1  -2  544.83   52.85
  -2   1   2  611.44   50.17
   0  -1  -2   -1.36    1.27
   0  -1   2    2.60    2.05
   0  -1  -2    0.90    0.75
   0  -1  -2    0.93    1.10
   0   1   2    1.23    0.85
   0   1  -2    0.09    1.67
   0   1  -2   -0.14    1.19
   0   1   2   -0.22    0.89
   0   1   2    3.57    1.78
   2  -1   2  529.87   51.95
   2  -1   2  577.20   53.36
  -2  -1  -2  533.63   52.54
  -2  -1  -2  573.38   54.44
  -2  -1  -2  511.26   52.48
   2   1   2  605.89   52.86
   2   1   2  620.49   52.80
  -2   1  -2  568.92   52.01
   2   1   2  660.47   54.97
  -2   1  -2  647.25   51.67
  -2   1  -2  551.43   52.95
   3  -1   2 1893.36  163.89
  -3  -1  -2 1772.58  164.52
   3  -1   2 1953.60  165.72
   3   1   2 2047.50  167.64
   3   1   2 2097.88  164.97
  -3   1  -2 1819.21  163.39
  -3   1  -2 1602.62  163.67
  -3   1  -2 1623.75  164.71
   4  -1   2 1334.16  130.14
  -4  -1  -2 1491.40  129.02
  -4  -1  -2 1441.94  129.12
   4  -1   2 1268.29  128.13
   4  -1   2 1416.69  127.87
  -4   1  -2 1453.66  129.64
  -4   1  -2 1403.18  128.05
   4   1   2 1421.73  129.44
   4   1   2 1527.00  129.24
   4   1   2 1663.32  133.03
   5  -1   2 3131.90  280.24
  -5  -1  -2 3108.08  281.17
  -5  -1  -2 3178.58  284.69
   5  -1   2 2900.84  280.69
  -5   1  -2 2747.84  281.89
  -5   1  -2 3256.92  280.45
   5   1   2 3552.44  281.83
   5   1   2 3438.79  285.86
   6  -1   2  315.73   29.07
  -6  -1  -2  327.28   34.06
  -6  -1  -2  261.36   28.75
   6  -1   2  270.15   27.92
  -6  -1  -2  335.70   29.79
   6   1   2  250.18   33.08
   6   1   2  368.34   30.95
  -6   1  -2  286.21   30.78
  -6   1  -2  278.31   28.08
  -7  -1  -2 1392.54  131.62
   7  -1   2 1447.38  130.32
   7  -1   2 1309.80  131.21
  -7  -1  -2 1396.62  135.60
  -7   1  -2 1577.24  130.72
   7   1   2 1501.03  132.92
   7   1   2 1525.86  131.98
  -7   1  -2 1448.64  133.42
   8  -1   2  702.80   72.01
   8  -1   2  891.16   74.19
  -8  -1  -2  867.89   74.06
   8   1   2  991.49   82.07
   8   1   2  644.40   73.09
  -8   1  -2  733.16   75.43
  -8   1  -2  806.17   72.44
   9  -1   2  331.70   38.98
   9  -1   2  444.52   45.42
  -9  -1  -2  392.41   39.37
  -9   1  -2  414.73   38.03
   9   1   2  374.51   46.53
   9   1   2  426.36   39.59
  -9   1  -2  397.38   42.18
   9   1   2  349.40   40.26
 -10  -1  -2  257.01   29.25
  10  -1   2  287.22   30.43
 -10   1  -2  278.62   27.78
  10   1   2  249.72   31.13
  10   1   2  249.53   39.73
  11  -1   2  140.46   21.85
 -11  -1  -2  120.29   19.13
  11  -1   2  179.71   29.18
 -11  -1  -2  176.06   43.03
  11   1   2  125.67   22.16
  11   1   2  183.78   33.35
 -11   1  -2  111.22   23.26
  12  -1   2  118.04   33.10
 -12  -1  -2  209.39   35.00
 -12  -1  -2  252.97   26.34
  12  -1   2  172.21   27.31
  12   1   2   98.39   32.66
  12   1   2  222.38   30.23
 -12   1  -2  178.77   22.48
 -12   1  -2  215.12   31.04
 -13  -1  -2    2.78   23.65
  13  -1   2  -20.54   24.29
  13  -1   2   19.20   14.82
 -13  -1  -2   41.64   12.42
 -13   1  -2   31.72   20.07
 -13   1  -2   28.92   10.78
  13   1   2   47.81   18.11
  13  -2  -2  128.69   23.29
 -13  -2   2  179.97   24.33
 -13   2   2  141.76   26.79
 -13   2   2  132.64   17.58
 -13   2   2  146.68   18.23
 -12  -2   2   73.25   14.20
  12  -2  -2   38.35   14.33
 -12  -2   2   40.18   23.85
  12   2  -2   34.67   26.47
 -12   2   2   40.69    8.81
 -12   2   2   46.79    8.55
 -12   2   2   46.48   17.91
  12   2  -2   79.28   18.77
  11  -2  -2  239.61   27.54
 -11  -2   2  263.45   39.89
 -11  -2   2  201.44   37.28
 -11   2   2  241.23   24.43
  11   2  -2  238.96   31.24
  11   2  -2  230.54   39.84
 -11   2   2  273.00   32.28
 -11   2   2  232.23   23.74
  10  -2  -2  227.66   29.44
  10  -2  -2  205.89   22.69
 -10  -2   2  238.76   24.69
 -10  -2   2  174.51   32.68
  10   2  -2  199.63   25.98
 -10   2   2  179.01   19.55
  10   2  -2  203.08   34.84
 -10   2   2  169.35   25.64
   9  -2  -2  308.70   30.27
  -9  -2   2  296.84   32.04
  -9  -2   2  297.28   39.75
   9   2  -2  303.21   33.15
   9   2  -2  322.89   41.04
  -9   2   2  291.57   28.04
  -9   2   2  278.79   32.80
  -8  -2   2  625.91   65.37
  -8  -2   2  576.58   59.14
  -8   2   2  620.30   55.90
  -8   2   2  650.49   59.79
   8   2  -2  619.02   60.37
   8   2  -2  610.40   79.84
  -7  -2   2  479.79   44.65
   7  -2  -2  470.00   42.00
  -7  -2   2  511.49   50.42
  -7   2   2  503.11   44.44
  -7   2   2  411.79   40.84
   7   2  -2  465.18   50.04
  -7   2   2  416.43   41.06
   6  -2  -2 2155.36  192.97
  -6  -2   2 2166.03  198.30
  -6  -2   2 2190.43  193.82
  -6   2   2 1987.77  190.45
   6   2  -2 1969.19  197.75
   6   2  -2 2153.41  194.31
  -6   2   2 2344.97  193.13
  -6   2   2 2226.97  190.70
  -5  -2   2  163.67   17.44
  -5  -2   2  163.33   23.80
   5   2  -2  155.99   21.39
  -5   2   2  155.28   16.06
   5   2  -2  144.92   17.25
   4  -2  -2 1201.59  117.22
  -4  -2   2 1438.30  119.92
   4  -2  -2 1292.94  117.13
  -4  -2   2 1495.15  123.84
   4   2  -2 1190.12  122.47
   4   2  -2 1376.07  119.93
   3   2  -2  865.33   79.82
   3   2  -2  884.65   82.67
  -2  -2   2  507.08   53.71
  -2   2   2  544.11   49.88
   2   2  -2  672.75   54.81
  -2   2   2  541.27   50.17
   1  -2  -2  219.39   21.99
   1  -2  -2  227.60   21.20
  -1  -2   2  282.83   25.04
   1  -2  -2  206.18   21.07
  -1   2   2  242.76   21.32
   1   2  -2  209.83   21.81
   1   2  -2  221.90   23.96
  -1   2   2  246.82   22.05
   1  -2   2  240.14   22.23
  -1  -2  -2  219.25   22.13
   1  -2   2  228.67   23.39
  -1  -2  -2  248.54   22.40
   1   2   2  264.08   22.60
   1   2   2  226.68   24.06
  -1   2  -2  238.83   21.74
   1   2   2  219.14   22.17
  -1   2  -2  204.65   21.14
  -1   2  -2  241.56   23.29
   2  -2   2  532.28   51.99
  -2  -2  -2  602.31   53.17
  -2  -2  -2  698.18   53.57
   2  -2   2  530.76   52.16
   2   2   2  526.18   55.21
   2   2   2  589.36   53.27
  -3  -2  -2 1042.64   94.21
   3  -2   2 1085.58   94.56
  -3  -2  -2 1104.69   97.56
  -3  -2  -2 1150.09   94.58
   3  -2   2 1050.80   92.63
   3  -2   2 1051.58   92.84
   3   2   2 1036.80   94.53
   3   2   2  955.37   97.00
  -3   2  -2 1030.59   93.88
   3   2   2  921.28   94.07
  -3   2  -2 1003.96   92.74
   4  -2   2 1633.66  127.72
  -4  -2  -2 1425.75  129.13
  -4  -2  -2 1400.91  132.70
   4  -2   2 1394.79  127.09
  -4   2  -2 1337.35  127.39
  -4   2  -2 1321.25  128.39
   4   2   2 1484.24  129.50
   4   2   2 1396.93  129.66
   4   2   2 1496.03  133.26
  -5  -2  -2  161.55   21.22
  -5  -2  -2  138.22   16.15
  -5  -2  -2  157.31   17.07
   5  -2   2  112.75   14.60
   5  -2   2  164.61   14.25
  -5   2  -2  143.74   16.11
  -5   2  -2  160.94   14.82
   5   2   2  147.34   17.07
   5   2   2  157.30   17.02
   5   2   2  166.75   21.44
   6  -2   2 1998.08  183.06
   6  -2   2 1996.03  184.05
  -6  -2  -2 2328.17  187.41
  -6  -2  -2 1975.75  185.69
  -6  -2  -2 2212.21  190.69
  -6   2  -2 2090.10  185.35
  -6   2  -2 2103.53  183.61
   6   2   2 2037.62  190.75
   6   2   2 1864.39  185.63
  -7  -2  -2  430.18   41.88
   7  -2   2  433.34   40.44
  -7  -2  -2  395.08   41.01
   7  -2   2  430.00   38.91
  -7  -2  -2  450.16   47.61
   7   2   2  403.00   42.72
  -7   2  -2  451.54   39.55
  -7   2  -2  433.44   41.77
   7   2   2  394.59   47.35
   7   2   2  381.36   41.42
   8  -2   2  576.88   56.83
  -8  -2  -2  629.13   63.95
  -8  -2  -2  645.75   58.60
   8   2   2  637.96   58.62
  -8   2  -2  559.09   55.55
   8   2   2  673.77   66.18
  -8   2  -2  703.46   59.08
   8   2   2  475.64   58.27
  -9  -2  -2  307.22   30.72
  -9  -2  -2  263.62   40.06
   9  -2   2  279.06   29.54
  -9   2  -2  233.96   30.57
   9   2   2  324.87   33.24
  -9   2  -2  271.70   27.63
   9   2   2  294.00   42.74
 -10  -2  -2  174.25   22.89
  10  -2   2  141.34   27.16
 -10  -2  -2  179.80   32.81
  10  -2   2  197.71   23.18
  10   2   2  213.57   35.81
  10   2   2  209.47   26.19
 -10   2  -2  193.05   25.09
 -11  -2  -2  221.43   37.92
  11  -2   2  277.46   29.08
  11  -2   2  152.93   31.99
 -11  -2  -2  209.37   27.93
  11   2   2  262.67   41.89
 -11   2  -2  250.45   31.19
  11   2   2  249.02   31.43
 -12  -2  -2   37.35   23.41
 -12  -2  -2   53.19   14.08
  12  -2   2   52.63   14.63
  12   2   2   68.39   30.95
  12   2   2   46.38   16.71
 -12   2  -2   48.53   16.28
 -12   2  -2   75.81   12.04
 -13  -2  -2  171.81   37.49
  13  -2   2  186.24   26.86
 -13  -2  -2  139.00   23.35
 -13   2  -2  140.99   19.50
 -12  -3   2   61.40   15.04
 -12  -3   2   55.36   28.76
  12  -3  -2   26.81   21.81
  12   3  -2   86.54   19.60
  12   3  -2   77.55   31.84
 -12   3   2   59.31   14.48
  11  -3  -2  255.95   29.52
 -11  -3   2  273.07   31.95
  11  -3  -2  217.45   30.00
 -11  -3   2  362.04   54.27
  11   3  -2  327.58   35.99
 -11   3   2  263.71   30.25
  11   3  -2  276.72   45.30
 -10  -3   2  193.03   25.63
 -10  -3   2  178.31   40.94
  10  -3  -2  176.92   22.24
 -10   3   2  229.59   23.97
  10   3  -2  232.70   27.40
  10   3  -2  197.86   41.41
  -9  -3   2   68.46   13.45
   9  -3  -2   57.66   10.23
  -9   3   2   60.69   10.09
   9   3  -2   52.84   24.96
   9   3  -2   49.34   13.03
   8  -3  -2  225.37   20.40
  -8  -3   2  187.22   24.08
  -8  -3   2  160.22   31.82
   8   3  -2  217.41   35.17
   8   3  -2  184.82   24.74
  -7  -3   2  548.18   57.73
  -7  -3   2  735.05   65.83
   7   3  -2  601.24   64.47
   7   3  -2  570.47   58.44
  -6  -3   2 1388.03  120.66
  -6  -3   2 1331.70  125.70
   6   3  -2 1388.91  121.23
   6   3  -2 1099.66  124.50
  -5  -3   2 4750.39  402.21
  -5  -3   2 4336.77  396.89
   5   3  -2 4297.79  397.20
  -4  -3   2 1703.79  149.62
  -4  -3   2 1482.37  144.67
   4   3  -2 1649.44  149.24
   4   3  -2 1592.37  145.11
  -3  -3   2 8342.14  770.82
   3  -3  -2 9145.48  764.63
   3   3  -2 8563.56  767.34
   3   3  -2 8523.11  770.77
   2  -3  -2  781.78   74.25
   2  -3  -2  833.59   74.18
  -2  -3   2  918.35   76.58
  -2  -3   2  809.19   79.36
   2  -3  -2  826.22   75.00
  -2   3   2  827.81   74.38
  -2   3   2  811.69   74.90
   2   3  -2  880.06   76.21
   2   3  -2  772.73   78.81
  -1  -3   2  436.72   41.34
   1  -3  -2  367.17   36.68
   1  -3  -2  374.23   38.14
   1  -3  -2  427.55   37.07
  -1  -3   2  446.70   38.28
  -1   3   2  378.19   36.88
   1   3  -2  363.89   40.08
   1   3  -2  381.40   37.57
  -1   3   2  445.23   38.43
   0  -3  -2    2.29    3.32
   0  -3  -2    0.71    1.72
   0  -3  -2    0.81    2.09
   0  -3   2   -5.33    3.56
   0   3  -2    1.64    3.59
   0   3  -2    0.85    1.86
   0   3   2    8.74    2.75
   0   3   2    3.47    3.66
   0   3   2    1.83    2.06
  -1  -3  -2  383.05   39.86
  -1  -3  -2  395.30   37.42
  -1  -3  -2  357.10   37.29
   1  -3   2  400.82   39.11
  -1   3  -2  383.52   38.51
   1   3   2  410.15   40.00
   1   3   2  460.08   37.66
  -1   3  -2  402.73   36.13
  -1   3  -2  400.09   36.68
   1   3   2  365.63   37.34
  -2  -3  -2  767.56   73.56
   2  -3   2  890.47   73.29
  -2  -3  -2  803.30   76.84
   2  -3   2  802.88   72.54
  -2   3  -2  798.43   74.29
   2   3   2  862.11   77.11
   2   3   2  840.76   73.87
   2   3   2  699.55   73.50
  -2   3  -2  777.52   74.00
  -3  -3  -2 9949.38  782.43
  -3  -3  -2 7592.05  781.83
   3  -3   2 8769.74  780.58
  -3  -3  -2 9276.89  786.12
   3  -3   2 8625.47  780.20
  -3   3  -2 8784.38  781.89
   3   3   2 8884.54  782.38
  -3   3  -2 9684.90  781.95
   3   3   2 9097.07  786.18
   3   3   2 7643.39  781.78
  -4  -3  -2 1771.81  156.11
   4  -3   2 1752.41  153.76
   4  -3   2 1650.94  153.10
  -4  -3  -2 1878.31  155.98
  -4  -3  -2 1680.20  159.85
   4   3   2 1507.58  155.56
   4   3   2 1559.79  159.58
   4   3   2 1805.00  156.45
  -4   3  -2 1907.05  154.56
  -4   3  -2 1690.84  154.89
   5  -3   2 4346.02  394.05
   5  -3   2 4340.80  393.05
  -5  -3  -2 4429.28  396.22
  -5  -3  -2 4450.97  401.25
   5   3   2 4430.03  396.65
  -5   3  -2 4561.69  394.47
   5   3   2 4581.24  397.30
   6  -3   2 1101.25  105.67
  -6  -3  -2 1208.58  113.72
  -6  -3  -2 1324.99  109.02
  -6  -3  -2 1290.18  108.35
  -6   3  -2 1027.22  105.78
   6   3   2 1199.65  114.27
   6   3   2 1165.39  109.08
  -7  -3  -2  645.25   68.04
  -7  -3  -2  607.06   61.95
   7  -3   2  659.96   59.57
   7   3   2  702.03   69.80
   7   3   2  746.19   64.09
   7   3   2  621.49   62.13
  -7   3  -2  590.91   59.57
  -8  -3  -2  197.46   22.59
  -8  -3  -2  222.40   33.32
   8   3   2  121.77   21.18
  -8   3  -2  199.68   20.30
   8   3   2  175.76   23.65
   8   3   2  175.25   32.75
  -9  -3  -2   55.92   12.90
   9  -3   2   54.70   10.41
   9   3   2   61.41   20.45
   9   3   2   88.14   16.26
  -9   3  -2   37.93    9.92
 -10  -3  -2  194.35   24.59
 -10  -3  -2  149.30   31.82
  10  -3   2  191.26   23.00
  10   3   2  219.26   27.25
 -10   3  -2  170.37   22.69
  10   3   2  157.86   35.23
  11  -3   2  247.44   32.31
 -11  -3  -2  335.70   34.32
 -11  -3  -2  297.94   48.08
  11   3   2  276.56   47.67
  11   3   2  289.44   37.08
 -11   3  -2  269.25   35.90
 -12  -3  -2   62.76   16.07
 -12  -3  -2   76.81   30.56
  12  -3   2   44.53   15.00
 -12   3  -2   36.46   14.35
  12   3   2   42.70   17.90
 -12  -4   2    7.75   31.09
 -12  -4   2   -1.11   13.48
  12   4  -2   30.64   18.57
  11  -4  -2  122.22   17.61
 -11  -4   2  126.71   22.51
 -11  -4   2  134.45   35.64
  11   4  -2  179.87   26.79
 -10  -4   2  157.20   23.00
 -10  -4   2  127.51   35.36
  10   4  -2  127.00   31.90
  10   4  -2  126.45   24.10
  -9  -4   2  225.17   32.18
  -9  -4   2  354.47   49.22
   9  -4  -2  310.83   28.34
   9   4  -2  286.55   34.60
   9   4  -2  305.34   46.28
  -8  -4   2  202.30   34.73
   8  -4  -2  184.08   17.52
   8   4  -2  134.71   23.46
   8   4  -2  202.13   34.31
  -7  -4   2  166.73   32.21
  -7  -4   2  242.97   25.97
   7   4  -2  184.85   25.59
   7   4  -2  246.64   36.57
  -6  -4   2 1121.29  122.89
  -6  -4   2 1314.05  117.70
   6   4  -2 1423.16  118.70
   6   4  -2 1157.60  122.58
  -5  -4   2   11.14    6.25
  -5  -4   2   26.73   13.62
   5   4  -2   12.52    6.53
   5   4  -2   15.97   11.61
  -4  -4   2 3287.68  319.94
  -4  -4   2 3752.54  325.80
   4  -4  -2 3639.81  316.11
   4   4  -2 3610.28  320.36
   4   4  -2 3606.22  325.07
   3  -4  -2  245.59   23.86
   3  -4  -2  275.30   24.61
  -3  -4   2  235.41   31.30
  -3  -4   2  188.28   26.13
   3  -4  -2  256.66   23.88
  -3   4   2  266.34   24.41
   3   4  -2  297.44   27.20
   3   4  -2  266.24   31.81
   2  -4  -2 3542.88  307.90
  -2  -4   2 3755.95  310.28
   2  -4  -2 3268.73  309.05
  -2  -4   2 3504.31  314.11
  -2   4   2 3266.64  308.78
   2   4  -2 3438.49  313.54
   2   4  -2 3515.29  309.57
   1  -4  -2  193.27   19.19
  -1  -4   2  190.56   24.07
   1  -4  -2  160.95   20.88
  -1  -4   2  206.44   20.63
   1  -4  -2  186.85   19.11
   1   4  -2  183.89   23.50
   1   4  -2  143.48   19.17
  -1   4   2  177.10   20.83
  -1   4   2  233.02   18.28
   0  -4   2 6083.33  542.43
   0  -4  -2 6269.14  543.54
   0  -4  -2 6369.69  540.95
   0  -4   2 6044.49  544.24
   0  -4  -2 6552.90  540.81
   0   4   2 5748.76  542.78
   0   4  -2 6053.62  543.72
   0   4   2 6153.31  540.26
   0   4   2 5752.48  540.67
   0   4  -2 5920.72  540.12
   1  -4   2  194.02   22.51
  -1  -4  -2  164.30   19.50
  -1  -4  -2  196.35   20.25
   1  -4   2  183.75   19.48
  -1  -4  -2  173.97   22.96
  -1   4  -2  184.91   18.10
  -1   4  -2  195.03   18.92
   1   4   2  178.97   19.91
   1   4   2  183.08   22.99
  -1   4  -2  189.81   21.85
   1   4   2  218.78   20.09
   2  -4   2 3333.12  305.80
  -2  -4  -2 3605.89  307.50
  -2  -4  -2 3414.87  310.93
   2  -4   2 3544.71  308.51
  -2  -4  -2 3422.58  306.97
   2   4   2 3610.69  307.07
   2   4   2 3285.08  307.07
   2   4   2 3435.30  310.78
  -2   4  -2 3307.04  307.48
   3  -4   2  260.94   25.95
  -3  -4  -2  243.62   31.60
   3  -4   2  269.46   25.27
  -3  -4  -2  297.09   28.67
  -3  -4  -2  325.23   28.48
   3  -4   2  243.18   24.97
  -3   4  -2  252.22   26.65
  -3   4  -2  310.03   27.90
   3   4   2  192.05   26.50
   3   4   2  257.24   31.43
  -4  -4  -2 3203.01  309.42
   4  -4   2 3682.58  306.69
  -4  -4  -2 3846.44  315.58
   4  -4   2 3385.72  306.41
  -4  -4  -2 3644.31  309.41
   4  -4   2 3531.48  307.44
   4   4   2 3399.69  309.79
   4   4   2 3260.80  314.10
  -4   4  -2 3608.08  307.96
  -4   4  -2 3522.69  307.62
   4   4   2 2939.45  309.10
   5  -4   2   13.68    4.46
  -5  -4  -2   20.98    6.39
  -5  -4  -2   12.80    5.87
  -5  -4  -2   22.61   10.74
   5  -4   2   17.10    2.74
   5   4   2    8.86    6.57
  -5   4  -2   15.29    4.42
   5   4   2   18.45    7.08
  -5   4  -2   12.85    3.86
   5   4   2   28.68   11.85
  -6  -4  -2 1375.39  125.20
  -6  -4  -2 1495.03  119.06
   6  -4   2 1209.12  114.88
  -6   4  -2 1250.05  113.66
  -6   4  -2 1318.48  113.54
   6   4   2 1224.64  124.56
   6   4   2 1248.81  118.80
   6   4   2 1133.62  117.58
  -7  -4  -2  170.70   22.40
   7  -4   2  193.24   19.81
  -7  -4  -2  175.23   32.14
  -7  -4  -2  181.76   22.74
   7   4   2  140.56   29.86
   7   4   2  219.11   25.07
  -8  -4  -2  218.04   30.81
  -8  -4  -2  177.85   24.58
  -8  -4  -2  210.32   36.17
   8  -4   2  197.56   21.05
   8   4   2  148.40   24.56
   8   4   2  245.22   38.07
  -9  -4  -2  307.54   32.88
   9  -4   2  273.55   29.20
   9   4   2  269.17   44.59
   9   4   2  230.99   34.92
  10  -4   2   98.57   16.91
 -10  -4  -2  122.19   19.29
 -10  -4  -2  164.48   34.96
  10   4   2  116.24   23.69
  10   4   2  111.73   32.34
 -11  -4  -2  150.33   37.62
 -11  -4  -2  120.02   21.64
  11   4   2   87.84   50.16
  11   4   2  114.96   23.24
 -12  -4  -2   13.65   31.51
 -12  -4  -2   21.62   13.66
  12  -4   2   -0.74   21.70
  12   4   2   37.63   41.44
  12   4   2   17.83   17.30
 -11  -5   2   75.35   34.72
  11  -5  -2   15.14    9.79
 -11  -5   2   10.40   12.94
  11   5  -2   27.26   32.15
  11   5  -2    5.54   15.79
 -10  -5   2   56.56   32.19
 -10  -5   2   65.78   16.75
  10  -5  -2   90.10   11.71
  10   5  -2   67.15   19.72
  10   5  -2   85.48   32.87
  -9  -5   2  278.68   32.14
  -9  -5   2  257.72   45.68
   9  -5  -2  246.78   25.04
   9   5  -2  266.13   32.67
   9   5  -2  170.68   41.89
  -8  -5   2  610.87   65.51
  -8  -5   2  484.00   52.41
   8   5  -2  539.05   54.61
   8   5  -2  408.43   60.91
  -7  -5   2  208.20   37.75
  -7  -5   2  209.17   26.93
   7   5  -2  222.43   30.40
  -6  -5   2   53.91   19.61
  -6  -5   2   60.39   12.55
   6   5  -2    8.46    9.89
   6   5  -2   39.23   16.87
   5  -5  -2  410.74   37.64
  -5  -5   2  491.23   52.24
   5   5  -2  393.25   42.88
   5   5  -2  390.59   49.31
  -4  -5   2  432.62   49.09
   4  -5  -2  390.44   37.56
  -4  -5   2  429.79   42.14
   4  -5  -2  402.80   37.20
   4   5  -2  411.50   47.38
   4   5  -2  412.11   41.65
   3  -5  -2  524.51   48.79
  -3  -5   2  610.40   52.98
  -3  -5   2  574.81   58.73
   3  -5  -2  473.18   49.62
   3  -5  -2  540.53   50.34
   3   5  -2  418.14   55.63
   3   5  -2  523.99   51.80
  -3   5   2  582.03   49.98
   2  -5  -2  369.30   41.67
   2  -5  -2  470.54   40.10
  -2  -5   2  396.47   46.77
  -2  -5   2  426.53   42.30
   2   5  -2  399.11   46.46
  -2   5   2  436.70   41.72
   2   5  -2  424.47   41.41
  -1  -5   2 2346.67  195.75
   1  -5  -2 1779.93  195.74
  -1  -5   2 2211.89  199.99
   1  -5  -2 2270.05  194.16
   1   5  -2 2228.88  199.33
  -1   5   2 2168.55  196.20
   1   5  -2 2160.60  194.34
   0  -5   2    5.54    3.93
   0  -5  -2  -14.34    6.56
   0  -5  -2    3.53    3.49
   0  -5   2   -5.32    7.31
   0  -5  -2    7.33    4.94
   0   5  -2   -0.75    6.45
   0   5  -2    5.09    4.78
   0   5   2   -1.16    6.27
   0   5  -2   -4.99    3.07
   0   5   2   -1.60    3.53
   1  -5   2 2296.57  199.53
  -1  -5  -2 1952.64  195.69
  -1  -5  -2 2331.05  200.56
  -1  -5  -2 2279.15  196.10
  -1   5  -2 2181.97  194.29
  -1   5  -2 2108.99  193.68
   1   5   2 2233.23  199.81
  -1   5  -2 2084.23  197.96
  -2  -5  -2  425.08   41.86
  -2  -5  -2  395.90   46.28
  -2  -5  -2  442.87   41.84
   2  -5   2  443.91   44.16
   2   5   2  379.74   40.99
   2   5   2  429.39   46.13
  -2   5  -2  436.16   42.79
  -3  -5  -2  430.39   47.66
   3  -5   2  501.13   46.19
  -3  -5  -2  539.27   55.06
  -3  -5  -2  483.17   48.83
   3  -5   2  505.78   46.45
  -3   5  -2  489.43   48.83
   3   5   2  495.16   54.07
  -3   5  -2  462.19   47.71
   3   5   2  574.04   49.02
   4  -5   2  409.26   37.85
  -4  -5  -2  456.60   48.16
  -4  -5  -2  463.27   41.55
   4  -5   2  413.73   38.10
  -4  -5  -2  329.14   40.58
   4   5   2  396.13   40.96
  -4   5  -2  392.53   38.92
   4   5   2  382.27   47.05
  -4   5  -2  414.38   40.04
  -5  -5  -2  480.51   48.90
  -5  -5  -2  426.64   54.59
   5  -5   2  553.90   44.25
   5  -5   2  486.17   46.39
   5  -5   2  484.77   44.28
  -5   5  -2  440.82   45.59
   5   5   2  541.06   50.04
  -5   5  -2  456.14   44.64
   5   5   2  469.22   55.92
   6  -5   2   37.46    7.84
  -6  -5  -2   36.60   10.68
  -6  -5  -2   13.67   16.19
   6   5   2   31.61    9.90
   6   5   2   45.30   19.84
   7  -5   2  183.20   21.68
  -7  -5  -2  230.53   38.13
  -7  -5  -2  190.37   25.08
   7   5   2  218.78   28.88
  -8  -5  -2  456.36   50.37
  -8  -5  -2  508.19   61.29
   8  -5   2  471.96   46.71
   8   5   2  486.68   60.99
   8   5   2  506.41   52.67
  -9  -5  -2  253.77   46.52
   9   5   2  349.94   50.97
   9   5   2  254.44   37.12
 -10  -5  -2   81.26   33.04
  10  -5   2   77.05   15.61
 -10  -5  -2   68.48   16.71
  10   5   2   76.61   19.75
  10   5   2  107.91   32.28
 -11  -5  -2   20.45   14.27
 -11  -5  -2   23.85   32.22
  11   5   2   -1.20   32.58
  11   5   2   25.21   19.44
 -10  -6   2   67.52   40.07
  10   6  -2   99.77   25.81
  -9  -6   2   15.99   13.14
  -9  -6   2   28.28   29.83
   9   6  -2   -3.99   14.26
   9   6  -2   -5.99   28.63
  -8  -6   2  142.31   24.92
  -8  -6   2  224.01   41.03
   8   6  -2  142.68   25.60
  -7  -6   2   70.79   14.97
  -7  -6   2   71.95   29.26
   7   6  -2   46.96   16.34
   7   6  -2   64.13   26.33
  -6  -6   2   70.74   28.52
   6  -6  -2   52.46    6.92
  -6  -6   2   38.60   12.22
   6   6  -2   39.59   20.83
   6   6  -2   36.68   12.95
  -5  -6   2  124.46   27.88
   5  -6  -2  104.63   12.02
  -5  -6   2  108.37   18.05
   5   6  -2  125.43   26.49
   5   6  -2   80.66   16.33
  -4  -6   2  189.06   26.19
   4  -6  -2  241.49   21.20
  -4  -6   2  177.66   34.75
   4  -6  -2  248.38   22.09
  -4   6   2  196.78   21.44
   4   6  -2  198.98   35.11
   4   6  -2  239.17   26.24
  -4   6   2  180.12   20.85
  -3  -6   2    2.36    6.42
   3  -6  -2   -0.01    4.84
  -3  -6   2   14.02   13.53
   3  -6  -2    1.41    6.82
   3   6  -2    3.13    6.83
   3   6  -2  -12.66   11.49
  -3   6   2   -7.56    5.28
   2  -6  -2  724.36   69.83
   2  -6  -2  794.92   70.38
  -2  -6   2  795.94   72.92
  -2  -6   2  836.55   79.86
  -2   6   2  705.03   71.83
   2   6  -2  677.84   76.53
   2   6  -2  772.74   71.34
   1  -6  -2   22.36    9.78
  -1  -6   2   24.31    8.22
   1  -6  -2   37.55    7.65
   1  -6  -2   34.47    8.15
  -1  -6   2   57.45   16.30
   1   6  -2   47.56   13.94
  -1   6   2   17.73    9.07
   1   6  -2   34.83    7.73
   0  -6   2   13.22   12.05
   0  -6  -2   14.75   10.36
   0   6   2   29.26    6.20
   0   6  -2    3.44    4.67
   0   6  -2    9.61    6.98
   0   6  -2   19.08   11.46
   0   6   2   18.09    9.58
   1  -6   2   30.13   12.47
   1  -6   2   25.43    7.42
  -1  -6  -2   28.79    8.02
  -1  -6  -2   34.98   13.57
  -1   6  -2   28.85    6.39
  -1   6  -2   34.57    5.84
  -1   6  -2   14.72   10.13
   1   6   2   50.50   13.76
   1   6   2   35.75    8.16
  -2  -6  -2  702.85   75.72
  -2  -6  -2  730.21   69.84
   2  -6   2  726.90   68.64
   2  -6   2  857.85   74.10
  -2  -6  -2  638.08   69.64
  -2   6  -2  715.64   71.19
   2   6   2  744.17   69.76
   2   6   2  823.52   76.46
   3  -6   2   -3.72    4.88
  -3  -6  -2   -1.78    5.78
  -3  -6  -2   10.32   13.14
  -3   6  -2    2.41    6.96
   3   6   2   -2.20   12.60
  -3   6  -2    0.54    7.57
   3   6   2    2.69    6.24
   4  -6   2  194.55   22.05
  -4  -6  -2  256.41   26.59
  -4  -6  -2  276.87   39.15
  -4   6  -2  249.63   25.69
   4   6   2  165.50   24.97
  -4   6  -2  216.72   23.12
   4   6   2  145.33   30.94
   5  -6   2   89.86   12.27
  -5  -6  -2  116.27   27.73
  -5  -6  -2  108.83   18.82
   5  -6   2  107.77   11.70
  -5   6  -2  114.39   12.42
  -5   6  -2  115.77   13.17
   5   6   2  109.83   25.97
   5   6   2  109.97   19.06
  -6  -6  -2   62.65   13.81
  -6  -6  -2   14.60   20.75
   6   6   2   34.70   12.15
   6   6   2   37.72   20.68
  -7  -6  -2   46.00   26.68
   7  -6   2   71.65   12.38
  -7  -6  -2   65.22   14.52
   7   6   2   66.85   28.45
   7   6   2   49.19   14.46
  -8  -6  -2  133.87   22.71
  -8  -6  -2  150.76   36.34
   8   6   2  100.12   32.20
   8   6   2  180.15   26.50
  -9  -6  -2   12.76   13.10
  -9  -6  -2   11.75   30.25
   9  -6   2   23.90   11.47
   9   6   2   -5.72   27.96
   9   6   2   -2.72   14.29
  10  -6   2   60.07   16.19
 -10  -6  -2  102.03   30.83
 -10  -6  -2   59.33   36.66
  10   6   2   22.85   22.11
  10   6   2  107.57   40.19
  -9  -7   2   75.59   19.53
  -9  -7   2  101.35   55.99
   9   7  -2   33.87   22.37
   9   7  -2   66.18   36.42
  -8  -7   2  -33.62   33.92
  -8  -7   2   30.19   14.57
   8   7  -2   51.65   33.56
   8   7  -2   19.62   16.43
  -7  -7   2   70.05   16.60
  -7  -7   2   97.63   36.35
   7   7  -2   98.42   21.17
   7   7  -2   90.17   33.76
  -6  -7   2    5.74   27.27
  -6  -7   2    6.68   10.92
   6   7  -2   13.88   12.04
   5  -7  -2  103.49   11.99
   5  -7  -2  114.38   14.13
  -5  -7   2  131.17   21.29
  -5  -7   2   56.49   30.54
   5   7  -2  144.48   31.43
   5   7  -2  125.69   20.47
  -4  -7   2   92.36   26.57
   4  -7  -2   37.04    8.96
  -4  -7   2   47.11   13.06
  -4   7   2   49.73   10.31
  -4   7   2   37.14    8.32
   4   7  -2   33.98   11.89
   4   7  -2   10.17   19.28
  -3  -7   2  315.25   37.62
   3  -7  -2  354.50   33.06
   3  -7  -2  292.62   33.39
  -3  -7   2  417.05   48.93
   3  -7  -2  318.23   36.92
  -3   7   2  319.68   34.96
   3   7  -2  314.96   44.37
   3   7  -2  367.77   36.35
  -2  -7   2   37.61   11.30
  -2  -7   2   41.79   19.23
  -2   7   2   33.64   10.72
   2   7  -2   36.09   10.01
   2   7  -2   25.43   16.15
  -1  -7   2  170.41   23.66
   1  -7  -2  155.39   20.89
  -1  -7   2  117.25   27.86
   1   7  -2  167.32   20.20
   1   7  -2  221.32   32.31
  -1   7   2  201.14   25.87
   0  -7  -2    4.39    7.85
   0  -7   2    3.34    7.13
   0  -7  -2    5.46    5.59
   0   7   2   -8.20   11.00
   0   7  -2   -8.52    7.60
   0   7  -2   -7.93   11.03
  -1  -7  -2  178.65   23.20
  -1  -7  -2  180.32   22.29
  -1  -7  -2  201.23   30.32
   1  -7   2  149.14   21.02
   1   7   2  135.89   26.75
  -1   7  -2  188.72   27.53
   1   7   2  195.63   21.67
  -2  -7  -2   43.74   11.49
  -2  -7  -2   38.63   18.40
  -2  -7  -2   37.42   11.30
   2   7   2   27.68   16.12
   2   7   2   24.23   10.02
  -2   7  -2   42.35   12.68
   3  -7   2  325.35   35.45
   3  -7   2  342.34   34.56
  -3  -7  -2  300.27   37.68
  -3  -7  -2  323.81   48.25
  -3   7  -2  363.96   40.04
  -3   7  -2  346.89   37.39
   3   7   2  408.91   46.90
   3   7   2  370.03   37.83
  -4  -7  -2    5.47   20.18
   4  -7   2   43.25    7.89
   4  -7   2   34.86    9.22
  -4  -7  -2   18.58   10.13
  -4   7  -2   29.74   10.79
   4   7   2   61.26   21.31
   4   7   2   39.33   11.98
  -4   7  -2   31.24   11.98
  -5  -7  -2  107.96   19.42
   5  -7   2  109.97   12.33
  -5  -7  -2  133.49   31.37
   5  -7   2  106.38   13.32
   5   7   2   86.45   28.13
  -5   7  -2   96.64   13.57
   5   7   2   66.68   17.85
  -5   7  -2   99.68   12.81
  -6  -7  -2   12.53    9.83
  -6  -7  -2    0.94   23.94
   6   7   2   -1.51   12.29
   6   7   2   35.06   23.72
  -7  -7  -2   61.73   38.26
  -7  -7  -2   92.73   18.74
   7   7   2   81.75   19.23
   7   7   2   80.48   31.10
  -8  -7  -2   15.06   12.66
   8   7   2   15.64   16.64
   8   7   2    2.72   32.81
  -9  -7  -2   94.09   21.38
   9   7   2   90.13   41.47
   9   7   2   36.14   22.17
  -7  -8   2   11.88   15.58
  -7  -8   2  -25.26   38.19
   7   8  -2   -0.08   17.62
  -6  -8   2   17.82   15.46
   6   8  -2    9.86   15.13
   6   8  -2   -5.97   34.23
   5  -8  -2    1.37    5.06
   5  -8  -2   -1.50    7.35
  -5  -8   2  -15.90   11.32
   5   8  -2   13.27   12.73
   5   8  -2   26.40   27.33
  -4  -8   2  266.12   32.26
  -4  -8   2  382.96   62.33
   4  -8  -2  196.76   23.84
   4   8  -2  206.69   29.68
  -4   8   2  225.92   25.73
   4   8  -2  212.88   42.66
  -4   8   2  242.06   26.87
   3  -8  -2   32.70   11.49
   3  -8  -2   20.08    9.80
  -3  -8   2   41.45   13.30
  -3  -8   2   49.97   30.87
   3   8  -2   28.54   11.46
   2  -8  -2   82.10   13.07
  -2  -8   2   -1.27   27.19
   2  -8  -2   48.87   12.95
   2   8  -2   55.21   23.69
   2   8  -2   72.93   14.45
  -1  -8   2   30.52   29.52
   1  -8  -2   25.02   10.44
   1  -8  -2   -2.22    6.81
  -1  -8   2    4.11    8.33
  -1   8   2   14.91   15.11
   1   8  -2  -34.25   15.38
   1   8  -2    8.59   12.83
   0  -8  -2  111.64   18.17
   0  -8  -2   98.08   16.25
   0  -8   2   95.28   16.98
   0   8   2   95.33   22.50
   0   8  -2  108.05   14.52
   0   8  -2  125.13   15.91
   0   8  -2   68.23   22.43
  -1  -8  -2    4.85   10.66
  -1  -8  -2    4.79    8.35
   1  -8   2    8.15    8.37
   1   8   2    7.31   14.92
  -1   8  -2   19.75   17.26
  -2  -8  -2   75.13   19.85
   2  -8   2   62.89   12.23
  -2  -8  -2   81.07   17.68
   2   8   2   37.86   19.89
   3  -8   2   36.22   11.68
  -3  -8  -2   28.71   11.11
  -3   8  -2   41.20   18.02
   3   8   2   49.78   24.73
  -3   8  -2   33.52   15.76
   3   8   2   27.55   12.35
  -4  -8  -2  276.15   34.28
  -4   8  -2  250.36   33.73
   5  -8   2   -8.84    7.62
  -5  -8  -2    5.62   11.52
  -5  -8  -2   -4.18   32.87
   5   8   2   12.01   14.71
  -5   8  -2    5.10    6.74
  -6  -8  -2   77.69   36.57
  -6  -8  -2   32.21   14.56
   6   8   2   13.79   17.51
  -7  -8  -2   -2.78   14.43
  -7  -8  -2  -24.63   37.63
   7   8   2   38.18   19.51
   7   8   2   37.33   36.50
  -4  -9   2   34.35   16.89
   4   9  -2   -0.14   14.70
  -4   9   2   -3.20   11.85
  -3  -9   2   61.55   17.89
   3   9  -2   19.60   15.59
  -2  -9   2    7.10   13.29
   2  -9  -2    8.00    9.72
   2   9  -2   51.64   20.34
   2   9  -2   32.07   13.34
  -1  -9   2   11.01   11.67
   1  -9  -2    9.60   12.56
   1   9  -2   -4.52   11.96
   0  -9   2   11.49   11.15
   0  -9  -2    7.64   10.56
   1  -9   2   20.58   10.56
  -1  -9  -2    2.94   11.05
   1   9   2    0.02   16.30
   1   9   2    3.64   14.62
  -2  -9  -2   23.44   13.84
   2  -9   2   22.99   10.42
   2   9   2   25.85   14.22
  -3  -9  -2   38.32   15.65
   3  -9   2   43.28   11.82
   3  -9   2   52.13   15.72
   3   9   2   35.84   17.03
  -3   9  -2   25.82   22.93
  -4  -9  -2   16.13   15.73
  -4   9  -2    1.67   17.00
   4   9   2   21.66   17.02
 -13   0   3    2.79    8.36
 -13   0   3   14.02   22.83
  13   0  -3   -5.88   14.21
  12   0  -3   10.60   10.55
 -12   0   3    0.16    6.77
 -12   0   3   -2.27   18.06
  11   0  -3   -7.47    8.72
 -11   0   3   -1.34   15.36
 -11   0   3   -3.86    6.20
 -10   0   3   -3.73    5.26
  10   0  -3   -3.79    6.90
  -9   0   3   -7.75    4.19
   9   0  -3   11.00    6.14
   9   0  -3   -1.24   10.81
   8   0  -3    4.40    4.72
   8   0  -3    2.54    8.61
  -8   0   3    8.24    8.75
  -8   0   3    7.13    3.92
   7   0  -3    0.09    3.74
  -7   0   3   -3.16    3.04
  -7   0   3   -1.16    7.23
  -6   0   3   -8.37    5.61
  -6   0   3    0.47    2.74
  -5   0   3   -0.23    4.35
  -5   0   3    5.12    2.47
   4   0  -3   -4.28    3.44
  -4   0   3    9.71    4.97
   3   0  -3   -1.88    2.44
  -3   0   3    4.94    3.18
   2   0  -3    2.74    2.11
   1   0  -3    0.28    0.77
   1   0  -3    0.89    2.10
   1   0  -3    0.71    2.01
  -1   0   3    0.08    0.89
   0   0   3    0.37    2.00
   0   0  -3    2.15    1.20
   0   0   3   -1.48    1.04
   0   0  -3   -1.83    1.53
   0   0  -3    2.03    1.06
   0   0   3    1.75    0.94
  -1   0  -3    0.13    0.96
   1   0   3    2.47    1.02
  -1   0  -3    0.09    1.13
   1   0   3    1.49    2.03
   1   0   3    0.38    1.23
  -1   0  -3    2.32    2.25
   2   0   3   -0.38    1.37
   2   0   3    2.86    1.35
   2   0   3    0.52    2.65
  -2   0  -3    0.50    1.32
  -2   0  -3   -0.02    1.16
  -3   0  -3   -1.10    1.47
   3   0   3    2.04    1.37
   3   0   3   -0.22    1.61
   3   0   3    3.20    3.29
  -3   0  -3    1.42    1.34
   4   0   3   -0.38    4.46
  -4   0  -3   -0.55    1.72
  -4   0  -3    1.13    1.91
   4   0   3    0.26    2.24
   4   0   3    2.88    2.05
   5   0   3    1.35    2.19
  -5   0  -3    1.64    2.40
  -5   0  -3    0.87    2.33
   5   0   3    1.94    2.66
  -6   0  -3   -5.69    5.63
  -6   0  -3   -2.87    2.77
   6   0   3    0.00    3.87
   6   0   3    1.53    3.11
  -6   0  -3    0.14    2.54
   7   0   3   -2.08    4.20
   7   0   3    2.32    8.71
   7   0   3   22.06    5.40
  -7   0  -3   -1.48    3.01
  -7   0  -3    0.64    6.86
   8   0   3   -0.80    5.55
  -8   0  -3   -3.19    7.67
   8   0   3    1.85    4.10
  -8   0  -3    0.35    3.95
   9   0   3   -6.65   10.96
  -9   0  -3    1.04    5.02
   9   0   3   10.26    7.36
  10   0   3    4.63    6.29
  10   0   3   -2.38    7.73
 -10   0  -3   -2.42    5.29
  11   0   3    2.43   17.64
 -11   0  -3   -0.99    6.53
  11   0   3    7.41   11.06
 -11   0  -3   -4.00   14.26
  12   0   3    2.99   12.47
 -12   0  -3   16.88   18.39
 -12   0  -3   -0.59    8.29
 -13   0  -3    5.37    9.92
 -13   0  -3   -8.00   20.13
  13   0   3    6.23   15.30
  13  -1  -3   -0.65   13.80
 -13  -1   3   -0.31   23.87
 -13  -1   3    4.11    9.47
  13   1  -3   -0.64   14.82
 -13   1   3   34.16   23.05
 -13   1   3   14.20    7.82
 -12  -1   3   37.08   22.40
 -12  -1   3  100.45   15.65
  12   1  -3   81.22   18.31
  12   1  -3   -9.79   22.94
 -12   1   3   85.03   12.31
 -12   1   3   61.12   20.42
  11  -1  -3   14.86   15.46
 -11  -1   3   73.66   22.46
 -11  -1   3   75.13   13.39
  11  -1  -3  110.76   15.50
  11   1  -3   85.84   16.41
 -11   1   3   66.57   17.65
  11   1  -3   -3.20   19.00
 -10  -1   3   65.76   12.44
  10  -1  -3   99.00   13.89
  10  -1  -3   16.65   13.69
  10   1  -3  101.92   15.48
 -10   1   3   67.61    9.98
  -9  -1   3   55.66    9.85
   9  -1  -3   52.52    9.52
   9  -1  -3   13.43   10.04
   9   1  -3   56.69   11.74
   9   1  -3   57.10   16.33
  -9   1   3   44.69   12.98
  -8  -1   3  191.92   26.02
   8  -1  -3  295.17   26.53
   8   1  -3  290.15   33.47
   8   1  -3  299.80   28.16
  -8   1   3  244.48   29.90
  -8   1   3  243.03   25.02
  -7  -1   3  384.93   34.77
  -7   1   3  340.05   32.85
  -7   1   3  388.68   41.86
   7   1  -3  306.96   34.58
  -6  -1   3 1862.14  168.41
  -6  -1   3 1696.08  171.94
  -6   1   3 1834.25  166.93
  -6   1   3 1954.23  170.27
   6   1  -3 2003.34  169.12
  -5  -1   3  505.04   45.94
  -5  -1   3  343.21   41.52
   5   1  -3  466.58   45.01
  -5   1   3  438.73   39.77
  -5   1   3  430.82   42.51
   5   1  -3  461.47   41.58
   4  -1  -3  689.24   62.70
  -4  -1   3  778.35   66.22
  -4   1   3  675.86   61.29
   4   1  -3  644.95   65.00
  -4   1   3  631.92   62.95
   3  -1  -3 3799.27  336.93
  -3   1   3 4042.17  337.62
   3   1  -3 3647.04  339.18
  -3   1   3 3689.36  336.10
   2  -1  -3 5011.46  495.27
   2  -1  -3 5828.89  494.57
   2   1  -3 5956.45  497.58
   1  -1  -3 4733.07  392.16
   1  -1  -3 4391.73  392.98
  -1  -1   3 4012.11  394.14
   1  -1  -3 4431.42  392.01
  -1   1   3 4623.18  393.13
  -1   1   3 4371.55  391.95
   0  -1  -3    0.43    0.93
   0  -1   3   -0.71    1.10
   0  -1  -3    0.67    1.95
   0  -1  -3   -0.64    1.24
   0   1  -3   -0.43    1.53
   0   1   3    0.25    1.26
   0   1   3    0.93    1.87
   0   1  -3    1.56    2.49
   0   1   3    0.61    0.92
   1  -1   3 4292.00  389.04
   1  -1   3 4451.06  389.48
  -1  -1  -3 4415.66  389.21
  -1  -1  -3 4816.13  389.55
   1  -1   3 4421.84  390.76
  -1  -1  -3 4511.95  390.84
  -1   1  -3 4061.76  389.03
  -1   1  -3 4089.97  389.16
   1   1   3 4502.47  389.57
  -2  -1  -3 5579.22  468.81
  -2  -1  -3 5527.23  468.90
   2  -1   3 5930.50  468.30
  -2  -1  -3 4765.39  470.30
   2  -1   3 5355.89  468.58
   2  -1   3 5002.35  469.97
   2   1   3 5574.91  468.84
   2   1   3 4742.26  470.41
  -2   1  -3 4972.26  468.01
  -2   1  -3 5532.81  468.41
   2   1   3 5200.71  468.97
  -2   1  -3 5256.73  469.71
   3  -1   3 3692.48  332.12
   3  -1   3 3718.15  329.69
   3  -1   3 3272.94  330.00
  -3  -1  -3 3638.50  330.62
   3   1   3 3614.37  333.20
  -3   1  -3 3927.90  331.58
   3   1   3 3627.32  330.56
  -3   1  -3 3946.13  329.59
  -3   1  -3 4050.50  330.16
  -4  -1  -3  718.09   61.87
  -4  -1  -3  656.74   61.76
   4  -1   3  769.84   61.53
   4  -1   3  703.48   60.79
  -4  -1  -3  688.23   64.71
  -4   1  -3  622.08   60.97
   4   1   3  590.71   61.90
   4   1   3  769.11   62.17
  -4   1  -3  625.83   60.32
   4   1   3  604.35   64.65
  -4   1  -3  637.74   62.58
  -5  -1  -3  517.89   49.87
   5  -1   3  488.52   45.83
   5  -1   3  405.06   44.87
  -5  -1  -3  463.79   45.99
  -5  -1  -3  572.05   46.82
  -5   1  -3  498.13   45.48
  -5   1  -3  543.56   44.72
  -5   1  -3  529.13   47.80
   5   1   3  402.74   49.31
   5   1   3  458.43   46.69
   5   1   3  529.41   46.60
  -6  -1  -3 2096.02  172.78
   6  -1   3 1809.77  171.55
   6  -1   3 2010.76  172.89
  -6  -1  -3 1930.22  176.66
  -6  -1  -3 1891.32  172.91
   6   1   3 2172.41  174.27
   6   1   3 1933.35  177.75
  -6   1  -3 1819.05  171.83
   6   1   3 1929.30  172.93
  -6   1  -3 1652.90  173.73
  -7  -1  -3  413.66   37.49
  -7  -1  -3  401.46   36.64
  -7  -1  -3  346.88   41.43
   7  -1   3  375.14   36.93
   7  -1   3  393.16   35.80
  -7   1  -3  347.33   35.71
  -7   1  -3  389.83   39.40
   7   1   3  325.35   36.61
   7   1   3  369.95   37.98
   7   1   3  414.66   49.21
  -8  -1  -3  300.54   28.14
   8  -1   3  272.55   28.17
   8  -1   3  258.02   26.32
  -8   1  -3  255.72   30.06
  -8   1  -3  255.12   27.79
   8   1   3  252.47   27.86
   8   1   3  263.63   34.54
   8   1   3  258.19   28.94
   9  -1   3   90.35   18.76
  -9  -1  -3   57.00   10.85
   9  -1   3   56.06   11.03
   9  -1   3   63.98    9.64
   9   1   3   73.90   12.79
  -9   1  -3   50.16    9.44
   9   1   3   67.77   19.70
   9   1   3   55.21   11.10
 -10  -1  -3   77.78   13.13
  10  -1   3   46.75   12.25
  10   1   3   72.70   15.86
  10   1   3   68.55   12.25
  10   1   3  107.84   23.76
 -10   1  -3   62.41   10.88
 -10   1  -3   79.15   20.92
  11  -1   3   62.61   14.63
  11  -1   3  130.53   27.25
 -11  -1  -3   55.16   12.82
  11   1   3   86.22   26.30
  11   1   3   81.79   16.90
 -11   1  -3   77.74   18.43
 -12  -1  -3   80.40   24.62
  12  -1   3   62.39   17.17
 -12   1  -3   38.59   11.04
 -12   1  -3   78.32   20.45
  12   1   3   31.98   24.96
  12   1   3   55.92   16.18
 -13  -1  -3   -7.03   24.20
 -13  -1  -3   28.13   12.02
  13  -1   3   27.09   27.43
  13  -1   3   23.86   15.38
 -13   1  -3   35.00   21.42
 -13   1  -3   24.12   10.75
  13   1   3   13.11   16.64
  13  -2  -3    0.91   12.81
 -13  -2   3    1.89   11.44
  13   2  -3    0.14   17.00
 -13   2   3    5.32    7.85
 -13   2   3   11.78    7.97
 -13   2   3   12.07   19.21
 -12  -2   3    8.65   24.80
  12  -2  -3    4.23   10.70
 -12  -2   3   14.83   10.28
 -12   2   3   -1.34    6.80
  12   2  -3   22.04   24.43
  12   2  -3   -7.82   12.30
 -12   2   3    7.95    5.67
 -11  -2   3   57.97   15.08
  11  -2  -3   51.29   12.49
 -11  -2   3   97.61   26.06
 -11   2   3   63.48    8.74
 -11   2   3   73.62   10.07
  11   2  -3   28.91   22.56
  11   2  -3   47.90   14.89
 -11   2   3   72.74   17.15
 -10  -2   3   40.11   18.54
  10  -2  -3   49.54   10.24
 -10  -2   3   33.66    9.55
  10   2  -3   41.36   19.66
  10   2  -3   60.20   13.46
 -10   2   3   49.33    7.88
 -10   2   3   60.00   14.66
 -10   2   3   38.40    6.62
  -9  -2   3  105.82   16.93
   9  -2  -3  100.15   14.62
  -9  -2   3  117.76   25.47
  -9   2   3  132.22   19.40
  -9   2   3  128.20   13.73
   9   2  -3  138.56   19.56
   9   2  -3  137.80   25.95
  -9   2   3  131.37   12.97
  -8  -2   3  355.86   31.90
  -8  -2   3  296.19   37.34
  -8   2   3  278.53   27.70
   8   2  -3  340.60   32.55
  -8   2   3  272.59   27.16
   8   2  -3  355.01   41.50
  -8   2   3  251.32   31.25
  -7  -2   3  149.98   25.18
  -7  -2   3  150.39   17.59
  -7   2   3  132.73   17.50
  -7   2   3  136.43   14.20
   7   2  -3  172.61   25.65
  -7   2   3  141.94   13.72
   7   2  -3  143.64   17.59
  -6  -2   3   84.92   18.27
  -6  -2   3   53.34   10.62
   6   2  -3   93.84   13.18
   6   2  -3   54.30   15.26
  -6   2   3   88.99   11.88
  -6   2   3   77.13    7.61
   5  -2  -3  327.18   34.01
  -5  -2   3  408.47   40.56
  -5   2   3  338.01   32.09
  -5   2   3  373.09   32.30
   5   2  -3  317.58   38.61
   5   2  -3  417.87   35.89
  -4  -2   3  697.17   71.67
   4  -2  -3  748.09   66.61
  -4  -2   3  731.56   68.26
  -4   2   3  765.86   65.55
   4   2  -3  693.98   68.21
   4   2  -3  761.48   71.86
   3  -2  -3  258.85   22.46
   3  -2  -3  244.19   22.60
   3  -2  -3  232.18   22.17
   3   2  -3  280.61   27.75
  -3   2   3  232.44   22.14
   2  -2  -3 1160.49  105.58
  -2  -2   3 1368.97  110.81
   2  -2  -3 1178.32  106.16
  -2   2   3 1192.36  105.59
  -2   2   3 1188.71  106.35
   2   2  -3 1119.96  106.89
   2   2  -3 1137.07  109.34
   1  -2  -3  963.24   79.92
  -1  -2   3  949.53   85.28
   1  -2  -3  842.67   80.81
   1  -2  -3  887.21   80.01
  -1   2   3  846.82   79.86
  -1   2   3  894.76   79.27
   1   2  -3  927.07   83.05
  -1   2   3  844.48   80.76
   0  -2  -3 5691.77  509.81
   0  -2  -3 6432.78  510.19
   0  -2   3 5352.87  512.06
   0  -2  -3 5630.04  511.36
   0   2  -3 5813.59  510.64
   0   2   3 5580.01  509.87
   0   2   3 5798.51  511.29
  -1  -2  -3  944.73   86.44
  -1  -2  -3  784.62   84.00
   1  -2   3  930.04   83.97
   1  -2   3  872.26   84.39
  -1  -2  -3 1048.01   84.51
   1   2   3  993.35   88.15
  -1   2  -3  939.16   85.85
   1   2   3 1063.99   84.72
  -1   2  -3  866.50   85.63
  -1   2  -3  882.60   84.00
   1   2   3  968.77   84.45
  -2  -2  -3 1247.23  103.92
   2  -2   3 1126.30  102.80
   2  -2   3 1276.17  103.48
  -2  -2  -3 1093.89  107.96
  -2   2  -3 1138.35  104.77
   2   2   3 1142.00  107.99
   2   2   3 1104.28  103.78
   2   2   3 1043.35  103.57
   3  -2   3  227.08   22.82
  -3  -2  -3  254.50   24.43
   3  -2   3  208.50   23.15
  -3  -2  -3  249.04   29.69
   3  -2   3  248.88   25.40
  -3   2  -3  261.72   24.80
   3   2   3  229.79   24.25
  -3   2  -3  263.27   23.22
   3   2   3  288.12   24.94
   3   2   3  230.57   27.09
  -4  -2  -3  757.50   73.36
   4  -2   3  776.27   71.06
  -4  -2  -3  798.40   69.87
   4  -2   3  749.26   67.85
   4  -2   3  740.54   68.54
  -4  -2  -3  806.54   70.10
   4   2   3  679.38   73.06
  -4   2  -3  756.69   68.30
  -4   2  -3  817.89   69.89
   4   2   3  673.71   69.91
   4   2   3  739.59   69.83
  -5  -2  -3  319.22   35.62
  -5  -2  -3  423.17   41.08
   5  -2   3  361.46   33.72
   5  -2   3  392.99   34.86
  -5  -2  -3  365.43   35.85
   5   2   3  392.24   40.89
  -5   2  -3  394.15   37.44
   5   2   3  344.22   35.91
   5   2   3  391.57   36.78
  -5   2  -3  341.61   34.19
   6  -2   3   69.32    8.13
   6  -2   3   73.97    9.99
  -6  -2  -3   57.32   10.09
  -6  -2  -3   68.84   15.54
  -6   2  -3   64.99    8.83
  -6   2  -3   86.42   12.08
   6   2   3   46.51   15.14
   6   2   3   84.77   13.10
  -7  -2  -3  117.55   16.30
   7  -2   3  138.84   13.98
  -7  -2  -3  147.15   16.57
  -7  -2  -3  121.40   22.87
   7  -2   3  145.23   20.92
   7   2   3  165.34   17.51
  -7   2  -3  124.85   17.24
   7   2   3  121.87   18.42
  -7   2  -3  130.74   14.76
   7   2   3  116.42   23.33
  -8  -2  -3  278.36   30.78
   8  -2   3  310.03   28.06
  -8  -2  -3  301.07   30.47
   8  -2   3  307.15   30.21
  -8  -2  -3  245.61   36.15
   8   2   3  247.82   31.22
   8   2   3  335.33   39.29
  -8   2  -3  316.16   32.03
  -8   2  -3  277.98   28.68
  -9  -2  -3   90.56   16.53
   9  -2   3  151.26   17.45
   9  -2   3  135.92   23.56
   9  -2   3  142.81   14.17
   9   2   3  140.74   19.71
   9   2   3  133.79   20.67
  -9   2  -3   93.70   14.58
  -9   2  -3  116.74   18.65
   9   2   3  175.03   30.34
  10  -2   3   39.28   17.33
  10  -2   3   47.95   12.06
 -10  -2  -3   55.69   19.60
 -10  -2  -3   59.14   12.90
 -10   2  -3   55.53   13.54
  10   2   3   71.37   22.97
  10   2   3   54.80   14.52
  11  -2   3   67.40   14.35
 -11  -2  -3   49.73   12.84
  11  -2   3   70.69   20.83
 -11  -2  -3   54.85   22.23
  11   2   3   58.18   16.05
 -11   2  -3   71.35   16.22
  11   2   3   50.45   26.74
  12  -2   3   34.33   21.95
 -12  -2  -3   -0.86    9.52
 -12  -2  -3   -7.56   22.22
  12   2   3    9.27   14.46
  12   2   3  -30.11   25.32
 -12   2  -3   31.45   15.61
 -12   2  -3    9.91    8.23
 -13  -2  -3  -10.96   26.94
  13  -2   3  -37.50   34.88
  13  -2   3  -15.22   16.00
 -13  -2  -3   31.31   12.93
 -13   2  -3    9.63    9.09
 -13   2  -3   26.36   19.78
 -12  -3   3   71.53   30.41
 -12  -3   3   47.13   14.56
  12   3  -3   36.37   28.06
  12   3  -3   38.51   17.68
  11  -3  -3    0.39    9.41
 -11  -3   3  -20.67   22.12
 -11  -3   3    5.35    9.15
  11   3  -3   18.33   12.93
  11   3  -3  -14.89   21.23
 -10  -3   3  107.70   19.45
  10  -3  -3  136.37   16.43
  10   3  -3   96.77   28.34
  10   3  -3  133.79   22.79
  -9  -3   3    5.64    7.24
   9  -3  -3    1.13    7.05
   9   3  -3   -0.79    8.70
   8  -3  -3  175.50   17.16
  -8  -3   3  162.98   23.14
  -8  -3   3  178.09   32.93
   8   3  -3  144.83   22.50
   8   3  -3  173.78   30.84
  -7  -3   3   30.73   15.49
  -7  -3   3   45.94   10.51
   7   3  -3   31.98    9.08
   7   3  -3   50.80   15.34
  -6  -3   3  283.52   34.67
  -6  -3   3  298.65   28.66
   6   3  -3  222.02   32.94
   6   3  -3  238.96   27.99
  -5  -3   3  422.25   45.98
  -5  -3   3  489.55   41.16
   5   3  -3  331.04   39.90
  -4  -3   3 1244.41  121.43
   4   3  -3 1413.14  121.91
   4   3  -3 1211.75  116.86
   3  -3  -3  720.84   63.93
  -3  -3   3  692.57   70.81
  -3  -3   3  749.58   67.16
   3  -3  -3  681.62   64.19
   3   3  -3  599.92   69.40
  -3   3   3  750.11   64.21
  -3   3   3  780.11   64.42
   3   3  -3  698.09   66.70
   2  -3  -3  401.65   36.53
  -2  -3   3  348.77   40.47
   2  -3  -3  405.46   35.63
  -2   3   3  403.90   35.71
   2   3  -3  410.28   40.87
  -2   3   3  347.57   36.28
   1  -3  -3  362.56   32.37
   1  -3  -3  353.23   32.38
   1  -3  -3  367.60   34.07
  -1  -3   3  328.53   36.32
  -1   3   3  354.26   32.46
  -1   3   3  362.44   33.81
  -1   3   3  316.00   31.18
   1   3  -3  318.40   35.73
   1   3  -3  357.72   33.07
   0  -3   3    0.16    4.59
   0  -3  -3   -3.88    1.93
   0  -3  -3    0.58    1.81
   0  -3  -3    0.00    3.65
   0   3   3   -0.50    2.04
   0   3   3   -1.60    3.40
   0   3  -3   -0.42    1.86
   0   3   3    1.54    2.21
   0   3  -3   -4.35    3.77
  -1  -3  -3  340.95   32.80
   1  -3   3  326.42   34.85
  -1  -3  -3  344.29   35.67
  -1  -3  -3  323.96   32.70
   1   3   3  317.54   34.92
   1   3   3  345.30   32.97
  -1   3  -3  331.60   34.56
  -1   3  -3  352.26   32.47
  -1   3  -3  372.61   31.77
   1   3   3  346.18   32.87
   2  -3   3  387.28   37.24
  -2  -3  -3  413.63   38.44
   2  -3   3  422.69   38.09
  -2  -3  -3  412.56   41.69
  -2  -3  -3  407.43   38.40
   2   3   3  390.44   38.37
  -2   3  -3  411.70   39.40
   2   3   3  351.13   38.04
   2   3   3  370.63   41.02
  -2   3  -3  426.23   35.99
  -2   3  -3  385.86   39.36
   3  -3   3  713.62   62.43
  -3  -3  -3  613.26   63.81
  -3  -3  -3  674.20   67.69
  -3  -3  -3  644.31   63.78
   3  -3   3  749.51   63.18
  -3   3  -3  690.00   64.53
   3   3   3  699.41   67.87
   3   3   3  761.80   64.52
  -3   3  -3  630.97   64.19
  -4  -3  -3 1522.45  133.81
  -4  -3  -3 1588.81  138.35
   4  -3   3 1445.15  131.12
   4  -3   3 1507.13  132.00
   4   3   3 1482.73  134.00
   4   3   3 1461.51  133.64
  -4   3  -3 1286.63  133.22
   4   3   3 1534.91  138.29
  -4   3  -3 1459.18  132.86
   5  -3   3  399.59   49.53
  -5  -3  -3  573.93   48.42
  -5  -3  -3  476.62   48.18
  -5  -3  -3  509.34   53.44
   5  -3   3  503.21   46.29
   5  -3   3  521.67   44.96
   5   3   3  492.86   48.84
  -5   3  -3  478.81   46.69
   5   3   3  487.82   48.36
  -6  -3  -3  230.63   26.54
  -6  -3  -3  240.32   26.50
  -6  -3  -3  330.01   34.67
   6  -3   3  243.77   22.86
   6  -3   3  251.37   24.74
   6   3   3  232.10   32.35
   6   3   3  250.60   27.03
   6   3   3  232.53   27.34
  -6   3  -3  249.27   25.10
  -7  -3  -3   71.85   17.07
  -7  -3  -3   44.79   10.30
   7  -3   3   38.94    7.62
   7  -3   3   38.75    5.00
  -7  -3  -3   30.62    9.00
  -7   3  -3   43.35    8.52
   7   3   3   22.05    7.85
   7   3   3   20.93   14.33
   7   3   3   27.10    9.37
  -7   3  -3   47.52    5.88
  -8  -3  -3  186.42   20.73
   8  -3   3  123.58   21.53
   8  -3   3  169.98   18.16
  -8  -3  -3  172.87   29.37
   8   3   3  126.68   19.66
  -8   3  -3  145.05   15.34
  -8   3  -3  146.58   18.31
   8   3   3  193.80   32.81
   8   3   3  158.03   23.12
  -9  -3  -3   -1.36    6.41
   9  -3   3    2.12    7.02
  -9   3  -3    6.09    7.35
   9   3   3    0.86    7.65
   9   3   3    8.10    8.67
   9   3   3    8.55   16.81
 -10  -3  -3  111.29   18.58
  10  -3   3  142.70   19.09
 -10  -3  -3   83.40   27.42
  10   3   3  148.73   22.54
 -10   3  -3  115.50   13.21
 -10   3  -3  125.92   18.36
  10   3   3  136.79   32.23
 -11  -3  -3  -16.85   20.73
 -11  -3  -3   -1.44    9.69
  11  -3   3   10.60   11.06
  11   3   3    5.88   23.49
  11   3   3   -7.00   12.76
  12  -3   3   38.59   14.89
 -12  -3  -3   42.41   28.82
 -12  -3  -3   38.85   13.51
  12   3   3   19.93   16.60
 -12   3  -3   26.31   14.04
  12   3   3    9.61   34.23
 -12  -4   3   82.09   37.11
 -12  -4   3   52.12   16.33
  12   4  -3   55.40   18.84
 -11  -4   3  119.83   20.59
 -11  -4   3  176.33   38.95
  11  -4  -3   78.38   14.12
  11   4  -3  121.31   23.03
 -10  -4   3    8.19   22.76
 -10  -4   3   10.80    9.50
  10   4  -3    5.77   12.58
  10   4  -3   19.26   23.05
  -9  -4   3   80.63   26.20
   9  -4  -3   96.17   11.52
  -9  -4   3   75.01   16.69
   9   4  -3  106.41   19.43
   9   4  -3   83.53   26.42
  -8  -4   3  119.81   29.91
  -8  -4   3  184.82   27.92
   8   4  -3  170.77   33.16
   8   4  -3  163.61   23.72
  -7  -4   3   54.09   20.96
  -7  -4   3   64.34   12.95
   7   4  -3   67.15   13.84
   7   4  -3   72.89   19.98
  -6  -4   3  295.94   32.50
  -6  -4   3  317.29   41.03
   6   4  -3  291.84   32.68
   6   4  -3  316.72   40.30
  -5  -4   3 1512.89  144.90
  -5  -4   3 1628.79  138.94
   5   4  -3 1353.79  142.90
   5   4  -3 1519.63  138.88
   4  -4  -3 1647.03  148.29
  -4  -4   3 1825.75  158.69
  -4  -4   3 1744.74  152.58
   4   4  -3 1572.76  156.55
   4   4  -3 1601.68  152.20
   3  -4  -3    7.35    2.72
   3  -4  -3    8.04    3.16
   3  -4  -3   10.32    2.58
  -3  -4   3    2.31    4.40
  -3  -4   3   17.44   11.89
   3   4  -3   14.04    8.86
  -3   4   3    8.03    3.45
   3   4  -3   11.54    5.08
   2  -4  -3 3595.60  321.99
   2  -4  -3 3468.04  320.56
  -2  -4   3 4003.17  328.03
  -2  -4   3 4223.44  323.57
   2   4  -3 3312.01  325.92
   2   4  -3 3648.23  322.38
  -2   4   3 3420.59  320.64
  -2   4   3 3323.39  321.57
   1  -4  -3  513.04   52.95
  -1  -4   3  521.01   55.94
   1  -4  -3  516.21   50.92
  -1  -4   3  597.77   52.66
   1  -4  -3  589.94   51.20
  -1   4   3  520.86   52.67
  -1   4   3  562.98   51.18
   1   4  -3  590.45   56.23
   0  -4  -3   40.41    9.12
   0  -4   3   39.41   10.74
   0  -4  -3   66.65    8.92
   0   4  -3   41.72    7.07
   0   4   3   41.25    7.64
   0   4  -3   50.76    8.70
   0   4  -3   52.80   11.86
   0   4   3   26.81    8.56
   0   4   3   48.83    7.37
  -1  -4  -3  571.77   53.58
   1  -4   3  607.85   56.92
  -1  -4  -3  568.43   53.55
  -1  -4  -3  583.84   56.99
  -1   4  -3  569.78   55.66
   1   4   3  584.30   53.44
   1   4   3  549.38   53.47
   1   4   3  524.89   56.06
  -1   4  -3  564.98   52.76
  -1   4  -3  569.71   51.94
  -2  -4  -3 3996.99  318.01
  -2  -4  -3 3598.89  321.66
  -2  -4  -3 3567.17  317.80
   2   4   3 3616.23  321.40
   2   4   3 3233.43  317.32
  -2   4  -3 3622.62  318.77
   2   4   3 3292.04  317.47
  -3  -4  -3    8.86    4.77
   3  -4   3    5.89    4.48
  -3  -4  -3   11.36    8.70
   3  -4   3   15.68    4.11
  -3   4  -3    5.98    5.14
   3   4   3   15.80    8.99
   3   4   3    2.07    4.22
   3   4   3   11.79    4.91
  -3   4  -3    6.25    5.59
   4  -4   3 1764.22  153.98
  -4  -4  -3 1711.94  155.78
  -4  -4  -3 1846.69  155.70
   4  -4   3 1778.80  152.97
  -4  -4  -3 1644.47  160.25
   4   4   3 1600.94  155.49
  -4   4  -3 1673.54  154.69
   4   4   3 1772.53  155.93
  -4   4  -3 1587.85  154.43
  -5  -4  -3 1480.75  133.32
  -5  -4  -3 1290.65  126.98
   5  -4   3 1529.27  123.53
   5  -4   3 1311.54  124.87
  -5  -4  -3 1383.65  126.80
   5   4   3 1350.69  127.65
   5   4   3 1298.06  132.17
  -5   4  -3 1386.81  124.91
  -5   4  -3 1200.95  125.09
   5   4   3 1629.51  128.17
   6  -4   3  298.07   30.08
  -6  -4  -3  367.28   41.11
  -6  -4  -3  286.59   32.44
   6   4   3  294.20   39.65
   6   4   3  250.02   32.66
  -6   4  -3  299.38   29.12
   6   4   3  362.96   33.50
  -6   4  -3  305.82   30.25
  -7  -4  -3   31.68   11.21
  -7  -4  -3   89.52   22.62
  -7  -4  -3   80.59   14.43
   7  -4   3  108.43   12.88
  -7   4  -3   80.43   11.34
   7   4   3   71.84   14.49
  -7   4  -3   74.09    9.96
   7   4   3  114.70   18.15
   7   4   3   49.20   19.90
  -8  -4  -3  156.73   31.52
  -8  -4  -3  173.51   21.93
   8  -4   3  154.04   24.35
  -8  -4  -3  200.15   21.25
  -8   4  -3  134.69   17.78
   8   4   3  118.18   21.18
   8   4   3  171.28   24.46
  -8   4  -3  146.37   16.29
   8   4   3  132.41   30.70
  -9  -4  -3   75.33   16.07
  -9  -4  -3  125.39   34.20
   9  -4   3   86.82   14.88
   9   4   3  102.65   20.42
  -9   4  -3  104.05   12.43
   9   4   3  117.19   30.58
  10  -4   3   -8.16    9.55
 -10  -4  -3    2.52   21.58
 -10  -4  -3   -4.53    8.21
  10   4   3   -1.56   22.66
 -10   4  -3    5.30    5.78
  10   4   3   10.28   11.93
 -11  -4  -3   93.20   32.63
 -11  -4  -3  111.96   20.35
 -11   4  -3  106.53   13.98
  11   4   3   85.68   19.96
 -12  -4  -3   25.18   14.96
 -12  -4  -3   41.45   34.24
  12  -4   3   63.46   18.09
  12   4   3   57.80   41.62
  12   4   3   41.49   20.32
 -11  -5   3   66.76   38.45
 -11  -5   3   -5.13   13.00
  11   5  -3   37.18   18.08
  11   5  -3   33.73   31.46
 -10  -5   3   26.36   13.71
 -10  -5   3   25.40   29.51
  10  -5  -3   33.29    7.06
  10   5  -3    0.00   27.88
  10   5  -3    4.67   13.86
  -9  -5   3  131.14   21.61
   9  -5  -3  143.06   15.08
  -9  -5   3  226.26   38.74
   9   5  -3  127.62   32.50
   9   5  -3  158.57   25.23
  -8  -5   3   31.74   22.18
  -8  -5   3   24.75   11.31
   8   5  -3   30.29   12.55
   8   5  -3   17.35   19.74
  -7  -5   3  321.36   35.47
  -7  -5   3  376.46   47.10
   7   5  -3  266.47   35.19
  -6  -5   3  647.48   72.12
  -6  -5   3  580.15   63.62
   6   5  -3  757.91   65.32
   6   5  -3  594.94   70.69
  -5  -5   3  104.99   24.55
  -5  -5   3   96.43   17.46
   5  -5  -3  138.77   13.01
   5   5  -3  133.34   26.39
   5   5  -3  142.45   19.94
  -4  -5   3  279.10   35.61
   4  -5  -3  234.38   21.95
   4  -5  -3  214.14   22.27
  -4  -5   3  234.73   26.71
   4   5  -3  235.70   26.64
   4   5  -3  246.10   32.96
  -3  -5   3  158.32   20.46
  -3  -5   3  186.46   29.95
   3  -5  -3  195.07   19.03
   3  -5  -3  153.56   16.89
   3  -5  -3  144.36   17.32
   3   5  -3  174.08   27.26
   3   5  -3  179.12   20.53
  -3   5   3  188.76   18.66
  -2  -5   3  119.88   15.64
   2  -5  -3   63.90   12.55
  -2  -5   3   87.70   19.68
   2  -5  -3   90.22   11.00
   2  -5  -3   98.29   16.38
   2   5  -3   75.82   12.77
   2   5  -3   78.53   18.17
  -2   5   3  112.28   13.60
  -1  -5   3  627.24   62.26
   1  -5  -3  666.28   63.71
   1  -5  -3  701.85   61.24
  -1  -5   3  611.23   66.94
  -1   5   3  636.69   63.08
   1   5  -3  627.24   65.97
   1   5  -3  675.46   61.39
   0  -5   3    3.01    3.84
   0  -5  -3   -2.69    4.28
   0  -5  -3    4.45    4.62
   0  -5   3    0.46    7.91
   0  -5  -3   14.37    8.56
   0   5  -3   -3.27    6.89
   0   5  -3   -0.37    5.24
   0   5   3    5.67    4.31
   0   5   3    1.77    6.00
   0   5   3   -4.57    3.77
   0   5  -3   -2.64    3.05
   1  -5   3  716.45   66.17
  -1  -5  -3  607.18   65.24
  -1  -5  -3  748.05   62.27
  -1  -5  -3  621.36   61.41
  -1   5  -3  642.13   60.28
  -1   5  -3  628.33   64.15
   1   5   3  623.74   63.14
  -1   5  -3  637.00   59.44
   1   5   3  660.64   65.43
   2  -5   3  103.48   12.28
  -2  -5  -3   98.30   19.64
  -2  -5  -3   81.38   12.91
   2  -5   3   73.41   15.71
  -2  -5  -3  102.68   14.32
  -2   5  -3   82.82   14.91
   2   5   3  103.19   19.25
   2   5   3   73.83   12.89
   2   5   3  105.57   14.08
   3  -5   3  163.01   18.99
   3  -5   3  219.34   19.13
  -3  -5  -3  155.02   20.95
  -3  -5  -3  196.61   30.13
  -3  -5  -3  183.83   21.33
  -3   5  -3  180.06   21.48
   3   5   3  166.94   21.26
  -3   5  -3  164.18   22.20
   3   5   3  178.32   21.13
   3   5   3  170.40   28.28
   4  -5   3  247.03   23.77
  -4  -5  -3  280.63   27.81
  -4  -5  -3  261.10   27.64
   4  -5   3  233.47   24.17
  -4  -5  -3  271.94   34.53
   4   5   3  213.20   34.78
  -4   5  -3  232.73   26.77
   4   5   3  222.01   26.86
   4   5   3  232.51   27.41
  -5  -5  -3  171.28   28.61
   5  -5   3  105.06   11.84
   5  -5   3  109.04   14.85
   5  -5   3  107.62   12.24
  -5  -5  -3   87.38   16.01
   5   5   3   87.66   15.89
   5   5   3   90.36   16.61
   5   5   3  121.94   25.20
  -5   5  -3  151.89   14.57
  -5   5  -3  148.33   14.96
   6  -5   3  604.73   56.50
  -6  -5  -3  615.89   68.36
  -6  -5  -3  576.44   59.07
   6   5   3  679.30   60.67
   6   5   3  484.11   65.21
  -6   5  -3  613.13   53.98
  -6   5  -3  572.82   54.03
  -7  -5  -3  359.19   48.96
  -7  -5  -3  314.79   38.80
   7  -5   3  358.67   36.49
   7   5   3  421.62   41.28
  -8  -5  -3   31.75   24.16
   8  -5   3   32.92   13.64
  -8  -5  -3   22.91    9.48
   8   5   3   25.41   13.07
   8   5   3   58.31   23.34
  -9  -5  -3  229.83   29.43
  -9  -5  -3  181.86   38.67
   9   5   3  158.36   26.77
   9   5   3  141.90   36.20
  10  -5   3   29.55   12.91
 -10  -5  -3   23.84   12.03
 -10  -5  -3  -11.35   25.59
  10   5   3   -0.15   14.46
  10   5   3   21.58   30.33
 -11  -5  -3   -2.99   33.89
  11   5   3   32.58   17.23
  11   5   3   12.46   33.11
 -10  -6   3   25.47   22.46
 -10  -6   3   52.60   38.06
  10   6  -3   34.16   19.69
  10   6  -3   63.75   45.14
  -9  -6   3   80.25   18.01
  -9  -6   3  152.54   40.28
   9   6  -3   74.41   33.87
   9   6  -3   38.26   18.72
  -8  -6   3  160.19   36.59
  -8  -6   3   94.75   19.41
   8   6  -3   61.94   18.73
  -7  -6   3    0.09    9.70
  -7  -6   3  -16.94   23.74
   7   6  -3   -2.43    9.39
   7   6  -3    0.07   20.60
   6  -6  -3   98.45   10.70
  -6  -6   3   73.68   15.66
  -6  -6   3  130.56   37.58
   6   6  -3   78.35   16.77
   6   6  -3   87.26   26.16
  -5  -6   3   21.27   19.75
  -5  -6   3   66.90   13.97
   5  -6  -3   62.19    8.43
   5   6  -3   16.73   17.86
   5   6  -3   56.69   13.38
  -4  -6   3  447.69   45.97
   4  -6  -3  492.06   40.64
   4  -6  -3  400.53   40.98
  -4  -6   3  466.06   54.95
   4   6  -3  396.34   51.92
   4   6  -3  492.93   45.65
  -4   6   3  385.14   40.14
  -3  -6   3  103.26   24.47
   3  -6  -3   65.76   10.07
  -3  -6   3   84.68   14.28
   3  -6  -3   55.44   10.35
   3   6  -3   77.51   20.52
   3   6  -3   47.37   11.37
  -3   6   3   47.65   10.40
  -2  -6   3  182.08   30.89
   2  -6  -3  176.80   20.22
   2  -6  -3  186.45   19.67
  -2  -6   3  178.23   22.75
   2   6  -3  252.31   30.28
   2   6  -3  163.15   20.97
  -2   6   3  166.32   21.99
  -1  -6   3  146.12   18.79
  -1  -6   3  107.88   24.82
   1  -6  -3  127.92   16.90
   1  -6  -3  147.46   16.70
   1   6  -3  154.76   17.00
   1   6  -3  107.74   23.13
  -1   6   3  139.26   21.23
   0  -6  -3  366.38   40.40
   0  -6  -3  371.11   38.17
   0  -6   3  288.66   41.77
   0   6  -3  325.82   40.88
   0   6  -3  383.50   36.90
   0   6   3  377.24   40.13
   0   6   3  359.36   34.85
  -1  -6  -3  118.26   22.19
  -1  -6  -3  133.05   17.55
   1  -6   3  123.63   22.48
   1  -6   3  161.23   17.03
   1   6   3  120.82   21.63
  -1   6  -3  107.08   13.73
  -1   6  -3  136.70   21.77
  -1   6  -3  135.95   15.26
   1   6   3  122.61   16.48
   2  -6   3  187.08   20.93
   2  -6   3  187.50   27.43
  -2  -6  -3  214.05   31.98
  -2  -6  -3  140.87   22.07
  -2  -6  -3  203.00   22.85
   2   6   3  231.85   31.93
  -2   6  -3  199.45   24.87
   2   6   3  186.56   22.33
  -3  -6  -3   41.46   10.47
  -3  -6  -3   46.90   18.09
   3  -6   3   65.86   10.11
   3  -6   3   76.87   11.23
  -3   6  -3   60.80   12.73
   3   6   3   53.79   12.28
   3   6   3   54.44   17.24
  -3   6  -3   74.85   14.91
  -4  -6  -3  416.11   44.30
   4  -6   3  361.58   43.66
   4  -6   3  408.04   41.23
  -4  -6  -3  506.25   54.50
   4   6   3  357.54   50.87
  -4   6  -3  502.37   43.36
   4   6   3  390.49   44.17
  -4   6  -3  496.33   45.10
   5  -6   3   49.18    7.85
  -5  -6  -3   46.01   20.89
  -5  -6  -3   38.35   11.15
   5  -6   3   40.17    6.70
  -5   6  -3   47.10    9.50
  -5   6  -3   50.45    8.93
   5   6   3   42.99   12.15
   5   6   3   17.68   17.84
  -6  -6  -3  136.24   30.90
  -6  -6  -3  112.83   19.25
   6   6   3   66.53   17.30
   6   6   3  123.56   29.20
   7  -6   3    2.85    9.09
  -7  -6  -3   14.66    9.26
  -7  -6  -3   41.46   25.23
   7   6   3    2.88   10.36
   7   6   3   -4.93   21.28
  -8  -6  -3   91.61   18.55
  -8  -6  -3   92.37   32.62
   8   6   3   84.44   31.72
   8   6   3  103.00   22.18
  -9  -6  -3   74.99   35.76
  -9  -6  -3   62.66   16.27
   9  -6   3   96.68   16.55
   9   6   3   34.23   31.04
   9   6   3   44.69   19.72
 -10  -6  -3   25.55   34.66
  10  -6   3   40.28   18.84
 -10  -6  -3   48.58   20.14
  10   6   3   22.50   21.93
  10   6   3   32.75   37.51
  -9  -7   3   45.31   18.34
  -9  -7   3   71.73   54.34
   9   7  -3   59.15   34.71
   9   7  -3   52.82   21.13
  -8  -7   3   77.66   38.68
  -8  -7   3   47.60   15.85
   8   7  -3   62.83   20.14
   8   7  -3   71.22   34.06
  -7  -7   3   76.24   18.31
  -7  -7   3  155.43   39.73
   7   7  -3   67.03   20.50
   7   7  -3   45.86   28.37
  -6  -7   3  354.38   57.59
  -6  -7   3  446.83   43.41
   6   7  -3  309.98   41.10
   6   7  -3  262.77   63.27
   5  -7  -3  122.79   16.18
  -5  -7   3  124.89   33.39
  -5  -7   3  134.29   23.19
   5  -7  -3  142.57   13.94
   5   7  -3  122.15   21.50
   5   7  -3  106.95   30.26
  -4  -7   3   56.40   25.16
   4  -7  -3   24.50    8.14
  -4  -7   3   45.56   11.25
   4   7  -3   35.68   20.41
  -4   7   3   33.97    8.01
   4   7  -3   47.93   12.44
   3  -7  -3  910.65   79.68
   3  -7  -3  826.74   80.19
  -3  -7   3  853.03   92.77
  -3  -7   3  911.08   84.34
   3   7  -3  749.90   89.11
  -3   7   3  886.65   81.53
   3   7  -3  859.95   82.24
  -2  -7   3   20.52   19.11
   2  -7  -3   28.95    7.51
  -2  -7   3   17.71    9.90
   2   7  -3   14.86   16.34
   2   7  -3   28.93    9.41
  -2   7   3   13.65   10.49
  -1  -7   3  192.91   25.50
   1  -7  -3  165.60   21.69
  -1  -7   3  162.85   31.74
   1   7  -3  171.41   20.70
   1   7  -3  141.25   28.90
   1   7  -3  179.06   24.58
  -1   7   3  207.53   27.83
   0  -7  -3   -3.33    5.63
   0  -7  -3   -6.48    7.74
   0  -7   3    0.18    7.04
   0   7  -3    1.99   12.74
   0   7  -3   -4.88    7.79
   0   7   3   13.19   11.18
  -1  -7  -3  179.03   23.71
  -1  -7  -3  196.10   24.43
  -1  -7  -3  190.56   31.76
   1  -7   3  187.34   23.68
   1   7   3  213.79   23.78
  -1   7  -3  249.38   30.57
   1   7   3  184.31   30.67
  -2  -7  -3   11.36   15.62
  -2  -7  -3   23.99    9.49
  -2  -7  -3   29.09   11.04
   2   7   3   28.53   16.36
  -2   7  -3   25.34   12.10
   2   7   3   11.17    9.00
   3  -7   3  847.53   82.26
   3  -7   3  788.35   82.78
  -3  -7  -3  966.38   86.06
  -3  -7  -3  945.45   93.35
   3   7   3  866.47   92.02
  -3   7  -3  910.83   85.42
   3   7   3  927.12   85.17
  -3   7  -3  897.64   87.10
   4  -7   3   13.84    7.97
  -4  -7  -3   37.62   12.18
   4  -7   3   37.11    7.78
  -4  -7  -3   29.95   22.87
  -4   7  -3   29.27   10.25
   4   7   3   34.07   12.50
  -4   7  -3   18.78   12.32
   4   7   3   30.18   19.64
   5  -7   3  135.26   16.51
   5  -7   3  125.77   15.16
  -5  -7  -3  170.32   36.85
  -5  -7  -3  136.84   21.68
   5   7   3   91.67   30.42
  -5   7  -3  123.42   16.87
   5   7   3  171.67   24.14
  -5   7  -3  122.67   17.60
  -6  -7  -3  292.05   36.62
   6  -7   3  315.80   28.00
  -6  -7  -3  280.74   50.30
   6   7   3  306.05   37.43
   6   7   3  231.18   46.43
  -7  -7  -3   30.39   40.37
  -7  -7  -3   71.35   17.19
   7   7   3   76.45   18.62
   7   7   3   79.06   32.67
  -8  -7  -3   82.55   18.50
   8   7   3   40.10   18.78
   8   7   3   24.16   33.62
  -9  -7  -3   61.54   18.33
   9   7   3   62.90   40.92
   9   7   3   72.73   25.42
  -7  -8   3   45.38   18.14
  -7  -8   3   39.95   45.10
   7   8  -3   45.16   19.85
  -6  -8   3  102.37   21.60
  -6  -8   3  111.14   67.74
   6   8  -3  146.04   24.28
   6   8  -3  107.21   60.33
   5  -8  -3   24.86    6.21
   5  -8  -3   33.08   11.24
  -5  -8   3    9.55   13.39
   5   8  -3   25.33   14.61
   5   8  -3  -18.85   27.43
  -4  -8   3  298.16   32.98
  -4  -8   3  180.97   58.54
   4  -8  -3  182.70   22.73
   4   8  -3  134.73   37.29
  -4   8   3  220.05   25.00
   4   8  -3  183.59   28.29
  -4   8   3  231.75   24.09
  -3  -8   3   52.31   15.02
   3  -8  -3   38.60   12.00
  -3  -8   3   57.23   39.57
   3   8  -3   67.86   14.50
  -2  -8   3  186.40   44.62
   2  -8  -3  204.98   26.78
   2  -8  -3  189.70   24.69
   2   8  -3  261.08   39.14
   2   8  -3  235.37   26.62
  -1  -8   3   17.04   10.81
   1  -8  -3   20.14   10.81
   1  -8  -3   15.32    8.60
   1   8  -3   17.71   13.00
   1   8  -3   14.07   17.84
   0  -8  -3  401.54   42.09
   0  -8   3  441.26   43.82
   0  -8  -3  346.23   42.79
   0   8   3  452.89   54.45
   0   8  -3  449.88   51.08
   0   8  -3  376.06   40.96
   1  -8   3    1.14    8.87
  -1  -8  -3   17.36   12.45
  -1  -8  -3   40.57   11.34
   1   8   3   -1.10   17.40
  -2  -8  -3  281.12   33.35
  -2  -8  -3  287.30   32.57
   2  -8   3  234.76   28.31
   2   8   3  209.70   39.43
  -2   8  -3  210.38   36.78
  -3  -8  -3   63.98   13.59
   3  -8   3   65.29   14.54
   3   8   3   63.19   15.28
  -3   8  -3   60.38   15.47
  -3   8  -3   74.65   21.20
   3   8   3   46.13   28.82
  -4  -8  -3  246.55   30.29
  -4  -8  -3  110.64   42.00
   4   8   3  223.85   39.76
  -4   8  -3  202.12   29.52
   5  -8   3   13.56    9.00
  -5  -8  -3   13.33   31.92
  -5  -8  -3   -4.09   11.52
   5  -8   3   15.18    9.26
   5   8   3   24.21   15.12
  -5   8  -3    9.18    8.64
  -5   8  -3   11.34    9.80
  -6  -8  -3  126.61   22.79
  -6  -8  -3   79.64   38.85
   6   8   3  126.40   25.15
   6   8   3  115.75   40.88
  -7  -8  -3    3.13   38.16
  -7  -8  -3   27.28   16.99
   7   8   3   15.64   19.75
   7   8   3   50.24   38.83
  -4  -9   3    5.84   14.94
   4   9  -3   19.33   15.80
  -4   9   3   19.81   16.22
  -3  -9   3  146.32   24.60
   3  -9  -3   94.54   20.72
   3   9  -3  119.63   21.95
   2  -9  -3    7.27    9.90
  -2  -9   3   17.37   12.93
   2  -9  -3   -2.82   13.70
   2   9  -3   -2.19   12.45
   2   9  -3   16.94   19.02
   1  -9  -3   85.93   19.60
  -1  -9   3  104.20   21.03
   1  -9  -3   36.64   29.61
   1   9  -3  108.25   17.37
   0  -9  -3   29.60   15.88
   0  -9  -3   -2.54   10.15
   0  -9   3   -2.28   11.46
  -1  -9  -3  115.40   19.60
   1  -9   3   66.27   16.28
   1   9   3  112.60   20.78
   2  -9   3   -4.16   14.79
  -2  -9  -3    4.37   12.28
   2  -9   3    2.30    9.71
   2   9   3    3.49   13.70
  -3  -9  -3   77.35   21.96
   3  -9   3  136.47   22.16
   3  -9   3  124.58   18.45
  -3   9  -3  121.96   27.34
   3   9   3  126.44   22.73
   4  -9   3   -4.47   11.87
  -4  -9  -3   24.87   16.23
  -4   9  -3   -3.27   18.71
   4   9   3    2.32   16.75
 -13   0   4  129.81   19.40
  13   0  -4  190.48   26.71
 -13   0   4  146.46   34.47
 -12   0   4   13.05   20.72
 -12   0   4   24.90    8.87
  12   0  -4   29.84   12.06
 -11   0   4  276.79   30.47
  11   0  -4  298.07   33.29
 -11   0   4  291.26   41.52
  10   0  -4   91.65   16.04
 -10   0   4  123.42   16.08
   9   0  -4   58.39   17.49
   9   0  -4   87.26   14.08
  -9   0   4  107.07   12.84
   8   0  -4  791.37   80.14
  -8   0   4  883.58   79.75
  -8   0   4  894.29   85.26
   8   0  -4  937.16   88.82
   7   0  -4 1355.00  122.34
  -7   0   4 1347.19  121.83
  -7   0   4 1339.25  126.38
  -6   0   4 2193.43  219.36
  -6   0   4 2797.97  224.50
  -5   0   4  510.24   50.84
   4   0  -4 9999.00  858.09
  -4   0   4 9345.52  858.50
   3   0  -4  426.73   38.32
  -3   0   4  345.92   39.63
   2   0  -4 4326.86  417.61
  -2   0   4 5058.33  416.44
   1   0  -4  977.34   88.98
  -1   0   4  959.51   89.03
   1   0  -4 1000.69   90.96
  -1   0   4 1040.69   90.84
   1   0   4 1000.30   90.92
   1   0   4 1008.39   89.41
  -1   0  -4  899.31   89.09
  -1   0  -4  998.32   88.96
   1   0   4  926.85   88.75
  -1   0  -4 1149.28   91.70
  -2   0  -4 4775.16  449.14
  -2   0  -4 5796.55  449.58
   2   0   4 4650.52  448.90
  -3   0  -4  344.80   29.30
   3   0   4  318.71   32.05
   3   0   4  286.22   28.85
   3   0   4  287.03   29.43
   4   0   4 7892.71  735.92
  -4   0  -4 7973.05  735.97
   4   0   4 8569.25  736.79
  -4   0  -4 8521.09  736.28
   4   0   4 8646.88  739.66
  -5   0  -4  429.40   40.40
  -5   0  -4  351.83   39.64
   5   0   4  515.02   42.83
   5   0   4  453.14   40.29
  -6   0  -4 2923.45  263.69
   6   0   4 3099.62  264.49
  -6   0  -4 2843.07  262.84
   7   0   4 1120.62  101.84
  -7   0  -4  985.80  101.58
   7   0   4 1270.12  103.60
  -7   0  -4 1149.35  105.88
  -7   0  -4 1091.61  101.13
  -8   0  -4  863.63   78.17
   8   0   4  818.97   73.07
   8   0   4  687.80   73.89
   9   0   4  118.44   14.70
  -9   0  -4   78.34   13.46
   9   0   4  129.91   17.93
   9   0   4  127.81   23.40
 -10   0  -4  100.17   24.39
  10   0   4   61.70   14.97
  10   0   4  131.62   15.95
 -10   0  -4   92.32   14.23
  11   0   4  289.99   43.60
  11   0   4  258.36   34.95
 -11   0  -4  320.93   32.75
 -11   0  -4  317.15   39.69
  12   0   4   36.14   14.60
 -12   0  -4   -1.40    8.49
 -12   0  -4   -3.01   18.21
  13   0   4  135.63   25.61
 -13   0  -4  117.68   19.37
 -13   0  -4  145.49   31.47
 -13  -1   4   63.68   28.82
 -13  -1   4   28.87   12.21
  13  -1  -4   12.16   14.27
  13   1  -4   42.52   17.21
 -13   1   4   22.67    9.43
 -13   1   4   42.33   23.37
 -13   1   4   40.79   12.28
 -12  -1   4  207.46   26.03
 -12  -1   4  210.22   39.24
  12  -1  -4  181.12   31.10
 -12   1   4  193.23   22.85
  12   1  -4  249.50   29.54
 -12   1   4  219.48   34.27
 -11  -1   4  228.35   27.15
 -11  -1   4  248.14   38.96
  11  -1  -4  236.41   27.28
  11   1  -4  214.97   28.14
 -11   1   4  242.51   34.62
  11   1  -4  201.16   36.64
  10  -1  -4  308.12   28.82
 -10  -1   4  212.18   28.23
 -10   1   4  256.71   26.54
  10   1  -4  271.72   30.27
   9  -1  -4  253.54   24.34
  -9  -1   4  176.77   23.86
  -9   1   4  218.48   23.57
   9   1  -4  220.34   25.53
  -9   1   4  230.69   29.27
   9   1  -4  247.30   34.74
   8  -1  -4  353.90   30.22
  -8  -1   4  253.54   30.05
  -8   1   4  305.39   28.98
   8   1  -4  331.70   37.07
   8   1  -4  248.18   30.67
  -8   1   4  315.62   34.47
  -7  -1   4 1339.07  105.75
  -7   1   4 1257.36  110.71
   7   1  -4  981.26  105.21
  -7   1   4 1084.45  103.60
  -6  -1   4  506.20   59.40
  -6  -1   4  680.60   56.06
  -6   1   4  532.85   54.05
   6   1  -4  617.97   56.10
  -6   1   4  636.35   58.20
  -5  -1   4 1915.20  210.70
   5   1  -4 2556.54  211.91
  -5   1   4 2486.92  209.80
  -5   1   4 2331.53  206.89
   4  -1  -4  382.99   37.41
  -4  -1   4  330.48   39.67
  -4   1   4  405.14   36.23
   4   1  -4  479.21   40.99
  -4   1   4  365.32   38.17
   3  -1  -4 3308.47  265.24
   3  -1  -4 2916.53  264.09
  -3   1   4 2701.15  262.83
   3   1  -4 2957.21  266.18
   2  -1  -4 1126.32   94.28
   2  -1  -4 1005.08   95.83
   2   1  -4 1009.41   96.90
  -2   1   4 1053.96   94.26
   1  -1  -4 8470.44  744.56
  -1  -1   4 8091.73  746.99
   1  -1  -4 7937.15  745.58
   1  -1  -4 8247.10  744.24
  -1  -1   4 8431.21  744.82
  -1   1   4 9008.16  745.96
  -1   1   4 8456.05  744.26
   1   1  -4 8704.21  746.94
   0  -1  -4    4.19    3.04
   0  -1  -4    0.85    1.25
   0  -1  -4    1.00    1.75
   0  -1   4    1.91    1.72
   0  -1   4   -1.97    1.26
   0   1  -4    0.23    1.74
   0   1   4    2.41    1.66
   0   1  -4    2.42    1.55
   0   1   4    0.34    1.14
   0   1  -4    2.18    2.88
   0   1   4    0.20    2.38
  -1  -1  -4 9802.13  778.16
   1  -1   4 8104.43  777.49
  -1  -1  -4 8726.11  779.39
   1  -1   4 8841.68  778.13
   1  -1   4 8139.11  779.46
  -1   1  -4 8821.47  777.93
   1   1   4 9273.54  777.66
   1   1   4 8619.12  778.08
  -2  -1  -4 1095.44   98.89
   2  -1   4 1141.64  101.07
  -2  -1  -4 1053.14  100.89
   2  -1   4 1122.08   98.50
   2  -1   4 1207.55   99.25
  -2  -1  -4 1030.65   98.87
   2   1   4 1062.86   98.80
  -2   1  -4 1036.91   98.48
   2   1   4 1233.04   99.60
  -2   1  -4 1088.50   98.68
   2   1   4 1010.44  100.92
   3  -1   4 2588.72  234.57
   3  -1   4 2592.39  231.63
   3  -1   4 2653.72  232.41
  -3  -1  -4 2904.04  232.73
  -3  -1  -4 2545.84  232.45
   3   1   4 2316.59  232.17
   3   1   4 2771.43  235.67
  -3   1  -4 2723.35  232.16
   3   1   4 2216.68  232.49
  -3   1  -4 2780.31  231.67
   4  -1   4  376.51   37.64
   4  -1   4  370.16   36.81
  -4  -1  -4  460.48   38.39
   4  -1   4  324.76   39.69
  -4  -1  -4  400.67   40.95
  -4   1  -4  434.45   36.84
   4   1   4  337.15   40.69
  -4   1  -4  449.95   37.69
  -4   1  -4  451.88   39.66
   4   1   4  330.09   37.44
   4   1   4  455.20   40.04
  -5  -1  -4 2641.76  223.41
  -5  -1  -4 2478.06  223.48
   5  -1   4 2536.10  222.33
   5  -1   4 2590.12  223.38
   5   1   4 2484.58  224.04
  -5   1  -4 2092.06  224.20
  -5   1  -4 2648.33  222.98
  -5   1  -4 2467.03  221.88
   5   1   4 2522.17  227.94
   6  -1   4  563.58   54.60
  -6  -1  -4  615.06   55.06
  -6  -1  -4  525.54   58.14
   6   1   4  525.04   54.60
  -6   1  -4  700.63   57.47
  -6   1  -4  592.59   54.08
   6   1   4  548.80   55.51
  -6   1  -4  572.06   52.88
   6   1   4  608.78   60.23
  -7  -1  -4 1257.81  102.70
  -7  -1  -4  857.86   95.72
   7  -1   4  916.91   96.40
   7  -1   4 1027.93   95.54
  -7  -1  -4 1145.56   97.27
   7   1   4 1167.75   98.60
  -7   1  -4 1019.66   98.75
  -7   1  -4 1081.60   96.10
   7   1   4 1201.52  103.90
   7   1   4 1029.13   97.05
  -8  -1  -4  241.02   35.32
  -8  -1  -4  338.40   30.95
  -8  -1  -4  271.03   29.58
   8  -1   4  247.81   28.75
   8  -1   4  311.84   30.81
  -8   1  -4  299.12   29.64
   8   1   4  345.79   31.14
  -8   1  -4  268.78   32.55
   8   1   4  286.11   38.03
   8   1   4  324.06   32.46
   9  -1   4  190.58   21.15
  -9  -1  -4  246.80   23.95
   9  -1   4  191.84   23.98
  -9   1  -4  229.67   22.25
   9   1   4  179.31   23.08
   9   1   4  147.60   24.71
   9   1   4  195.37   32.89
 -10  -1  -4  301.04   29.27
  10  -1   4  264.56   30.14
  10  -1   4  219.33   26.25
  10   1   4  209.75   28.30
 -10   1  -4  301.23   27.77
  10   1   4  243.44   39.62
 -11  -1  -4  214.47   25.43
  11  -1   4  194.05   27.63
 -11   1  -4  245.22   30.71
  11   1   4  198.48   37.51
  11   1   4  161.34   27.58
 -12  -1  -4  215.16   26.86
  12  -1   4  195.22   29.22
 -12  -1  -4  250.78   39.07
 -12   1  -4  200.19   32.77
 -12   1  -4  194.17   25.21
  12   1   4  180.36   29.86
 -13  -1  -4   42.37   13.03
 -13  -1  -4   28.83   24.33
  13  -1   4   17.07   17.45
  13  -1   4   20.59   27.61
  13   1   4   42.49   18.99
 -13   1  -4    8.92   20.43
 -13   1  -4   33.14   11.88
  13  -2  -4   82.66   17.72
 -13  -2   4   44.07   13.95
 -13   2   4   61.84   10.46
  13   2  -4   34.64   17.60
 -13   2   4   71.53   22.78
  12  -2  -4   68.83   30.69
  12  -2  -4  154.63   22.67
 -12  -2   4  207.17   24.96
 -12   2   4  155.33   19.26
 -12   2   4  175.28   17.79
  12   2  -4  117.28   34.68
  12   2  -4  198.08   26.90
 -11  -2   4  220.32   28.05
  11  -2  -4  214.63   26.25
 -11  -2   4  247.69   39.65
  11   2  -4  236.08   40.75
 -11   2   4  227.72   22.52
 -11   2   4  246.79   32.32
 -11   2   4  214.87   23.56
  11   2  -4  237.50   29.80
 -10  -2   4  411.44   46.11
 -10  -2   4  461.82   54.71
  10  -2  -4  514.55   45.05
 -10   2   4  435.30   48.84
  10   2  -4  464.97   47.94
 -10   2   4  422.65   42.14
 -10   2   4  474.13   43.09
  10   2  -4  511.80   56.56
  -9  -2   4  276.41   42.08
  -9  -2   4  322.36   32.46
   9  -2  -4  299.19   29.47
  -9   2   4  313.44   34.23
  -9   2   4  288.68   27.60
  -9   2   4  286.96   28.35
   9   2  -4  305.52   39.64
   9   2  -4  257.38   32.03
  -8  -2   4  416.12   48.97
   8  -2  -4  284.59   45.61
  -8  -2   4  499.51   42.86
  -8   2   4  414.42   39.28
  -8   2   4  410.38   38.60
   8   2  -4  395.08   47.88
   8   2  -4  498.94   43.79
  -8   2   4  434.81   43.69
  -7  -2   4  416.57   42.73
  -7  -2   4  395.07   48.21
   7   2  -4  525.06   50.01
  -7   2   4  407.34   40.06
  -7   2   4  483.38   44.09
  -7   2   4  437.44   39.69
  -6  -2   4 2203.89  182.72
  -6  -2   4 1999.47  176.43
   6   2  -4 1808.24  180.42
  -6   2   4 1891.53  173.22
   6   2  -4 2008.25  176.81
  -6   2   4 1875.62  173.62
   5  -2  -4  732.91   68.57
  -5  -2   4  693.46   73.36
  -5  -2   4  729.02   69.04
  -5   2   4  713.68   66.89
   5   2  -4  834.48   73.85
   5   2  -4  772.05   69.50
   4  -2  -4 3360.29  282.99
  -4  -2   4 2739.80  286.97
   4   2  -4 3202.60  287.30
   4   2  -4 3356.91  284.01
   3  -2  -4  135.61   12.19
  -3  -2   4  102.86   18.35
   3  -2  -4  130.83   13.31
  -3   2   4  113.12   11.94
   3   2  -4  125.73   18.48
   2  -2  -4 2933.63  279.40
   2  -2  -4 2756.83  280.19
  -2  -2   4 3323.03  284.39
   2  -2  -4 3279.95  280.01
  -2   2   4 3455.35  280.92
  -2   2   4 3293.27  279.45
   2   2  -4 3049.90  283.30
   1  -2  -4 1626.26  142.56
   1  -2  -4 1628.24  143.71
   1  -2  -4 1430.72  142.10
  -1   2   4 1536.33  141.84
  -1   2   4 1649.78  142.32
  -1   2   4 1639.51  143.75
   1   2  -4 1693.36  146.11
   0  -2   4 3064.73  280.31
   0  -2  -4 2825.93  277.18
   0  -2  -4 3146.10  277.67
   0  -2  -4 3022.43  279.09
   0   2   4 3045.67  278.97
   0   2  -4 3220.25  280.18
   0   2  -4 3382.38  278.57
   0   2   4 2930.47  277.31
   0   2   4 3484.78  277.82
  -1  -2  -4 1713.10  140.43
   1  -2   4 1544.77  138.28
  -1  -2  -4 1456.79  137.63
   1  -2   4 1611.35  137.70
  -1  -2  -4 1637.56  138.05
  -1   2  -4 1386.23  141.02
   1   2   4 1629.53  137.95
   1   2   4 1573.03  139.99
   1   2   4 1444.46  137.95
  -1   2  -4 1470.38  137.77
  -1   2  -4 1433.91  139.66
  -2  -2  -4 2742.20  270.58
  -2  -2  -4 3074.38  266.78
   2  -2   4 3196.46  268.81
   2  -2   4 3168.49  266.69
   2  -2   4 2966.14  265.96
  -2  -2  -4 2928.26  266.57
   2   2   4 3158.59  270.01
  -2   2  -4 2874.79  265.69
  -2   2  -4 2975.19  266.07
  -2   2  -4 2843.98  268.16
   3  -2   4  124.12   14.14
   3  -2   4  125.54   16.44
   3  -2   4  116.52   13.34
  -3  -2  -4  159.30   18.42
  -3  -2  -4   95.16   14.10
  -3   2  -4  153.69   12.89
  -3   2  -4  149.23   14.00
   3   2   4  134.30   14.78
  -3   2  -4  144.05   16.07
  -4  -2  -4 3560.44  290.73
   4  -2   4 3172.57  289.57
  -4  -2  -4 3324.58  290.38
   4  -2   4 3208.32  288.63
  -4   2  -4 3336.81  290.98
  -4   2  -4 3355.86  289.22
   4   2   4 3565.53  291.16
   4   2   4 2800.48  290.01
   4   2   4 2943.01  293.77
  -5  -2  -4  685.84   66.32
  -5  -2  -4  744.99   66.41
   5  -2   4  639.23   65.23
  -5  -2  -4  771.92   71.56
   5  -2   4  643.10   64.17
   5   2   4  720.99   67.07
  -5   2  -4  731.56   66.85
   5   2   4  673.02   70.74
  -5   2  -4  749.22   65.14
   5   2   4  790.95   66.91
  -6  -2  -4 1916.89  170.10
  -6  -2  -4 1859.48  165.32
  -6  -2  -4 1646.51  164.47
   6  -2   4 1844.56  164.33
   6  -2   4 1821.07  162.88
   6   2   4 1889.56  171.13
   6   2   4 1746.86  165.89
   6   2   4 1937.01  165.47
  -6   2  -4 1808.04  163.60
  -7  -2  -4  519.53   45.78
   7  -2   4  444.98   44.98
  -7  -2  -4  447.48   45.70
  -7  -2  -4  492.34   51.64
   7  -2   4  404.95   43.02
   7   2   4  491.61   47.23
  -7   2  -4  491.64   46.68
   7   2   4  471.09   52.44
  -7   2  -4  479.79   44.16
   7   2   4  470.74   45.98
   8  -2   4  423.07   40.63
  -8  -2  -4  399.69   40.48
   8  -2   4  423.21   38.19
  -8  -2  -4  368.88   40.48
  -8  -2  -4  415.53   47.22
   8   2   4  453.39   42.76
  -8   2  -4  360.86   38.65
  -8   2  -4  379.70   41.55
   8   2   4  408.48   41.03
   8   2   4  449.90   49.62
   9  -2   4  277.94   27.05
  -9  -2  -4  253.65   29.68
   9  -2   4  300.69   36.68
   9  -2   4  272.34   29.77
  -9  -2  -4  260.70   29.19
   9   2   4  290.45   42.29
   9   2   4  295.60   30.68
  -9   2  -4  267.79   31.46
  -9   2  -4  284.76   28.30
   9   2   4  236.91   31.38
 -10  -2  -4  483.34   53.38
 -10  -2  -4  357.34   43.43
  10  -2   4  444.89   44.82
  10  -2   4  441.57   40.71
  10   2   4  563.50   58.61
  10   2   4  381.52   44.11
 -10   2  -4  424.03   42.39
  10   2   4  417.58   46.09
 -11  -2  -4  250.25   29.88
 -11  -2  -4  236.60   40.72
  11  -2   4  238.87   30.98
 -11   2  -4  235.15   32.20
  11   2   4  244.34   43.77
  11   2   4  253.19   32.58
  12  -2   4  174.54   27.22
 -12  -2  -4  129.48   34.78
 -12  -2  -4  161.23   24.56
 -12   2  -4  125.85   25.91
  12   2   4  144.74   37.64
  12   2   4  221.58   31.37
 -12   2  -4  158.67   20.75
 -13  -2  -4   46.44   16.61
  13  -2   4   96.80   22.17
 -13  -2  -4   74.29   31.57
  13   2   4  132.89   61.08
 -13   2  -4   72.58   22.11
 -13   2  -4   65.58   13.91
 -12  -3   4  146.80   24.43
  12  -3  -4  163.90   24.76
 -12  -3   4  203.69   41.79
  12   3  -4  203.15   39.41
  12   3  -4  206.94   31.01
 -11  -3   4   85.66   15.69
  11  -3  -4   62.96   12.60
 -11  -3   4   79.22   29.66
  11   3  -4  105.72   18.95
  11   3  -4   75.81   28.06
  10  -3  -4  100.30   14.54
 -10  -3   4  109.24   18.38
  10   3  -4  137.89   20.91
  10   3  -4  147.85   31.55
  -9  -3   4  676.14   54.95
   9  -3  -4  467.01   49.42
   9  -3  -4  536.26   49.97
   9   3  -4  513.02   54.12
  -8  -3   4  513.40   45.00
  -8  -3   4  420.91   52.49
   8   3  -4  371.90   44.05
   8   3  -4  423.78   51.61
  -7  -3   4  857.62   80.50
  -7  -3   4  688.46   85.60
   7   3  -4  972.42   81.86
  -6  -3   4  349.21   42.94
  -6  -3   4  310.35   36.65
   6   3  -4  397.11   43.22
   6   3  -4  428.55   38.45
  -5  -3   4 3944.66  316.27
  -5  -3   4 3198.48  308.92
   5   3  -4 3615.58  317.61
   5   3  -4 3193.79  309.15
  -4  -3   4  657.94   66.20
   4  -3  -4  612.29   57.45
  -4  -3   4  635.09   60.87
  -4   3   4  656.18   57.47
   4   3  -4  651.72   65.04
   4   3  -4  672.22   61.08
   3  -3  -4 1948.69  175.92
   3  -3  -4 1944.62  176.16
  -3  -3   4 1854.55  182.36
  -3   3   4 2094.49  176.70
   3   3  -4 2166.41  182.87
  -3   3   4 2054.58  175.89
   3   3  -4 1793.12  177.98
   2  -3  -4 1046.22   86.40
   2  -3  -4 1077.04   87.76
  -2  -3   4  806.62   91.09
  -2   3   4  891.04   87.34
  -2   3   4 1055.96   86.53
   2   3  -4  935.23   87.83
   2   3  -4  812.47   90.42
   1  -3  -4 3306.61  278.36
  -1  -3   4 3303.30  283.18
   1  -3  -4 3049.30  279.77
   1  -3  -4 2925.50  277.94
   1   3  -4 3138.32  278.86
  -1   3   4 2918.98  278.09
  -1   3   4 3284.77  277.31
  -1   3   4 2995.34  279.47
   1   3  -4 3284.32  282.39
   0  -3  -4   -2.78    3.94
   0  -3  -4   -1.60    2.37
   0  -3   4   -0.12    4.85
   0  -3  -4   14.39    3.52
   0   3  -4   -0.30    2.11
   0   3   4    2.30    2.66
   0   3  -4   -2.74    3.13
   0   3   4    9.58    5.18
   0   3   4    1.55    2.29
   0   3  -4    2.24    5.15
  -1  -3  -4 2802.40  277.73
   1  -3   4 3177.25  275.23
  -1  -3  -4 3109.22  275.40
  -1  -3  -4 3257.40  275.57
   1  -3   4 3143.98  278.25
  -1   3  -4 3045.93  277.67
   1   3   4 3050.39  275.54
   1   3   4 3288.12  275.72
  -1   3  -4 3056.27  275.23
   1   3   4 3175.78  278.12
  -1   3  -4 2883.85  274.26
   2  -3   4  982.19   87.50
   2  -3   4  935.59   86.59
  -2  -3  -4  790.48   87.02
  -2  -3  -4 1079.96   87.85
  -2   3  -4 1048.25   86.11
   2   3   4  867.92   88.58
  -2   3  -4  964.28   89.30
  -2   3  -4  846.37   88.65
   2   3   4 1023.40   91.04
  -2   3  -4 1022.36   85.55
   2   3   4  934.28   87.60
  -3  -3  -4 1694.65  177.20
  -3  -3  -4 1924.38  177.63
   3  -3   4 2050.53  176.32
   3  -3   4 1961.14  176.98
  -3  -3  -4 1910.46  181.33
   3   3   4 2166.42  178.34
   3   3   4 2105.85  178.05
   3   3   4 2207.10  182.52
  -3   3  -4 1871.51  178.50
  -3   3  -4 1886.51  178.77
  -4  -3  -4  627.62   61.02
  -4  -3  -4  632.19   65.29
   4  -3   4  688.89   59.03
   4  -3   4  603.91   59.78
  -4  -3  -4  648.99   60.91
   4   3   4  671.16   61.65
   4   3   4  553.54   64.59
   4   3   4  725.47   61.79
  -4   3  -4  642.40   61.32
  -5  -3  -4 3521.50  311.64
  -5  -3  -4 3677.13  312.14
  -5  -3  -4 3603.42  316.90
   5  -3   4 3507.67  308.94
   5  -3   4 3797.10  310.68
   5  -3   4 3192.38  317.09
   5   3   4 3584.90  312.02
   5   3   4 3265.16  312.11
  -5   3  -4 3165.41  309.24
  -5   3  -4 3512.48  311.14
  -6  -3  -4  372.49   35.51
   6  -3   4  318.72   31.61
  -6  -3  -4  427.57   42.91
  -6   3  -4  367.58   34.40
   6   3   4  353.27   41.97
  -6   3  -4  351.95   32.40
   6   3   4  274.80   34.54
   6   3   4  340.96   35.70
   7  -3   4  762.50   69.05
   7  -3   4  820.47   76.48
  -7  -3  -4  904.22   73.24
  -7  -3  -4  663.00   72.36
  -7  -3  -4  790.78   79.06
   7   3   4  732.70   86.35
   7   3   4  702.43   73.57
  -7   3  -4  724.66   69.58
   7   3   4  851.08   73.55
  -7   3  -4  744.43   71.65
  -8  -3  -4  358.40   38.18
   8  -3   4  389.20   37.24
  -8  -3  -4  379.82   46.15
  -8  -3  -4  284.30   38.05
   8   3   4  431.78   40.70
  -8   3  -4  357.71   34.55
   8   3   4  437.74   48.93
   8   3   4  414.62   38.98
  -8   3  -4  308.08   36.63
  -9  -3  -4  666.74   61.13
   9  -3   4  526.29   52.61
   9  -3   4  501.78   48.64
  -9   3  -4  581.85   53.17
   9   3   4  539.98   55.72
   9   3   4  466.90   53.39
   9   3   4  547.80   64.15
 -10  -3  -4  117.52   29.04
  10  -3   4  121.94   18.42
 -10  -3  -4  105.84   17.52
  10   3   4   65.11   26.94
  10   3   4  122.21   18.00
 -10   3  -4  114.31   17.76
  10   3   4   79.09   17.55
 -10   3  -4   93.32   12.87
  11  -3   4   59.41   17.16
 -11  -3  -4  114.35   31.95
 -11  -3  -4   93.80   16.96
 -11   3  -4   98.52   12.14
 -11   3  -4  108.71   18.30
  11   3   4   97.73   20.51
  11   3   4   62.90   31.78
 -12  -3  -4  155.56   38.54
  12  -3   4  140.13   30.09
 -12  -3  -4  206.71   27.08
  12  -3   4  168.77   26.74
  12   3   4  205.12   31.88
 -12   3  -4  156.69   20.14
  12   3   4  119.51   41.72
 -12   3  -4  167.81   25.19
 -12  -4   4   23.64   15.62
 -12  -4   4    1.59   33.79
  12   4  -4   27.34   18.32
  11  -4  -4   60.79   12.53
 -11  -4   4  145.23   37.63
 -11  -4   4   89.43   17.75
  11   4  -4  144.68   22.57
 -10  -4   4  121.74   20.29
 -10  -4   4  119.59   31.89
  10   4  -4  115.31   22.25
  10   4  -4   86.11   29.31
   9  -4  -4  227.73   20.77
  -9  -4   4  230.42   39.95
  -9  -4   4  158.84   26.21
   9   4  -4  158.04   35.03
   9   4  -4  203.37   29.48
  -8  -4   4  372.86   48.45
  -8  -4   4  374.86   38.48
   8   4  -4  348.12   39.09
   8   4  -4  287.42   46.75
  -7  -4   4  500.10   45.51
  -7  -4   4  408.97   53.46
   7   4  -4  371.61   50.90
   7   4  -4  423.55   45.54
  -6  -4   4  714.59   75.66
  -6  -4   4  770.52   68.50
   6   4  -4  659.54   68.50
   6   4  -4  674.42   74.02
  -5  -4   4  323.05   40.51
  -5  -4   4  322.21   33.02
   5   4  -4  275.86   37.40
   5   4  -4  313.29   33.42
   4  -4  -4 1345.41  122.20
   4  -4  -4 1466.58  122.23
  -4  -4   4 1313.19  125.84
  -4  -4   4 1184.63  130.34
   4   4  -4 1392.86  130.94
   4   4  -4 1467.59  126.39
   3  -4  -4   30.32    4.94
  -3  -4   4   14.85   11.36
  -3  -4   4   33.61    7.65
   3  -4  -4   29.95    4.76
   3  -4  -4   16.22    4.53
   3   4  -4   14.21    9.75
  -3   4   4   40.92    5.10
   3   4  -4   19.55    6.09
  -3   4   4   27.36    5.79
  -2  -4   4 1380.18  142.83
   2  -4  -4 1527.73  136.63
   2  -4  -4 1573.72  138.24
   2   4  -4 1408.73  138.07
  -2   4   4 1615.04  136.84
   2   4  -4 1586.91  143.22
  -2   4   4 1555.15  138.17
   1  -4  -4  144.70   13.95
  -1  -4   4  124.18   21.26
   1  -4  -4  135.39   16.36
   1  -4  -4  112.62   13.41
   1   4  -4  101.98   13.90
  -1   4   4  122.09   13.76
   1   4  -4  159.74   22.14
  -1   4   4  113.61   15.45
   0  -4   4 3871.06  359.39
   0  -4  -4 3731.52  354.98
   0  -4  -4 3708.05  357.57
   0  -4  -4 3988.45  355.25
   0   4  -4 4249.55  354.90
   0   4   4 4267.59  357.91
   0   4   4 4239.39  354.95
   0   4  -4 3958.08  356.01
   0   4   4 3877.33  355.13
   0   4  -4 3999.78  358.68
  -1  -4  -4  137.13   15.22
  -1  -4  -4  115.19   19.54
   1  -4   4  144.56   21.01
  -1  -4  -4  134.13   15.04
  -1   4  -4  129.74   13.60
   1   4   4  144.71   20.31
   1   4   4  136.50   15.41
  -1   4  -4  124.49   14.84
   1   4   4  110.83   14.75
  -1   4  -4  134.24   19.47
  -2  -4  -4 1531.41  141.35
  -2  -4  -4 1489.94  137.21
   2  -4   4 1551.60  136.30
  -2  -4  -4 1496.20  137.18
   2   4   4 1652.70  141.65
  -2   4  -4 1452.14  138.68
  -2   4  -4 1474.14  134.48
   2   4   4 1556.92  137.41
  -2   4  -4 1487.09  139.16
   2   4   4 1459.82  137.21
  -2   4  -4 1509.66  134.92
  -3  -4  -4   27.70    7.00
  -3  -4  -4    9.44    9.88
   3  -4   4   50.09    8.06
  -3  -4  -4   33.00    8.08
   3  -4   4   38.04    6.49
  -3   4  -4   25.11    8.31
   3   4   4   37.77    7.94
  -3   4  -4   22.51    7.78
   3   4   4   32.79   11.50
   3   4   4   30.41    7.67
  -4  -4  -4 1248.10  125.27
   4  -4   4 1363.68  124.64
  -4  -4  -4 1172.73  125.34
  -4  -4  -4 1528.45  131.98
   4  -4   4 1400.34  123.48
  -4   4  -4 1299.05  125.78
   4   4   4 1532.11  132.33
   4   4   4 1497.05  126.40
   4   4   4 1330.62  125.98
  -4   4  -4 1466.15  126.13
  -5  -4  -4  303.05   38.41
  -5  -4  -4  337.50   32.95
   5  -4   4  309.05   29.01
  -5  -4  -4  346.28   32.91
   5   4   4  321.82   39.13
   5   4   4  259.22   32.02
  -5   4  -4  329.71   32.44
  -5   4  -4  330.01   31.49
   5   4   4  232.96   32.07
  -6  -4  -4  700.50   70.67
   6  -4   4  664.00   61.56
  -6  -4  -4  616.87   63.06
   6  -4   4  675.89   58.87
  -6   4  -4  677.89   61.09
  -6   4  -4  605.83   62.42
   6   4   4  736.98   71.65
   6   4   4  574.90   63.05
  -7  -4  -4  367.15   38.62
  -7  -4  -4  341.16   38.12
   7  -4   4  369.20   33.48
  -7  -4  -4  454.16   48.59
  -7   4  -4  414.31   36.08
   7   4   4  342.48   38.63
   7   4   4  286.19   38.57
  -7   4  -4  352.37   37.65
   7   4   4  383.06   47.93
  -8  -4  -4  362.74   46.77
   8  -4   4  334.15   35.08
  -8  -4  -4  389.85   36.94
  -8  -4  -4  243.14   34.88
  -8   4  -4  338.23   32.96
   8   4   4  355.06   50.24
   8   4   4  342.47   39.68
  -9  -4  -4  221.87   37.82
   9  -4   4  214.67   24.67
  -9  -4  -4  196.96   24.87
   9   4   4  140.04   25.70
   9   4   4  175.78   36.95
   9   4   4  170.14   25.12
  10  -4   4  128.14   19.40
 -10  -4  -4  143.99   22.30
 -10  -4  -4   89.64   29.79
  10   4   4   72.54   28.80
 -10   4  -4  100.26   14.76
  10   4   4   90.56   19.37
 -11  -4  -4  112.46   21.76
 -11  -4  -4   80.19   32.63
  11   4   4  127.81   25.12
 -11   4  -4   98.08   14.93
  12  -4   4   25.20   17.25
 -12  -4  -4   25.11   34.18
 -12  -4  -4   32.23   14.78
 -12   4  -4   28.68   10.05
  12   4   4  -21.52   17.90
  12   4   4   63.65   50.97
 -11  -5   4   77.26   18.99
 -11  -5   4   26.48   37.50
  11   5  -4    1.90   30.89
  11   5  -4   41.59   18.39
  10  -5  -4   54.54    9.25
 -10  -5   4   78.92   16.22
 -10  -5   4   82.01   35.84
  10   5  -4   51.17   32.52
  10   5  -4   68.62   20.29
  -9  -5   4   67.03   14.90
  -9  -5   4   14.66   26.95
   9  -5  -4   58.06    7.44
   9   5  -4   61.66   16.55
   9   5  -4   79.29   28.27
  -8  -5   4  252.67   44.35
  -8  -5   4  226.34   29.26
   8   5  -4  211.71   40.03
   8   5  -4  241.32   29.77
  -7  -5   4  108.59   17.91
  -7  -5   4  129.38   29.81
   7   5  -4   88.66   26.45
   7   5  -4   89.55   18.26
  -6  -5   4  697.61   74.19
   6   5  -4  589.92   64.22
   6   5  -4  719.69   72.95
  -5  -5   4  462.86   57.67
  -5  -5   4  542.32   50.65
   5   5  -4  466.96   56.08
   5   5  -4  483.96   50.21
   4  -5  -4  110.32   12.02
  -4  -5   4   93.01   22.61
  -4  -5   4  106.76   16.27
   4  -5  -4  100.15   11.33
   4   5  -4  104.97   16.60
   4   5  -4  131.76   24.51
   3  -5  -4 1060.08   97.32
   3  -5  -4 1105.23   97.13
   3  -5  -4  901.65   97.72
  -3  -5   4 1153.21  107.49
   3   5  -4 1103.58  100.10
   3   5  -4 1138.33  106.30
  -3   5   4 1150.91   98.55
   2  -5  -4   32.18    9.36
  -2  -5   4   41.49   15.41
   2  -5  -4   65.15    8.72
   2  -5  -4   64.46    9.19
  -2  -5   4   58.61   10.93
   2   5  -4   43.65   13.80
  -2   5   4   58.45   10.62
   2   5  -4   66.32   10.46
  -2   5   4   46.12    8.07
  -1  -5   4  525.03   54.81
  -1  -5   4  506.57   49.05
   1  -5  -4  487.50   47.34
   1  -5  -4  423.02   49.32
   1   5  -4  509.92   53.05
  -1   5   4  534.89   47.45
   1   5  -4  494.35   47.64
  -1   5   4  513.68   49.73
   0  -5  -4   -1.26    4.30
   0  -5  -4    6.97    7.29
   0  -5   4   -8.49    8.58
   0  -5   4   -0.47    3.95
   0   5  -4    0.63    5.40
   0   5  -4   -2.67    7.17
   0   5  -4    5.69    6.01
   0   5   4    0.10    4.36
   0   5   4   -4.90    3.35
   0   5   4   -0.44    7.03
  -1  -5  -4  499.72   45.03
  -1  -5  -4  482.68   49.38
  -1  -5  -4  445.26   44.61
   1  -5   4  446.82   49.02
   1   5   4  430.22   45.59
  -1   5  -4  423.40   42.61
  -1   5  -4  456.52   48.04
   1   5   4  544.50   49.74
  -1   5  -4  456.76   43.88
  -2  -5  -4   47.03    9.31
   2  -5   4   60.71    9.43
  -2  -5  -4   53.32   15.26
  -2  -5  -4   44.20   10.04
   2   5   4   50.60    9.69
  -2   5  -4   48.07   11.39
   2   5   4   47.72    9.13
  -2   5  -4   44.65    5.63
   2   5   4   42.71   13.83
  -3  -5  -4 1041.08  104.78
  -3  -5  -4 1146.75  110.91
   3  -5   4 1174.70  103.60
  -3  -5  -4  946.95  104.64
   3   5   4 1212.40  105.65
  -3   5  -4 1168.18  106.91
   3   5   4 1268.90  111.54
   3   5   4 1119.35  105.39
  -3   5  -4 1214.09  108.22
  -4  -5  -4  116.25   23.69
  -4  -5  -4   92.91   18.68
  -4  -5  -4  118.62   16.39
   4  -5   4   93.83   12.42
   4   5   4   83.14   14.81
  -4   5  -4  104.72   16.26
   4   5   4   61.98   19.51
   4   5   4   90.39   15.40
  -4   5  -4   99.97   15.21
  -5  -5  -4  373.07   46.71
   5  -5   4  461.22   43.68
  -5  -5  -4  479.61   54.79
   5   5   4  457.79   48.12
   5   5   4  481.68   55.45
   5   5   4  450.59   47.60
  -5   5  -4  523.15   46.12
  -5   5  -4  519.31   46.30
   6  -5   4  655.42   56.54
   6  -5   4  602.03   56.49
  -6  -5  -4  578.42   69.48
   6   5   4  587.40   69.56
  -6   5  -4  668.74   58.76
   6   5   4  599.04   62.54
  -6   5  -4  621.48   58.18
   7  -5   4   99.23   15.09
  -7  -5  -4   94.51   17.59
  -7  -5  -4   99.67   26.94
  -7   5  -4   91.92   11.91
   7   5   4  116.02   19.72
   8  -5   4  243.32   27.35
  -8  -5  -4  253.60   28.50
  -8  -5  -4  193.81   38.90
   8   5   4  251.76   43.69
   8   5   4  185.31   30.48
   8   5   4  190.91   30.21
  -9  -5  -4   85.59   28.94
  -9  -5  -4   41.73   13.00
   9  -5   4   55.11   13.53
   9   5   4   53.96   16.97
   9   5   4   33.51   26.12
 -10  -5  -4   76.32   34.28
 -10  -5  -4   73.93   17.79
  10   5   4   68.10   20.81
  10   5   4   67.86   34.17
  11  -5   4   53.96   18.57
 -11  -5  -4   34.78   35.74
  11   5   4   35.11   20.38
  11   5   4   79.17   39.63
 -10  -6   4   50.91   17.31
 -10  -6   4  113.47   43.75
  10   6  -4  107.02   41.91
  10   6  -4   35.18   18.62
  -9  -6   4   24.64   34.34
  -9  -6   4   15.34   11.80
   9   6  -4   28.72   27.88
   9   6  -4   38.81   16.96
  -8  -6   4  135.90   22.60
  -8  -6   4  102.02   38.77
   8   6  -4  147.22   25.46
  -7  -6   4   54.19   29.67
  -7  -6   4   89.57   17.38
   7   6  -4   61.98   26.97
   7   6  -4   74.24   17.72
  -6  -6   4  116.13   19.88
   6  -6  -4  122.19   13.36
  -6  -6   4   99.42   31.94
   6   6  -4  107.11   28.90
   6   6  -4  133.14   22.48
   5  -6  -4  160.75   16.72
  -5  -6   4  178.98   24.64
  -5  -6   4  153.24   32.52
   5   6  -4  124.68   30.06
   5   6  -4  133.86   22.23
  -4  -6   4  758.93   75.73
   4  -6  -4  821.38   69.01
   4  -6  -4  648.45   69.24
  -4  -6   4  983.58   86.16
  -4   6   4  705.07   68.68
   4   6  -4  832.23   73.79
   4   6  -4  721.20   80.15
   3  -6  -4   61.50    9.91
   3  -6  -4   34.96    9.73
  -3  -6   4   47.23   11.42
  -3  -6   4   71.23   21.11
   3   6  -4   59.20   11.98
   3   6  -4   51.96   17.94
  -3   6   4   62.39   11.00
  -2  -6   4  310.31   43.81
   2  -6  -4  281.00   29.29
   2  -6  -4  262.87   29.88
  -2  -6   4  297.49   32.61
   2   6  -4  308.55   31.46
  -2   6   4  313.58   32.50
   2   6  -4  314.98   39.39
  -1  -6   4  306.63   30.87
   1  -6  -4  267.15   28.81
  -1  -6   4  328.86   39.18
   1  -6  -4  278.76   28.39
   1   6  -4  236.75   34.23
   1   6  -4  269.41   28.45
  -1   6   4  255.67   31.40
   0  -6  -4  153.33   20.14
   0  -6   4  217.95   31.87
   0  -6  -4  147.03   24.97
   0   6   4  207.02   25.16
   0   6  -4  148.45   26.15
   0   6  -4  151.62   21.23
   0   6   4  190.13   19.18
   0   6  -4  168.53   18.90
  -1  -6  -4  275.19   29.84
   1  -6   4  273.57   29.29
  -1  -6  -4  310.52   33.48
  -1  -6  -4  282.45   35.60
   1  -6   4  262.88   35.62
   1   6   4  279.93   29.28
   1   6   4  262.33   34.18
  -1   6  -4  276.44   27.98
   1   6   4  285.66   29.93
  -1   6  -4  245.53   26.64
  -1   6  -4  317.94   34.35
  -2  -6  -4  334.31   38.96
   2  -6   4  283.82   30.99
  -2  -6  -4  308.88   32.49
   2  -6   4  324.16   31.78
  -2  -6  -4  280.38   32.28
   2   6   4  293.19   37.64
   2   6   4  322.95   32.51
   2   6   4  261.17   32.38
  -2   6  -4  332.18   35.42
   3  -6   4   64.16   11.19
   3  -6   4   59.09    9.73
  -3  -6  -4   63.36   12.22
  -3  -6  -4   81.06   20.86
   3   6   4   44.55   11.36
   3   6   4   29.45   15.80
   3   6   4   64.23   13.25
  -3   6  -4   80.63   14.37
  -3   6  -4   52.67   13.83
  -4  -6  -4  820.98   78.32
   4  -6   4  808.82   75.16
   4  -6   4  876.04   74.93
  -4  -6  -4  860.96   86.38
  -4   6  -4  766.51   78.31
  -4   6  -4  772.64   76.90
   4   6   4  833.61   78.32
   4   6   4  757.30   77.91
   4   6   4  793.44   84.76
  -5  -6  -4  164.47   31.60
   5  -6   4  152.81   16.35
  -5  -6  -4  162.56   22.62
   5  -6   4  157.70   17.41
  -5   6  -4  168.16   20.52
   5   6   4  115.98   21.27
  -5   6  -4  131.22   18.48
   5   6   4  220.48   35.78
  -6  -6  -4  139.92   21.10
   6  -6   4  106.20   11.81
  -6  -6  -4  167.80   31.62
   6  -6   4  104.31   12.22
   6   6   4  125.32   21.01
   6   6   4   76.88   26.16
  -6   6  -4  106.56   14.61
  -6   6  -4  119.38   13.73
   7  -6   4  111.30   16.77
  -7  -6  -4   58.67   14.89
  -7  -6  -4   77.22   29.76
   7   6   4   53.42   24.49
   7   6   4   90.87   18.71
  -8  -6  -4   95.80   34.50
  -8  -6  -4  107.69   21.70
   8  -6   4  157.58   20.91
   8   6   4  143.55   25.20
   8   6   4  151.20   36.11
  -9  -6  -4   13.33   12.37
   9  -6   4    4.68   13.27
  -9  -6  -4   15.19   31.90
   9   6   4   -1.34   31.22
   9   6   4   27.86   17.48
 -10  -6  -4   40.09   16.48
 -10  -6  -4   36.83   37.75
  10   6   4   59.60   22.47
  10   6   4   86.04   39.58
  -9  -7   4   89.02   72.06
  -9  -7   4  131.30   24.75
   9   7  -4   87.79   24.60
   9   7  -4  129.12   43.42
  -8  -7   4   33.45   38.15
  -8  -7   4   -7.33   11.81
   8   7  -4   31.78   16.92
   8   7  -4  -12.91   30.10
  -7  -7   4  258.38   49.52
  -7  -7   4  195.29   26.94
   7  -7  -4  128.81   16.08
   7   7  -4  204.78   29.37
   7   7  -4  226.81   42.62
  -6  -7   4    9.94   11.57
  -6  -7   4   60.91   32.45
   6   7  -4   45.09   24.17
   6   7  -4   44.35   14.47
  -5  -7   4    2.31   11.22
   5  -7  -4   21.39    5.05
  -5  -7   4   31.59   27.49
   5  -7  -4   24.34    7.67
   5   7  -4   29.93   11.84
   5   7  -4   18.62   21.47
   4  -7  -4   -1.76    6.64
  -4  -7   4   -5.14    9.90
  -4  -7   4   20.63   23.40
   4   7  -4   27.62   20.36
   4   7  -4    9.45    9.61
  -4   7   4    5.00    6.16
   3  -7  -4  193.29   25.76
  -3  -7   4  266.72   30.96
  -3  -7   4  244.57   41.95
   3  -7  -4  269.16   25.36
   3   7  -4  213.95   37.79
  -3   7   4  222.84   27.81
   3   7  -4  269.19   29.23
   2  -7  -4   11.22   13.26
  -2  -7   4   29.17   12.63
   2  -7  -4   21.92    7.64
  -2  -7   4   14.28   19.28
  -2   7   4   22.95   10.84
   2   7  -4   25.29    8.76
   2   7  -4   32.29   17.65
   1  -7  -4  515.49   54.25
  -1  -7   4  645.00   56.95
  -1  -7   4  519.59   64.53
   1   7  -4  583.87   56.86
  -1   7   4  527.61   57.29
   1   7  -4  536.11   53.62
   1   7  -4  566.01   62.40
   0  -7  -4   -0.97    6.29
   0  -7   4   -3.14   15.75
   0  -7   4    8.34    7.77
   0  -7  -4  -13.53    7.74
   0   7  -4   -5.83    8.32
   0   7  -4    8.71   12.90
   0   7  -4   -1.53    5.33
   0   7   4    9.51   11.87
  -1  -7  -4  591.60   58.47
   1  -7   4  542.34   57.59
  -1  -7  -4  588.36   64.22
  -1  -7  -4  660.60   58.79
  -1   7  -4  536.43   62.10
   1   7   4  626.86   57.61
   1   7   4  570.85   63.07
  -2  -7  -4   50.37   22.54
  -2  -7  -4   30.48   10.68
   2  -7   4   42.17   11.20
  -2  -7  -4   21.70    9.61
   2   7   4   20.17    9.76
   2   7   4   13.92   16.45
  -2   7  -4   17.87   11.61
   3  -7   4  246.41   27.74
   3  -7   4  199.27   28.77
  -3  -7  -4  329.27   41.51
  -3  -7  -4  258.25   31.09
  -3   7  -4  294.86   32.50
   3   7   4  237.77   40.64
  -3   7  -4  320.93   37.17
   3   7   4  279.41   31.12
   4  -7   4    5.85    7.56
  -4  -7  -4    7.79    9.33
   4  -7   4   -3.31    5.29
  -4  -7  -4   -4.64   19.58
   4   7   4   -4.50   17.96
   4   7   4    7.70   10.16
  -4   7  -4   17.33   10.02
  -4   7  -4   -0.22   11.80
   5  -7   4   15.11    7.50
  -5  -7  -4   40.81   12.08
   5   7   4   11.10   21.26
   5   7   4   45.74   14.64
   6  -7   4   58.18    7.97
  -6  -7  -4   48.08   14.23
  -6  -7  -4   58.60   33.51
   6   7   4   69.34   28.99
   6   7   4   38.56   16.66
  -6   7  -4   57.08    8.25
  -6   7  -4   58.30    8.10
  -7  -7  -4  214.72   31.51
   7   7   4  214.24   46.23
   7   7   4  248.12   35.66
  -8  -7  -4   30.39   15.57
   8   7   4  -23.66   30.07
   8   7   4   19.75   18.20
  -9  -7  -4  112.17   22.67
   9   7   4   84.85   27.21
   9   7   4  128.24   46.07
  -7  -8   4   23.71   15.89
  -7  -8   4   31.54   45.42
   7   8  -4   15.49   18.28
  -6  -8   4   43.02   17.89
  -6  -8   4  -29.64   50.97
   6   8  -4   26.68   17.03
  -5  -8   4   19.09   13.93
   5  -8  -4   29.06    6.42
   5   8  -4   23.66   14.95
   5   8  -4   19.33   29.11
   4  -8  -4   90.95   18.68
  -4  -8   4   87.29   20.56
   4  -8  -4   81.60   12.57
  -4   8   4   85.90   13.54
   4   8  -4   78.13   18.06
   4   8  -4   96.19   30.94
   3  -8  -4    5.17    9.68
  -3  -8   4   26.50   12.42
   3   8  -4   11.07   10.53
   2  -8  -4  270.84   34.98
   2  -8  -4  261.65   30.91
   2   8  -4  323.25   32.98
  -2   8   4  225.94   43.82
   2   8  -4  340.75   43.36
   2   8  -4  280.14   44.52
   1  -8  -4   24.09    9.91
  -1  -8   4   35.18   11.81
   1  -8  -4   46.11   12.45
   1   8  -4   27.58   14.49
   1   8  -4   12.11   19.24
   0  -8   4  102.14   37.16
   0  -8  -4  205.11   27.94
   0  -8  -4  264.08   27.65
   0   8  -4  242.59   27.67
   0   8  -4  223.43   49.89
  -1  -8  -4   29.10   14.54
  -1  -8  -4   49.77   21.19
  -1  -8  -4   37.67   10.74
   1  -8   4   34.20   11.51
  -2  -8  -4  318.66   35.87
  -2  -8  -4  239.72   43.68
  -2  -8  -4  278.11   33.79
   2  -8   4  288.68   34.57
   2  -8   4  272.08   31.75
  -2   8  -4  301.59   37.88
  -3  -8  -4    8.88   10.35
   3  -8   4   21.50   11.58
  -3  -8  -4    0.36   23.25
  -3   8  -4   22.12   17.25
   3   8   4    3.72   11.93
  -3   8  -4    8.23   12.65
  -4  -8  -4   89.32   17.73
  -4  -8  -4   68.10   31.38
   4   8   4   64.19   26.46
  -5  -8  -4   18.94   32.12
  -5  -8  -4   16.97   13.33
   5  -8   4   17.83    6.86
  -5   8  -4    7.99   11.82
   5   8   4  -13.34   28.20
   5   8   4   25.00   16.53
  -5   8  -4   18.81   10.18
   6  -8   4   52.30    7.90
  -6  -8  -4   25.94   36.56
  -6  -8  -4   55.91   16.68
   6   8   4   51.05   33.81
   6   8   4   47.21   19.51
  -7  -8  -4   33.53   16.34
  -7  -8  -4   56.84   39.64
   7   8   4    9.76   20.14
   7   8   4   15.17   38.06
   4   9  -4   11.25   15.31
  -3  -9   4   48.40   16.31
   3  -9  -4   30.69   11.12
   3   9  -4  -11.49   23.49
  -2  -9   4   37.64   15.06
   2  -9  -4   30.89   15.09
   2  -9  -4   31.16   11.74
   2   9  -4   30.72   13.91
   2   9  -4   12.78   20.33
   1  -9  -4   -5.46   16.98
  -1  -9   4   18.55   13.29
   1  -9  -4   33.72   12.37
   1   9  -4   21.11   11.76
   1   9  -4   -0.01   16.46
   0  -9  -4   -5.35   10.62
   0  -9   4   -7.47   10.89
   0  -9  -4    8.14   15.50
  -1  -9  -4   52.01   14.91
   1  -9   4   33.73   13.19
   2  -9   4    2.59   15.54
  -2  -9  -4   13.37   13.60
  -2   9  -4   50.08   26.84
   2   9   4   36.02   15.17
   3  -9   4   46.34   17.18
   3  -9   4   60.41   12.78
  -3  -9  -4   59.03   19.42
   3   9   4   47.29   17.90
  -4  -9  -4   25.75   16.56
   4  -9   4    6.86    9.40
  -4   9  -4   25.88   21.26
   4   9   4   40.60   18.07
 -13   0   5   -9.61   24.00
 -13   0   5   -4.80    8.22
  13   0  -5    3.96   13.19
  12   0  -5    7.24   10.82
 -12   0   5  -10.59   19.62
 -12   0   5   -2.88    7.45
 -11   0   5   -1.05    6.60
  11   0  -5   -3.67   14.51
 -11   0   5   29.85   17.26
 -10   0   5   -4.23    5.20
  10   0  -5   -3.58    6.53
   9   0  -5    4.93   10.81
  -9   0   5    0.35    4.79
   9   0  -5   -0.37    5.74
  -8   0   5   -2.03    3.51
  -8   0   5   -8.40    9.39
   8   0  -5    7.15    5.17
  -7   0   5   -4.51    2.89
  -7   0   5    8.53    9.28
  -6   0   5   -0.08    7.73
  -5   0   5    3.22    6.02
   4   0  -5   -0.48    4.41
  -3   0   5    1.57    2.04
   3   0  -5    0.05    3.75
   2   0  -5   -1.03    3.38
   2   0  -5    1.26    3.46
  -2   0   5   -0.40    1.63
   1   0  -5    0.68    1.64
  -1   0   5   -1.42    1.47
   1   0  -5   -1.43    2.91
  -1   0   5    1.73    2.92
   1   0  -5   -0.69    2.07
   0   0   5    2.09    3.13
   0   0   5    8.42    2.61
   0   0   5    1.31    1.40
   0   0  -5    2.82    2.02
   0   0  -5    3.29    1.74
   0   0  -5    5.47    3.17
  -1   0  -5    1.27    4.09
   1   0   5    1.43    1.59
   1   0   5   -0.67    3.02
  -1   0  -5    1.63    2.27
   1   0   5    0.36    1.77
  -1   0  -5    0.62    1.60
   2   0   5    0.11    2.44
   2   0   5    5.20    4.25
   2   0   5    1.21    1.52
  -2   0  -5   -0.25    1.54
  -2   0  -5   -2.29    2.09
   3   0   5    1.83    4.46
   3   0   5    2.81    2.27
  -3   0  -5    0.07    2.02
   3   0   5    6.07    3.28
  -3   0  -5   -0.95    1.92
  -4   0  -5   -0.43    4.86
   4   0   5   -0.35    2.19
  -4   0  -5    1.75    2.42
  -4   0  -5    1.59    2.36
   4   0   5    1.30    2.93
   4   0   5    0.26    5.53
  -5   0  -5    5.43    3.26
   5   0   5    6.08    4.18
  -5   0  -5    2.67    5.16
   5   0   5    3.54    2.71
  -5   0  -5    1.40    2.76
  -6   0  -5    0.58    3.25
   6   0   5   -3.93    3.21
   6   0   5   -0.82    4.00
  -6   0  -5    0.44    3.40
   7   0   5    5.18    4.24
  -7   0  -5   -2.35    3.77
  -7   0  -5    0.88    4.30
   7   0   5   -4.99    4.41
   8   0   5    6.02    6.27
  -8   0  -5   -5.58   10.09
   8   0   5   -2.44    4.47
  -8   0  -5    6.35    5.10
  -8   0  -5    4.90    4.72
   9   0   5   -3.15    6.56
   9   0   5    9.13   13.66
   9   0   5   -1.47    5.53
  -9   0  -5   -3.20    5.51
  10   0   5   -7.84    8.48
 -10   0  -5    8.50    6.54
  10   0   5    5.77    6.68
 -11   0  -5  -12.83    7.41
 -11   0  -5  -12.32   14.60
  11   0   5   27.30   21.19
  11   0   5    3.69    7.96
  11   0   5    8.68   11.65
  12   0   5  -20.54   13.14
 -12   0  -5   -0.73   17.59
 -12   0  -5    1.17    9.19
 -13   0  -5   10.40   24.82
  13   0   5   -1.77   18.05
 -13  -1   5    1.40   28.32
 -13  -1   5    3.78   10.76
  13  -1  -5   21.16   13.58
 -13   1   5   -2.94   22.68
 -13   1   5   15.62    8.26
  13   1  -5   -1.15   14.72
 -13   1   5    1.19   11.38
  12  -1  -5   -1.93   10.55
 -12  -1   5   -4.22   22.75
 -12  -1   5  -15.46    8.26
  12   1  -5   -0.91   11.72
 -12   1   5   -3.64    6.36
 -12   1   5   18.45   18.46
  11  -1  -5   87.32   14.42
 -11  -1   5   38.62   22.11
 -11  -1   5   71.15   14.34
 -11   1   5   67.73   20.11
  11   1  -5   42.77   20.05
 -11   1   5   95.27   13.50
  11   1  -5  100.71   17.71
 -10  -1   5   42.23   10.70
  10  -1  -5   64.95   10.83
 -10  -1   5   38.66   18.36
 -10   1   5   50.36    9.68
  10   1  -5   28.19    9.44
  -9  -1   5  354.69   34.88
   9  -1  -5  384.23   34.35
  -9   1   5  341.50   32.87
   9   1  -5  310.15   35.01
  -9   1   5  289.59   38.50
   9   1  -5  305.30   40.69
  -8  -1   5  177.16   20.00
   8  -1  -5  124.11   22.73
  -8   1   5  186.91   18.56
  -8   1   5  197.00   27.07
  -8   1   5  178.23   19.43
   8   1  -5  233.51   30.71
   8   1  -5  167.96   20.59
  -7  -1   5    9.46    4.82
  -7   1   5    3.51    9.02
  -7   1   5    6.09    4.29
   7   1  -5    0.07    9.22
  -7   1   5   10.41    3.46
   7   1  -5    5.75    4.56
  -6  -1   5 2140.76  206.52
  -6  -1   5 2439.34  202.11
  -6   1   5 2218.02  204.50
  -6   1   5 2181.40  201.04
  -5  -1   5   58.81   13.46
   5   1  -5   82.18   14.73
  -5   1   5   57.50    8.74
  -5   1   5   75.48   12.44
  -4  -1   5  210.53   25.13
   4  -1  -5  185.98   21.69
  -4   1   5  226.60   20.55
   4   1  -5  192.00   23.47
  -3  -1   5  737.55   64.79
   3  -1  -5  679.95   61.56
  -3   1   5  667.28   60.05
   3   1  -5  560.13   62.61
   2  -1  -5  292.33   26.55
   2  -1  -5  295.89   28.90
   2   1  -5  316.48   30.08
  -2   1   5  259.29   26.48
  -2   1   5  262.24   28.03
   1  -1  -5 1596.83  129.86
   1  -1  -5 1283.72  130.80
   1  -1  -5 1501.72  129.31
  -1  -1   5 1594.82  130.03
  -1  -1   5 1322.71  132.06
  -1   1   5 1386.66  129.16
   1   1  -5 1402.31  131.91
   0  -1   5    3.60    2.52
   0  -1  -5    1.73    2.99
   0  -1   5    0.89    1.77
   0  -1  -5   -1.64    1.87
   0  -1  -5    0.46    1.32
   0   1   5    6.77    3.87
   0   1   5   -0.20    1.22
   0   1  -5   13.18    3.81
   0   1   5   -0.75    1.93
   0   1  -5    1.97    1.52
  -1  -1  -5 1401.93  128.12
   1  -1   5 1335.72  126.63
   1  -1   5 1389.38  126.08
   1  -1   5 1646.26  129.46
  -1  -1  -5 1344.96  126.01
   1   1   5 1338.63  125.87
   1   1   5 1384.74  126.64
  -1   1  -5 1393.99  126.16
   1   1   5 1469.38  128.62
  -1   1  -5 1418.13  126.56
  -2  -1  -5  213.70   24.50
   2  -1   5  288.73   24.53
   2  -1   5  275.65   25.26
   2  -1   5  242.38   26.98
  -2  -1  -5  253.38   24.62
  -2  -1  -5  327.84   28.08
   2   1   5  217.87   24.86
  -2   1  -5  267.82   24.71
   2   1   5  226.95   24.31
   2   1   5  235.72   27.26
  -2   1  -5  266.66   24.68
   3  -1   5  669.63   63.77
   3  -1   5  711.05   62.89
  -3  -1  -5  644.31   63.49
  -3  -1  -5  752.94   63.79
   3   1   5  648.26   63.35
  -3   1  -5  660.86   62.87
   3   1   5  807.88   64.64
   3   1   5  647.22   66.43
  -3   1  -5  687.95   63.35
  -4  -1  -5  203.15   23.98
   4  -1   5  200.44   19.86
  -4  -1  -5  219.32   22.26
   4  -1   5  200.34   20.88
  -4  -1  -5  231.86   21.20
   4   1   5  158.06   20.73
  -4   1  -5  236.53   20.08
  -4   1  -5  201.23   20.49
  -4   1  -5  179.48   22.11
   4   1   5  186.74   20.53
   5  -1   5   74.04    8.82
  -5  -1  -5   87.22   15.01
  -5  -1  -5   79.29    9.92
  -5  -1  -5   88.13   11.21
   5  -1   5   75.99    9.78
   5   1   5   40.30    9.58
   5   1   5   73.73   10.57
   5   1   5   49.05   13.70
  -5   1  -5   57.56    9.26
  -5   1  -5   70.44    8.41
  -5   1  -5   80.91   13.18
   6  -1   5 2256.03  195.42
  -6  -1  -5 2143.26  195.04
   6  -1   5 2397.89  194.14
  -6  -1  -5 2283.32  199.42
  -6  -1  -5 2144.03  194.69
  -6   1  -5 2179.83  193.28
  -6   1  -5 1987.11  194.35
   6   1   5 2041.48  195.70
  -6   1  -5 1935.32  196.45
   6   1   5 2112.76  200.14
   6   1   5 2359.98  195.33
  -7  -1  -5    6.75    4.96
   7  -1   5    7.86    4.14
  -7  -1  -5    8.31    8.95
   7  -1   5    3.39    5.36
   7   1   5    9.30    5.91
  -7   1  -5   14.25    3.88
  -7   1  -5   12.45    4.90
   7   1   5    5.94   11.28
  -7   1  -5    8.23    7.31
   7   1   5   17.16    6.20
  -8  -1  -5  186.76   27.61
   8  -1   5  142.14   17.09
  -8  -1  -5  143.56   18.50
   8  -1   5  198.92   28.55
  -8  -1  -5  140.96   17.62
   8  -1   5  153.81   19.40
   8   1   5  187.59   30.90
   8   1   5  154.21   18.73
  -8   1  -5  128.29   22.28
   8   1   5  162.09   20.44
  -8   1  -5  153.26   18.05
  -9  -1  -5  337.98   35.39
   9  -1   5  332.53   36.45
   9  -1   5  385.62   44.01
   9  -1   5  358.12   34.00
  -9  -1  -5  274.64   33.75
   9   1   5  384.56   37.94
  -9   1  -5  293.63   34.00
   9   1   5  328.42   43.47
   9   1   5  419.46   36.30
  10  -1   5   50.69    9.66
 -10  -1  -5   39.58   11.00
  10  -1   5   72.90   14.88
  10   1   5  114.06   25.07
 -10   1  -5   47.66   10.38
  10   1   5   40.16   13.37
  10   1   5   37.64   10.38
  11  -1   5   62.02   12.38
 -11  -1  -5   69.84   13.87
  11  -1   5   37.21   16.64
 -11   1  -5   63.84   17.74
  11   1   5   77.96   15.16
  11   1   5  101.61   28.03
  11   1   5   87.78   18.06
 -12  -1  -5  -13.43   27.39
  12  -1   5   -4.72   13.41
 -12  -1  -5   -2.79    9.40
  12   1   5    6.18   14.92
 -12   1  -5    6.73    9.67
 -12   1  -5  -17.95   15.81
 -13  -1  -5   31.84   25.92
  13  -1   5   -1.25   17.64
 -13  -1  -5   21.17   12.69
  13  -1   5  -31.15   30.27
 -13   1  -5   24.76   21.29
  13   1   5   27.15   18.58
 -13   1  -5   34.59   12.75
 -13  -2   5   -0.19   34.97
 -13  -2   5   12.48   12.11
  13  -2  -5    7.35   13.12
 -13   2   5   43.17   21.78
  13   2  -5    9.96   16.10
 -13   2   5   -4.74    8.17
  12  -2  -5   18.45   16.47
  12  -2  -5   61.87   14.31
 -12  -2   5   51.11   13.95
  12   2  -5   50.88   16.34
 -12   2   5   83.81   25.74
 -12   2   5   58.17    8.39
 -12   2   5   47.58    9.90
  12   2  -5   81.83   29.19
  11  -2  -5   93.51   14.76
 -11  -2   5   63.07   26.87
 -11  -2   5  108.13   16.54
 -11   2   5   74.17   11.92
  11   2  -5   89.05   17.56
 -11   2   5  105.16   21.20
  11   2  -5   67.34   25.58
 -10  -2   5   26.64   18.13
  10  -2  -5   41.31    9.06
 -10  -2   5   17.84    8.64
  10   2  -5   62.16   21.37
 -10   2   5   30.04    6.92
 -10   2   5   26.33   13.20
  10   2  -5   31.20   12.11
 -10   2   5   27.70    5.66
  -9  -2   5   49.01   19.83
  -9  -2   5   54.38   10.73
  -9   2   5   43.75    7.73
  -9   2   5   45.62    6.67
   9   2  -5   35.60   16.35
  -9   2   5   41.77   12.84
   9   2  -5   42.18   10.68
  -8  -2   5  225.88   22.83
  -8  -2   5  176.98   30.64
  -8   2   5  195.36   19.55
  -8   2   5  186.00   24.60
   8   2  -5  194.37   22.60
  -8   2   5  174.15   18.55
   8   2  -5  200.89   30.75
  -7  -2   5    4.10   10.53
  -7  -2   5    3.57    4.46
  -7   2   5    5.43    2.43
   7   2  -5   -9.77   11.02
  -7   2   5    0.83    3.16
   7   2  -5   -0.67    5.41
  -6  -2   5  412.61   39.76
   6  -2  -5  425.05   40.50
  -6  -2   5  398.67   45.62
   6   2  -5  400.85   39.91
  -6   2   5  378.08   36.49
  -6   2   5  399.51   37.08
   6   2  -5  403.80   44.29
  -5  -2   5 1264.69  129.09
   5  -2  -5 1221.18  124.43
   5   2  -5 1420.78  129.12
  -5   2   5 1415.96  122.47
   5   2  -5 1515.38  125.27
  -4  -2   5   50.49   13.36
   4  -2  -5   64.58   10.40
   4   2  -5   78.63   14.89
  -4   2   5   67.42    7.66
  -3  -2   5  612.95   64.08
   3  -2  -5  637.91   60.19
   3  -2  -5  656.43   58.63
   3   2  -5  766.67   64.42
  -3   2   5  606.75   58.49
  -2  -2   5 1166.53  131.89
   2  -2  -5 1326.76  126.17
   2  -2  -5 1478.06  127.69
   2  -2  -5 1415.85  126.06
  -2   2   5 1480.61  127.90
   2   2  -5 1471.81  130.47
  -2   2   5 1478.27  126.00
   1  -2  -5  194.57   23.44
   1  -2  -5  229.78   22.24
  -1  -2   5  237.73   28.98
  -1   2   5  233.96   22.21
  -1   2   5  245.01   24.21
  -1   2   5  247.45   22.13
   0  -2  -5 1920.89  173.14
   0  -2  -5 1997.97  175.38
   0  -2   5 2047.07  173.80
   0  -2  -5 1892.66  173.56
   0   2  -5 1869.70  176.13
   0   2   5 2078.45  173.31
   0   2   5 1684.41  173.23
   0   2  -5 1937.82  174.26
   0   2   5 2040.58  175.47
   1  -2   5  234.84   22.25
  -1  -2  -5  225.87   22.07
   1  -2   5  212.41   22.71
  -1  -2  -5  197.54   24.20
  -1  -2  -5  211.04   22.27
   1   2   5  251.01   22.36
   1   2   5  226.15   24.48
  -1   2  -5  246.10   25.29
  -1   2  -5  219.35   22.48
   1   2   5  212.49   22.45
  -2  -2  -5 1630.31  130.53
   2  -2   5 1477.96  130.58
   2  -2   5 1372.26  129.66
  -2  -2  -5 1491.60  133.22
  -2  -2  -5 1382.36  130.22
   2  -2   5 1417.71  132.69
   2   2   5 1235.05  130.27
  -2   2  -5 1371.48  132.30
  -2   2  -5 1521.06  129.99
   2   2   5 1478.49  130.33
  -2   2  -5 1491.54  129.78
   2   2   5 1480.80  133.37
  -3  -2  -5  613.74   64.59
  -3  -2  -5  700.64   62.12
  -3  -2  -5  712.26   62.15
   3  -2   5  703.97   61.97
   3  -2   5  637.85   60.87
   3   2   5  773.50   66.43
  -3   2  -5  634.28   60.42
   3   2   5  704.31   62.65
  -3   2  -5  639.43   61.21
  -3   2  -5  592.45   63.09
  -4  -2  -5   89.97   11.94
   4  -2   5   82.27   10.46
  -4  -2  -5   96.45   12.57
  -4  -2  -5   61.23   13.90
   4  -2   5   70.69    8.78
  -4   2  -5   82.12    8.32
  -4   2  -5   55.89   11.14
   4   2   5   73.65   11.49
   4   2   5   62.43   10.99
  -4   2  -5   81.51    9.59
  -5  -2  -5 1266.20  124.12
   5  -2   5 1302.03  122.49
   5  -2   5 1453.12  124.28
  -5  -2  -5 1337.61  131.10
  -5  -2  -5 1417.36  124.64
   5   2   5 1575.75  134.37
  -5   2  -5 1266.12  125.02
  -5   2  -5 1313.86  121.60
   5   2   5 1419.27  124.73
   5   2   5 1337.73  125.16
  -5   2  -5 1453.80  123.61
  -6  -2  -5  439.55   40.18
  -6  -2  -5  403.26   39.50
  -6  -2  -5  484.42   50.17
   6  -2   5  459.14   39.89
   6  -2   5  360.96   37.44
  -6   2  -5  400.71   38.59
  -6   2  -5  373.34   40.44
   6   2   5  407.40   46.09
   6   2   5  404.56   40.80
   6   2   5  361.44   39.58
  -7  -2  -5  -14.00    9.02
   7  -2   5    3.61    3.34
  -7  -2  -5    0.71    4.53
   7  -2   5    8.43    5.43
  -7  -2  -5   -1.02    5.48
   7   2   5    8.06    6.77
   7   2   5    4.46   12.17
  -7   2  -5   -0.18    4.40
  -7   2  -5   -5.43    5.90
   7   2   5    3.92    4.99
   8  -2   5  189.73   29.04
  -8  -2  -5  142.59   21.12
   8  -2   5  202.19   19.83
  -8  -2  -5  160.71   29.47
  -8  -2  -5  184.42   22.41
   8  -2   5  205.11   22.77
   8   2   5  203.10   32.33
  -8   2  -5  222.56   24.45
  -8   2  -5  170.43   20.43
   8   2   5  213.69   24.51
   9  -2   5   56.83    8.55
   9  -2   5   28.61   10.03
  -9  -2  -5   48.19   10.52
   9  -2   5   50.56   16.24
  -9  -2  -5   36.32   10.48
   9   2   5   53.46   12.72
   9   2   5   18.48   17.63
  -9   2  -5   48.21    9.38
  10  -2   5   21.13    6.78
 -10  -2  -5    3.96   16.05
  10  -2   5   41.70   12.08
 -10  -2  -5   18.90    9.11
  10   2   5   28.70   10.39
  10   2   5   32.12   22.93
  10   2   5   12.02   11.14
 -11  -2  -5   75.02   15.36
  11  -2   5   74.94   16.92
 -11  -2  -5   55.18   24.01
  11  -2   5   68.91   24.49
  11   2   5  120.78   31.84
 -11   2  -5   55.21   16.33
  11   2   5   58.17   16.49
 -11   2  -5   77.49   13.04
  11   2   5   81.86   16.42
 -12  -2  -5   47.34   26.66
  12  -2   5   40.61   29.35
  12  -2   5   27.09   16.71
 -12  -2  -5   30.00   13.27
 -12   2  -5   54.98   12.37
  12   2   5   88.70   22.96
  12   2   5  109.24   34.64
 -12   2  -5   72.14   19.22
 -13  -2  -5   -2.26   12.92
  13  -2   5    0.46   17.95
 -13  -2  -5   33.52   29.46
 -13   2  -5   -1.23   10.60
  13   2   5    4.26   33.49
 -13   2  -5   -4.46   19.42
  13   2   5   -1.69   23.04
  12  -3  -5   14.51   10.73
 -12  -3   5   46.15   30.12
 -12  -3   5    1.16   13.10
  12   3  -5    0.59   28.44
  12   3  -5   32.29   14.95
  11  -3  -5   14.11    8.86
 -11  -3   5  -11.98   23.36
 -11  -3   5   -1.65    8.70
  11   3  -5   10.66   12.56
  11   3  -5   15.27   22.56
  10  -3  -5  136.00   16.16
 -10  -3   5   88.27   18.44
  10   3  -5  133.46   21.72
  10   3  -5  125.97   29.74
   9  -3  -5    8.86    5.71
  -9  -3   5   -4.91    7.69
   9   3  -5    6.69    9.31
  -8  -3   5   37.19    9.64
  -8  -3   5   63.48   19.65
   8   3  -5   15.90   17.45
   8   3  -5   38.49   10.03
  -7  -3   5  164.99   20.59
  -7  -3   5  173.95   30.20
   7   3  -5  162.24   20.82
  -6  -3   5  214.76   33.28
   6   3  -5  206.94   24.33
   6   3  -5  223.80   29.99
  -5  -3   5  106.80   14.11
  -5  -3   5   66.70   17.09
   5   3  -5   76.36   17.49
   5   3  -5   67.23   12.28
  -5   3   5   73.99    7.44
   4  -3  -5  427.37   36.10
  -4  -3   5  339.25   43.41
   4  -3  -5  400.66   36.41
   4  -3  -5  367.47   36.16
  -4   3   5  386.72   35.93
   4   3  -5  425.43   39.49
   3  -3  -5  364.10   37.22
   3  -3  -5  364.97   38.02
  -3  -3   5  434.42   45.25
  -3   3   5  466.55   37.49
  -3   3   5  432.95   38.83
   3   3  -5  377.64   43.19
  -2  -3   5   50.93   14.68
   2  -3  -5   84.06   11.84
   2  -3  -5   84.92    9.24
   2   3  -5   82.16   11.62
  -2   3   5   80.98    9.23
  -2   3   5   81.82   11.04
   2   3  -5   90.74   16.10
   1  -3  -5  114.17   12.24
   1  -3  -5  106.94   12.72
  -1  -3   5  144.11   20.78
   1  -3  -5  108.96   14.34
  -1   3   5  115.35   12.51
  -1   3   5  140.81   14.85
   1   3  -5  119.23   18.00
  -1   3   5  102.30   11.65
   0  -3  -5    3.85    3.06
   0  -3   5   -1.68    5.46
   0  -3  -5   12.83    5.75
   0  -3  -5   -0.85    2.07
   0   3   5   -0.42    4.75
   0   3  -5    0.31    3.76
   0   3  -5   -8.21    4.63
   0   3   5   -0.27    2.89
   0   3   5   -0.53    2.13
  -1  -3  -5  138.75   13.54
  -1  -3  -5  110.13   17.84
   1  -3   5  127.00   13.21
   1   3   5  131.70   13.82
   1   3   5  106.83   16.71
  -1   3  -5   83.70   12.73
   1   3   5   96.13   12.79
  -1   3  -5  112.10   17.03
  -1   3  -5  113.06   17.19
   2  -3   5   64.37    9.85
  -2  -3  -5   67.60   10.47
  -2  -3  -5   65.59   13.55
  -2  -3  -5   81.93   10.37
   2  -3   5   64.75   10.84
   2   3   5   65.17   10.99
   2   3   5   96.48   12.36
   2   3   5   98.94   15.85
  -2   3  -5   74.86   13.04
  -2   3  -5   79.44    9.47
  -2   3  -5  121.96   16.14
  -3  -3  -5  369.69   41.96
  -3  -3  -5  396.18   38.38
   3  -3   5  418.50   37.28
  -3  -3  -5  334.32   37.79
   3  -3   5  468.89   38.65
   3   3   5  394.97   38.87
  -3   3  -5  405.63   40.25
   3   3   5  386.86   38.48
  -3   3  -5  355.85   35.49
  -3   3  -5  401.86   35.88
   3   3   5  399.77   42.60
  -3   3  -5  403.58   40.49
   4  -3   5  416.07   38.34
  -4  -3  -5  497.29   46.15
   4  -3   5  434.77   39.82
  -4  -3  -5  364.10   39.94
   4   3   5  338.85   40.01
   4   3   5  429.49   45.49
  -4   3  -5  430.57   41.28
  -5  -3  -5   77.95   12.11
  -5  -3  -5   57.64   10.82
   5  -3   5   81.52    9.03
  -5  -3  -5   56.89   15.89
   5  -3   5   92.31   11.91
  -5   3  -5   66.00    9.71
   5   3   5   85.13   21.04
  -5   3  -5   61.81   11.72
   5   3   5   62.66   12.04
   5   3   5   83.96   13.18
  -6  -3  -5  210.35   24.86
  -6  -3  -5  212.65   25.15
  -6  -3  -5  250.95   32.43
   6  -3   5  245.68   22.10
   6   3   5  237.75   25.57
   6   3   5  180.01   32.59
  -6   3  -5  238.74   22.95
  -6   3  -5  212.05   24.89
   6   3   5  212.45   26.02
  -7  -3  -5  149.41   19.29
   7  -3   5  150.99   15.01
  -7  -3  -5   91.79   17.36
  -7  -3  -5  127.73   26.10
   7  -3   5  169.22   18.80
   7   3   5  105.76   19.33
   7   3   5  136.39   39.57
  -7   3  -5  182.83   19.02
  -7   3  -5  140.19   16.08
   7   3   5  184.63   20.49
   8  -3   5   41.70   10.39
   8  -3   5   41.86    6.82
  -8  -3  -5   48.45   19.35
  -8  -3  -5   33.91   10.26
  -8  -3  -5   66.70   12.46
   8   3   5   41.53   19.46
  -8   3  -5   46.63    8.22
   8   3   5   31.13   11.23
   8   3   5   24.44    9.21
  -8   3  -5   53.96   11.11
   9  -3   5    1.91    3.95
  -9  -3  -5   11.72    9.02
   9  -3   5   10.79   13.95
   9  -3   5    5.56    8.42
  -9   3  -5   -0.52    8.40
   9   3   5  -11.61   16.64
   9   3   5    8.23    7.96
   9   3   5   -4.14    8.51
  10  -3   5  104.71   19.23
 -10  -3  -5  127.89   19.64
 -10  -3  -5  157.14   32.02
  10  -3   5  112.57   13.36
  10   3   5  121.84   18.83
 -10   3  -5  125.80   15.39
  10   3   5   83.39   18.61
 -10   3  -5  102.43   18.64
  10   3   5  174.08   35.18
 -11  -3  -5   -4.92   23.81
  11  -3   5   -2.05   11.94
 -11  -3  -5    4.88   10.54
  11   3   5    5.78   13.61
 -11   3  -5   -2.40    6.47
 -11   3  -5    0.27   11.70
  11   3   5  -39.10   24.11
 -12  -3  -5    6.50   12.63
 -12  -3  -5   31.33   27.67
 -12   3  -5   10.99    7.54
  12   3   5  -12.19   16.17
 -12   3  -5   11.42   14.95
  12   3   5  -18.84   29.49
 -12  -4   5   44.04   37.16
 -12  -4   5  -19.32   13.36
  12   4  -5   -3.42   16.84
 -11  -4   5  -39.92   27.39
 -11  -4   5  -12.95   10.36
  11  -4  -5   13.09    8.10
  11   4  -5  -11.76   13.66
 -10  -4   5  -21.60   23.48
 -10  -4   5   21.35   11.37
  10   4  -5    4.94   21.32
  10   4  -5   25.48   13.57
  -9  -4   5  184.71   25.53
  -9  -4   5  233.95   40.75
   9   4  -5  176.75   26.61
   9   4  -5  156.21   33.20
  -8  -4   5  204.29   36.23
  -8  -4   5  156.85   24.53
   8   4  -5  209.50   24.64
   8   4  -5  160.08   32.38
  -7  -4   5   25.98   18.03
  -7  -4   5   40.44    9.81
   7   4  -5   28.73   10.27
   7   4  -5   24.75   15.34
  -6  -4   5  176.81   32.78
  -6  -4   5  178.80   22.37
   6   4  -5  203.69   23.22
   6   4  -5  170.37   30.89
  -5  -4   5   48.64   16.18
  -5  -4   5   35.68    9.07
   5   4  -5   59.22   17.04
   5   4  -5   30.11    8.54
   4  -4  -5  750.06   68.49
  -4  -4   5  739.01   72.16
  -4  -4   5  650.36   77.16
   4  -4  -5  760.46   68.79
   4   4  -5  802.86   72.37
  -4   4   5  819.26   68.40
   4   4  -5  715.26   76.55
  -3  -4   5  152.02   29.77
   3  -4  -5  222.11   24.38
   3  -4  -5  196.44   21.53
   3  -4  -5  231.95   21.09
  -3   4   5  204.27   20.78
  -3   4   5  226.88   22.57
   3   4  -5  215.25   23.64
   3   4  -5  258.68   29.75
  -2  -4   5   42.12   13.33
   2  -4  -5   17.02    6.58
   2  -4  -5   19.40    5.25
   2  -4  -5   26.30    6.31
  -2   4   5   46.82    6.45
  -2   4   5   40.22    8.44
   2   4  -5   17.01    5.91
   2   4  -5   17.75   10.08
   1  -4  -5  279.36   27.80
   1  -4  -5  261.66   30.18
  -1  -4   5  297.61   34.35
   1  -4  -5  279.12   28.11
  -1   4   5  297.52   28.29
   1   4  -5  286.33   33.02
  -1   4   5  325.41   30.72
   1   4  -5  294.82   28.65
  -1   4   5  271.41   26.54
   0  -4  -5 3422.61  311.87
   0  -4  -5 3719.64  309.16
   0  -4   5 3744.61  314.62
   0  -4  -5 3754.68  309.10
   0   4  -5 3468.44  308.57
   0   4  -5 3268.38  312.58
   0   4   5 3540.67  311.58
   0   4   5 3113.75  308.78
   0   4   5 3109.07  308.42
   0   4  -5 3557.80  310.15
   1  -4   5  296.31   29.60
  -1  -4  -5  301.97   29.80
   1  -4   5  329.67   34.68
  -1  -4  -5  279.56   33.01
  -1  -4  -5  299.93   29.53
  -1   4  -5  321.38   28.37
   1   4   5  319.92   33.36
  -1   4  -5  296.94   29.69
   1   4   5  255.79   29.35
   1   4   5  250.36   29.35
  -1   4  -5  309.56   33.27
   2  -4   5   31.36    6.31
  -2  -4  -5   26.57    6.67
  -2  -4  -5   30.07   11.66
  -2  -4  -5   27.60    7.08
  -2   4  -5   32.46    9.73
   2   4   5   29.21    7.50
   2   4   5   40.01    8.02
  -2   4  -5   20.19    4.10
  -2   4  -5   24.38    5.29
   2   4   5   70.64   14.59
  -2   4  -5   25.53    8.85
   3  -4   5  221.66   22.60
  -3  -4  -5  229.25   24.08
   3  -4   5  217.23   23.91
  -3  -4  -5  197.45   30.73
  -3   4  -5  232.60   26.53
   3   4   5  187.92   23.93
  -3   4  -5  260.28   26.72
   3   4   5  221.56   28.93
   3   4   5  215.01   24.19
  -4  -4  -5  752.33   73.49
  -4  -4  -5  748.83   73.22
   4  -4   5  814.65   71.53
   4  -4   5  784.39   72.81
  -4  -4  -5  730.74   78.52
   4   4   5  805.71   73.92
  -4   4  -5  746.20   74.13
  -4   4  -5  764.43   74.66
   4   4   5  867.40   80.09
   5  -4   5   55.61    7.35
  -5  -4  -5   52.30   10.40
  -5  -4  -5   57.60   17.17
  -5  -4  -5   34.54    8.86
   5   4   5   46.18   10.08
   5   4   5   34.41   15.84
   5   4   5   50.88   11.61
  -5   4  -5   22.94    9.07
  -5   4  -5   30.17    9.18
  -6  -4  -5  172.26   29.44
  -6  -4  -5  164.09   19.93
   6  -4   5  120.01   19.77
   6  -4   5  143.19   15.56
  -6   4  -5  157.97   22.06
   6   4   5  188.61   23.51
   6   4   5  120.88   26.88
  -6   4  -5  192.10   19.26
   6   4   5  137.47   22.05
  -7  -4  -5   40.01    9.88
   7  -4   5   25.00    8.75
  -7  -4  -5   53.78   17.92
  -7  -4  -5   39.93   10.45
   7  -4   5   22.93    5.03
  -7   4  -5   48.64    9.26
   7   4   5   23.27    9.17
  -7   4  -5   47.20   12.18
   7   4   5   31.80   11.03
   7   4   5   18.38   16.14
   8  -4   5  199.94   18.91
  -8  -4  -5  272.29   38.82
  -8  -4  -5  221.73   25.84
   8  -4   5  182.97   24.57
   8   4   5  164.50   33.82
   8   4   5  136.38   30.19
  -8   4  -5  204.01   23.11
   8   4   5  195.16   28.53
  -9  -4  -5  227.12   25.79
   9  -4   5  192.73   25.20
  -9  -4  -5  189.34   35.37
  -9   4  -5  195.09   22.58
   9   4   5  166.53   27.06
   9   4   5  144.66   25.09
   9   4   5  143.52   34.95
 -10  -4  -5   26.28   23.79
  10  -4   5    7.24   12.01
 -10  -4  -5    6.26   10.07
  10   4   5   30.07   15.74
  10   4   5  -12.31   24.17
 -10   4  -5    8.36    8.52
 -11  -4  -5   36.03   28.06
 -11  -4  -5   16.45   12.59
  11   4   5  -17.30   15.50
 -11   4  -5   -1.75    9.70
 -12  -4  -5   12.52   15.15
  12  -4   5   23.54   17.82
 -12  -4  -5    6.80   35.28
 -12   4  -5  -15.47   10.91
  12   4   5  -17.65   19.45
  12   4   5  -30.80   36.71
 -11  -5   5   77.99   41.19
 -11  -5   5   61.71   19.09
  11   5  -5   64.12   19.88
  11   5  -5  106.28   38.00
 -10  -5   5  123.19   38.79
  10  -5  -5   43.03   13.10
 -10  -5   5   93.43   18.39
  10   5  -5   81.35   19.37
  10   5  -5  103.72   33.62
  -9  -5   5   31.65   12.83
  -9  -5   5    9.27   27.09
   9   5  -5   14.26   14.13
  -8  -5   5    6.95    9.07
  -8  -5   5   38.85   24.45
   8   5  -5  -23.76   19.46
   8   5  -5    6.89   10.78
  -7  -5   5  277.32   46.03
  -7  -5   5  332.24   34.55
   7   5  -5  310.56   45.85
   7   5  -5  263.38   34.40
  -6  -5   5  134.16   21.18
  -6  -5   5  135.49   29.84
   6   5  -5  146.70   32.77
   6   5  -5   71.85   23.72
  -5  -5   5  397.98   51.13
  -5  -5   5  387.64   41.40
   5  -5  -5  410.01   36.88
   5   5  -5  358.17   47.47
   5   5  -5  382.52   41.17
   4  -5  -5   46.08    7.40
  -4  -5   5   32.63   17.73
  -4  -5   5   45.11    9.88
  -4   5   5   40.61    6.41
   4   5  -5   36.72   14.65
   4   5  -5   44.15   11.01
  -3  -5   5 1678.25  139.38
  -3  -5   5 1677.00  146.51
   3  -5  -5 1464.99  135.64
   3  -5  -5 1441.25  135.17
  -3   5   5 1510.03  136.82
   3   5  -5 1535.96  138.28
  -3   5   5 1422.57  135.17
   3   5  -5 1426.74  143.29
  -2  -5   5  261.52   25.36
   2  -5  -5  204.77   22.03
   2  -5  -5  190.01   23.78
  -2  -5   5  280.16   36.86
   2   5  -5  192.69   23.25
  -2   5   5  206.86   21.78
   2   5  -5  245.73   30.70
  -2   5   5  201.92   23.93
  -1  -5   5  298.54   37.53
   1  -5  -5  271.89   29.76
   1  -5  -5  302.52   32.74
  -1   5   5  291.20   32.28
   1   5  -5  268.40   35.18
   1   5  -5  319.98   30.42
  -1   5   5  317.49   30.02
   0  -5  -5   -3.40    6.81
   0  -5   5    6.34   10.54
   0  -5  -5    0.06    4.68
   0   5   5   -5.63    6.38
   0   5   5    1.56    4.53
   0   5   5    0.44    4.73
   0   5  -5    0.05    7.76
   0   5  -5   -1.64    5.52
   0   5  -5    1.65    3.69
  -1  -5  -5  273.41   33.91
   1  -5   5  273.01   34.97
  -1  -5  -5  306.05   31.37
  -1  -5  -5  300.26   30.24
   1   5   5  281.05   33.87
  -1   5  -5  262.40   29.40
   1   5   5  315.83   30.60
  -1   5  -5  309.31   28.34
  -1   5  -5  272.35   33.16
   1   5   5  293.31   29.90
  -2  -5  -5  245.83   24.73
   2  -5   5  219.57   23.59
  -2  -5  -5  192.01   23.63
  -2  -5  -5  222.17   30.02
   2   5   5  223.23   31.72
   2   5   5  246.23   24.73
  -2   5  -5  213.22   20.76
  -2   5  -5  222.90   26.42
   2   5   5  184.67   23.79
  -2   5  -5  216.75   27.66
  -3  -5  -5 1431.02  139.04
   3  -5   5 1505.17  132.30
  -3  -5  -5 1510.23  133.87
  -3  -5  -5 1511.56  134.05
  -3   5  -5 1466.99  136.01
   3   5   5 1633.58  134.57
   3   5   5 1482.05  139.15
   3   5   5 1316.13  133.51
  -3   5  -5 1234.78  136.66
   4  -5   5   50.37    8.58
  -4  -5  -5   59.41   18.16
   4  -5   5   42.99   10.36
  -4  -5  -5   21.18    8.14
  -4   5  -5   37.99   11.11
   4   5   5   31.75   14.49
  -4   5  -5   49.22   11.09
   4   5   5   75.73   18.21
   4   5   5   46.43   10.69
  -5  -5  -5  367.90   46.68
  -5  -5  -5  298.04   38.39
   5  -5   5  382.70   38.31
   5  -5   5  336.72   35.65
  -5   5  -5  419.83   39.29
   5   5   5  431.49   40.79
   5   5   5  431.58   48.15
  -5   5  -5  425.68   39.15
   5   5   5  336.75   39.26
   6  -5   5  122.39   13.12
  -6  -5  -5  116.16   21.05
  -6  -5  -5  115.76   28.02
   6  -5   5  126.56   17.77
  -6   5  -5  102.02   16.11
   6   5   5  136.16   21.26
   6   5   5  162.71   30.04
  -6   5  -5  112.96   16.38
  -7  -5  -5  351.36   35.35
   7  -5   5  254.76   27.51
  -7  -5  -5  322.19   47.79
   7  -5   5  281.05   32.42
  -7   5  -5  376.48   30.92
   7   5   5  271.69   35.67
  -7   5  -5  317.52   31.37
  -8  -5  -5   -6.83    9.51
  -8  -5  -5   17.01   19.71
   8  -5   5    7.08    9.77
  -8   5  -5    0.49    6.62
   8   5   5  -14.72   21.10
   8   5   5  -15.09   11.46
  -8   5  -5   15.19    5.80
   9  -5   5   30.81   15.47
  -9  -5  -5   10.64   11.07
  -9  -5  -5   39.09   26.64
  -9   5  -5   13.20    4.97
   9   5   5   -3.78   25.73
  -9   5  -5   13.68    5.90
   9   5   5   21.08   15.51
 -10  -5  -5   84.56   18.17
 -10  -5  -5   69.27   33.94
  10   5   5   87.64   36.01
  10   5   5   35.51   18.77
  11  -5   5   54.86   20.15
 -11  -5  -5   48.56   37.68
  11   5   5   65.66   21.24
  11   5   5   44.92   38.27
 -10  -6   5   84.59   45.73
 -10  -6   5   29.52   15.68
  10   6  -5   87.87   38.26
  10   6  -5   78.84   22.21
  -9  -6   5  113.74   22.50
  -9  -6   5  163.86   44.66
   9   6  -5  111.43   24.58
   9   6  -5  123.53   37.57
  -8  -6   5  248.72   34.88
  -8  -6   5  265.34   50.46
   8   6  -5  232.39   34.16
  -7  -6   5   55.83   14.60
  -7  -6   5   34.13   27.96
   7   6  -5   50.43   23.81
   7   6  -5   21.32   12.48
  -6  -6   5  129.22   20.75
   6  -6  -5  133.51   14.80
  -6  -6   5  183.90   37.58
   6   6  -5  120.91   21.30
   6   6  -5  119.62   28.61
   5  -6  -5   68.94   10.35
  -5  -6   5  126.15   29.88
  -5  -6   5  104.17   17.21
   5  -6  -5   72.05    8.63
   5   6  -5   94.26   24.60
   4  -6  -5   53.39    8.80
  -4  -6   5   38.11   21.80
   4  -6  -5   48.38    9.45
  -4   6   5   71.49    9.40
   4   6  -5   48.13   13.07
   4   6  -5   83.16   22.51
   3  -6  -5  207.97   20.56
  -3  -6   5  158.85   32.56
   3  -6  -5  188.96   21.14
  -3  -6   5  188.85   24.37
  -3   6   5  185.45   22.71
   3   6  -5  151.80   29.61
   3   6  -5  208.66   23.75
  -2  -6   5  938.55   86.71
   2  -6  -5  850.35   83.72
   2  -6  -5  951.36   83.48
  -2  -6   5  859.72   92.90
   2   6  -5 1010.88   93.19
  -2   6   5  903.54   85.91
   2   6  -5  857.90   84.76
   1  -6  -5   93.74   13.44
   1  -6  -5   97.65   18.04
  -1  -6   5  117.09   25.25
  -1  -6   5   93.89   16.50
   1  -6  -5   81.84   14.25
   1   6  -5  105.51   16.65
  -1   6   5  107.25   18.17
   1   6  -5   66.58   20.31
   1   6  -5  125.66   14.72
   0  -6  -5  396.11   39.22
   0  -6   5  404.58   43.60
   0  -6  -5  422.22   44.23
   0  -6   5  378.20   46.71
   0  -6  -5  352.79   38.73
   0   6  -5  455.29   45.96
   0   6   5  385.04   37.67
   0   6   5  344.96   38.78
   0   6  -5  378.76   37.70
   0   6   5  411.76   42.90
   0   6  -5  387.17   39.81
  -1  -6  -5  136.15   23.53
   1  -6   5   90.42   14.15
  -1  -6  -5  107.97   21.33
   1  -6   5   36.84   18.64
  -1  -6  -5   93.89   15.41
   1   6   5   72.69   18.11
  -1   6  -5  101.26   11.97
   1   6   5  109.54   15.31
  -1   6  -5  108.82   20.58
  -1   6  -5  123.68   14.66
   1   6   5   80.87   14.00
  -2  -6  -5  909.49   86.97
  -2  -6  -5  922.38   87.11
   2  -6   5  914.86   86.10
  -2  -6  -5  978.60   93.67
   2   6   5  795.02   86.22
  -2   6  -5  999.64   82.63
   2   6   5  867.75   87.02
  -2   6  -5  948.68   91.21
  -2   6  -5  867.01   89.46
  -2   6  -5  946.80   82.78
   2   6   5  989.79   92.83
   3  -6   5  156.52   19.83
  -3  -6  -5  177.50   22.21
   3  -6   5  189.33   21.12
  -3  -6  -5  188.15   31.95
   3   6   5  138.28   27.73
   3   6   5  194.54   23.48
  -3   6  -5  168.76   25.09
  -3   6  -5  202.61   28.15
   3   6   5  177.71   22.30
  -4  -6  -5   37.70   12.33
  -4  -6  -5   23.33   18.77
   4  -6   5   68.60    9.86
   4  -6   5   80.89   11.13
  -4   6  -5   50.50   13.93
   4   6   5   43.35   13.05
  -4   6  -5   61.79   12.95
   4   6   5   42.40   11.57
   4   6   5   21.21   16.91
   5  -6   5   70.74   10.45
  -5  -6  -5   40.33   22.24
  -5  -6  -5   72.04   14.78
   5  -6   5   89.89   12.26
  -5   6  -5   71.67   14.89
   5   6   5  112.80   18.18
   5   6   5  105.73   25.57
  -5   6  -5   85.24   14.22
   6  -6   5  133.92   16.61
  -6  -6  -5  174.83   24.03
   6  -6   5  159.65   16.20
  -6  -6  -5  160.45   33.34
   6  -6   5  155.11   21.43
  -6   6  -5  158.99   20.26
  -6   6  -5  168.92   20.35
   6   6   5  133.44   31.54
   6   6   5  144.41   23.40
  -7  -6  -5   61.82   27.93
  -7  -6  -5   25.46   11.58
   7  -6   5   24.77   12.03
  -7   6  -5   27.21    6.55
   7   6   5   50.98   27.13
  -7   6  -5   32.12    6.48
   7   6   5   47.16   14.87
  -8  -6  -5  189.23   28.56
  -8  -6  -5  258.41   47.79
   8   6   5  131.48   39.23
   8   6   5  252.81   34.91
  -9  -6  -5  122.82   21.87
   9  -6   5  101.03   20.49
  -9  -6  -5  140.35   40.57
   9   6   5  100.00   23.49
   9   6   5   51.76   36.02
 -10  -6  -5   44.53   16.58
 -10  -6  -5   54.00   35.85
  10   6   5   11.09   35.27
  10   6   5   60.48   22.12
  -9  -7   5  111.58   22.99
   9   7  -5   78.42   24.13
   9   7  -5   81.38   41.13
  -8  -7   5  231.60   55.61
   8   7  -5  228.91   35.09
   8   7  -5  221.98   47.22
  -7  -7   5  184.25   45.31
   7  -7  -5  112.27   14.06
  -7  -7   5  150.88   24.44
   7   7  -5  101.61   21.26
   7   7  -5  110.37   34.79
  -6  -7   5   -8.02   11.98
  -6  -7   5   12.90   30.28
   6   7  -5  -25.64   23.80
   6   7  -5   14.00   11.71
  -5  -7   5  172.22   26.77
   5  -7  -5  200.58   18.31
  -5  -7   5  155.83   39.61
   5  -7  -5  152.14   20.58
   5   7  -5  161.96   35.27
   5   7  -5  175.81   26.24
  -4  -7   5  204.80   40.27
  -4  -7   5  230.07   27.89
   4  -7  -5  189.27   22.81
   4   7  -5  212.53   38.46
  -4   7   5  182.45   21.57
  -3  -7   5  192.54   38.42
   3  -7  -5  201.90   21.23
  -3  -7   5  172.49   27.09
   3  -7  -5  157.28   22.39
  -3   7   5  204.65   24.68
   3   7  -5  199.39   24.45
   3   7  -5  203.04   36.68
  -2  -7   5   85.75   26.12
   2  -7  -5   67.52   14.00
   2  -7  -5  114.94   14.38
  -2  -7   5   75.12   16.77
   2   7  -5   96.91   15.54
   2   7  -5  122.20   26.30
  -2   7   5   65.11   16.04
   1  -7  -5  776.60   77.17
  -1  -7   5  933.03   80.43
  -1  -7   5  632.18   86.05
   1  -7  -5  877.15   78.22
   1   7  -5  851.17   77.25
   1   7  -5  818.03   85.68
  -1   7   5  785.87   80.70
   1   7  -5  833.44   80.10
   0  -7   5   25.46   18.55
   0  -7  -5   -3.86    8.60
   0  -7  -5   -7.50    5.69
   0  -7   5    9.20    8.19
   0   7  -5   -7.59   12.55
   0   7  -5    9.30    6.39
   0   7   5    5.56   12.12
   0   7  -5    2.84    9.72
  -1  -7  -5  715.43   73.04
   1  -7   5  740.23   73.20
  -1  -7  -5 1075.35   99.59
  -1  -7  -5  760.72   73.68
  -1   7  -5  710.82   77.47
   1   7   5  792.84   72.57
   1   7   5  758.17   78.18
   2  -7   5   74.70   13.75
  -2  -7  -5  111.78   17.59
   2  -7   5   89.50   15.22
  -2  -7  -5   77.05   14.82
   2   7   5   84.99   21.07
   2   7   5   80.77   15.01
  -2   7  -5   71.41   17.46
  -2   7  -5   69.96   21.48
   3  -7   5  184.16   21.66
  -3  -7  -5  191.40   25.14
  -3  -7  -5  188.11   42.82
   3  -7   5  171.80   23.10
   3   7   5  238.49   26.46
  -3   7  -5  162.40   26.13
   3   7   5  151.28   31.19
   4  -7   5  197.44   24.06
  -4  -7  -5  257.18   29.25
  -4  -7  -5  180.18   41.98
   4  -7   5  244.55   26.11
  -4   7  -5  204.07   28.04
   4   7   5  222.13   29.04
   4   7   5  224.59   38.62
  -4   7  -5  238.46   32.26
   5  -7   5  150.80   19.90
   5  -7   5  166.69   18.93
  -5  -7  -5  151.42   25.00
   5   7   5  157.57   25.31
   5   7   5  142.26   33.91
  -5   7  -5  185.16   24.58
   6  -7   5   15.30    5.25
  -6  -7  -5    3.56   10.16
   6   7   5  -23.23   22.70
  -6   7  -5    4.19    8.16
   6   7   5    5.85   13.33
  -6   7  -5    9.17    7.37
  -7  -7  -5  115.18   22.11
   7   7   5   79.79   34.58
   7   7   5   94.66   21.87
   8   7   5  282.32   53.12
   8   7   5  238.15   37.70
  -9  -7  -5   88.17   23.42
   9  -7   5  139.08   24.59
   9   7   5   93.26   27.72
   9   7   5  129.24   45.36
  -7  -8   5   -5.39   46.01
  -7  -8   5   60.04   19.53
   7   8  -5   31.40   46.26
   7   8  -5   74.53   22.47
  -6  -8   5  112.02   30.02
  -6  -8   5  151.95   52.61
   6   8  -5  156.69   26.59
   5  -8  -5  122.69   14.81
  -5  -8   5  137.33   25.77
   5   8  -5  105.72   37.49
   5   8  -5  123.81   23.43
  -4  -8   5  465.46   51.96
   4  -8  -5  432.98   45.87
   4  -8  -5  439.89   44.06
  -4   8   5  511.33   50.05
   4   8  -5  426.19   49.02
   4   8  -5  507.55   65.70
  -3  -8   5   29.45   14.58
   3  -8  -5   33.35   11.87
   3   8  -5   32.31   13.45
   2  -8  -5  336.03   39.53
   2   8  -5  360.03   41.20
   2   8  -5  479.03   60.07
  -2   8   5  446.60   45.44
   2   8  -5  434.02   47.13
   1  -8  -5    6.84    8.13
  -1  -8   5  -48.09   25.50
   1  -8  -5    2.95   10.86
  -1  -8   5   32.42   12.69
  -1   8   5    2.27   13.93
   1   8  -5   10.84   14.82
   0  -8  -5   61.35   13.33
   0  -8   5   42.14   13.71
   0  -8   5   -3.59   25.11
   0  -8  -5   70.72   15.00
   0   8  -5   53.33   13.74
   0   8   5   59.83   22.76
   1  -8   5   19.72   24.35
   1  -8   5   16.11   10.39
  -1  -8  -5   -2.51    8.65
  -1  -8  -5   15.39   19.00
   1   8   5   -4.60   21.80
  -1   8  -5    1.72   17.24
  -2  -8  -5  436.09   42.64
   2  -8   5  331.06   38.85
  -2  -8  -5  384.47   51.84
  -2  -8  -5  327.40   40.22
   2  -8   5  336.62   41.18
   2   8   5  337.70   42.85
  -2   8  -5  457.23   46.88
  -2   8  -5  362.36   48.59
   3  -8   5   41.61   10.31
   3  -8   5   57.89   13.97
  -3  -8  -5   28.72   25.85
  -3  -8  -5   32.83   14.03
  -3   8  -5   32.83   15.72
   3   8   5   47.47   30.38
  -3   8  -5   46.69   20.31
   3   8   5   23.24   13.20
   4  -8   5  470.06   49.81
  -4  -8  -5  491.91   53.21
  -4  -8  -5  566.02   69.17
   4   8   5  370.49   61.57
  -4   8  -5  563.91   61.47
  -5  -8  -5  155.78   25.40
  -5  -8  -5   93.81   35.90
   5  -8   5  107.94   14.71
   5   8   5  139.30   34.79
  -5   8  -5  111.69   19.88
  -5   8  -5   61.96   17.41
   5   8   5  113.81   23.29
  -6  -8  -5   26.36   40.20
  -6  -8  -5  122.30   24.47
   6   8   5   91.12   22.95
  -6   8  -5  112.80   14.83
  -6   8  -5   98.01   13.74
   6   8   5  145.21   39.69
  -7  -8  -5   94.13   22.02
  -7  -8  -5   80.15   42.41
   7   8   5   82.04   41.19
   7   8   5  108.73   26.16
  -4  -9   5   44.13   29.74
  -3  -9   5  133.28   26.28
   3  -9  -5  127.47   17.69
   3   9  -5   89.75   20.55
   2  -9  -5    2.16   14.26
   2  -9  -5    4.22    9.84
  -2  -9   5   -6.83   14.64
   2   9  -5   28.70   13.17
   2   9  -5   -8.12   20.25
  -1  -9   5   29.89   16.16
   1  -9  -5   51.54   17.88
   1  -9  -5   47.96   13.58
   1   9  -5   78.71   14.79
   1   9  -5   44.78   18.62
   0  -9   5   -2.36   12.39
   0  -9  -5   12.85   16.37
   0  -9  -5   -3.39   10.27
  -1  -9  -5   60.48   15.11
   1  -9   5   31.63   13.58
   1  -9   5   58.08   26.78
  -2  -9  -5   -4.43   12.32
   2  -9   5   -7.21   10.94
   2   9   5  -27.99   14.24
  -2   9  -5   -4.90   25.43
   3  -9   5  127.62   34.56
  -3  -9  -5   60.22   18.25
   3  -9   5   75.06   15.78
   3   9   5  127.54   23.16
   4  -9   5   10.55   10.19
  -4  -9  -5   12.88   17.13
  13   0  -6   46.95   17.79
 -13   0   6   86.87   31.12
 -13   0   6   94.42   15.33
 -13   0   6   75.22   17.74
 -12   0   6   11.96   22.27
  12   0  -6   66.28   16.27
 -12   0   6   81.44   13.58
 -11   0   6  546.87   62.39
 -11   0   6  560.46   52.49
  11   0  -6  476.96   59.32
 -10   0   6  496.10   50.23
  10   0  -6  546.72   51.80
  -9   0   6  714.17   69.59
   9   0  -6  712.80   75.10
   9   0  -6  806.16   70.90
  -8   0   6  568.57   51.62
  -8   0   6  497.93   57.80
  -7   0   6  483.19   44.09
  -7   0   6  420.55   49.45
  -6   0   6 4621.57  405.05
   6   0  -6 4376.24  404.23
  -5   0   6  961.99   92.05
  -4   0   6 7519.45  756.47
  -4   0   6 9344.73  750.83
   3   0  -6 2257.98  192.64
  -3   0   6 2008.33  190.05
   2   0  -6 2679.79  249.89
   2   0  -6 2504.93  246.68
   2   0  -6 2937.51  249.72
  -2   0   6 2985.23  247.38
   1   0  -6 2614.13  269.31
   1   0  -6 3027.14  270.24
   1   0  -6 3371.15  273.40
  -1   0   6 3301.94  272.48
  -1   0   6 2916.55  269.65
  -1   0  -6 3184.60  255.95
  -1   0  -6 2579.02  258.23
   1   0   6 3089.69  256.58
  -1   0  -6 2534.55  255.86
   1   0   6 2983.44  255.58
   1   0   6 2830.86  258.41
   2   0   6 3521.28  280.73
  -2   0  -6 2860.39  279.51
  -2   0  -6 2915.18  279.78
   2   0   6 3284.10  279.43
   3   0   6 2489.73  201.43
   3   0   6 2142.48  199.81
  -3   0  -6 2150.82  200.35
  -3   0  -6 2193.95  200.30
  -4   0  -6 6893.49  750.41
  -4   0  -6 8769.64  748.59
  -4   0  -6 9381.26  749.10
   4   0   6 8729.12  749.76
   5   0   6 1027.15   94.97
  -5   0  -6 1052.74   95.02
  -5   0  -6  995.13   98.28
   5   0   6 1052.22  100.22
   5   0   6 1081.94   96.45
  -5   0  -6 1051.20   95.49
   6   0   6 4644.01  405.45
   6   0   6 4985.48  407.22
  -6   0  -6 4218.38  405.53
  -6   0  -6 4402.41  405.04
   7   0   6  444.95   41.03
   7   0   6  386.28   42.14
   7   0   6  389.48   47.45
  -7   0  -6  405.76   40.21
  -7   0  -6  457.02   41.45
  -8   0  -6  334.00   40.28
   8   0   6  474.21   42.16
   8   0   6  389.23   43.64
  -8   0  -6  505.37   42.72
   8   0   6  496.67   51.88
  -9   0  -6  731.99   66.73
   9   0   6  690.65   66.15
   9   0   6  726.07   75.76
   9   0   6  647.34   68.28
  10   0   6  528.44   52.73
  10   0   6  519.97   55.64
 -10   0  -6  539.02   53.12
 -10   0  -6  582.15   60.14
 -11   0  -6  548.24   60.45
  11   0   6  616.77   67.41
  11   0   6  472.67   52.56
 -11   0  -6  520.92   53.13
  11   0   6  576.60   57.50
 -12   0  -6   24.09   21.23
 -12   0  -6   67.17   13.70
  12   0   6   50.05   13.86
  12   0   6   55.80   17.63
  13   0   6   74.32   23.90
 -13   0  -6   53.77   14.94
 -13  -1   6    6.10   11.02
 -13  -1   6   16.37   33.52
  13  -1  -6   38.07   14.82
 -13   1   6   26.36   12.48
  13   1  -6   12.06   15.34
 -13   1   6   21.58    9.03
 -13   1   6   37.32   26.20
  12  -1  -6  187.95   28.02
 -12  -1   6  282.92   43.49
  12   1  -6  235.34   30.28
 -12   1   6  164.50   35.21
 -12   1   6  250.97   24.99
 -11  -1   6  260.11   41.24
 -11  -1   6  261.80   28.12
  11  -1  -6  264.51   27.73
  11   1  -6  181.23   35.37
 -11   1   6  199.27   35.34
 -11   1   6  239.20   30.44
  11   1  -6  201.10   28.21
 -11   1   6  216.10   26.31
 -10  -1   6  256.02   40.53
 -10  -1   6  265.42   30.36
  10  -1  -6  314.99   30.25
  10   1  -6  312.60   39.68
 -10   1   6  252.44   29.40
 -10   1   6  269.50   39.86
  -9  -1   6  351.85   36.33
  -9   1   6  363.45   35.60
  -9   1   6  329.50   34.29
  -9   1   6  433.22   43.57
   9   1  -6  323.39   42.24
   9   1  -6  356.44   37.11
  -8  -1   6  463.35   38.31
   8   1  -6  338.99   42.88
  -8   1   6  381.97   42.44
  -8   1   6  350.04   36.62
   8   1  -6  340.43   37.74
  -7  -1   6  674.17   62.40
  -7   1   6  624.97   68.46
   7   1  -6  729.11   68.10
  -7   1   6  631.67   60.73
  -7   1   6  664.63   61.66
  -6  -1   6 1181.28  124.46
  -6   1   6 1355.05  123.26
  -6   1   6 1381.22  119.24
  -5  -1   6 3256.48  296.01
  -5   1   6 3438.25  290.66
   5   1  -6 3153.87  294.37
  -5   1   6 3171.62  293.69
  -4  -1   6  199.60   25.58
   4  -1  -6  210.19   24.06
  -4   1   6  206.35   20.83
   4   1  -6  210.35   24.61
   3  -1  -6 4130.09  362.33
   3  -1  -6 3866.23  363.03
  -3  -1   6 4320.01  365.34
   3  -1  -6 3862.97  360.00
   3   1  -6 4496.61  364.43
  -3   1   6 3755.41  360.28
  -2  -1   6  139.01   14.95
   2  -1  -6  150.32   17.20
   2  -1  -6  123.47   13.97
   2  -1  -6  139.39   14.67
  -2   1   6  136.49   16.30
   2   1  -6  123.96   17.19
  -2   1   6  147.11   14.34
  -1  -1   6 2422.97  194.84
   1  -1  -6 2050.19  193.91
   1  -1  -6 2394.46  194.81
   1  -1  -6 2073.81  196.23
  -1   1   6 2427.22  194.21
   1   1  -6 1839.06  196.76
   1   1  -6 1869.13  194.78
  -1   1   6 2307.75  196.75
   1   1  -6 2163.39  197.26
   0  -1   6    2.15    2.79
   0  -1   6    1.02    4.24
   0  -1  -6    4.61    4.16
   0  -1  -6    0.76    2.19
   0  -1   6    1.11    2.22
   0  -1  -6   -0.96    1.58
   0   1   6    1.88    2.45
   0   1  -6   -0.41    2.85
   0   1   6    1.73    1.70
   0   1  -6   -0.65    2.05
   1  -1   6 2634.10  210.18
  -1  -1  -6 2279.27  208.82
  -1  -1  -6 2283.57  206.86
  -1  -1  -6 2163.83  206.24
   1  -1   6 2151.86  206.23
  -1   1  -6 2271.49  206.90
   1   1   6 2427.59  206.25
  -1   1  -6 2287.48  206.44
   1   1   6 2254.99  208.93
   1   1   6 2409.01  207.14
   2  -1   6  145.38   17.60
   2  -1   6  124.55   14.44
   2  -1   6  126.56   13.60
  -2  -1  -6  136.70   14.46
  -2  -1  -6  114.52   13.55
  -2  -1  -6  107.87   16.02
   2   1   6  126.94   18.57
   2   1   6  136.05   14.65
   2   1   6  122.26   13.54
  -2   1  -6  121.73   13.84
  -2   1  -6  148.18   14.42
  -3  -1  -6 4069.44  349.37
   3  -1   6 4095.01  342.47
  -3  -1  -6 4078.29  343.22
  -3  -1  -6 3779.13  342.95
   3  -1   6 3655.96  343.31
   3  -1   6 3883.94  346.42
   3   1   6 3540.56  346.14
  -3   1  -6 3598.77  342.42
  -3   1  -6 3853.13  342.88
   3   1   6 3998.17  342.87
  -4  -1  -6  193.10   22.08
  -4  -1  -6  197.05   25.33
  -4  -1  -6  231.13   22.68
   4  -1   6  274.03   23.60
   4  -1   6  198.36   21.38
  -4   1  -6  206.66   21.46
  -4   1  -6  210.35   22.20
   4   1   6  252.73   23.82
   4   1   6  209.83   26.79
  -4   1  -6  213.79   26.40
   4   1   6  227.88   22.45
  -5  -1  -6 3544.82  302.81
  -5  -1  -6 2911.43  302.01
   5  -1   6 3159.47  302.78
  -5  -1  -6 3579.32  306.82
   5  -1   6 3710.78  301.75
  -5   1  -6 3374.02  302.34
  -5   1  -6 3589.22  301.47
   5   1   6 3136.95  306.92
   5   1   6 3367.27  303.48
   5   1   6 3631.78  302.72
  -5   1  -6 3243.29  304.48
  -6  -1  -6 1402.22  125.67
   6  -1   6 1175.31  119.43
  -6  -1  -6 1397.11  121.17
  -6  -1  -6 1304.40  120.53
   6  -1   6 1252.61  121.17
   6   1   6 1411.82  127.34
   6   1   6 1390.56  122.34
  -6   1  -6 1320.20  123.21
  -6   1  -6 1359.61  119.29
  -6   1  -6 1307.15  121.95
  -7  -1  -6  619.45   62.09
  -7  -1  -6  653.51   61.76
   7  -1   6  539.68   69.18
   7  -1   6  603.32   60.76
   7  -1   6  653.17   63.11
  -7  -1  -6  680.67   67.23
   7   1   6  617.98   63.44
  -7   1  -6  678.89   65.04
   7   1   6  673.98   69.95
   7   1   6  671.88   62.28
  -7   1  -6  749.06   60.43
  -7   1  -6  667.89   62.01
  -8  -1  -6  309.65   40.85
   8  -1   6  405.42   34.62
  -8  -1  -6  362.25   34.80
  -8  -1  -6  337.81   35.26
   8  -1   6  307.66   35.84
   8   1   6  436.74   45.58
  -8   1  -6  293.17   37.84
  -8   1  -6  289.48   34.43
   8   1   6  429.19   38.38
  -8   1  -6  329.58   32.77
   8   1   6  346.76   35.53
  -9  -1  -6  347.80   34.63
   9  -1   6  302.26   33.71
  -9  -1  -6  275.78   32.79
   9  -1   6  355.17   36.04
   9  -1   6  307.19   44.90
   9   1   6  337.28   36.82
   9   1   6  371.23   45.42
   9   1   6  354.18   34.75
  -9   1  -6  309.20   33.57
 -10  -1  -6  249.03   29.15
 -10  -1  -6  244.16   27.87
  10  -1   6  336.74   33.14
  10  -1   6  201.92   26.79
  10   1   6  303.12   44.47
  10   1   6  287.27   29.80
 -10   1  -6  244.98   28.36
  10   1   6  305.60   32.85
 -10   1  -6  200.15   34.02
 -11  -1  -6  198.11   27.84
  11  -1   6  238.73   31.77
  11  -1   6  217.96   26.62
 -11  -1  -6  206.56   40.42
  11   1   6  246.23   29.15
  11   1   6  286.67   32.92
  11   1   6  207.78   40.95
 -11   1  -6  273.26   28.32
 -11   1  -6  221.40   33.31
 -12  -1  -6  240.19   27.63
  12  -1   6  192.28   30.33
  12  -1   6  194.67   25.07
  12   1   6  169.18   31.42
  12   1   6  203.85   54.86
 -12   1  -6  183.82   32.94
 -12   1  -6  230.39   26.59
  12   1   6  138.32   24.79
  13  -1   6   47.03   21.08
 -13  -1  -6    2.47   12.70
 -13  -1  -6   60.45   27.29
  13   1   6   33.97   19.58
 -13   1  -6   29.05   12.24
 -13   1  -6    7.41   21.62
  13  -2  -6   41.90   15.82
 -13  -2   6   75.85   16.21
 -13  -2   6   53.60   34.64
 -13   2   6   57.96   11.23
 -12  -2   6   63.03   14.73
  12  -2  -6    4.38   16.08
  12  -2  -6   45.53   13.34
 -12   2   6   71.48   10.97
 -12   2   6   47.56    8.36
  12   2  -6   54.31   16.36
  12   2  -6   94.19   30.13
  11  -2  -6  156.33   24.29
 -11  -2   6  258.69   27.58
 -11  -2   6  134.28   34.88
 -11   2   6  236.34   22.98
 -11   2   6  203.20   21.33
  11   2  -6  244.92   28.66
  11   2  -6  283.86   42.10
 -11   2   6  209.68   31.80
 -10  -2   6  290.44   29.97
  10  -2  -6  252.93   27.06
 -10  -2   6  214.34   39.46
 -10   2   6  207.26   33.06
 -10   2   6  261.65   24.90
  10   2  -6  290.19   31.33
  10   2  -6  273.07   42.09
 -10   2   6  237.99   25.92
  -9  -2   6   54.19   11.76
  -9  -2   6   29.57   19.64
   9   2  -6   27.24   10.00
   9   2  -6   26.61   16.46
  -9   2   6   38.83    8.92
  -8  -2   6  422.03   43.12
   8  -2  -6  390.13   45.34
  -8  -2   6  384.48   50.42
   8   2  -6  438.03   44.00
   8   2  -6  397.05   49.16
  -8   2   6  406.93   40.66
  -8   2   6  496.20   40.11
  -7  -2   6  105.86   25.29
   7  -2  -6  138.22   23.26
  -7  -2   6  161.92   19.22
  -7   2   6  179.46   16.20
   7   2  -6  196.05   20.29
  -7   2   6  144.02   16.88
   6  -2  -6  605.40   68.05
   6   2  -6  758.04   67.99
  -6   2   6  724.49   65.34
   6   2  -6  804.42   73.45
  -5  -2   6  558.95   55.93
   5  -2  -6  508.44   50.45
  -5   2   6  538.99   47.55
   5   2  -6  442.63   52.72
   4  -2  -6 1459.53  140.10
  -4  -2   6 1542.43  144.79
  -4   2   6 1684.50  138.06
   4   2  -6 1441.27  142.73
   3  -2  -6  115.87   14.18
   3  -2  -6  104.90   11.70
  -3  -2   6  109.87   18.98
   3   2  -6  107.86   18.19
  -3   2   6  115.20   13.83
  -3   2   6  112.18   11.74
   2  -2  -6 2594.34  214.72
   2  -2  -6 2478.28  214.23
   2  -2  -6 2502.86  216.31
   2   2  -6 2433.18  220.32
  -2   2   6 2247.55  216.06
  -2   2   6 2181.83  213.86
  -1  -2   6  166.81   19.21
   1  -2  -6  189.38   18.55
  -1  -2   6  161.95   22.60
   1  -2  -6  209.46   19.33
   1  -2  -6  161.27   20.16
  -1   2   6  173.42   18.35
  -1   2   6  176.93   20.56
  -1   2   6  223.69   18.78
   1   2  -6  181.69   22.22
   0  -2  -6 4424.94  375.01
   0  -2  -6 4236.40  377.28
   0  -2  -6 4001.21  375.32
   0  -2   6 4355.05  375.52
   0   2   6 4287.80  374.89
   0   2  -6 4173.83  376.08
   0   2  -6 4371.58  378.68
   0   2  -6 3668.65  377.92
   0   2   6 4462.70  377.66
  -1  -2  -6  184.98   21.42
  -1  -2  -6  178.61   19.08
   1  -2   6  188.57   18.85
  -1  -2  -6  188.22   18.70
   1  -2   6  175.27   19.53
   1   2   6  151.88   20.95
  -1   2  -6  178.96   21.67
   1   2   6  180.54   19.26
   1   2   6  175.56   18.61
  -1   2  -6  208.71   19.11
  -1   2  -6  182.19   19.35
   2  -2   6 2250.19  215.79
  -2  -2  -6 2386.92  216.10
   2  -2   6 2547.84  213.77
  -2  -2  -6 2224.32  213.01
   2  -2   6 2412.41  212.65
   2   2   6 2342.94  213.60
   2   2   6 2271.36  215.95
  -2   2  -6 2442.84  212.85
  -2   2  -6 2256.51  212.62
   2   2   6 2649.02  213.24
   3  -2   6  109.26   11.69
   3  -2   6   98.25   12.70
  -3  -2  -6  112.01   17.66
  -3  -2  -6   62.91   11.84
  -3  -2  -6   90.49   12.02
   3   2   6  113.71   12.78
   3   2   6  106.91   13.11
  -3   2  -6  111.37   12.23
  -3   2  -6   81.67   14.36
   3   2   6  147.27   17.83
  -3   2  -6  109.09   11.59
   4  -2   6 1584.25  140.02
  -4  -2  -6 1391.81  139.58
   4  -2   6 1695.96  138.75
  -4  -2  -6 1648.34  144.22
  -4  -2  -6 1385.47  139.54
   4   2   6 1617.91  140.97
   4   2   6 1796.98  140.38
  -4   2  -6 1421.89  138.94
  -4   2  -6 1420.10  141.22
   4   2   6 1744.66  145.36
  -4   2  -6 1392.84  137.86
   5  -2   6  549.26   56.57
   5  -2   6  562.27   53.38
  -5  -2  -6  636.59   60.29
  -5  -2  -6  468.51   54.60
  -5   2  -6  600.43   56.79
   5   2   6  595.90   61.00
   5   2   6  587.89   56.31
  -5   2  -6  639.23   52.88
  -5   2  -6  589.25   54.51
  -6  -2  -6  719.15   68.04
   6  -2   6  729.45   66.04
  -6  -2  -6  584.73   67.14
  -6  -2  -6  797.58   73.82
   6  -2   6  788.42   68.37
   6   2   6  746.15   69.50
   6   2   6  722.19   68.06
  -6   2  -6  660.00   64.76
  -6   2  -6  841.55   70.21
  -6   2  -6  716.08   67.05
  -7  -2  -6  170.78   19.18
   7  -2   6  184.10   16.98
  -7  -2  -6  136.70   18.65
   7  -2   6  113.80   18.74
   7   2   6  139.65   18.88
   7   2   6  159.26   20.50
  -7   2  -6  134.69   18.69
   7   2   6  158.77   27.48
  -7   2  -6  163.56   21.22
  -8  -2  -6  407.13   42.05
  -8  -2  -6  473.42   50.63
   8  -2   6  447.37   48.96
   8  -2   6  426.36   39.58
  -8  -2  -6  397.27   41.22
   8  -2   6  418.22   42.30
   8   2   6  423.35   51.01
  -8   2  -6  382.36   40.56
  -8   2  -6  401.01   43.54
   8   2   6  400.26   43.81
   9  -2   6   28.16   16.38
   9  -2   6   30.93    7.36
   9  -2   6   36.31   10.96
  -9  -2  -6   43.50   10.50
  -9  -2  -6   26.75    9.56
   9   2   6   73.83   13.60
  -9   2  -6   26.82    7.90
   9   2   6   54.70   21.20
   9   2   6   24.56   10.54
  10  -2   6  188.87   24.65
 -10  -2  -6  229.91   28.03
 -10  -2  -6  263.76   33.40
 -10  -2  -6  255.73   39.61
  10  -2   6  288.19   31.13
  10   2   6  280.21   44.16
 -10   2  -6  248.98   31.73
  10   2   6  257.92   32.04
  11  -2   6  190.82   29.42
  11  -2   6  153.66   22.82
  11  -2   6  211.04   37.50
 -11  -2  -6  226.84   38.84
 -11  -2  -6  212.40   27.71
 -11   2  -6  231.04   31.46
  11   2   6  244.24   33.18
  11   2   6  258.34   29.45
 -11   2  -6  228.19   25.39
  11   2   6  233.93   42.41
 -12  -2  -6   57.79   16.07
  12  -2   6   59.14   17.96
 -12  -2  -6   34.27   26.89
  12   2   6   99.47   34.07
 -12   2  -6   72.18   21.15
  12   2   6   58.20   19.08
 -12   2  -6   65.77   13.76
 -13  -2  -6   32.38   30.85
 -13  -2  -6   36.98   15.35
  13  -2   6   62.64   20.76
  13   2   6   57.07   22.19
 -13   2  -6   42.40   22.80
  13   2   6  -27.74   36.26
 -13   2  -6   58.09   16.35
 -12  -3   6   58.27   15.71
  12  -3  -6   71.91   14.08
 -12  -3   6   77.03   33.69
  12   3  -6   50.32   19.44
  12   3  -6   62.67   32.95
 -11  -3   6   87.82   33.78
 -11  -3   6   77.92   16.30
  11  -3  -6   88.15   15.23
  11   3  -6   89.93   29.14
  11   3  -6   87.19   19.49
  10  -3  -6  190.48   23.62
  10  -3  -6  183.92   21.71
 -10  -3   6  207.90   42.98
 -10  -3   6  233.54   26.97
  10   3  -6  182.01   27.24
  10   3  -6  209.79   38.21
   9   3  -6  169.52   22.74
  -8  -3   6  253.64   34.90
  -8  -3   6  346.23   53.31
   8   3  -6  443.49   46.38
   8   3  -6  437.12   41.21
  -7  -3   6 1404.00  124.56
  -7  -3   6 1436.53  132.81
   7   3  -6 1233.59  124.37
  -6  -3   6   10.41    6.14
  -6  -3   6   22.40   14.39
   6  -3  -6   22.99    5.21
   6   3  -6   22.46    7.43
   6   3  -6   33.04   13.44
   5  -3  -6 1217.25  108.31
  -5  -3   6 1155.50  116.99
  -5   3   6 1142.39  107.19
   5   3  -6 1291.31  111.35
   5   3  -6 1218.50  115.87
  -4  -3   6  534.82   58.50
   4  -3  -6  516.08   49.66
   4  -3  -6  529.79   50.79
   4  -3  -6  575.83   50.79
  -4   3   6  553.88   49.64
   4   3  -6  561.70   52.65
   3  -3  -6 1145.36   98.34
   3  -3  -6 1133.66   96.86
  -3  -3   6 1024.48  103.78
   3   3  -6 1150.54  103.26
  -3   3   6 1041.95   96.59
  -3   3   6  958.32   98.07
   2  -3  -6 1120.75  106.66
  -2  -3   6 1234.30  113.40
   2  -3  -6 1161.66  108.52
  -2   3   6 1196.03  108.83
  -2   3   6 1158.40  106.69
   2   3  -6 1300.00  112.69
  -1  -3   6 7962.51  690.51
   1  -3  -6 7478.21  684.50
   1  -3  -6 7116.64  684.86
   1  -3  -6 7162.29  686.63
  -1   3   6 8507.32  684.29
  -1   3   6 7473.16  684.61
  -1   3   6 8180.84  687.16
   1   3  -6 7993.44  689.48
   0  -3  -6    0.87    5.01
   0  -3  -6    2.34    2.62
   0  -3   6    7.55    6.71
   0  -3  -6    0.73    3.32
   0  -3   6    1.00    3.28
   0   3   6    5.14    4.98
   0   3  -6    5.43    4.27
   0   3   6   -2.03    2.94
   0   3   6    0.30    3.17
   0   3  -6   -7.00    5.79
  -1  -3  -6 6792.18  648.53
  -1  -3  -6 7789.70  645.86
  -1  -3  -6 7617.04  646.10
   1  -3   6 7022.45  645.67
  -1   3  -6 7395.81  649.28
   1   3   6 7200.01  645.83
   1   3   6 7316.99  648.72
  -1   3  -6 7387.35  646.15
   1   3   6 7002.65  646.06
   2  -3   6 1217.07  105.13
  -2  -3  -6 1140.13  104.28
  -2  -3  -6 1166.63  108.34
  -2  -3  -6 1025.45  104.11
   2  -3   6 1229.32  104.03
   2   3   6 1197.49  104.57
  -2   3  -6 1104.98  107.24
  -2   3  -6 1123.64  107.30
  -2   3  -6 1174.02  103.75
   2   3   6  998.72  104.43
   2   3   6 1211.20  108.21
   3  -3   6 1165.94  106.28
  -3  -3  -6 1346.98  111.66
  -3  -3  -6 1101.34  105.99
   3  -3   6 1120.72  105.05
  -3  -3  -6 1017.40  105.75
  -3   3  -6 1226.29  104.35
  -3   3  -6 1014.48  108.18
   3   3   6 1087.96  109.90
   3   3   6 1320.91  107.34
   3   3   6 1183.71  106.38
  -3   3  -6 1213.70  108.83
   4  -3   6  507.14   48.84
  -4  -3  -6  603.30   56.30
  -4  -3  -6  523.42   50.57
   4  -3   6  514.42   50.37
   4   3   6  538.54   55.98
   4   3   6  487.81   51.14
   4   3   6  474.29   50.41
  -4   3  -6  562.66   47.44
  -4   3  -6  480.31   51.69
  -4   3  -6  554.23   49.42
   5  -3   6 1165.11  100.36
  -5  -3  -6 1164.33  108.21
   5  -3   6 1135.70  103.57
  -5  -3  -6 1152.80  102.82
  -5   3  -6 1115.54  101.03
   5   3   6  975.36  102.28
   5   3   6 1177.52  103.98
   5   3   6  973.20  107.24
  -6  -3  -6   18.66   11.48
  -6  -3  -6   18.14    7.59
   6  -3   6   11.01    6.88
   6  -3   6   19.60    4.68
  -6  -3  -6   31.96    8.83
   6   3   6   21.68    7.24
  -6   3  -6   12.99    5.24
  -6   3  -6   15.92    8.33
   6   3   6   28.60    9.56
   6   3   6   14.63   11.90
  -7  -3  -6 1427.49  129.04
   7  -3   6 1339.71  121.67
  -7  -3  -6 1273.80  121.42
   7  -3   6 1271.79  118.52
  -7  -3  -6 1217.03  121.69
   7   3   6 1413.39  122.38
   7   3   6 1374.22  139.61
  -7   3  -6 1364.56  122.15
  -7   3  -6 1151.30  119.25
   7   3   6 1507.36  124.31
   8  -3   6  382.02   41.58
  -8  -3  -6  451.14   41.48
   8  -3   6  345.18   49.87
  -8  -3  -6  421.59   50.26
  -8  -3  -6  441.75   42.47
   8  -3   6  374.63   37.71
  -8   3  -6  404.21   39.08
   8   3   6  352.80   49.96
  -8   3  -6  412.03   41.96
   9  -3   6  206.87   27.52
  -9  -3  -6  209.03   31.99
   9  -3   6  249.55   35.46
  -9  -3  -6  239.42   27.77
   9  -3   6  191.18   22.53
  -9   3  -6  273.58   28.71
   9   3   6  234.56   30.14
   9   3   6  262.72   41.38
  10  -3   6  182.18   18.50
 -10  -3  -6  145.95   23.56
 -10  -3  -6  178.18   34.60
  10  -3   6  184.68   25.92
  10   3   6  186.56   28.73
 -10   3  -6  178.92   23.16
  10   3   6  161.10   37.16
  10   3   6  131.05   22.32
 -10   3  -6  180.40   25.45
 -11  -3  -6   85.92   17.12
 -11  -3  -6  145.64   33.80
  11  -3   6   69.27   18.37
  11   3   6   55.10   30.82
  11   3   6   64.34   19.52
 -11   3  -6   93.61   19.22
 -12  -3  -6  138.46   37.97
  12  -3   6   40.85   20.55
 -12  -3  -6  106.43   19.95
  12   3   6  119.85   37.89
  12   3   6   94.47   34.98
 -12  -4   6   10.23   14.18
  12  -4  -6   17.10   11.92
 -12  -4   6   46.69   41.54
  12   4  -6   49.38   20.06
 -11  -4   6   18.78   32.38
  11  -4  -6   20.29    8.62
 -11  -4   6   19.81   12.57
  11   4  -6   31.74   15.55
 -10  -4   6  119.12   20.09
 -10  -4   6  103.86   33.84
  10   4  -6  115.53   21.06
  10   4  -6   80.58   27.42
  -9  -4   6  110.73   31.53
  -9  -4   6   90.20   17.24
   9   4  -6   93.13   19.07
   9   4  -6   66.12   25.26
  -8  -4   6   76.36   14.94
   8   4  -6   69.13   21.27
   8   4  -6   75.54   16.09
  -7  -4   6  376.34   40.45
  -7  -4   6  412.96   51.88
   7   4  -6  367.99   47.77
  -6  -4   6  288.20   44.95
  -6  -4   6  365.05   34.62
   6   4  -6  314.96   34.00
   6   4  -6  241.39   40.68
   5  -4  -6  145.10   15.64
  -5  -4   6  162.58   19.76
  -5  -4   6  141.78   28.24
   5   4  -6  150.83   27.05
  -5   4   6  145.25   14.17
   5   4  -6  153.96   19.38
  -4  -4   6 2244.00  219.99
   4  -4  -6 2453.22  210.62
  -4   4   6 2460.43  210.43
   4   4  -6 2180.94  218.19
   4   4  -6 2389.66  213.95
   3  -4  -6    6.84    4.52
  -3  -4   6    6.31   11.38
   3  -4  -6    3.82    3.31
   3   4  -6    5.74    4.53
  -3   4   6    4.26    4.66
  -3   4   6    4.78    3.10
   3   4  -6    7.31    9.01
   2  -4  -6 2453.93  215.57
   2  -4  -6 2459.14  217.16
  -2  -4   6 2356.79  222.56
  -2   4   6 2334.61  215.09
   2   4  -6 2397.36  216.68
   2   4  -6 2592.60  221.81
  -2   4   6 2295.60  217.01
   1  -4  -6  146.34   16.61
  -1  -4   6  209.38   28.04
   1  -4  -6  132.26   18.50
  -1   4   6  173.94   19.41
  -1   4   6  128.02   14.74
   1   4  -6  148.87   23.13
  -1   4   6  148.86   16.31
   1   4  -6  156.78   17.01
   0  -4   6  521.22   55.18
   0  -4  -6  533.86   49.86
   0  -4  -6  517.58   49.47
   0  -4  -6  601.54   53.89
   0   4   6  496.94   49.34
   0   4  -6  513.01   49.32
   0   4  -6  523.40   54.25
   0   4   6  511.07   49.80
   0   4  -6  559.13   51.22
   0   4   6  493.60   52.26
  -1  -4  -6  158.40   17.52
  -1  -4  -6  163.91   18.02
   1  -4   6  158.91   17.84
  -1  -4  -6  145.46   23.36
   1   4   6  134.14   22.97
  -1   4  -6  175.77   16.50
   1   4   6  125.68   17.30
   1   4   6  157.04   23.35
  -1   4  -6  148.67   23.00
  -1   4  -6  150.48   18.01
  -2  -4  -6 2424.42  219.31
   2  -4   6 2442.56  218.79
  -2  -4  -6 2598.68  219.70
   2   4   6 2457.67  223.42
  -2   4  -6 2467.31  217.18
  -2   4  -6 2363.08  222.28
  -2   4  -6 2489.52  222.81
   2   4   6 2206.27  219.41
  -2   4  -6 2501.88  218.17
   3  -4   6    7.01    6.02
  -3  -4  -6    9.91    4.78
  -3  -4  -6   -0.83    5.39
   3  -4   6    4.98    4.26
  -3  -4  -6   14.17   10.56
  -3   4  -6   -2.47    6.45
  -3   4  -6   12.15    8.15
   3   4   6    6.56    9.38
   3   4   6    4.30    5.43
  -3   4  -6    3.49    2.13
   3   4   6    8.01    6.42
  -3   4  -6    4.04    2.81
   4  -4   6 2300.41  212.44
  -4  -4  -6 2624.97  213.32
  -4  -4  -6 2465.48  218.77
  -4  -4  -6 2536.56  213.27
   4  -4   6 2272.43  210.83
  -4   4  -6 2320.80  214.82
  -4   4  -6 2380.09  214.47
   4   4   6 2062.30  212.47
   4   4   6 2420.97  213.78
   4   4   6 2205.07  217.71
  -5  -4  -6  165.17   27.41
  -5  -4  -6  129.34   17.48
   5  -4   6  133.00   17.65
   5  -4   6  150.77   15.46
  -5  -4  -6  113.35   18.01
   5   4   6  153.34   19.55
   5   4   6  126.76   18.53
   5   4   6  102.74   23.88
  -5   4  -6  147.18   19.23
  -5   4  -6  114.42   22.19
   6  -4   6  269.42   28.75
  -6  -4  -6  318.61   38.50
   6  -4   6  232.20   25.01
  -6  -4  -6  291.40   29.69
  -6   4  -6  235.00   30.96
   6   4   6  247.78   39.11
   6   4   6  309.57   31.75
  -6   4  -6  269.43   28.93
   6   4   6  227.26   29.11
  -7  -4  -6  465.00   42.16
   7  -4   6  371.28   40.50
  -7  -4  -6  357.64   49.33
  -7  -4  -6  427.18   42.17
   7  -4   6  428.80   36.95
   7   4   6  387.71   50.44
  -7   4  -6  378.72   40.04
   7   4   6  384.36   52.24
   7   4   6  295.49   40.63
   8  -4   6   90.53   16.16
  -8  -4  -6   79.79   18.52
  -8  -4  -6   75.52   14.82
   8  -4   6   81.74    9.86
  -8  -4  -6   85.78   25.78
   8   4   6   92.21   27.11
  -8   4  -6   67.91   13.79
   8   4   6   50.64   14.06
   8   4   6   80.20   15.52
  -9  -4  -6   80.69   17.66
   9  -4   6  106.59   17.86
  -9  -4  -6   45.61   23.50
   9  -4   6   96.10   10.68
  -9   4  -6   90.26   15.17
   9   4   6   60.24   25.76
   9   4   6  102.36   21.44
 -10  -4  -6  120.15   21.83
 -10  -4  -6  114.14   31.00
  10  -4   6  122.39   20.96
  10   4   6  173.26   38.05
  10   4   6   94.90   20.79
 -11  -4  -6   20.53   13.87
 -11  -4  -6   21.71   28.09
  11  -4   6   25.23   15.94
 -11   4  -6   33.25   12.37
  11   4   6   35.30   16.20
  12  -4   6   42.94   32.78
 -12  -4  -6    7.21   17.10
 -12  -4  -6    9.83   35.13
  12   4   6   21.51   21.92
  12   4   6   58.60   41.81
 -12   4  -6   53.78   15.12
 -11  -5   6   59.98   41.59
  11   5  -6    1.96   33.26
  11   5  -6   43.63   17.44
 -10  -5   6   93.33   36.97
 -10  -5   6   29.70   14.32
  10   5  -6   66.19   18.92
  10   5  -6   87.75   34.09
  -9  -5   6  142.37   38.25
  -9  -5   6  135.24   22.08
   9   5  -6  127.91   23.98
  -8  -5   6  150.67   32.93
  -8  -5   6  101.40   18.24
   8   5  -6   92.30   19.00
   8   5  -6   70.06   26.31
   7  -5  -6  328.40   32.65
  -7  -5   6  345.20   38.07
  -7  -5   6  427.72   53.64
   7   5  -6  346.73   49.59
   7   5  -6  342.91   39.34
  -6  -5   6  287.22   45.98
   6  -5  -6  265.95   26.98
  -6  -5   6  293.46   32.32
   6   5  -6  283.76   35.12
  -5  -5   6  183.64   36.65
   5  -5  -6  198.50   19.73
  -5  -5   6  178.34   24.69
   5  -5  -6  240.64   21.80
   5   5  -6  205.76   25.34
   5   5  -6  281.39   37.68
  -4  -5   6  134.62   27.52
   4  -5  -6  105.14   13.70
  -4  -5   6   85.45   15.80
   4   5  -6  127.81   25.50
  -4   5   6  126.97   12.56
   4   5  -6  106.29   17.17
  -3  -5   6  578.64   63.04
   3  -5  -6  672.62   60.95
  -3  -5   6  539.91   68.94
   3  -5  -6  685.49   60.38
   3   5  -6  754.25   63.70
  -3   5   6  663.37   60.25
   3   5  -6  600.39   68.20
  -2  -5   6   40.92   16.72
   2  -5  -6   43.35   12.13
   2  -5  -6   79.74   10.97
   2  -5  -6   56.81    9.01
   2   5  -6   67.87   11.18
  -2   5   6   46.65   13.06
   2   5  -6   48.68   16.45
  -2   5   6   69.67   10.16
  -1  -5   6  250.28   34.31
   1  -5  -6  286.24   26.38
   1   5  -6  268.16   31.25
   1   5  -6  222.85   25.73
   1   5  -6  225.66   33.65
  -1   5   6  233.14   25.59
  -1   5   6  255.74   23.89
  -1   5   6  237.07   28.47
   0  -5  -6   -0.36    4.71
   0  -5  -6   -0.35    7.97
   0  -5   6    9.97   11.18
   0   5  -6   -1.56    3.84
   0   5  -6    1.77    6.28
   0   5  -6    4.66    9.11
   0   5   6   -0.02    7.15
   0   5   6   -2.16    4.38
   0   5   6    0.19    4.61
  -1  -5  -6  232.46   28.04
  -1  -5  -6  285.75   32.27
  -1  -5  -6  259.49   26.63
   1  -5   6  253.26   26.70
  -1   5  -6  251.78   26.43
   1   5   6  239.26   26.40
  -1   5  -6  244.86   24.62
   1   5   6  220.48   26.29
   1   5   6  245.96   30.73
  -1   5  -6  254.39   31.00
  -2  -5  -6   59.67   10.99
   2  -5   6   71.60   11.96
  -2  -5  -6   66.88   12.37
  -2  -5  -6   86.89   18.71
   2   5   6   77.15   12.90
   2   5   6   70.35   16.50
   2   5   6   54.61   11.30
  -2   5  -6   56.46    8.27
  -2   5  -6   77.93   10.32
  -2   5  -6   42.36   13.52
   3  -5   6  594.63   56.80
  -3  -5  -6  568.25   57.78
  -3  -5  -6  697.01   65.42
  -3  -5  -6  696.44   58.95
   3   5   6  514.23   62.35
  -3   5  -6  668.65   61.18
   3   5   6  541.10   58.15
   3   5   6  500.84   57.81
  -3   5  -6  662.73   61.89
  -4  -5  -6  124.07   18.64
  -4  -5  -6  133.52   26.80
   4  -5   6  124.62   18.61
   4  -5   6  142.30   16.53
  -4   5  -6  137.77   21.04
   4   5   6  155.72   19.51
  -4   5  -6  116.17   19.72
   4   5   6  111.53   23.66
   5  -5   6  169.30   19.97
  -5  -5  -6  241.73   24.85
   5  -5   6  169.27   22.69
  -5  -5  -6  230.63   36.48
  -5   5  -6  198.78   24.28
  -5   5  -6  230.91   25.56
   5   5   6  145.55   30.96
   5   5   6  187.38   24.81
   5   5   6  152.35   24.20
  -6  -5  -6  273.22   41.03
  -6  -5  -6  277.00   29.41
   6  -5   6  212.09   23.90
   6  -5   6  214.23   27.91
  -6   5  -6  283.64   29.54
  -6   5  -6  248.36   28.09
   6   5   6  257.48   30.42
   6   5   6  227.03   39.95
  -7  -5  -6  407.80   51.89
  -7  -5  -6  295.52   34.47
   7  -5   6  290.78   27.99
   7  -5   6  300.70   33.47
  -7   5  -6  267.30   32.56
   7   5   6  227.32   51.03
   7   5   6  263.29   34.79
  -7   5  -6  331.44   31.85
   8  -5   6  112.67   20.31
  -8  -5  -6  152.28   22.15
  -8  -5  -6  121.63   32.87
   8   5   6  108.64   22.84
   8   5   6   95.92   48.12
   9  -5   6   71.38   17.65
  -9  -5  -6  113.61   20.32
  -9  -5  -6   45.28   31.65
   9   5   6   85.16   21.43
  -9   5  -6   98.68   13.75
  -9   5  -6   99.27   15.64
   9   5   6   91.47   33.14
 -10  -5  -6   62.92   33.48
 -10  -5  -6   51.53   15.19
  10   5   6   39.28   18.83
 -10   5  -6   57.26    9.98
 -10   5  -6   52.83   11.38
  10   5   6   96.59   60.69
  11  -5   6   28.70   20.73
 -11  -5  -6   89.62   43.79
  11   5   6   19.79   18.94
  11   5   6   52.13   38.33
 -10  -6   6   67.07   44.18
 -10  -6   6   56.75   16.90
  10   6  -6   73.19   21.94
  10   6  -6   23.77   35.78
  -9  -6   6  125.50   22.47
  -9  -6   6   65.85   38.17
   9   6  -6   36.15   31.03
   9   6  -6   85.36   22.30
  -8  -6   6  239.39   32.33
  -8  -6   6  235.87   49.65
   8   6  -6  210.65   43.83
   8   6  -6  198.97   31.20
  -7  -6   6   11.95   27.12
  -7  -6   6   14.82   11.09
   7  -6  -6   14.73    6.30
   7   6  -6   50.49   25.40
   7   6  -6   19.96   11.99
   6  -6  -6  183.84   20.45
  -6  -6   6  177.40   38.73
   6   6  -6  215.84   26.74
   6   6  -6  166.41   34.04
  -5  -6   6  -28.88   21.25
  -5  -6   6   -6.27    8.25
   5  -6  -6    6.30    3.57
   5  -6  -6   -7.55    5.48
   5   6  -6    1.14    9.09
   5   6  -6   12.72   17.98
  -4  -6   6   74.24   15.32
   4  -6  -6   97.45   12.06
  -4  -6   6   68.88   25.07
   4  -6  -6   99.23   12.93
  -4   6   6   86.42   12.77
   4   6  -6  101.47   17.95
   4   6  -6   76.33   24.15
   3  -6  -6   62.54   11.13
  -3  -6   6   87.70   15.51
  -3  -6   6   94.83   25.92
   3  -6  -6   69.24   10.74
  -3   6   6   68.87   13.22
   3   6  -6   61.70   13.67
   3   6  -6   72.87   21.76
   2  -6  -6  149.35   19.82
  -2  -6   6  239.53   24.94
  -2  -6   6  184.83   33.74
   2  -6  -6  173.35   21.27
  -2   6   6  193.50   24.15
   2   6  -6  160.23   21.87
  -2   6   6  216.56   21.15
   2   6  -6  186.32   31.38
  -1  -6   6  135.98   28.11
   1  -6  -6  152.45   18.14
   1  -6  -6  157.59   16.89
  -1  -6   6  104.95   19.79
   1  -6  -6  135.98   21.28
  -1   6   6  120.61   20.14
   1   6  -6  111.89   19.82
   1   6  -6   87.64   22.00
   1   6  -6  138.68   17.35
  -1   6   6  143.79   17.08
   0  -6   6  706.87   72.38
   0  -6  -6  669.09   63.43
   0  -6  -6  640.94   67.30
   0  -6  -6  673.19   62.94
   0   6  -6  679.56   62.07
   0   6  -6  584.85   68.12
   0   6  -6  668.93   64.17
   0   6   6  642.91   61.65
   0   6   6  676.45   67.17
   0   6   6  656.84   63.21
   1  -6   6  119.22   18.23
  -1  -6  -6   83.94   19.98
  -1  -6  -6  126.32   18.17
   1  -6   6  104.00   23.78
   1   6   6  163.23   24.44
  -1   6  -6  114.19   16.54
  -1   6  -6  105.61   21.29
   1   6   6  120.91   18.01
  -1   6  -6  126.69   14.35
   1   6   6  116.36   16.66
  -2  -6  -6  191.64   30.95
   2  -6   6  218.82   22.84
  -2  -6  -6  194.17   22.49
  -2  -6  -6  157.42   22.14
   2   6   6  198.81   22.77
  -2   6  -6  161.09   18.62
  -2   6  -6  192.73   28.22
   2   6   6  168.38   27.78
   2   6   6  182.93   22.65
  -2   6  -6  161.94   17.62
   3  -6   6   76.70   13.51
  -3  -6  -6   94.06   22.85
  -3  -6  -6   70.79   14.08
  -3   6  -6   93.81   16.81
   3   6   6   84.66   15.65
  -3   6  -6   63.06   17.05
   3   6   6   44.17   17.80
   3   6   6   89.24   14.90
  -4  -6  -6  142.08   28.35
   4  -6   6   84.61   13.60
  -4  -6  -6  107.20   23.60
   4   6   6   89.91   16.70
  -4   6  -6   79.34   18.69
   4   6   6  103.11   25.33
   4   6   6   89.90   16.69
  -4   6  -6  116.28   18.64
   5  -6   6    2.57    6.05
  -5  -6  -6    2.63    8.55
  -5  -6  -6   15.43   18.74
  -5   6  -6   -4.97    8.28
  -5   6  -6   -0.68   10.26
   5   6   6    7.43    9.87
   5   6   6    6.36   17.30
   6  -6   6  189.20   28.18
  -6  -6  -6  229.92   29.25
  -6  -6  -6  273.59   43.49
   6  -6   6  205.82   23.03
  -6   6  -6  242.67   28.05
   6   6   6  258.34   42.41
  -6   6  -6  237.47   27.22
   6   6   6  203.71   30.69
  -7  -6  -6   -5.12   24.30
   7  -6   6   14.94   12.31
   7  -6   6   16.07    4.74
   7  -6   6   23.30    4.75
  -7  -6  -6   27.40   11.65
   7   6   6   15.84   13.94
  -7   6  -6   15.87    8.06
   7   6   6   13.36   23.96
  -8  -6  -6  269.32   46.59
  -8  -6  -6  255.01   31.55
   8   6   6  222.89   33.51
  -8   6  -6  211.81   22.76
  -8   6  -6  234.16   23.01
  -9  -6  -6   67.41   18.32
  -9  -6  -6  144.19   38.53
   9  -6   6   66.88   19.36
   9   6   6   91.12   35.46
   9   6   6   80.92   22.72
 -10  -6  -6  175.57   45.50
 -10  -6  -6   86.80   21.47
  10  -6   6   47.17   20.52
  10   6   6   59.88   25.09
  10   6   6   74.03   41.38
  -8  -7   6    5.98   39.41
  -8  -7   6   23.27   16.70
   8   7  -6   71.34   20.46
   8   7  -6   30.59   33.23
  -7  -7   6   26.67   15.15
  -7  -7   6   -2.90   34.02
   7   7  -6   17.19   32.83
   7   7  -6    7.44   16.04
  -6  -7   6  111.90   22.09
   6  -7  -6   89.46   12.87
  -6  -7   6   79.52   36.48
   6   7  -6   73.49   30.81
   6   7  -6   80.89   20.45
   5  -7  -6  332.83   29.87
   5  -7  -6  276.96   31.96
  -5  -7   6  341.76   38.85
  -5  -7   6  291.71   52.11
   5   7  -6  315.58   37.51
   5   7  -6  265.35   47.48
   4  -7  -6    2.91    8.08
  -4  -7   6   -9.68    9.14
  -4  -7   6   14.16   25.16
   4   7  -6    3.87   10.71
   4   7  -6    5.12   21.34
  -4   7   6   11.60    7.59
   3  -7  -6  463.72   53.01
   3  -7  -6  563.85   52.20
  -3  -7   6  559.39   56.83
  -3  -7   6  616.92   69.37
  -3   7   6  584.46   55.40
   3   7  -6  555.79   65.06
   3   7  -6  537.45   55.40
   2  -7  -6   82.55   12.61
   2  -7  -6   70.51   13.65
  -2  -7   6   64.51   15.49
  -2  -7   6   62.71   25.82
  -2   7   6   78.66   16.73
   2   7  -6   81.23   18.64
   2   7  -6   79.34   14.36
   2   7  -6   65.90   23.24
  -1  -7   6   93.30   28.99
  -1  -7   6   80.15   16.13
   1  -7  -6  106.61   16.73
   1  -7  -6  103.12   15.62
   1   7  -6  133.07   17.07
  -1   7   6  109.89   20.70
   1   7  -6  124.45   20.37
   1   7  -6   93.43   23.91
   0  -7   6    6.20    8.10
   0  -7  -6   -6.39    6.02
   0  -7  -6  -14.70    8.54
   0   7  -6   -8.34   13.47
   0   7   6   -9.67   11.57
   0   7  -6   -0.80    6.17
  -1  -7  -6  154.18   19.76
   1  -7   6  113.22   18.91
   1  -7   6  109.71   17.86
  -1  -7  -6  119.87   19.58
   1   7   6  117.61   23.79
  -1   7  -6  138.72   17.40
   1   7   6  135.65   19.91
  -1   7  -6   96.38   23.52
   1   7   6  109.98   19.95
   2  -7   6   97.58   16.45
  -2  -7  -6  141.53   24.70
  -2  -7  -6   75.12   15.78
   2  -7   6   59.74   12.69
   2   7   6  103.19   17.21
  -2   7  -6   72.06   20.55
   2   7   6   85.31   15.60
  -2   7  -6   83.21   19.91
   2   7   6   67.24   21.38
   3  -7   6  567.59   54.90
   3  -7   6  492.10   52.91
  -3  -7  -6  567.45   56.09
   3   7   6  597.18   56.72
   3   7   6  569.86   64.11
  -3   7  -6  525.11   57.80
   3   7   6  543.76   57.50
   4  -7   6   -0.49    9.62
  -4  -7  -6    6.78    9.55
   4  -7   6   -0.80    5.86
  -4   7  -6   -0.96   14.29
  -4   7  -6  -12.20   10.29
   4   7   6    3.27   18.11
   4   7   6    0.79   11.42
  -5  -7  -6  412.29   40.88
   5  -7   6  340.37   33.66
   5  -7   6  321.59   34.90
  -5   7  -6  342.67   37.94
   5   7   6  326.00   39.39
  -5   7  -6  296.65   38.97
   5   7   6  354.91   52.46
   6  -7   6  121.72   13.80
  -6  -7  -6   72.09   17.97
   6   7   6   96.61   20.84
   6   7   6  111.69   31.59
  -6   7  -6   54.55   14.55
   7  -7   6   42.18    8.67
  -7  -7  -6   16.71   14.49
   7  -7   6   41.95    6.20
   7   7   6   47.26   19.62
  -7   7  -6   36.66    7.98
   7   7   6   10.63   29.57
  -8  -7  -6    5.28   14.31
  -8  -7  -6   37.43   58.57
   8   7   6   65.29   21.20
   8   7   6   67.71   37.27
  -6  -8   6   41.60   23.08
  -6  -8   6   80.06   43.83
   6   8  -6    7.54   15.60
   6   8  -6  -25.81   44.65
  -5  -8   6   75.48   39.81
   5  -8  -6   46.91    8.41
  -5  -8   6   44.48   17.87
   5   8  -6   41.21   17.22
   4  -8  -6  106.97   14.53
  -4  -8   6  150.60   24.48
  -4  -8   6   90.44   41.85
   4  -8  -6   80.44   16.07
   4   8  -6   71.46   18.53
   3  -8  -6   16.94   11.58
  -3  -8   6   -4.21   45.04
  -3  -8   6   24.47   12.93
  -2  -8   6  138.51   43.80
  -2  -8   6  275.47   31.66
   2  -8  -6  205.56   25.11
   2   8  -6  204.19   31.65
  -2   8   6  185.16   28.79
   2   8  -6  204.18   26.58
  -1  -8   6   23.82   28.61
   1  -8  -6    9.91    8.67
  -1  -8   6   34.61   13.03
   1  -8  -6    4.59   12.46
   1   8  -6   36.24   13.40
   1   8  -6   27.08   15.49
  -1   8   6   15.54   15.43
   0  -8   6  159.38   22.54
   0  -8  -6  133.74   21.38
   0  -8  -6  115.81   18.95
   0  -8   6  125.64   33.15
   0   8   6  146.40   27.63
   0   8  -6  146.90   30.40
   0   8  -6   87.57   29.26
  -1  -8  -6   25.57   11.16
   1  -8   6   27.70   13.94
  -1  -8  -6   19.86   16.82
   1  -8   6   32.35   11.21
  -1  -8  -6   30.44   21.11
  -1   8  -6   21.23    6.80
  -1   8  -6   19.18    8.00
  -1   8  -6   31.06   19.12
   1   8   6   -1.15   17.61
  -2  -8  -6  267.38   33.57
   2  -8   6  207.94   28.39
   2  -8   6  252.11   32.46
  -2  -8  -6  248.07   30.58
  -2  -8  -6  272.67   43.34
   2   8   6  267.49   30.87
   2   8   6  175.72   35.97
  -2   8  -6  213.74   37.52
  -2   8  -6  235.72   35.99
  -3  -8  -6   36.35   12.68
   3  -8   6   24.70    8.81
  -3  -8  -6   39.45   25.59
   3  -8   6    3.30   12.41
  -3   8  -6    6.73   19.32
  -3   8  -6   25.62   15.86
   3   8   6   -3.03   22.17
   3   8   6   32.28   14.38
  -4  -8  -6  100.85   19.64
   4  -8   6   85.62   17.35
  -4  -8  -6  119.09   32.94
  -4   8  -6   75.25   23.58
  -4   8  -6   96.51   19.21
   4   8   6   85.12   30.29
  -5  -8  -6   38.63   15.83
  -5  -8  -6   -1.58   32.59
   5  -8   6   27.76   10.26
  -5   8  -6   15.39   15.73
   5   8   6   50.64   17.70
   5   8   6   63.33   30.56
  -6  -8  -6   71.05   40.86
  -6  -8  -6   40.17   30.27
   6   8   6   22.88   19.73
  -6   8  -6   40.83   12.71
   6   8   6   45.12   34.71
  -3  -9   6   39.65   18.04
   3  -9  -6   20.95   11.60
   3   9  -6   18.56   15.56
  -2  -9   6   84.47   19.89
   2  -9  -6   79.64   15.78
   2  -9  -6   94.70   19.60
   2   9  -6   80.45   24.75
   2   9  -6   51.66   15.72
  -1  -9   6   42.50   18.45
   1  -9  -6  118.30   17.97
   1  -9  -6  118.46   20.74
   1   9  -6   69.32   15.84
   1   9  -6  110.30   22.83
   0  -9  -6  -11.64   17.47
   0  -9   6    1.48   12.42
   0  -9  -6  -14.03   10.76
   0   9  -6   -3.71   13.00
   1  -9   6   84.89   20.88
   1  -9   6   58.71   16.04
  -1  -9  -6   83.32   17.14
  -1   9  -6   60.66   31.30
  -2  -9  -6   45.41   16.69
   2  -9   6   45.68   14.55
  -2   9  -6   82.93   29.99
   3  -9   6   13.20   11.17
  -3  -9  -6   11.93   15.72
   3   9   6    3.45   17.62
  -3   9  -6   27.63   26.31
 -13   0   7   -6.46    9.53
  13   0  -7   39.48   15.10
 -13   0   7  -48.95   27.04
 -13   0   7   -2.77   14.37
 -12   0   7    3.31   11.44
  12   0  -7  -11.74   21.93
 -12   0   7  -12.71   21.85
 -12   0   7   -3.53    8.48
  12   0  -7    8.35   10.94
 -11   0   7   -3.11    6.53
 -11   0   7  -11.20    9.36
 -11   0   7  -18.77   16.51
  11   0  -7    9.69    8.51
 -10   0   7   -3.86    5.56
 -10   0   7  -17.75   15.42
  10   0  -7   -0.03    6.93
   9   0  -7   -1.11   10.92
  -9   0   7   -4.53    4.59
  -8   0   7   -1.78    3.77
  -8   0   7   -3.68   10.61
   7   0  -7   -9.91    7.93
  -7   0   7    3.38    9.69
  -7   0   7   10.70    5.26
  -6   0   7  -12.16    8.42
  -6   0   7    9.62    4.84
  -5   0   7    0.47    4.03
  -5   0   7   11.71    7.39
  -4   0   7    2.70    3.70
   3   0  -7   24.77    8.03
   3   0  -7   -1.93    5.07
  -3   0   7   -2.18    2.70
   2   0  -7    0.58    2.02
   2   0  -7    6.91    5.45
   2   0  -7    3.64    4.47
  -2   0   7   -2.05    2.28
   1   0  -7   -1.02    4.10
  -1   0   7   -1.27    4.84
   1   0  -7    0.43    2.05
   1   0  -7    1.82    3.14
  -1   0   7   -0.35    2.36
   0   0  -7    4.24    2.20
   0   0   7    3.22    2.90
   0   0  -7    6.79    3.78
   0   0   7    9.05    5.34
   0   0  -7    6.39    4.96
   0   0   7    3.37    2.31
   1   0   7   -0.18    1.90
  -1   0  -7   -1.93    2.67
   1   0   7    4.98    5.23
   1   0   7    1.16    2.89
   2   0   7    0.53    2.64
   2   0   7    2.45    2.12
  -2   0  -7   -0.01    2.66
   2   0   7    1.28    4.51
  -2   0  -7   -1.57    2.28
  -3   0  -7    0.47    3.00
   3   0   7   12.77    3.40
  -3   0  -7   13.17    6.18
   3   0   7    6.95    6.38
  -3   0  -7    0.50    2.99
  -4   0  -7    2.98    3.19
   4   0   7    0.45    4.10
  -4   0  -7   -2.42    3.29
  -4   0  -7    4.60    5.45
   4   0   7    3.69    3.13
   4   0   7   -3.86    6.97
   5   0   7    0.90    3.29
   5   0   7   -4.97    4.04
  -5   0  -7   -2.14    6.49
   5   0   7   -7.26    7.81
  -5   0  -7   14.63    5.37
  -5   0  -7    0.10    3.88
  -6   0  -7   -0.80    6.92
   6   0   7   -6.50    4.27
  -6   0  -7   -4.33    3.79
   6   0   7   -3.10    3.35
  -6   0  -7    3.65    3.93
   7   0   7   -2.81    4.29
   7   0   7  -10.55    9.96
  -7   0  -7   -5.99    4.21
   7   0   7    3.75    5.72
  -7   0  -7   -0.27    4.38
   8   0   7   -1.83   13.52
  -8   0  -7   -3.83    4.98
   8   0   7   -6.55    7.24
   8   0   7    3.85    5.30
   9   0   7   -4.56    8.13
   9   0   7   -7.74   14.76
  -9   0  -7    3.62    5.96
  -9   0  -7   -8.19    5.50
   9   0   7    2.24    6.40
  10   0   7   -7.84   18.36
 -10   0  -7   -5.91    6.78
 -10   0  -7    2.33   14.04
  10   0   7    3.24    7.57
  11   0   7    6.06    8.74
  11   0   7   -7.46   12.16
  11   0   7   19.77   23.46
 -11   0  -7  -13.31   16.05
 -11   0  -7  -11.96    8.37
 -12   0  -7   -6.34   20.82
  12   0   7   -6.54   15.28
 -12   0  -7  -15.59    9.80
  12   0   7   -2.31   10.17
 -13   0  -7   -0.55   22.95
  13   0   7   -2.27   19.78
 -13   0  -7   15.72   12.49
 -13  -1   7   14.80   11.75
  13  -1  -7   10.21   13.82
 -13  -1   7   19.93   49.78
 -13   1   7    6.92   25.75
 -13   1   7   -8.94   12.51
 -13   1   7    6.85    8.39
  13   1  -7   -0.73   13.93
  12  -1  -7   16.39   10.89
 -12  -1   7   19.90   24.85
 -12  -1   7   11.86   12.24
 -12   1   7    2.02    7.04
 -12   1   7  -12.39   21.76
  12   1  -7   23.60   13.57
 -11  -1   7  -24.58   19.84
 -11  -1   7   10.23    8.83
  11  -1  -7   -5.90   14.16
  11  -1  -7   11.83    9.01
  11   1  -7   -3.95    8.56
 -11   1   7   -2.53   14.44
 -11   1   7    9.19    7.25
  11   1  -7   -5.07   17.41
 -11   1   7   -0.67   17.22
  10  -1  -7    9.63    7.08
 -10  -1   7   38.58   19.89
 -10  -1   7   16.55    8.21
  10   1  -7   30.48   17.01
 -10   1   7   17.49   17.30
 -10   1   7    0.75    7.49
  10   1  -7   14.60    9.60
  -9  -1   7  102.77   16.46
   9   1  -7  127.46   24.02
  -9   1   7  134.49   15.28
  -9   1   7  107.49   16.32
   9   1  -7  158.35   18.08
  -8  -1   7  250.28   28.15
   8  -1  -7  238.87   31.12
  -8   1   7  307.37   35.49
  -8   1   7  244.18   26.74
  -8   1   7  296.26   28.66
   8   1  -7  366.88   37.12
  -7   1   7  385.92   37.40
   7   1  -7  367.29   42.52
  -6  -1   7  122.44   22.89
  -6   1   7  104.35   18.33
  -6   1   7   97.95   13.78
  -5  -1   7  535.99   54.91
   5  -1  -7  581.85   53.68
   5   1  -7  489.79   52.28
  -5   1   7  487.12   48.53
   4  -1  -7 1108.89  105.45
  -4  -1   7 1234.08  108.02
  -4   1   7 1208.61  102.10
   4   1  -7  942.81  104.56
  -3  -1   7   57.29    8.64
   3  -1  -7   42.33    7.00
  -3  -1   7   33.61   10.92
   3  -1  -7   61.58   12.50
  -3   1   7   54.63    8.15
   3   1  -7   63.72   12.58
   2  -1  -7  292.38   37.59
   2  -1  -7  383.32   35.53
  -2  -1   7  402.27   36.61
   2  -1  -7  361.89   36.15
  -2   1   7  351.58   35.53
   2   1  -7  436.95   40.01
  -2   1   7  431.55   38.76
   1  -1  -7  658.74   62.89
   1  -1  -7  605.93   63.33
  -1  -1   7  791.52   64.02
   1  -1  -7  782.21   66.52
   1   1  -7  719.71   66.83
   1   1  -7  549.20   65.74
  -1   1   7  678.15   62.90
  -1   1   7  624.33   65.41
  -1   1   7  702.82   63.36
   1   1  -7  696.23   64.36
   1   1  -7  744.38   63.47
   0  -1  -7   -1.96    3.02
   0  -1  -7   -4.54    4.21
   0  -1   7    1.05    3.02
   0  -1   7    1.79    2.42
   0  -1  -7    2.57    2.28
   0  -1   7   -2.30    4.18
   0   1   7    4.34    4.41
   0   1   7   -0.26    1.91
   0   1   7    0.95    2.67
   0   1  -7   -0.38    2.40
   0   1  -7   -2.35    2.73
  -1  -1  -7  795.42   64.91
   1  -1   7  762.57   65.74
  -1  -1  -7  577.97   64.59
  -1  -1  -7  573.19   66.34
   1  -1   7  658.98   64.37
   1  -1   7  798.41   68.85
   1   1   7  805.81   65.66
  -1   1  -7  670.25   64.46
  -1   1  -7  636.07   69.75
   1   1   7  721.70   64.25
  -1   1  -7  718.11   65.29
  -2  -1  -7  441.64   40.35
   2  -1   7  354.86   36.03
  -2  -1  -7  399.68   37.04
  -2  -1  -7  370.53   36.46
   2  -1   7  407.26   37.59
  -2   1  -7  394.05   36.66
   2   1   7  360.06   37.13
  -2   1  -7  446.69   40.43
   2   1   7  344.15   35.96
  -2   1  -7  347.54   36.54
  -3  -1  -7   53.58   11.48
  -3  -1  -7   36.47    7.08
  -3  -1  -7   37.09    7.31
   3  -1   7   30.97    7.61
   3  -1   7   81.66   14.48
   3  -1   7   38.80    6.52
  -3   1  -7   39.57    7.07
   3   1   7   50.90    9.07
   3   1   7   57.87    8.15
   3   1   7   55.10   12.23
  -3   1  -7   44.29    7.63
   4  -1   7 1104.41  105.10
  -4  -1  -7 1181.70  106.27
   4  -1   7 1203.14  106.99
  -4  -1  -7 1120.44  106.08
  -4  -1  -7 1108.17  109.41
   4   1   7 1154.73  105.88
   4   1   7 1177.17  107.28
  -4   1  -7 1075.68  105.88
  -4   1  -7 1339.38  105.74
  -5  -1  -7  621.32   53.08
   5  -1   7  506.05   53.19
  -5  -1  -7  539.24   56.57
  -5  -1  -7  573.50   53.06
   5  -1   7  544.19   51.68
   5   1   7  490.31   57.63
   5   1   7  663.21   54.85
  -5   1  -7  526.01   52.77
   5   1   7  543.54   52.50
  -5   1  -7  527.16   51.56
  -5   1  -7  576.50   55.86
  -6  -1  -7   61.60   15.54
   6  -1   7   67.76   10.17
   6  -1   7  112.46   14.96
  -6  -1  -7   65.95   12.75
  -6  -1  -7  106.65   12.52
   6  -1   7   98.00   19.57
   6   1   7   82.00   13.00
  -6   1  -7   76.51   11.89
   6   1   7   83.34   13.84
  -6   1  -7   60.51    9.98
   6   1   7   88.56   19.26
  -6   1  -7   67.81   14.46
  -7  -1  -7  408.74   37.66
   7  -1   7  323.42   43.68
   7  -1   7  377.10   36.61
  -7  -1  -7  400.88   38.31
  -7  -1  -7  365.41   42.45
   7  -1   7  445.41   39.67
  -7   1  -7  375.81   37.67
   7   1   7  351.27   37.59
  -7   1  -7  381.08   41.01
   7   1   7  449.85   40.29
  -7   1  -7  299.09   35.49
   8  -1   7  321.26   28.65
  -8  -1  -7  253.87   29.41
  -8  -1  -7  278.67   35.56
   8  -1   7  298.95   31.22
  -8  -1  -7  259.98   28.71
  -8   1  -7  268.30   29.20
   8   1   7  300.42   29.84
   8   1   7  301.57   31.98
  -8   1  -7  219.24   26.64
   8   1   7  276.52   37.93
   9  -1   7  108.51   15.38
  -9  -1  -7  106.71   16.53
   9  -1   7  107.30   18.88
  -9  -1  -7   93.26   15.67
  -9  -1  -7   90.39   25.29
   9  -1   7   64.08   23.28
   9   1   7  115.70   17.71
   9   1   7  149.25   30.04
  -9   1  -7  144.89   17.91
  -9   1  -7  120.56   13.95
   9   1   7  138.30   20.68
 -10  -1  -7    7.23    8.01
  10  -1   7   22.56   18.83
  10  -1   7   19.78   10.63
 -10  -1  -7    8.65   16.15
 -10  -1  -7   15.99    8.50
  10  -1   7   14.39    7.49
 -10   1  -7   13.16   13.00
  10   1   7   25.83   12.97
  10   1   7    9.28    9.12
 -10   1  -7   20.51    8.41
  10   1   7   30.03   20.78
 -11  -1  -7   18.84   17.71
  11  -1   7   -3.03   12.02
  11  -1   7   12.11    8.36
 -11  -1  -7   16.40   10.80
  11   1   7  -12.54   22.99
 -11   1  -7   17.65   19.85
 -11   1  -7    5.17    9.11
  11   1   7   -6.05   11.89
  11   1   7    2.89    9.91
 -12  -1  -7    1.07   10.23
  12  -1   7   11.90   16.29
  12  -1   7  -16.69   26.85
  12   1   7   -0.44   16.57
  12   1   7   21.55   30.59
  12   1   7   38.17   12.87
 -12   1  -7   -0.52   17.38
 -12   1  -7    1.02   10.84
 -13  -1  -7    2.47   12.23
 -13  -1  -7  -19.80   27.40
  13  -1   7   17.29   19.07
 -13   1  -7    5.85   12.44
  13   1   7  -39.34   19.35
 -13   1  -7    1.43   22.72
 -12  -2   7    7.12   10.44
  12  -2  -7   15.62   10.87
  12  -2  -7   -0.78   15.73
 -12   2   7   -1.46    8.41
 -12   2   7   15.47    5.90
  12   2  -7   19.73   13.78
  12   2  -7  -15.71   27.47
 -11  -2   7    4.26    9.10
  11  -2  -7    5.46    8.14
 -11  -2   7   -0.81   22.63
  11   2  -7   13.54   20.50
 -11   2   7   -1.45    7.47
 -11   2   7    3.23    4.72
  11   2  -7  -12.42    9.72
 -10  -2   7   29.21   20.36
 -10  -2   7   21.93    9.01
  10  -2  -7   16.76   13.83
  10   2  -7   37.47   11.77
 -10   2   7   22.76    7.61
 -10   2   7   30.26    6.18
  10   2  -7    8.43   17.28
   9  -2  -7  120.01   25.88
  -9  -2   7  112.16   28.22
  -9  -2   7  142.87   20.03
   9   2  -7  174.00   30.28
   9   2  -7  128.04   27.65
   8  -2  -7   54.58   15.71
  -8  -2   7   83.38   13.07
  -8  -2   7   90.10   22.96
   8   2  -7  110.70   21.40
   8   2  -7   57.02   12.05
  -8   2   7   69.54    9.20
  -8   2   7   84.09   11.29
  -7  -2   7   68.38   12.11
   7  -2  -7   87.18   16.22
  -7  -2   7   76.51   20.53
   7   2  -7  101.64   14.90
  -7   2   7   76.57   10.95
  -6  -2   7   16.25   12.76
   6  -2  -7   19.30    8.92
   6   2  -7   -2.55    8.92
  -6   2   7   10.37    4.35
   5  -2  -7   44.18   10.62
  -5  -2   7   38.60   13.79
   5   2  -7   27.40   11.31
  -5   2   7   39.04    6.51
  -4  -2   7  707.80   66.28
   4  -2  -7  668.85   58.08
   4  -2  -7  565.90   60.79
  -4   2   7  595.49   58.14
   4   2  -7  671.74   64.06
  -3  -2   7 1089.66  104.23
   3  -2  -7 1034.20   94.13
   3  -2  -7  888.90   94.43
   3  -2  -7 1116.27   97.17
  -3   2   7 1178.83   94.48
  -3   2   7 1019.86   96.28
   3   2  -7  985.48   98.88
   2  -2  -7  382.10   38.35
  -2  -2   7  369.74   43.13
  -2  -2   7  335.57   38.59
   2  -2  -7  447.54   38.16
   2  -2  -7  425.84   40.64
   2   2  -7  365.51   44.50
  -2   2   7  427.60   40.85
  -2   2   7  436.00   37.97
   1  -2  -7 1663.73  165.32
   1  -2  -7 1603.26  163.44
  -1  -2   7 1799.28  164.05
   1  -2  -7 1682.41  163.03
   1   2  -7 2175.97  168.61
  -1   2   7 2042.64  163.47
   1   2  -7 1806.15  164.95
  -1   2   7 1774.91  165.77
  -1   2   7 1906.50  163.13
   0  -2   7 1541.58  152.74
   0  -2  -7 1677.22  152.44
   0  -2  -7 1712.69  153.15
   0  -2  -7 1960.32  155.89
   0   2  -7 1474.38  155.60
   0   2  -7 2023.64  157.94
   0   2   7 1833.84  152.50
   0   2  -7 1388.11  153.08
   0   2   7 1577.70  152.75
   0   2   7 1904.68  155.97
  -1  -2  -7 1895.68  176.62
  -1  -2  -7 2095.33  176.56
   1  -2   7 2289.61  176.76
  -1  -2  -7 1963.05  179.11
   1  -2   7 1959.93  177.34
   1   2   7 1927.30  176.06
   1   2   7 1828.36  176.70
  -1   2  -7 1823.29  179.48
  -1   2  -7 1975.57  176.97
  -1   2  -7 1912.68  179.94
  -1   2  -7 1945.11  176.37
   1   2   7 1920.97  179.30
   2  -2   7  404.14   42.57
   2  -2   7  436.80   41.85
  -2  -2  -7  506.65   46.19
  -2  -2  -7  427.73   42.31
   2  -2   7  431.30   48.91
  -2  -2  -7  489.66   42.38
  -2   2  -7  499.22   42.51
   2   2   7  362.39   41.47
   2   2   7  408.68   42.73
  -2   2  -7  512.64   42.46
   2   2   7  383.07   44.89
   3  -2   7 1240.51  104.72
   3  -2   7  948.56  101.46
  -3  -2  -7 1057.91  105.90
  -3  -2  -7 1142.29  102.61
  -3   2  -7 1066.96  105.10
  -3   2  -7 1096.81  102.25
   3   2   7 1219.22  107.42
   3   2   7 1199.59  103.74
  -3   2  -7 1248.39  102.14
   3   2   7 1055.86  102.29
  -4  -2  -7  669.63   62.62
  -4  -2  -7  542.34   57.58
  -4  -2  -7  518.24   57.38
   4  -2   7  647.29   58.54
   4  -2   7  598.66   56.66
   4   2   7  674.27   63.56
   4   2   7  714.91   58.45
   4   2   7  690.36   59.39
  -4   2  -7  659.45   57.59
  -4   2  -7  519.42   59.41
  -4   2  -7  574.01   56.19
  -5  -2  -7   24.66    6.75
  -5  -2  -7   44.98   12.82
   5  -2   7   35.04    6.49
   5  -2   7   38.50    8.83
  -5  -2  -7   38.89    8.31
  -5   2  -7   29.18    5.50
   5   2   7   49.51   14.37
  -5   2  -7   42.17   11.40
   5   2   7   34.96    8.43
   5   2   7   18.73    7.16
  -5   2  -7   33.73    7.20
   6  -2   7   10.32    4.26
  -6  -2  -7    5.25    5.23
  -6  -2  -7   18.82    6.91
  -6  -2  -7   14.02   11.13
   6  -2   7   17.58    6.06
  -6   2  -7   15.53    6.29
   6   2   7    8.88    5.11
  -6   2  -7   22.02    8.82
  -6   2  -7   14.33    3.79
   6   2   7   13.26    6.76
   6   2   7   17.09   12.98
   7  -2   7   93.77   11.48
  -7  -2  -7   66.66   12.76
   7  -2   7  104.32   15.75
  -7  -2  -7   79.99   13.64
  -7  -2  -7  121.62   21.70
   7   2   7  139.13   29.82
   7   2   7   62.23   12.29
  -7   2  -7   82.87   13.09
   7   2   7   76.61   15.75
  -7   2  -7   99.64   16.38
   8  -2   7   39.96   18.69
  -8  -2  -7   83.54   13.32
   8  -2   7   64.04   13.37
   8  -2   7   73.15   10.94
  -8  -2  -7   94.99   24.65
  -8  -2  -7   74.29   12.92
  -8   2  -7   89.55   12.93
   8   2   7  105.51   27.80
   8   2   7   49.36   13.78
  -9  -2  -7  191.84   21.12
   9  -2   7  149.67   22.46
   9  -2   7  137.11   17.71
  -9  -2  -7  128.60   20.99
  -9   2  -7  149.17   20.01
   9   2   7  147.74   32.37
   9   2   7  142.57   23.05
   9   2   7  169.62   21.51
 -10  -2  -7   22.70    9.00
  10  -2   7   36.61   12.32
 -10  -2  -7    5.73   18.36
  10  -2   7   23.58    7.59
 -10  -2  -7   35.39   11.00
  10  -2   7   14.71   19.90
  10   2   7   13.44   12.04
  10   2   7   43.69   15.12
  10   2   7   59.34   24.98
 -10   2  -7   -0.59   12.77
  11  -2   7  -27.27   22.18
 -11  -2  -7   11.09   22.19
  11  -2   7   -2.79    7.17
 -11  -2  -7   -5.87    9.15
 -11   2  -7    2.19    8.63
  11   2   7  -36.59   23.24
  11   2   7   -1.83   14.58
  11   2   7  -11.68   10.81
 -11   2  -7   -1.80   13.91
 -12  -2  -7    7.25   12.13
  12  -2   7    5.98    8.67
 -12  -2  -7   40.00   26.81
  12  -2   7   -2.73   15.51
 -12   2  -7    4.61   18.12
  12   2   7   -0.07   17.60
  12   2   7   -5.51   33.17
 -12   2  -7    9.65   10.67
  12  -3  -7   22.50   10.48
 -12  -3   7  -14.43   32.36
 -12  -3   7   17.21   12.59
  12   3  -7    2.81   29.80
  12   3  -7    5.82   16.29
 -11  -3   7   16.74   11.40
 -11  -3   7   31.55   29.24
  11   3  -7   41.36   25.71
  11   3  -7   24.16   13.79
  10  -3  -7   90.73   13.40
 -10  -3   7   76.42   16.40
  10   3  -7  110.83   19.17
  10   3  -7   94.18   27.45
  -9  -3   7   19.91    8.56
  -9  -3   7   -4.74   31.38
   9   3  -7    8.25    8.39
  -8  -3   7  126.96   20.16
   8  -3  -7  172.08   19.82
   8   3  -7  178.20   25.80
   8   3  -7  165.61   30.05
  -7  -3   7  193.36   22.36
  -7  -3   7  166.46   31.97
   7  -3  -7  186.61   20.54
   7   3  -7  187.04   22.01
  -7   3   7  175.49   16.94
  -7   3   7  167.26   16.64
  -6  -3   7  201.24   31.16
   6  -3  -7  140.61   16.84
  -6   3   7  129.76   13.89
   6   3  -7  173.11   26.97
  -5  -3   7  450.39   50.94
   5  -3  -7  503.85   42.69
   5   3  -7  364.23   42.87
   5   3  -7  504.02   49.80
  -5   3   7  411.74   40.19
  -4  -3   7  497.10   51.53
   4  -3  -7  397.22   42.26
   4  -3  -7  457.82   41.11
   4  -3  -7  457.86   42.92
  -4   3   7  430.42   40.82
   3  -3  -7  996.04   95.75
  -3  -3   7 1004.34  103.10
   3  -3  -7 1119.73   97.96
   3   3  -7 1005.19  101.53
  -3   3   7 1257.63   98.77
  -3   3   7  988.68   95.56
  -2  -3   7  400.95   43.06
   2  -3  -7  393.62   35.72
   2  -3  -7  344.23   36.02
   2  -3  -7  400.24   38.16
   2   3  -7  391.57   41.44
  -2   3   7  300.65   37.30
  -2   3   7  401.22   35.58
  -1  -3   7 1003.55  100.60
   1  -3  -7 1032.68   95.42
   1  -3  -7 1030.37   94.78
  -1  -3   7 1066.58   96.09
   1  -3  -7 1093.50   97.71
  -1   3   7 1015.56   94.80
  -1   3   7 1052.64   97.58
   1   3  -7 1136.82  100.45
  -1   3   7 1081.44   94.50
   1   3  -7  937.17   96.60
   0  -3  -7    0.14    2.50
   0  -3  -7   -2.18    3.70
   0  -3  -7    4.15    6.05
   0  -3   7   14.22    4.58
   0   3   7    0.28    3.50
   0   3  -7   -1.08    4.33
   0   3  -7   -2.32    5.88
   0   3   7   12.48    4.22
   0   3   7    5.77    6.30
   1  -3   7 1004.31   92.44
  -1  -3  -7  998.41   92.61
  -1  -3  -7 1001.48   95.70
  -1  -3  -7 1037.61   92.28
  -1   3  -7  909.17   95.51
   1   3   7  936.03   95.10
   1   3   7 1120.72   93.27
  -1   3  -7  996.99   92.85
   1   3   7 1036.49   92.42
  -2  -3  -7  352.19   38.54
   2  -3   7  377.20   39.52
  -2  -3  -7  428.11   43.39
   2  -3   7  417.53   38.65
  -2  -3  -7  409.55   38.96
   2   3   7  433.24   40.13
   2   3   7  401.06   39.14
  -2   3  -7  375.04   42.28
  -2   3  -7  410.22   42.53
   2   3   7  347.53   42.15
  -2   3  -7  433.24   38.94
  -3  -3  -7 1087.00  103.36
  -3  -3  -7  980.72   98.79
   3  -3   7 1105.07   99.44
   3  -3   7 1043.33   97.97
  -3  -3  -7 1078.17   98.86
  -3   3  -7  999.32  101.42
  -3   3  -7 1082.96  102.53
  -3   3  -7 1174.22   97.66
   3   3   7  973.04  100.09
   3   3   7 1000.27  102.92
  -3   3  -7 1156.02   98.44
   3   3   7 1174.37  100.09
  -4  -3  -7  472.89   45.78
   4  -3   7  451.50   45.80
  -4  -3  -7  506.00   51.18
   4  -3   7  420.67   44.00
  -4   3  -7  477.76   43.06
  -4   3  -7  459.19   47.85
   4   3   7  462.04   50.70
  -4   3  -7  474.44   44.74
   4   3   7  461.94   45.78
   4   3   7  505.42   46.98
  -5  -3  -7  509.33   52.41
  -5  -3  -7  499.34   46.98
   5  -3   7  462.00   46.37
  -5  -3  -7  446.77   46.22
   5  -3   7  449.31   44.19
  -5   3  -7  542.78   49.02
   5   3   7  459.79   46.52
  -5   3  -7  465.74   45.08
  -5   3  -7  421.52   42.54
   5   3   7  507.54   47.87
   5   3   7  538.99   53.69
   6  -3   7  153.74   20.34
  -6  -3  -7  143.75   19.45
  -6  -3  -7  229.53   32.08
  -6  -3  -7  145.82   19.83
   6  -3   7  157.74   17.38
   6   3   7  207.86   21.55
  -6   3  -7  149.02   18.41
   6   3   7  159.59   21.54
  -6   3  -7  187.69   22.21
   6   3   7  176.29   30.03
   7  -3   7  161.23   21.83
   7  -3   7  160.89   18.33
  -7  -3  -7  183.02   22.14
  -7  -3  -7  206.15   32.70
  -7  -3  -7  179.46   21.39
   7  -3   7  178.24   28.06
   7   3   7  168.81   23.49
  -7   3  -7  160.66   21.51
   7   3   7  127.77   28.96
  -7   3  -7  210.78   23.69
   7   3   7  184.28   24.06
  -8  -3  -7  244.54   26.52
   8  -3   7  204.82   26.64
   8  -3   7  213.40   22.02
   8  -3   7  193.02   32.45
  -8  -3  -7  230.89   36.39
   8   3   7  153.47   27.58
   8   3   7  231.55   39.23
  -8   3  -7  218.82   26.73
  -8   3  -7  226.60   25.45
   9  -3   7    9.10   10.72
  -9  -3  -7    6.49    8.29
  -9  -3  -7   14.72   30.71
   9  -3   7   -0.83    5.17
   9  -3   7    8.28   17.42
  -9   3  -7   -1.10    7.91
   9   3   7   40.32   22.12
   9   3   7    4.83   10.08
  10  -3   7  135.40   21.38
  10  -3   7   97.75   26.49
 -10  -3  -7   61.20   25.14
  10  -3   7   96.76   12.99
 -10  -3  -7  119.81   18.73
  10   3   7   73.51   16.72
  10   3   7   89.63   29.05
  10   3   7  145.00   23.93
 -10   3  -7  102.32   20.40
 -11  -3  -7   51.55   26.37
 -11  -3  -7   12.16   10.88
  11  -3   7   41.36   15.38
  11  -3   7    0.72    6.55
  11   3   7   31.98   28.52
  11   3   7  -11.10   14.64
 -11   3  -7   10.91   14.41
 -11   3  -7   19.71    9.16
  12  -3   7   27.39   18.85
 -12  -3  -7   53.75   32.03
 -12  -3  -7   31.36   13.87
  12   3   7    5.72   28.73
 -12   3  -7   38.91   10.44
 -12   3  -7   29.70   26.17
  12   3   7   24.14   36.15
  11  -4  -7   60.98   14.19
 -11  -4   7   34.25   14.68
 -11  -4   7   12.50   33.82
  11   4  -7   53.52   16.30
  11   4  -7    4.16   31.58
 -10  -4   7  -23.89   26.63
 -10  -4   7   20.26   11.07
  10   4  -7    9.16   12.96
  10   4  -7   20.83   23.88
  -9  -4   7   38.94   28.60
  -9  -4   7   88.08   16.47
   9   4  -7   44.48   23.02
   9   4  -7   63.28   15.45
  -8  -4   7  216.16   26.80
   8   4  -7  170.26   35.13
   8   4  -7  238.73   28.29
  -7  -4   7   30.90   19.30
   7   4  -7   15.11   14.29
   7   4  -7   15.18    8.16
  -6  -4   7  639.31   66.94
  -6  -4   7  556.92   56.91
   6   4  -7  520.73   56.85
   6   4  -7  639.13   64.21
  -5  -4   7   86.15   23.26
   5  -4  -7  100.04   11.13
   5  -4  -7   65.43    7.78
   5  -4  -7   63.29    8.47
   5   4  -7  107.42   21.43
   5   4  -7  116.18   16.29
   4  -4  -7  238.50   23.89
   4  -4  -7  281.13   23.39
   4  -4  -7  235.57   24.09
  -4  -4   7  192.85   34.28
   4   4  -7  213.49   26.05
  -4   4   7  219.60   22.64
  -4   4   7  226.49   24.41
   4   4  -7  196.63   32.21
   3  -4  -7   22.94    5.24
   3  -4  -7   30.91    7.60
  -3  -4   7   41.04   15.98
   3   4  -7   21.72    6.69
  -3   4   7   34.95    8.86
   3   4  -7   36.84   13.14
  -3   4   7   35.78    6.05
   2  -4  -7 1420.62  125.87
   2  -4  -7 1371.59  127.56
  -2  -4   7 1461.75  134.00
   2   4  -7 1411.36  126.76
  -2   4   7 1427.26  125.28
  -2   4   7 1263.83  127.35
   2   4  -7 1362.29  131.41
   1  -4  -7  348.32   35.78
   1  -4  -7  372.78   36.69
   1  -4  -7  363.81   38.66
  -1  -4   7  356.62   42.54
   1   4  -7  336.79   37.74
  -1   4   7  354.39   38.12
   1   4  -7  370.49   36.09
  -1   4   7  393.05   34.46
  -1   4   7  368.61   35.57
   1   4  -7  345.41   40.55
   0  -4  -7   44.66   11.24
   0  -4  -7   43.46    7.50
   0  -4  -7   36.10    7.77
   0  -4   7   24.01    6.49
   0  -4   7   28.51   11.29
   0   4  -7   46.44    9.52
   0   4   7    4.27    4.90
   0   4  -7   26.68   10.83
   0   4   7   20.50    6.05
   0   4  -7   28.01    6.27
   0   4   7   18.61    9.13
  -1  -4  -7  354.94   40.66
  -1  -4  -7  377.17   36.37
   1  -4   7  383.28   36.75
  -1   4  -7  353.99   41.51
   1   4   7  346.11   36.76
   1   4   7  379.79   36.82
  -1   4  -7  343.69   35.72
  -1   4  -7  335.97   40.18
   1   4   7  421.99   41.26
  -1   4  -7  385.13   37.12
  -2  -4  -7 1405.20  132.26
  -2  -4  -7 1455.92  137.23
   2  -4   7 1422.09  132.04
  -2   4  -7 1420.03  136.26
  -2   4  -7 1446.77  136.20
   2   4   7 1578.01  133.11
   2   4   7 1493.84  136.88
  -2   4  -7 1322.01  131.29
   2   4   7 1396.89  132.98
  -2   4  -7 1585.99  130.63
  -3  -4  -7   26.66   12.51
   3  -4   7   45.97    8.36
   3  -4   7   43.42    9.76
  -3  -4  -7   41.28    9.32
  -3  -4  -7   27.59    7.89
  -3   4  -7   24.41   11.38
  -3   4  -7   29.96    5.16
  -3   4  -7   32.29   11.80
   3   4   7   35.71    9.47
  -3   4  -7   39.92    6.61
   3   4   7   29.13    7.93
   3   4   7   27.38   12.41
  -4  -4  -7  234.45   25.21
  -4  -4  -7  269.07   32.72
   4  -4   7  207.85   23.27
  -4  -4  -7  223.81   24.96
   4  -4   7  207.56   24.94
  -4   4  -7  263.71   29.19
   4   4   7  227.92   30.81
  -4   4  -7  297.35   41.56
  -4   4  -7  229.46   20.45
   4   4   7  163.66   24.82
   4   4   7  212.55   25.76
  -5  -4  -7   71.33   13.27
   5  -4   7   91.70   12.08
  -5  -4  -7   91.05   21.22
   5  -4   7   96.05   14.75
   5   4   7  113.20   16.31
  -5   4  -7   76.18   17.25
   5   4   7  116.34   22.48
  -5   4  -7   79.66   15.72
   5   4   7   83.27   15.90
  -6  -4  -7  574.51   61.03
  -6  -4  -7  466.69   61.91
   6  -4   7  573.54   56.07
   6  -4   7  594.82   53.03
  -6  -4  -7  596.02   56.72
   6   4   7  611.83   57.21
  -6   4  -7  598.90   56.89
   6   4   7  539.92   64.09
   6   4   7  524.57   57.16
  -6   4  -7  542.83   58.84
   7  -4   7    3.35    4.25
  -7  -4  -7    0.49    7.94
   7  -4   7    7.76    8.84
  -7  -4  -7   -3.91   14.84
   7   4   7    6.37   17.59
   7   4   7   19.92   10.65
  -7   4  -7    9.86    8.12
   7   4   7   11.95    8.78
  -8  -4  -7  170.89   34.87
   8  -4   7  175.34   27.68
   8  -4   7  185.20   25.33
   8  -4   7  188.30   18.75
  -8  -4  -7  201.87   24.94
   8   4   7  130.95   22.83
   8   4   7  182.12   36.13
  -8   4  -7  210.76   24.09
   8   4   7  132.27   25.03
  -9  -4  -7   61.18   14.78
   9  -4   7   55.97    8.53
   9  -4   7   53.65   15.38
  -9  -4  -7   52.39   24.46
   9   4   7   76.49   27.16
  -9   4  -7   50.06   13.88
   9   4   7   55.58   16.92
 -10  -4  -7   17.15   11.82
 -10  -4  -7   -4.79   24.07
  10  -4   7   13.83   14.74
  10   4   7   17.98   14.78
 -10   4  -7   14.41   12.81
  10   4   7   26.81   26.39
 -11  -4  -7   31.35   14.99
 -11  -4  -7   81.83   32.89
  11  -4   7   34.86   21.10
  11  -4   7   28.37   17.82
 -11   4  -7   32.90   14.55
  11   4   7   33.08   21.84
 -11  -5   7   49.96   41.80
 -11  -5   7   34.25   18.88
  11   5  -7    5.72   17.17
  11   5  -7   -4.63   35.34
 -10  -5   7   49.04   15.40
 -10  -5   7   17.96   35.70
  10   5  -7   40.17   29.84
  10   5  -7   51.57   18.28
  -9  -5   7   99.20   20.09
  -9  -5   7  102.76   37.71
   9   5  -7  175.96   26.42
   8  -5  -7   83.44   12.62
  -8  -5   7  138.90   34.57
  -8  -5   7   99.95   18.08
   8   5  -7   75.28   18.91
   8   5  -7  108.18   28.07
  -7  -5   7  187.25   40.59
   7  -5  -7  200.82   22.43
  -7  -5   7  220.57   27.18
   7   5  -7  223.29   27.84
   7   5  -7  198.19   37.09
  -6  -5   7  152.86   33.99
   6  -5  -7  136.33   16.51
  -6  -5   7  169.37   22.75
   6   5  -7  104.96   20.32
   5  -5  -7  336.64   35.38
  -5  -5   7  485.00   42.46
   5  -5  -7  367.43   37.16
  -5  -5   7  359.92   51.07
  -5   5   7  425.89   35.47
   5   5  -7  362.86   47.52
   5   5  -7  358.82   40.55
   4  -5  -7  155.14   17.27
  -4  -5   7  165.16   20.63
  -4  -5   7  111.37   27.44
  -4   5   7  169.02   15.80
  -4   5   7  133.57   17.25
   4   5  -7  110.19   25.32
   4   5  -7  118.18   19.11
   3  -5  -7   55.17   11.01
  -3  -5   7   84.23   22.13
   3  -5  -7   66.05   12.03
   3  -5  -7   68.28   10.71
  -3   5   7   95.62   10.79
   3   5  -7   60.80   12.65
   3   5  -7   58.53   18.33
  -3   5   7  112.65   14.89
   2  -5  -7  576.27   56.04
   2  -5  -7  630.57   53.67
   2  -5  -7  526.46   53.76
  -2  -5   7  556.67   63.01
   2   5  -7  522.36   54.53
  -2   5   7  553.85   53.45
   2   5  -7  597.88   61.91
  -2   5   7  587.02   56.69
   1  -5  -7  453.51   50.23
  -1  -5   7  519.99   56.93
   1  -5  -7  483.32   47.49
   1   5  -7  519.73   47.84
  -1   5   7  427.97   46.91
  -1   5   7  478.26   44.86
   1   5  -7  552.19   50.89
   1   5  -7  587.80   54.91
   0  -5  -7   -0.97    9.34
   0  -5  -7    4.14    5.44
   0  -5   7   -4.75    5.77
   0  -5   7   -0.88   11.51
   0   5  -7    4.34    6.45
   0   5   7   -0.97    9.01
   0   5   7    3.80    4.86
   0   5  -7    3.25    9.49
   0   5  -7   -0.56    4.03
   1  -5   7  416.43   47.29
  -1  -5  -7  543.58   48.88
  -1  -5  -7  508.97   47.60
  -1   5  -7  550.25   53.76
   1   5   7  515.71   47.73
   1   5   7  426.87   50.46
  -1   5  -7  468.81   51.86
  -1   5  -7  520.87   46.44
  -1   5  -7  450.86   47.12
   1   5   7  435.30   47.04
  -2  -5  -7  654.25   55.29
  -2  -5  -7  596.91   54.46
   2  -5   7  532.18   53.68
  -2  -5  -7  600.97   60.99
  -2   5  -7  585.11   51.64
  -2   5  -7  546.34   52.56
   2   5   7  520.68   58.44
  -2   5  -7  489.65   57.62
   2   5   7  596.11   55.10
  -2   5  -7  547.46   58.48
   2   5   7  455.83   53.82
   3  -5   7   99.33   13.16
  -3  -5  -7   72.23   20.10
  -3  -5  -7   56.19   11.71
  -3  -5  -7   79.80   14.13
  -3   5  -7   64.17    8.06
   3   5   7  121.77   16.21
   3   5   7  107.30   21.41
   3   5   7   86.38   13.78
  -3   5  -7   47.79   17.00
  -3   5  -7   37.90   13.01
  -3   5  -7   74.57    9.57
   4  -5   7  166.00   20.43
  -4  -5  -7  121.04   26.37
   4  -5   7  145.73   17.95
  -4  -5  -7  143.01   20.20
   4   5   7  156.88   20.41
  -4   5  -7  126.63   22.40
   4   5   7  129.39   26.57
  -4   5  -7  145.24   22.99
   5  -5   7  363.38   37.24
  -5  -5  -7  346.06   46.28
  -5  -5  -7  329.75   37.07
   5  -5   7  384.06   34.79
   5   5   7  363.22   39.00
   5   5   7  345.44   45.32
   5   5   7  335.71   37.96
  -5   5  -7  301.48   38.57
  -5   5  -7  329.13   38.48
   6  -5   7  142.66   16.04
   6  -5   7  153.89   20.98
  -6  -5  -7   86.82   29.02
  -6  -5  -7  163.24   22.10
  -6   5  -7  115.43   21.33
  -6   5  -7  111.52   20.01
   6   5   7  168.72   31.49
   7  -5   7  174.15   25.42
   7  -5   7  169.60   19.35
  -7  -5  -7  178.35   26.62
  -7  -5  -7  212.51   37.60
  -7   5  -7  198.63   26.73
   7   5   7  198.84   36.98
   7   5   7  223.96   27.98
  -7   5  -7  202.63   24.35
  -8  -5  -7   60.52   16.00
   8  -5   7   92.92   10.70
   8  -5   7   62.59   16.56
  -8  -5  -7   85.88   28.44
  -8   5  -7   86.43   14.90
   8   5   7  123.14   22.96
   9  -5   7  169.56   25.75
  -9  -5  -7  152.72   40.11
  -9  -5  -7  150.47   23.85
   9   5   7  123.83   27.55
   9   5   7  113.06   34.42
  -9   5  -7  140.91   19.40
 -10  -5  -7   47.07   15.49
  10   5   7    3.42   18.44
 -10   5  -7   47.86   13.77
 -10   5  -7   34.32   11.34
  11  -5   7   15.86   20.39
 -11  -5  -7    0.25   47.18
  11   5   7   18.05   20.23
  11   5   7   29.10   42.97
 -11   5  -7   32.36   10.28
 -10  -6   7   39.75   18.39
 -10  -6   7   26.44   46.12
  10   6  -7   53.18   19.73
  10   6  -7   20.48   36.39
  -9  -6   7  134.85   46.98
  -9  -6   7  122.87   22.18
   9   6  -7   66.17   21.26
  -8  -6   7   82.52   37.52
   8  -6  -7   54.51   10.40
  -8  -6   7   39.19   15.15
   8   6  -7   43.34   30.33
   8   6  -7   63.32   19.19
   7  -6  -7  136.67   20.07
  -7  -6   7  212.38   44.80
  -7  -6   7  170.29   24.51
   7   6  -7  130.20   33.64
   7   6  -7  134.15   25.27
  -6  -6   7   91.26   17.58
  -6  -6   7  118.60   33.88
   6  -6  -7   94.51   13.09
   6   6  -7  142.74   31.03
   6   6  -7   63.17   17.04
  -5  -6   7   89.46   16.96
   5  -6  -7   95.29   11.62
  -5  -6   7  171.49   36.71
   5  -6  -7   84.61   12.91
   5   6  -7  121.08   19.94
   5   6  -7  110.62   27.26
  -4  -6   7  396.62   57.59
  -4  -6   7  504.40   48.63
   4  -6  -7  484.37   44.37
   4  -6  -7  456.14   43.15
   4   6  -7  438.51   47.12
   4   6  -7  445.88   55.46
  -4   6   7  423.79   44.01
   3  -6  -7   84.00   13.19
   3  -6  -7  102.72   12.69
  -3  -6   7  105.33   18.18
  -3  -6   7   87.78   25.69
   3   6  -7   81.27   22.46
  -3   6   7   66.52   14.38
  -3   6   7   83.18   12.15
   3   6  -7   97.66   16.37
  -2  -6   7  153.74   30.69
  -2  -6   7  145.33   19.62
   2  -6  -7   96.23   20.18
   2  -6  -7  105.19   16.10
   2   6  -7  129.40   17.68
  -2   6   7  119.10   19.42
   2   6  -7  118.69   25.01
  -2   6   7  110.38   15.68
  -1  -6   7    3.70   15.83
   1  -6  -7    6.81    5.07
   1   6  -7   -1.92    5.99
  -1   6   7    5.43    9.57
  -1   6   7   -0.31    5.30
   1   6  -7   -3.05    9.69
   1   6  -7   -7.55   12.35
   0  -6  -7  353.65   37.73
   0  -6  -7  346.83   42.23
   0  -6   7  378.54   47.74
   0  -6  -7  404.29   37.35
   0   6   7  357.32   41.55
   0   6  -7  329.67   35.85
   0   6   7  363.15   37.59
   0   6   7  385.35   36.22
   0   6  -7  350.50   44.29
  -1  -6  -7   -5.70   11.80
  -1  -6  -7  -10.24    7.27
   1  -6   7    7.42    7.42
   1   6   7    1.63    6.93
  -1   6  -7    2.15    4.56
  -1   6  -7   -2.77    7.43
   1   6   7    5.41    6.71
  -1   6  -7    5.66   11.62
   1   6   7   12.97   11.62
   2  -6   7  109.75   17.01
  -2  -6  -7  146.79   29.13
  -2  -6  -7  116.16   24.14
  -2  -6  -7  100.40   17.18
   2   6   7  132.17   19.01
  -2   6  -7  110.74   12.91
  -2   6  -7  105.99   18.33
   2   6   7  128.55   19.27
   2   6   7  107.37   22.67
  -2   6  -7   96.83   20.32
  -3  -6  -7   92.63   15.53
   3  -6   7   78.74   14.64
  -3  -6  -7   91.75   24.12
  -3   6  -7   84.27   17.21
   3   6   7   88.39   22.81
   3   6   7  120.36   17.95
   3   6   7   96.54   16.71
  -4  -6  -7  407.71   47.97
   4  -6   7  435.52   46.33
  -4  -6  -7  586.17   59.74
  -4   6  -7  531.24   51.31
  -4   6  -7  428.15   51.38
   4   6   7  473.47   49.67
   4   6   7  544.20   50.27
   4   6   7  444.55   54.89
  -5  -6  -7  101.38   17.84
  -5  -6  -7   69.94   24.31
   5  -6   7  114.87   15.02
  -5   6  -7   80.26   17.62
   5   6   7  117.07   19.27
   5   6   7   99.44   25.52
  -5   6  -7  104.35   19.45
   6  -6   7   72.51   11.94
  -6  -6  -7   73.23   15.80
  -6  -6  -7  120.72   29.46
   6  -6   7   91.59   17.35
   6   6   7  110.01   28.49
   6   6   7   72.40   18.33
  -6   6  -7   95.30   16.70
  -6   6  -7   75.58   16.36
   7  -6   7  132.01   16.92
   7  -6   7  154.08   24.51
  -7  -6  -7  170.50   38.50
  -7  -6  -7  169.33   23.87
   7   6   7  164.70   38.10
   7   6   7  173.75   28.46
  -7   6  -7  200.20   30.96
  -8  -6  -7   35.75   30.59
   8  -6   7   12.52   15.83
  -8  -6  -7   55.44   14.96
   8   6   7   60.19   19.15
  -8   6  -7   68.04   11.63
  -9  -6  -7  171.21   45.84
   9  -6   7   93.48   22.62
  -9   6  -7  119.37   14.50
   9   6   7  109.53   26.59
   9   6   7  161.97   41.35
  -9   6  -7  113.58   14.42
 -10  -6  -7   23.18   17.29
  10  -6   7   50.67   21.30
 -10  -6  -7   36.89   38.67
  10   6   7   65.80   42.08
  10   6   7   53.42   24.05
  -8  -7   7   30.66   56.08
  -8  -7   7   41.57   16.76
   8   7  -7   16.52   20.06
   8   7  -7   37.44   34.12
  -7  -7   7  203.98   49.85
  -7  -7   7  216.60   31.13
   7  -7  -7  164.32   20.52
   7   7  -7  196.91   43.52
   7   7  -7  178.56   31.03
  -6  -7   7  117.34   21.63
   6  -7  -7  125.14   16.00
  -6  -7   7  155.80   42.87
   6   7  -7   84.70   20.44
   6   7  -7   70.12   30.74
   5  -7  -7  123.92   14.69
   5  -7  -7  112.97   16.96
  -5  -7   7  143.63   37.85
  -5  -7   7  116.82   21.02
   5   7  -7  213.19   39.49
   5   7  -7  131.11   22.63
   4  -7  -7   83.73   13.82
  -4  -7   7   58.91   15.28
  -4  -7   7   60.94   33.43
   4   7  -7   42.82   23.55
  -4   7   7   61.86   12.26
   4   7  -7   68.94   16.58
   3  -7  -7  394.95   48.26
  -3  -7   7  525.04   51.82
   3  -7  -7  499.89   46.61
  -3  -7   7  576.84   65.57
  -3   7   7  501.98   49.97
   3   7  -7  465.60   60.31
   3   7  -7  444.36   49.05
   2  -7  -7  128.03   16.59
  -2  -7   7  129.15   21.11
   2  -7  -7  121.50   18.31
  -2  -7   7  146.20   33.79
   2   7  -7  117.31   18.44
   2   7  -7  114.67   28.10
   2   7  -7  100.89   21.58
  -2   7   7  117.39   21.08
  -1  -7   7  541.20   91.73
   1  -7  -7  489.43   53.76
   1  -7  -7  487.69   52.20
   1   7  -7  529.52   52.66
  -1   7   7  652.44   53.91
   1   7  -7  551.87   62.93
   1   7  -7  495.96   55.69
  -1   7   7  567.55   57.78
   0  -7  -7   -4.31    6.47
   0  -7   7   -5.71    7.23
   0  -7  -7    6.79    9.21
   0   7  -7    7.55    6.63
   0   7  -7    0.20   10.17
   0   7   7    0.85    8.64
   0   7  -7   10.13   15.82
   0   7   7   -5.15   11.96
   1  -7   7  524.77   53.42
  -1  -7  -7  534.38   52.80
   1  -7   7  552.85   54.49
  -1  -7  -7  500.22   53.38
   1   7   7  555.16   53.90
   1   7   7  563.98   59.89
  -1   7  -7  504.81   51.75
  -1   7  -7  488.42   59.17
  -2  -7  -7  127.62   20.36
   2  -7   7  102.51   17.30
  -2  -7  -7  137.60   20.86
   2  -7   7  111.32   19.25
  -2   7  -7  141.89   25.04
   2   7   7  136.28   20.41
   2   7   7   98.85   25.66
  -2   7  -7  134.66   28.16
   2   7   7  139.06   20.61
  -3  -7  -7  497.67   50.53
   3  -7   7  387.86   47.59
   3  -7   7  491.97   49.68
   3   7   7  562.24   60.58
  -3   7  -7  547.50   56.71
  -3   7  -7  453.31   52.87
   3   7   7  532.80   51.59
   4  -7   7   58.25   11.43
  -4  -7  -7  101.42   18.34
  -4   7  -7   65.01   16.77
   4   7   7   91.82   17.97
   4   7   7   54.46   24.03
  -4   7  -7   61.46   18.98
  -5  -7  -7  114.48   19.95
   5  -7   7  104.72   14.81
   5  -7   7  106.31   15.88
  -5   7  -7  107.17   21.40
   5   7   7  104.18   21.29
   5   7   7  115.59   31.03
  -6  -7  -7   97.66   19.48
   6  -7   7  110.69   15.80
   6  -7   7  118.52   15.16
  -6   7  -7  112.84   19.88
   6   7   7  132.68   23.67
   6   7   7  111.47   33.48
   7  -7   7  170.94   21.72
  -7  -7  -7  142.91   25.67
   7   7   7  187.04   43.31
   7   7   7  119.86   27.42
  -7   7  -7  139.87   20.16
  -7   7  -7  194.39   21.59
  -8  -7  -7    4.70   14.21
  -8  -7  -7   13.19   35.61
   8   7   7  -41.99   34.74
   8   7   7   48.42   19.36
  -6  -8   7   53.24   19.45
  -6  -8   7  121.56   46.40
   6   8  -7   81.17   22.85
   6   8  -7   72.29   41.29
  -5  -8   7   31.63   16.13
  -5  -8   7  -13.79   40.00
   5  -8  -7    3.24   10.21
   5   8  -7   39.72   41.23
   5   8  -7    0.18   14.88
   4  -8  -7  102.37   14.70
   4  -8  -7  122.85   18.59
  -4  -8   7   61.54   19.47
  -4  -8   7  115.11   43.84
   4   8  -7   96.07   19.94
  -4   8   7   94.41   15.90
  -3  -8   7   33.23   15.11
  -3  -8   7  -14.85   31.92
   3  -8  -7   34.78   13.08
   3   8  -7   22.11   12.75
   2  -8  -7  395.61   41.70
  -2  -8   7  379.39   45.98
  -2  -8   7  458.97   63.99
   2   8  -7  366.43   69.26
   2   8  -7  414.34   43.53
  -2   8   7  381.66   46.71
   2   8  -7  477.69   50.82
  -1  -8   7   13.70   11.43
  -1  -8   7  -10.12   26.79
   1  -8  -7   29.90    9.85
   1  -8  -7    9.97   12.91
   1   8  -7   16.38   10.20
   1   8  -7   32.04   16.33
  -1   8   7    8.73   15.65
   1   8  -7   -3.05   23.57
   0  -8  -7  533.32   58.32
   0  -8   7  547.35   71.72
   0  -8   7  570.31   60.19
   0  -8   7  506.28   57.52
   0   8  -7  636.78   68.20
   0   8   7  557.10   63.47
   0   8  -7  606.83   57.89
  -1  -8  -7   28.76   21.66
   1  -8   7    9.71   13.76
  -1  -8  -7   27.69   14.49
   1  -8   7   27.05   11.49
  -1  -8  -7   14.02    9.93
  -1   8  -7   -8.21   18.57
   1   8   7   53.20   19.58
  -1   8  -7   28.27   21.92
  -1   8  -7   21.97    7.63
  -1   8  -7   27.09   10.03
  -2  -8  -7  374.21   42.96
   2  -8   7  350.11   41.37
   2  -8   7  352.15   44.81
  -2  -8  -7  401.18   45.48
  -2  -8  -7  496.08   58.54
   2   8   7  421.24   43.35
  -2   8  -7  445.54   55.38
  -2   8  -7  409.08   49.30
   2   8   7  361.17   52.87
   3  -8   7   24.92    9.29
  -3  -8  -7   30.36   13.56
   3  -8   7   44.58   15.83
  -3  -8  -7   66.54   29.32
   3   8   7   66.28   16.45
  -3   8  -7   21.35   16.71
  -3   8  -7    1.79   21.52
   3   8   7   45.61   25.96
   4  -8   7   89.05   15.71
  -4  -8  -7  112.04   36.00
  -4  -8  -7  124.57   20.75
   4  -8   7  118.41   20.05
  -4   8  -7   91.13   24.63
   4   8   7  112.48   24.76
  -4   8  -7   74.23   20.35
   4   8   7  133.49   34.04
  -5  -8  -7   38.83   32.59
   5  -8   7   19.48   11.89
  -5  -8  -7   17.92   12.55
   5   8   7  -42.28   26.96
  -5   8  -7   20.65   17.48
   5   8   7   31.19   17.00
   6  -8   7   84.35   12.77
  -6  -8  -7   69.31   41.08
  -6  -8  -7   76.38   21.20
   6   8   7   64.10   22.67
   6   8   7   67.34   36.76
  -6   8  -7   65.16   17.31
  -3  -9   7  134.11   26.72
   3  -9  -7  140.55   21.20
   3   9  -7  160.24   24.27
   2  -9  -7   44.38   18.90
  -2  -9   7   19.69   15.86
   2  -9  -7    1.68   11.00
   2   9  -7    2.16   13.34
   2   9  -7   17.64   23.35
  -1  -9   7  130.50   24.48
   1  -9  -7  163.45   25.20
   1  -9  -7  118.31   20.39
   1   9  -7  104.57   19.18
   0  -9   7   -5.21   12.94
   0  -9  -7    8.56   11.76
   0   9  -7   10.84   15.11
  -1  -9  -7   84.44   18.95
   1  -9   7  122.65   29.23
   1  -9   7  114.36   21.11
  -1   9  -7  162.95   36.42
   2  -9   7    0.13   11.38
  -2  -9  -7   13.61   13.25
   2  -9   7   13.31   18.96
  -2   9  -7   73.03   29.80
   3  -9   7  128.15   23.14
  -3  -9  -7  165.02   25.82
  -3   9  -7   72.50   33.54
   3   9   7  125.01   24.96
  13   0  -8   58.27   17.91
 -13   0   8   83.28   15.30
 -13   0   8   44.48   28.87
  12   0  -8   19.84   22.34
 -12   0   8   92.00   15.34
  12   0  -8   78.41   16.60
 -12   0   8  111.21   18.64
 -12   0   8  135.32   31.36
 -11   0   8  487.75   44.95
 -11   0   8  460.61   57.40
 -11   0   8  398.40   45.90
  11   0  -8  414.40   45.54
 -10   0   8  377.68   36.60
 -10   0   8  285.81   36.91
 -10   0   8  409.02   49.07
  10   0  -8  371.14   37.44
  -9   0   8  167.89   20.79
  -9   0   8  170.12   18.94
   9   0  -8  125.48   24.25
   8   0  -8  536.59   57.14
  -8   0   8  555.73   51.49
  -8   0   8  515.05   54.55
  -7   0   8  285.82   38.95
  -7   0   8  352.41   34.13
  -6   0   8 1756.84  165.99
  -6   0   8 1797.33  160.67
   6   0  -8 1752.26  165.12
  -5   0   8  857.95   85.49
  -5   0   8 1035.36   91.53
  -4   0   8 4804.96  454.42
   4   0  -8 5453.36  459.70
  -3   0   8 2735.95  227.62
   3   0  -8 2324.31  229.57
   2   0  -8 9252.20  790.91
   2   0  -8 8476.17  788.12
   2   0  -8 8438.86  791.26
   2   0  -8 9527.47  787.46
  -2   0   8 8731.89  787.56
   1   0  -8  325.86   32.89
  -1   0   8  395.04   37.27
  -1   0   8  363.17   33.36
   1   0  -8  284.91   36.11
   0   0   8 2186.94  203.16
   0   0  -8 2385.77  209.84
   0   0  -8 1976.76  202.97
   0   0   8 2567.64  204.61
   0   0  -8 2107.40  203.90
   0   0   8 2514.57  210.31
  -1   0  -8  357.19   34.95
   1   0   8  328.77   34.45
  -1   0  -8  329.17   35.28
   1   0   8  410.79   39.35
   1   0   8  409.96   36.20
  -2   0  -8 8321.62  760.12
  -2   0  -8 8656.17  760.11
   2   0   8 9619.69  764.68
   2   0   8 8690.17  759.31
  -2   0  -8 7610.10  762.23
  -3   0  -8 2916.87  251.01
   3   0   8 2752.90  255.10
   3   0   8 2731.75  250.02
  -4   0  -8 5673.47  481.48
  -4   0  -8 6004.72  485.04
   4   0   8 5312.72  485.87
   4   0   8 4833.83  481.73
   4   0   8 5258.33  480.33
   5   0   8 1008.53   90.56
  -5   0  -8 1002.46   90.79
   5   0   8 1234.62   98.94
  -5   0  -8  930.97   91.18
   5   0   8  802.86   91.37
  -5   0  -8 1060.59   94.98
  -6   0  -8 1571.80  148.62
   6   0   8 1450.70  148.44
   6   0   8 1691.51  151.06
  -6   0  -8 1922.52  154.62
  -6   0  -8 1679.14  149.79
  -7   0  -8  351.37   34.95
   7   0   8  359.04   36.42
   7   0   8  318.08   33.81
   7   0   8  314.49   42.07
  -8   0  -8  466.98   47.29
   8   0   8  542.97   48.51
  -8   0  -8  466.02   48.52
   8   0   8  510.22   57.96
   8   0   8  479.21   50.59
  -9   0  -8  111.21   17.25
   9   0   8  121.12   20.56
   9   0   8  142.30   18.26
   9   0   8  145.93   29.95
  -9   0  -8  106.21   15.77
  10   0   8  326.88   40.73
 -10   0  -8  374.53   37.94
 -10   0  -8  334.35   35.00
  10   0   8  351.75   36.77
  10   0   8  324.63   50.72
  11   0   8  324.76   45.82
  11   0   8  374.05   42.62
  11   0   8  475.04   61.19
 -11   0  -8  449.57   44.13
 -11   0  -8  478.87   53.24
  12   0   8   81.09   22.29
  12   0   8   91.81   17.47
 -12   0  -8  104.54   19.12
 -12   0  -8   98.26   27.54
  12   0   8   69.40   45.68
 -13   0  -8   37.79   28.64
  13   0   8   51.52   22.57
  13   0   8   44.47   16.65
 -13   0  -8   63.51   16.99
 -13  -1   8   19.60   13.65
  13  -1  -8    5.91   14.19
  13   1  -8   41.26   16.11
 -13   1   8    4.61    9.48
 -12  -1   8  150.69   38.84
  12  -1  -8  180.34   25.73
 -12  -1   8  185.77   25.29
 -12   1   8  205.36   22.55
 -12   1   8  155.19   35.17
  11  -1  -8   97.03   16.41
 -11  -1   8   79.76   28.28
 -11  -1   8  109.53   16.98
 -11   1   8  104.63   26.07
 -11   1   8  108.36   16.77
 -11   1   8   94.71   14.30
  11   1  -8   80.02   16.64
  11   1  -8  112.59   26.19
 -10  -1   8  298.64   44.19
 -10  -1   8  266.30   30.96
 -10   1   8  281.20   40.70
  10   1  -8  277.81   41.62
  10   1  -8  292.68   31.94
 -10   1   8  289.56   31.48
  -9  -1   8  306.24   35.80
  -9   1   8  307.36   35.85
   9   1  -8  393.57   37.20
  -9   1   8  379.43   34.73
   9   1  -8  387.89   44.43
   8  -1  -8  116.33   20.71
  -8  -1   8  143.36   17.62
  -8   1   8  151.36   18.23
   8   1  -8  130.74   25.09
  -8   1   8  144.21   16.13
  -8   1   8  145.57   24.94
  -7   1   8  698.53   66.96
   7   1  -8  732.84   72.51
   6  -1  -8   41.08   14.35
  -6   1   8   99.65   12.62
  -5  -1   8 3217.36  303.21
   5  -1  -8 3409.36  307.10
  -5  -1   8 3238.51  308.50
   5   1  -8 3665.00  307.29
  -5   1   8 3421.60  302.47
  -4  -1   8  513.18   54.92
   4  -1  -8  548.13   58.41
  -4  -1   8  572.18   60.34
  -4   1   8  622.61   54.76
   4   1  -8  655.39   59.31
  -3  -1   8  946.97   85.70
   3  -1  -8  899.46   88.56
  -3  -1   8 1061.52   91.27
   3  -1  -8  777.97   83.97
  -3   1   8 1020.73   85.10
   3   1  -8  914.45   88.61
   2  -1  -8  176.39   21.23
   2  -1  -8  168.33   17.80
   2  -1  -8  200.25   17.30
  -2  -1   8  144.42   17.40
   2   1  -8  148.21   23.21
  -2   1   8  140.64   16.66
  -2   1   8  128.50   18.92
   2   1  -8  149.12   22.48
   1  -1  -8 3674.45  314.91
  -1  -1   8 3480.81  314.46
   1  -1  -8 3671.46  314.12
   1  -1  -8 3351.81  317.05
   1   1  -8 3681.88  318.30
   1   1  -8 3369.03  314.29
   1   1  -8 3582.36  315.39
  -1   1   8 3402.20  313.82
   0  -1  -8   -0.01    2.23
   0  -1   8   10.16    6.07
   0  -1  -8   -6.39    4.66
   0  -1   8   -2.35    2.68
   0  -1   8   -3.74    2.77
   0  -1  -8   -1.25    3.46
   0   1   8   -1.39    3.07
   0   1  -8   -1.52    3.31
   0   1   8    0.92    4.83
   0   1  -8   -2.23    2.41
   0   1   8    2.07    2.19
  -1  -1  -8 3696.13  321.76
  -1  -1  -8 3387.68  322.10
   1  -1   8 3828.44  326.05
   1  -1   8 3462.82  321.46
   1  -1   8 3363.09  322.62
  -1  -1  -8 3427.06  324.41
   1   1   8 3765.58  322.66
   1   1   8 3651.37  321.26
  -1   1  -8 3609.40  322.43
  -1   1  -8 3487.80  325.26
  -1   1  -8 3699.80  321.81
   1   1   8 3970.32  325.94
  -2  -1  -8  173.21   17.13
   2  -1   8  117.71   21.54
  -2  -1  -8  174.02   17.63
   2  -1   8  145.41   16.32
  -2  -1  -8  150.05   19.88
   2   1   8  146.42   17.58
  -2   1  -8  149.49   17.30
   2   1   8  172.62   26.27
  -2   1  -8  167.16   20.82
  -2   1  -8  154.80   16.88
   2   1   8  130.60   16.01
   3  -1   8 1016.95   86.48
  -3  -1  -8  879.39   85.11
  -3  -1  -8  801.15   91.62
  -3  -1  -8  899.82   85.39
   3  -1   8  937.94   89.78
   3  -1   8  918.00   84.57
  -3   1  -8  975.71   85.32
   3   1   8  972.53   84.91
  -3   1  -8  865.35   87.98
   3   1   8  941.97   86.39
   4  -1   8  594.53   55.34
  -4  -1  -8  581.80   56.25
  -4  -1  -8  576.53   56.32
  -4  -1  -8  562.69   59.93
   4  -1   8  540.17   56.82
  -4   1  -8  681.73   56.90
   4   1   8  565.82   57.16
   4   1   8  652.08   62.48
  -4   1  -8  585.06   55.68
   4   1   8  622.82   56.08
  -5  -1  -8 3327.89  306.20
  -5  -1  -8 3335.55  302.32
  -5  -1  -8 3888.67  302.87
   5  -1   8 3286.39  303.14
   5  -1   8 3590.12  301.33
   5   1   8 2824.17  302.72
  -5   1  -8 3457.61  301.23
   5   1   8 3028.88  307.06
   5   1   8 3602.69  302.11
  -5   1  -8 3367.57  302.32
  -6  -1  -8   58.34   11.07
   6  -1   8   72.31   12.82
   6  -1   8   88.94   11.44
  -6  -1  -8   73.56   17.12
  -6  -1  -8   82.92   12.81
   6   1   8   82.38   14.32
  -6   1  -8   75.40   10.80
  -6   1  -8   48.90   19.76
  -6   1  -8   66.56   12.12
   6   1   8   65.79   17.92
   6   1   8   74.31   11.63
   7  -1   8  740.32   72.42
  -7  -1  -8  721.83   71.10
  -7  -1  -8  692.65   75.64
  -7  -1  -8  808.90   70.87
   7  -1   8  856.32   70.23
  -7   1  -8  625.16   70.39
   7   1   8  820.97   71.29
  -7   1  -8  788.18   69.37
  -7   1  -8  646.21   73.56
   7   1   8  740.25   80.79
  -8  -1  -8  162.93   26.35
  -8  -1  -8  145.28   18.48
   8  -1   8  139.38   17.48
  -8  -1  -8  141.94   20.16
   8  -1   8  209.48   32.51
   8  -1   8  112.38   19.89
   8   1   8  142.97   18.83
   8   1   8  136.54   22.92
  -8   1  -8  135.44   19.17
  -8   1  -8  131.33   16.30
   8   1   8  247.29   36.18
   9  -1   8  328.05   32.59
   9  -1   8  276.20   35.31
  -9  -1  -8  339.55   34.62
  -9  -1  -8  310.02   32.89
  -9   1  -8  307.84   33.40
  -9   1  -8  305.93   30.86
   9   1   8  282.65   33.25
   9   1   8  364.85   50.09
 -10  -1  -8  306.77   32.94
 -10  -1  -8  376.12   43.43
 -10  -1  -8  316.43   31.92
  10  -1   8  232.31   43.58
  10  -1   8  320.00   36.42
  10  -1   8  262.08   30.65
 -10   1  -8  246.94   31.84
  10   1   8  248.51   32.22
  10   1   8  296.06   46.41
  10   1   8  252.38   35.46
 -10   1  -8  322.64   39.37
  11  -1   8   85.67   15.35
 -11  -1  -8   91.72   17.23
  11  -1   8  109.88   21.89
 -11  -1  -8   94.70   26.84
 -11   1  -8   87.75   27.42
 -11   1  -8   80.11   16.23
  11   1   8   88.66   21.08
  11   1   8   98.29   31.23
  12  -1   8  154.98   39.24
 -12  -1  -8  242.68   28.16
  12  -1   8  181.49   31.03
 -12  -1  -8  220.30   39.69
 -12   1  -8  223.53   35.50
 -12   1  -8  155.40   25.25
  12   1   8  189.05   33.62
  12   1   8  168.28   26.60
  12   1   8  173.39   42.42
 -13  -1  -8   15.78   14.19
 -12  -2   8   53.03   15.35
  12   2  -8   38.59   17.50
 -12   2   8   39.76   10.70
 -11  -2   8  103.03   30.60
  11  -2  -8  126.77   17.49
 -11  -2   8   92.76   16.88
  11   2  -8   88.24   18.43
  11   2  -8  157.11   31.00
 -11   2   8   88.90   14.28
 -10  -2   8  218.12   38.20
  10  -2  -8  190.47   29.02
 -10   2   8  177.79   21.55
 -10   2   8  173.68   19.38
  10   2  -8  208.17   25.57
  10   2  -8  174.42   34.36
  -9  -2   8  149.29   32.06
  -9  -2   8  159.43   21.50
  -9   2   8  180.86   19.96
   9   2  -8  191.85   23.26
   9   2  -8  149.83   31.27
   8  -2  -8   78.90   26.47
  -8  -2   8   58.51   22.84
  -8  -2   8   68.38   13.43
  -8   2   8   94.47   11.28
  -8   2   8   92.87   12.46
   8   2  -8   77.04   13.92
   8   2  -8   67.67   19.17
   7  -2  -8  100.86   19.12
  -7  -2   8  114.04   23.91
   7   2  -8  129.69   23.22
  -7   2   8  129.16   14.88
   6  -2  -8  492.12   52.64
  -6  -2   8  581.27   58.85
   6   2  -8  454.80   54.23
  -6   2   8  530.50   48.44
  -5  -2   8  155.63   26.72
   5  -2  -8  174.03   22.85
   5  -2  -8  136.24   21.57
  -5   2   8  150.66   16.79
   5   2  -8  157.46   24.17
   4  -2  -8 1670.22  154.12
  -4  -2   8 2090.95  164.07
   4  -2  -8 1465.56  157.14
  -4   2   8 1789.41  154.62
   4   2  -8 1690.74  159.79
   3  -2  -8  459.67   48.73
  -3  -2   8  448.23   46.90
   3  -2  -8  520.43   45.73
  -3  -2   8  421.91   54.76
  -3   2   8  465.65   48.03
  -3   2   8  499.93   45.71
   3   2  -8  596.87   55.13
  -2  -2   8  766.20   65.91
   2  -2  -8  701.01   64.29
   2  -2  -8  561.66   64.37
  -2  -2   8  813.26   71.60
   2  -2  -8  698.51   67.22
   2   2  -8  664.55   68.72
  -2   2   8  729.26   64.20
   1  -2  -8  103.16   11.81
  -1  -2   8  110.40   13.00
   1  -2  -8   89.81   15.84
   1  -2  -8   73.16   12.39
   1   2  -8   87.15   17.29
  -1   2   8   92.74   11.40
   1   2  -8   94.60   17.85
   1   2  -8  103.19   15.22
  -1   2   8  124.11   17.35
  -1   2   8  104.94   11.98
   0  -2   8 2821.75  266.25
   0  -2  -8 2730.85  266.24
   0  -2  -8 2999.77  268.92
   0  -2  -8 3093.26  266.22
   0   2   8 3227.83  265.86
   0   2  -8 2943.62  267.21
   0   2   8 2960.87  269.20
   0   2  -8 3143.13  271.00
   0   2  -8 3041.94  270.44
   0   2   8 2848.11  266.24
  -1  -2  -8   85.78   15.67
  -1  -2  -8   93.79   11.22
  -1  -2  -8  101.74   13.82
   1  -2   8  104.75   11.88
   1  -2   8  111.27   14.68
  -1   2  -8   65.63   14.97
   1   2   8   84.22   10.98
  -1   2  -8  114.09   12.87
  -1   2  -8   83.67   12.88
   1   2   8   52.38   13.05
   1   2   8   72.08   12.03
   2  -2   8  855.86   67.07
   2  -2   8  766.39   65.21
   2  -2   8  707.28   69.23
  -2  -2  -8  601.93   64.63
  -2  -2  -8  718.48   68.73
  -2   2  -8  624.95   64.98
   2   2   8  655.89   65.73
  -3  -2  -8  498.17   48.20
   3  -2   8  507.43   47.63
   3  -2   8  515.22   49.22
  -3  -2  -8  511.07   52.25
  -3  -2  -8  528.29   48.55
   3   2   8  491.43   48.01
   3   2   8  366.43   51.38
  -3   2  -8  566.17   48.14
   3   2   8  508.56   49.47
  -4  -2  -8 1726.92  169.81
   4  -2   8 1919.27  165.14
   4  -2   8 1895.76  166.90
  -4  -2  -8 1962.67  166.42
  -4   2  -8 1793.26  168.84
   4   2   8 1688.61  166.89
  -4   2  -8 1603.38  164.43
  -4   2  -8 2094.75  166.45
   5  -2   8  164.28   17.63
  -5  -2  -8  142.43   24.70
  -5  -2  -8  149.25   19.14
   5  -2   8  169.20   20.36
  -5  -2  -8  158.72   19.13
  -5   2  -8  149.25   18.63
   5   2   8  186.67   19.81
   5   2   8  204.76   21.37
   5   2   8  164.22   27.83
  -5   2  -8  179.91   22.43
  -5   2  -8  151.02   17.22
  -6  -2  -8  452.73   50.36
  -6  -2  -8  546.49   56.67
  -6  -2  -8  520.43   50.84
   6  -2   8  540.35   51.77
   6  -2   8  615.99   49.33
   6   2   8  540.74   58.38
  -6   2  -8  513.18   50.29
   6   2   8  526.15   52.16
  -6   2  -8  430.43   47.78
  -6   2  -8  563.80   53.67
   7  -2   8  111.55   18.29
   7  -2   8   65.60   21.12
   7  -2   8  150.67   15.20
  -7  -2  -8  117.35   17.28
  -7  -2  -8  134.06   25.20
  -7  -2  -8  141.87   17.76
   7   2   8  140.81   17.87
  -7   2  -8  109.94   19.70
  -7   2  -8  137.90   16.99
  -7   2  -8  108.89   13.55
   7   2   8  136.59   20.90
   8  -2   8   76.11   11.05
  -8  -2  -8   85.04   14.94
   8  -2   8   92.30   15.74
  -8  -2  -8   69.68   12.82
  -8  -2  -8   82.68   20.17
  -8   2  -8   62.58    9.76
  -8   2  -8   58.15   11.51
   8   2   8   60.51   21.38
   8   2   8   55.01   13.75
  -9  -2  -8  199.95   23.68
  -9  -2  -8  168.20   22.53
   9  -2   8  168.18   22.17
   9  -2   8  167.80   25.82
  -9   2  -8  205.82   35.07
  -9   2  -8  180.08   22.27
   9   2   8  156.81   26.06
   9   2   8  182.65   24.23
 -10  -2  -8  226.29   26.05
  10  -2   8  130.55   32.84
 -10  -2  -8  209.13   25.88
  10  -2   8  153.66   22.04
  10  -2   8  185.81   28.14
  10   2   8  175.51   38.16
 -10   2  -8  227.41   30.67
  10   2   8  216.63   30.58
  10   2   8  177.87   25.45
  11  -2   8   78.33   13.93
 -11  -2  -8   84.86   28.06
  11  -2   8   65.41   19.77
 -11  -2  -8   91.64   17.67
  11   2   8   69.45   21.26
 -11   2  -8   87.70   15.82
  11   2   8   72.37   31.11
 -11   2  -8  119.36   23.98
  12  -2   8   27.55   19.49
 -12  -2  -8   29.77   27.11
  12  -2   8  -14.15   28.78
 -12  -2  -8   37.83   15.14
  12  -2   8   51.85   11.74
 -12   2  -8   42.40   12.50
  12   2   8   21.60   19.99
 -12   2  -8   58.63   22.26
  12   2   8   23.74   34.86
  12  -3  -8   79.96   14.69
 -12  -3   8   73.81   17.78
 -12  -3   8   96.89   38.76
  12   3  -8   81.73   31.60
  12   3  -8   41.65   32.35
 -11  -3   8  209.68   44.02
 -11  -3   8  178.48   25.31
  11   3  -8  160.84   26.00
  11   3  -8  149.54   36.91
  10  -3  -8   56.33   12.25
 -10  -3   8  115.25   18.08
  10   3  -8   97.21   18.08
  10   3  -8   75.44   26.34
  -9  -3   8  141.90   20.17
  -9  -3   8  156.14   33.12
   9   3  -8  132.92   21.90
   9   3  -8  123.60   34.20
   8  -3  -8   77.36   13.84
  -8  -3   8  104.74   15.39
   8   3  -8   88.49   21.88
   8   3  -8   67.86   14.25
  -8   3   8   73.30    9.25
   7  -3  -8  211.34   24.59
  -7  -3   8  311.45   41.70
  -7  -3   8  232.80   25.18
   7   3  -8  172.82   24.70
   7   3  -8  175.71   32.01
  -7   3   8  214.75   20.71
  -6  -3   8 2150.70  196.86
   6  -3  -8 2065.65  187.41
  -6   3   8 2087.42  184.73
   6   3  -8 2001.82  188.34
  -5  -3   8  337.32   40.07
   5  -3  -8  248.41   30.30
  -5   3   8  310.88   27.94
   5   3  -8  271.38   36.04
   4  -3  -8   51.28    7.95
   4  -3  -8   32.85   11.82
   4  -3  -8   64.16   11.57
  -4  -3   8   80.47   19.99
  -4   3   8   65.46    8.47
   4   3  -8   34.18   13.64
   3  -3  -8 4529.83  374.49
  -3  -3   8 4027.77  381.25
   3  -3  -8 4087.86  375.79
   3   3  -8 4557.08  380.51
  -3   3   8 4100.36  375.99
  -3   3   8 3939.95  373.21
   2  -3  -8  163.38   18.69
   2  -3  -8  148.46   21.21
  -2  -3   8  221.90   21.42
   2  -3  -8  146.80   19.19
  -2  -3   8  191.23   29.23
   2   3  -8  235.91   26.20
  -2   3   8  191.16   22.04
  -2   3   8  191.24   18.90
  -1  -3   8 2310.09  197.71
   1  -3  -8 1933.32  192.84
   1  -3  -8 2247.58  191.26
  -1  -3   8 2144.84  191.63
  -1   3   8 2230.60  190.41
   1   3  -8 1846.98  192.02
  -1   3   8 2178.36  190.08
  -1   3   8 2097.99  193.48
   0  -3  -8    6.38    6.37
   0  -3   8    3.09    3.76
   0  -3  -8   -1.85    2.87
   0  -3  -8   -2.94    3.98
   0   3  -8    1.12    7.13
   0   3  -8   -3.07    4.91
   0   3   8   -1.45    3.99
   0   3   8    5.61    3.83
   0   3   8    4.04    7.22
   0   3  -8    2.43    7.42
  -1  -3  -8 1943.43  190.53
  -1  -3  -8 1888.43  193.39
  -1  -3  -8 2131.14  190.32
   1  -3   8 2212.26  190.86
  -1   3  -8 1980.21  194.40
   1   3   8 2161.81  191.26
  -1   3  -8 2214.03  191.36
   1   3   8 2459.71  190.92
  -1   3  -8 1850.89  194.10
   1   3   8 2276.44  194.66
   2  -3   8  195.11   20.26
   2  -3   8  209.24   21.94
  -2  -3  -8  182.65   20.05
  -2  -3  -8  160.18   20.28
  -2  -3  -8  215.74   25.23
   2   3   8  227.44   21.01
  -2   3  -8  184.65   27.12
   2   3   8  175.00   26.35
  -2   3  -8  169.02   20.09
   2   3   8  125.54   20.10
  -3  -3  -8 4119.26  366.99
  -3  -3  -8 3987.63  362.53
  -3  -3  -8 3784.51  362.13
   3  -3   8 4182.12  363.36
   3  -3   8 4277.36  361.85
  -3   3  -8 3917.25  361.20
   3   3   8 3760.60  362.18
   3   3   8 4225.94  363.64
   3   3   8 3630.12  366.30
  -3   3  -8 4377.10  362.23
  -3   3  -8 4393.62  366.62
   4  -3   8   61.16   11.61
   4  -3   8   73.65   10.24
  -4  -3  -8   41.13    9.33
  -4  -3  -8   57.39   15.40
  -4   3  -8   49.14    9.45
  -4   3  -8   45.91   13.03
   4   3   8   62.33   10.91
   4   3   8   82.89   13.16
  -4   3  -8   49.96    8.37
   4   3   8   68.46   16.87
   5  -3   8  319.08   29.39
   5  -3   8  318.95   31.67
  -5  -3  -8  372.61   38.65
  -5  -3  -8  251.02   30.44
  -5  -3  -8  237.00   30.71
  -5   3  -8  305.80   33.97
   5   3   8  252.85   36.96
  -5   3  -8  291.41   27.84
   5   3   8  372.96   32.36
  -5   3  -8  263.02   29.64
   5   3   8  274.55   31.72
   6  -3   8 2067.89  202.04
  -6  -3  -8 2244.29  202.20
  -6  -3  -8 2363.66  208.64
   6  -3   8 2232.05  199.54
  -6   3  -8 2100.79  200.60
   6   3   8 2170.23  203.47
   6   3   8 2218.20  202.19
   6   3   8 2563.08  210.99
   7  -3   8  256.51   35.73
   7  -3   8  192.07   26.66
  -7  -3  -8  208.45   25.87
  -7  -3  -8  329.57   41.67
  -7  -3  -8  221.36   26.34
   7  -3   8  189.89   22.56
  -7   3  -8  189.31   24.16
   7   3   8  263.39   39.11
   7   3   8  292.26   27.83
  -7   3  -8  237.45   28.13
   7   3   8  240.65   28.89
   8  -3   8   70.81   15.68
   8  -3   8   76.31   23.18
  -8  -3  -8  117.09   26.10
   8  -3   8   76.74   11.96
   8   3   8  100.13   19.22
   8   3   8  123.41   27.66
  -8   3  -8  103.66   14.86
   9  -3   8  146.22   16.75
  -9  -3  -8  165.14   32.07
   9  -3   8  147.88   22.67
  -9  -3  -8  116.27   21.09
   9   3   8  159.17   34.60
   9   3   8  127.25   24.24
  10  -3   8   70.92   20.11
  10  -3   8   96.72   13.30
  10  -3   8   40.72   25.04
 -10  -3  -8  115.04   28.06
 -10  -3  -8   81.57   17.75
  10   3   8  123.91   21.75
  10   3   8   68.39   30.01
  10   3   8   97.42   22.17
 -10   3  -8   66.90   19.04
 -10   3  -8   94.60   14.81
  11  -3   8  145.11   20.12
 -11  -3  -8  187.31   26.29
  11  -3   8  143.15   29.30
 -11  -3  -8  166.48   39.80
 -11   3  -8  169.31   22.08
  11   3   8  193.79   31.21
 -11   3  -8  187.11   28.75
  12  -3   8   31.49   21.94
 -12  -3  -8   32.38   32.36
 -12  -3  -8   64.15   17.13
 -12   3  -8   66.68   21.68
 -12   3  -8   50.83   12.69
  12   3   8   75.46   23.56
 -11  -4   8  119.61   21.25
 -11  -4   8  143.13   44.55
  11   4  -8  116.45   35.60
 -10  -4   8   91.79   19.30
 -10  -4   8   89.92   37.34
  10   4  -8  112.00   21.63
  10   4  -8  105.81   30.01
  -9  -4   8  219.28   28.18
  -9  -4   8  205.08   42.32
   9   4  -8  224.68   39.38
   9   4  -8  229.47   31.43
   8   4  -8  636.98   72.72
   8   4  -8  645.86   64.86
  -7  -4   8  233.70   26.42
  -7  -4   8  254.50   42.32
   7   4  -8  197.33   34.06
   7   4  -8  185.04   26.42
   6  -4  -8  844.42   80.67
  -6  -4   8  869.88   93.16
  -6  -4   8  867.06   83.34
  -6   4   8  890.46   78.37
   6   4  -8  899.02   84.17
   6   4  -8  866.80   90.17
  -5  -4   8  322.86   47.82
   5  -4  -8  336.25   32.12
  -5   4   8  290.69   29.98
   5   4  -8  344.47   34.81
   5   4  -8  336.36   41.41
   4  -4  -8  439.06   39.40
   4  -4  -8  414.75   42.21
  -4  -4   8  390.66   50.36
   4  -4  -8  450.34   40.65
  -4   4   8  403.11   38.95
   4   4  -8  355.48   41.63
  -4   4   8  423.86   41.21
   4   4  -8  408.00   48.00
   3  -4  -8  769.33   67.46
   3  -4  -8  739.64   68.80
  -3  -4   8  757.51   77.38
   3  -4  -8  718.13   69.28
  -3   4   8  727.46   67.08
  -3   4   8  737.41   70.00
   3   4  -8  693.60   69.25
   3   4  -8  671.06   73.60
  -2  -4   8 2124.05  196.97
   2  -4  -8 2073.18  190.82
   2  -4  -8 2091.16  188.87
   2   4  -8 2144.37  195.07
  -2   4   8 2071.41  191.11
  -2   4   8 2092.40  188.21
   1  -4  -8  205.65   21.43
   1  -4  -8  191.76   24.18
  -1  -4   8  146.02   21.35
  -1  -4   8  204.60   31.66
  -1   4   8  229.72   25.11
  -1   4   8  174.76   19.43
   1   4  -8  208.23   29.62
  -1   4   8  204.58   20.90
   1   4  -8  190.32   25.49
   0  -4  -8 6076.90  536.71
   0  -4  -8 6836.46  537.72
   0  -4  -8 6325.86  541.00
   0   4   8 5704.06  536.72
   0   4  -8 5921.17  538.36
   0   4   8 6289.64  536.97
   0   4  -8 5447.79  541.21
   0   4   8 5683.36  539.94
  -1  -4  -8  188.86   28.28
   1  -4   8  198.60   22.38
  -1  -4  -8  190.26   22.19
  -1  -4  -8  198.84   21.93
  -1   4  -8  189.98   22.80
   1   4   8  192.70   22.29
  -1   4  -8  242.33   27.86
   1   4   8  211.66   26.27
   2  -4   8 2065.77  184.05
  -2  -4  -8 1962.69  184.33
  -2  -4  -8 1985.05  184.12
  -2  -4  -8 1954.25  188.73
   2   4   8 2191.15  189.45
  -2   4  -8 2090.63  183.78
  -2   4  -8 1929.99  188.17
  -2   4  -8 2081.90  189.13
   2   4   8 2035.09  185.04
   2   4   8 2083.81  184.66
   3  -4   8  762.82   73.05
  -3  -4  -8  726.36   71.78
  -3  -4  -8  815.77   72.37
   3  -4   8  774.08   71.32
  -3  -4  -8  774.63   77.66
   3   4   8  691.42   72.52
  -3   4  -8  801.60   70.32
  -3   4  -8  710.83   75.60
   3   4   8  848.83   72.88
   3   4   8  615.44   75.60
  -3   4  -8  811.67   76.54
   4  -4   8  383.06   41.97
  -4  -4  -8  435.86   41.98
   4  -4   8  387.66   40.04
  -4  -4  -8  341.98   41.19
  -4  -4  -8  412.25   48.04
  -4   4  -8  449.32   45.38
   4   4   8  430.42   42.25
   4   4   8  306.95   45.46
  -4   4  -8  440.46   37.76
   4   4   8  493.40   43.90
   5  -4   8  304.87   33.07
  -5  -4  -8  325.77   42.44
   5  -4   8  318.51   35.52
  -5  -4  -8  347.39   35.50
   5   4   8  380.45   36.73
  -5   4  -8  345.95   39.88
   5   4   8  322.82   36.59
  -5   4  -8  350.18   38.02
   5   4   8  339.89   42.81
   6  -4   8  883.49   81.11
  -6  -4  -8  976.43   92.99
   6  -4   8  806.90   84.09
  -6  -4  -8  974.40   85.03
   6   4   8  729.23   84.51
   6   4   8  850.71   92.03
  -6   4  -8  974.06   86.02
   6   4   8  917.72   84.95
  -7  -4  -8  219.60   36.70
  -7  -4  -8  221.63   24.81
   7  -4   8  190.14   20.75
   7  -4   8  199.34   26.81
   7   4   8  172.75   27.79
  -7   4  -8  194.96   26.01
   7   4   8  206.10   35.67
   7   4   8  170.48   27.14
   8  -4   8  554.50   53.84
   8  -4   8  554.08   63.09
   8  -4   8  645.04   59.77
  -8  -4  -8  536.30   58.18
  -8  -4  -8  633.76   69.51
  -8   4  -8  592.85   58.50
   8   4   8  604.48   61.70
   8   4   8  565.98   58.84
   8   4   8  546.78   69.19
  -9  -4  -8  213.79   28.20
  -9  -4  -8  211.30   41.59
   9  -4   8  269.78   31.69
   9  -4   8  198.44   21.83
   9   4   8  184.62   31.49
   9   4   8  145.24   39.08
  -9   4  -8  240.78   28.62
  10  -4   8  102.57   13.59
  10  -4   8   67.50   19.65
 -10  -4  -8  100.88   19.01
  10   4   8  113.98   24.11
 -10   4  -8  113.95   19.79
  10   4   8  141.90   39.35
 -11  -4  -8  114.18   38.60
 -11  -4  -8  165.11   25.96
 -11   4  -8  139.33   24.03
  11   4   8  123.31   42.52
 -10  -5   8   55.87   15.90
 -10  -5   8   54.73   37.20
  10   5  -8   12.27   30.03
  10   5  -8   38.13   18.73
  -9  -5   8  219.67   49.64
  -9  -5   8  295.57   34.12
   9   5  -8  223.56   34.86
  -8  -5   8  181.73   28.19
   8  -5  -8  199.79   24.51
  -8  -5   8  171.49   42.62
   8   5  -8  289.41   32.08
   8   5  -8  196.50   38.48
  -7  -5   8  120.83   35.59
   7  -5  -8  206.71   22.09
  -7  -5   8  181.37   26.18
   7   5  -8  164.74   34.11
   7   5  -8  199.06   28.32
  -6  -5   8   88.08   29.32
  -6  -5   8  129.93   19.94
   6  -5  -8  123.82   16.33
   6   5  -8  125.09   20.63
  -5  -5   8  866.09   89.04
  -5  -5   8  823.94   83.39
   5  -5  -8  794.47   72.61
   5  -5  -8  722.11   74.06
   5   5  -8  845.25   85.56
   5   5  -8  810.79   77.70
  -5   5   8  813.75   72.34
   4  -5  -8  117.43   14.99
  -4  -5   8   97.50   26.49
  -4   5   8   85.73   12.57
   4   5  -8  121.82   18.76
  -4   5   8  123.33   15.74
   4   5  -8  108.31   24.66
   3  -5  -8  449.23   44.70
   3  -5  -8  452.46   45.50
  -3  -5   8  501.77   57.31
   3  -5  -8  438.28   46.40
  -3   5   8  512.44   48.09
  -3   5   8  481.44   44.75
   3   5  -8  480.35   54.21
   3   5  -8  468.60   47.17
   2  -5  -8  121.52   15.97
  -2  -5   8  119.68   25.93
   2  -5  -8   96.44   16.37
   2  -5  -8  126.68   14.07
   2   5  -8   73.52   19.78
  -2   5   8   90.25   13.76
   2   5  -8  117.37   16.81
  -2   5   8   99.84   17.29
   1  -5  -8  674.39   63.05
   1  -5  -8  556.84   65.16
   1  -5  -8  721.68   65.51
  -1  -5   8  668.78   71.85
  -1   5   8  643.29   65.76
   1   5  -8  635.92   62.74
   1   5  -8  609.43   68.58
  -1   5   8  725.53   62.99
   1   5  -8  664.76   65.48
  -1   5   8  685.35   60.38
   0  -5   8    8.01    6.89
   0  -5  -8    6.87    9.67
   0   5   8   -6.27    4.99
   0   5   8    5.13    5.92
   0   5   8   -6.88    8.26
   0   5  -8    3.43   10.74
   0   5  -8    3.82    9.12
   0   5  -8    1.94    4.18
   1  -5   8  723.51   63.68
  -1  -5  -8  634.28   67.84
  -1  -5  -8  578.63   62.13
  -1  -5  -8  628.02   62.69
  -1   5  -8  641.67   71.48
   1   5   8  699.43   63.15
  -1   5  -8  725.24   61.41
  -1   5  -8  629.29   62.94
   1   5   8  623.23   62.94
   2  -5   8  136.62   18.10
  -2  -5  -8  127.11   26.15
  -2  -5  -8   95.54   15.55
  -2  -5  -8  157.55   17.99
  -2   5  -8  102.80   21.13
   2   5   8   87.61   22.51
   2   5   8  104.66   17.21
  -2   5  -8   87.21   20.91
  -2   5  -8  129.23   16.44
  -2   5  -8  104.47   13.08
   2   5   8  146.87   19.40
  -3  -5  -8  461.61   47.76
   3  -5   8  428.49   46.67
  -3   5  -8  492.61   53.27
  -3   5  -8  516.30   44.26
   3   5   8  478.07   49.13
  -3   5  -8  471.70   51.95
   3   5   8  468.43   54.03
   3   5   8  487.12   48.90
  -3   5  -8  478.56   44.88
   4  -5   8  110.54   15.36
  -4  -5  -8  109.47   16.40
   4  -5   8  106.97   18.20
  -4   5  -8  118.10   20.93
  -4   5  -8   89.40   20.26
   4   5   8   93.67   22.96
   4   5   8   96.85   17.43
   5  -5   8  831.06   71.86
   5  -5   8  743.55   74.12
   5   5   8  750.28   75.33
   5   5   8  788.69   82.10
  -5   5  -8  664.55   75.91
  -5   5  -8  775.04   76.17
   5   5   8  786.21   75.04
   6  -5   8  124.34   20.02
  -6  -5  -8  105.06   18.02
   6   5   8  150.20   29.55
  -6   5  -8   94.20   19.04
   6   5   8  179.48   24.25
  -6   5  -8   82.22   19.47
   7  -5   8  176.67   19.95
   7  -5   8  158.39   25.77
  -7  -5  -8  198.95   25.36
   7   5   8  211.84   39.90
   7   5   8  157.26   27.67
  -7   5  -8  198.95   25.59
  -7   5  -8  212.20   28.64
   8  -5   8  213.58   21.15
  -8  -5  -8  209.31   29.18
   8  -5   8  173.65   27.60
   8   5   8  192.67   31.02
  -8   5  -8  177.20   28.49
  -8   5  -8  221.53   27.11
   9  -5   8  236.77   33.80
  -9  -5  -8  270.49   32.93
  -9  -5  -8  198.04   47.20
   9   5   8  291.83   55.37
   9   5   8  206.51   34.22
  -9   5  -8  257.14   30.34
 -10  -5  -8   47.59   15.86
  10  -5   8   24.29   19.70
 -10  -5  -8   23.07   31.91
  10   5   8   33.30   21.38
 -10   5  -8   20.58   12.54
 -10   5  -8   22.09   25.19
  -9  -6   8   -8.46   39.48
  -9  -6   8   11.29   21.89
  -8  -6   8  134.89   41.61
   8  -6  -8   81.05   13.79
  -8  -6   8   86.73   19.46
   8   6  -8   83.92   21.31
   8   6  -8   32.83   29.31
  -7  -6   8   70.27   17.00
  -7  -6   8   80.00   35.28
   7   6  -8   73.89   18.16
   6  -6  -8  106.15   15.46
  -6  -6   8  145.43   22.84
  -6  -6   8   64.95   30.21
   6   6  -8   96.70   20.16
   6   6  -8  114.19   31.31
  -5  -6   8   27.81   10.75
   5  -6  -8   10.39    4.95
   5  -6  -8   16.76    7.97
  -5  -6   8   54.58   26.98
   5   6  -8    8.51   17.96
   5   6  -8    6.37   10.47
  -4  -6   8  448.20   58.08
   4  -6  -8  348.05   40.81
  -4  -6   8  434.22   45.20
   4   6  -8  411.37   53.26
   4   6  -8  425.79   44.71
  -4   6   8  418.92   41.89
  -4   6   8  444.14   39.72
  -3  -6   8  227.87   32.25
  -3  -6   8  210.36   39.83
   3  -6  -8  215.16   23.01
   3  -6  -8  184.70   23.51
  -3   6   8  188.05   22.32
   3   6  -8  214.96   25.85
  -3   6   8  241.90   26.77
   3   6  -8  216.17   35.31
  -2  -6   8  581.06   65.04
   2  -6  -8  539.48   50.98
  -2   6   8  520.00   51.46
   2   6  -8  540.82   51.42
   2   6  -8  490.45   54.26
   2   6  -8  443.21   58.09
  -2   6   8  496.10   53.30
   1  -6  -8   45.28   10.76
  -1  -6   8   62.30   21.58
   1  -6  -8   58.21   10.23
   1   6  -8   43.10    9.81
   1   6  -8   36.88   13.54
  -1   6   8   46.98   10.38
   1   6  -8   43.11   17.63
  -1   6   8   33.87   13.76
   0  -6  -8   79.64   13.55
   0  -6  -8   98.33   15.31
   0  -6   8  108.04   26.84
   0  -6   8  112.91   17.24
   0   6   8   92.13   12.85
   0   6  -8   83.21   13.28
   0   6  -8   65.36   14.67
   0   6  -8   67.42   19.99
   0   6   8   80.27   18.12
   0   6   8   71.87   13.33
  -1  -6  -8   50.23   16.90
  -1  -6  -8   46.83   12.03
   1  -6   8   53.69   12.91
  -1   6  -8   51.58   11.57
  -1   6  -8   40.78    8.45
   1   6   8   64.02   15.76
   1   6   8   30.53   10.57
  -1   6  -8   49.34   15.23
   1   6   8   20.70    9.68
  -2  -6  -8  541.75   57.72
  -2  -6  -8  524.12   49.27
   2  -6   8  487.09   49.20
  -2   6  -8  519.36   47.14
   2   6   8  429.23   48.83
   2   6   8  477.19   49.71
  -2   6  -8  439.38   53.32
  -2   6  -8  468.74   45.33
   2   6   8  490.51   55.24
   3  -6   8  252.02   27.09
  -3  -6  -8  248.49   27.60
  -3  -6  -8  200.81   35.84
   3   6   8  218.55   28.27
   3   6   8  252.33   37.73
   3   6   8  203.69   28.00
  -3   6  -8  201.67   32.19
  -4  -6  -8  409.85   53.47
  -4  -6  -8  418.94   44.08
   4  -6   8  438.79   42.95
   4   6   8  461.07   52.82
  -4   6  -8  416.77   47.11
   4   6   8  366.43   44.87
  -5  -6  -8  -20.57   18.51
   5  -6   8   22.97    8.32
  -5  -6  -8   11.71    8.80
  -5   6  -8    7.67   11.49
   5   6   8   27.37   18.97
  -6  -6  -8  132.37   32.00
  -6  -6  -8  151.02   22.54
   6  -6   8  146.83   22.22
   6  -6   8  129.83   16.84
   6   6   8  137.46   33.52
  -6   6  -8   95.41   20.18
   6   6   8  106.61   22.79
  -6   6  -8  146.10   22.97
  -7  -6  -8   80.08   32.73
   7  -6   8   53.94   16.71
   7  -6   8   64.55    9.79
  -7  -6  -8   53.86   15.31
  -7   6  -8   55.80   17.07
   7   6   8   66.78   28.09
   7   6   8   83.46   20.76
   8  -6   8   70.56   21.72
   8  -6   8   96.21   11.80
  -8  -6  -8  101.69   20.58
  -8  -6  -8  137.14   37.20
  -8   6  -8   91.14   16.34
   8   6   8   79.13   21.72
  -9  -6  -8   12.03   35.24
   9  -6   8   -3.82   17.02
  -9   6  -8   -9.39    9.09
   9   6   8  -14.95   31.37
   9   6   8    8.58   18.12
  -9   6  -8    2.14   10.38
  -8  -7   8   11.33   16.03
   8   7  -8   35.18   26.74
   8   7  -8  -65.85   34.15
  -7  -7   8  117.89   23.61
   7  -7  -8   99.68   16.29
  -7  -7   8  111.68   60.63
   7   7  -8   57.02   33.57
   7   7  -8  121.57   25.55
   6  -7  -8   12.68   14.08
  -6  -7   8    7.07   11.67
   6   7  -8   -8.63   13.85
   6   7  -8   37.80   28.18
  -5  -7   8   93.74   34.73
   5  -7  -8   54.49   13.08
  -5  -7   8   56.32   16.78
   5  -7  -8   89.80   11.13
   5   7  -8   54.25   27.24
   5   7  -8   53.83   16.53
   4  -7  -8    2.93    6.34
  -4  -7   8  -14.71    9.42
   4  -7  -8    5.13    9.43
   4   7  -8    8.12   21.01
   4   7  -8    8.60   10.74
  -4   7   8    5.50   10.32
   3  -7  -8   61.01   13.40
  -3  -7   8   91.69   34.63
   3  -7  -8   68.32   11.86
  -3  -7   8   51.15   13.64
  -3   7   8   87.43   16.77
   3   7  -8   69.97   24.44
   3   7  -8   42.43   13.97
   2  -7  -8    9.61    6.82
  -2  -7   8   13.21    9.80
   2  -7  -8   19.14   10.74
  -2   7   8   13.14   11.97
  -2   7   8   16.86    8.69
   2   7  -8    7.81   15.26
   2   7  -8   19.20   19.89
   2   7  -8   19.57    9.51
   1  -7  -8  286.29   32.82
   1  -7  -8  301.83   30.80
  -1  -7   8  258.86   33.47
   1   7  -8  271.26   30.67
  -1   7   8  283.89   31.45
   1   7  -8  294.03   43.80
  -1   7   8  251.42   36.25
   1   7  -8  277.90   35.83
   0  -7  -8    5.64   10.05
   0  -7   8   11.44   11.46
   0  -7  -8    3.55    7.53
   0  -7   8   -2.31    7.91
   0   7  -8   -4.36   15.37
   0   7   8   10.36   13.74
   0   7  -8    2.28   11.50
   0   7   8    8.58    8.98
   0   7  -8    4.15    6.83
  -1  -7  -8  363.60   34.71
  -1  -7  -8  346.48   36.30
   1  -7   8  290.85   35.75
   1  -7   8  252.75   33.75
  -1   7  -8  309.80   33.90
  -1   7  -8  295.21   46.07
   1   7   8  284.44   42.49
   1   7   8  271.18   34.38
  -1   7  -8  352.54   42.44
  -2  -7  -8   20.39   11.85
   2  -7   8   16.29   10.69
   2  -7   8   14.87    8.17
  -2  -7  -8   22.73    9.23
  -2   7  -8   11.75   18.29
  -2   7  -8   11.27   14.60
   2   7   8   18.56   10.76
  -2   7  -8   31.32    7.62
   2   7   8   -5.38   16.58
   2   7   8   30.44   13.57
  -3  -7  -8   71.62   16.16
   3  -7   8   91.92   17.43
  -3   7  -8   90.57   22.26
   3   7   8   91.39   18.94
   3   7   8   75.74   25.74
  -3   7  -8   74.54   21.58
  -4  -7  -8    5.14   10.25
   4  -7   8   -9.91   10.09
   4  -7   8    8.51    7.13
   4   7   8    6.23   20.51
  -4   7  -8  -17.43   15.98
  -4   7  -8   -6.64   13.96
   4   7   8   -6.56   11.85
   5  -7   8   98.16   14.77
  -5  -7  -8   51.88   16.09
  -5   7  -8   64.60   19.37
   5   7   8   82.97   19.35
  -5   7  -8   78.05   17.97
   5   7   8   60.71   29.60
  -6  -7  -8    2.43   11.69
  -6  -7  -8  -19.73   31.29
   6  -7   8   -0.01    8.31
  -6   7  -8  -30.74   24.58
   6   7   8    0.42   15.14
   6   7   8  -17.31   27.55
  -6   7  -8    6.07   14.00
   7  -7   8  124.84   16.48
  -7  -7  -8  122.86   23.74
  -7   7  -8  107.24   20.93
  -7   7  -8  129.34   19.69
   7   7   8   97.70   39.84
   7   7   8  134.50   27.67
  -8  -7  -8   -3.90   15.49
  -8  -7  -8  -19.23   35.72
   8   7   8  -14.40   19.29
  -8   7  -8    9.25    8.91
   8   7   8   60.94   39.26
[truncated: 383,814 more chars]
