# Supplementary material for: Side-Chain Type Ferrocene Macrocycles
Source: Precis Chem. 2024 Mar 13;2(4):143–50. doi: 10.1021/prechem.3c00121 (PMC11503920; doi:10.1021/prechem.3c00121)
Supplement: Supplementary file 3 — pc3c00121_si_003.cif [file pc3c00121_si_003.cif]

data_0217-1_auto_sq
_audit_creation_date               2023-02-27
_audit_creation_method
;
Olex2 1.5
(compiled 2022.04.07 svn.rca3783a0 for OlexSys, GUI svn.r6498)
;
_shelx_SHELXL_version_number       '2018/3'
_audit_contact_author_address      ?
_audit_contact_author_email        ?
_audit_contact_author_name         ''
_audit_contact_author_phone        ?
_publ_contact_author_id_orcid      ?
_publ_section_references
;
Dolomanov, O.V., Bourhis, L.J., Gildea, R.J, Howard, J.A.K. & Puschmann, H.
 (2009), J. Appl. Cryst. 42, 339-341.

Sheldrick, G.M. (2015). Acta Cryst. C71, 3-8.
;
_chemical_name_common              ?
_chemical_name_systematic          ?
_chemical_formula_moiety           'C66 H48 Fe3'
_chemical_formula_sum              'C66 H48 Fe3'
_chemical_formula_weight           1008.59
_chemical_absolute_configuration   ?
_chemical_melting_point            ?
_chemical_oxdiff_formula           CHFeCl
loop_
  _atom_type_symbol
  _atom_type_description
  _atom_type_scat_dispersion_real
  _atom_type_scat_dispersion_imag
  _atom_type_scat_source
 'C' 'C' 0.0137 0.0067 'International Tables Vol C Tables 4.2.6.8 and 6.1.1.4'
 'H' 'H' 0.0000 0.0000 'International Tables Vol C Tables 4.2.6.8 and 6.1.1.4'
 'Fe' 'Fe' -0.2673 2.5550
 'International Tables Vol C Tables 4.2.6.8 and 6.1.1.4'

_shelx_space_group_comment
;
The symmetry employed for this shelxl refinement is uniquely defined
by the following loop, which should always be used as a source of
symmetry information in preference to the above space-group names.
They are only intended as comments.
;
_space_group_crystal_system        'orthorhombic'
_space_group_IT_number             19
_space_group_name_H-M_alt          'P 21 21 21'
_space_group_name_Hall             'P 2ac 2ab'
loop_
  _space_group_symop_operation_xyz
 'x, y, z'
 '-x+1/2, -y, z+1/2'
 '-x, y+1/2, -z+1/2'
 'x+1/2, -y+1/2, -z'

_cell_length_a                     11.8673(6)
_cell_length_b                     13.7758(7)
_cell_length_c                     31.2560(19)
_cell_angle_alpha                  90
_cell_angle_beta                   90
_cell_angle_gamma                  90
_cell_volume                       5109.8(5)
_cell_formula_units_Z              4
_cell_measurement_reflns_used      8074
_cell_measurement_temperature      104(6)
_cell_measurement_theta_max        52.9140
_cell_measurement_theta_min        2.4480
_shelx_estimated_absorpt_T_max     0.759
_shelx_estimated_absorpt_T_min     0.529
_exptl_absorpt_coefficient_mu      4.865
_exptl_absorpt_correction_T_max    1.00000
_exptl_absorpt_correction_T_min    0.62167
_exptl_absorpt_correction_type     multi-scan
_exptl_absorpt_process_details
;
CrysAlisPro 1.171.41.93a (Rigaku Oxford Diffraction, 2020)
Empirical absorption correction using spherical harmonics,
implemented in SCALE3 ABSPACK scaling algorithm.
;
_exptl_absorpt_special_details     ?
_exptl_crystal_colour              colourless
_exptl_crystal_colour_primary      colourless
_exptl_crystal_density_diffrn      1.311
_exptl_crystal_density_meas        ?
_exptl_crystal_density_method      ?
_exptl_crystal_description         plate
_exptl_crystal_F_000               2088
_exptl_crystal_size_max            0.15
_exptl_crystal_size_mid            0.11
_exptl_crystal_size_min            0.06
_exptl_transmission_factor_max     ?
_exptl_transmission_factor_min     ?
_diffrn_reflns_av_R_equivalents    0.0610
_diffrn_reflns_av_unetI/netI       0.0837
_diffrn_reflns_Laue_measured_fraction_full  0.997
_diffrn_reflns_Laue_measured_fraction_max  0.967
_diffrn_reflns_limit_h_max         14
_diffrn_reflns_limit_h_min         -10
_diffrn_reflns_limit_k_max         16
_diffrn_reflns_limit_k_min         -16
_diffrn_reflns_limit_l_max         34
_diffrn_reflns_limit_l_min         -38
_diffrn_reflns_number              19153
_diffrn_reflns_point_group_measured_fraction_full  0.945
_diffrn_reflns_point_group_measured_fraction_max  0.908
_diffrn_reflns_theta_full          53.543
_diffrn_reflns_theta_max           56.335
_diffrn_reflns_theta_min           2.458
_diffrn_ambient_environment        N~2~
_diffrn_ambient_temperature        104(6)
_diffrn_detector                   'Hybrid Pixel Array Detector'
_diffrn_detector_area_resol_mean   10.0000
_diffrn_detector_type              HyPix
_diffrn_measured_fraction_theta_full  0.997
_diffrn_measured_fraction_theta_max  0.967
_diffrn_measurement_details
;
List of Runs (angles in degrees, time in seconds):

  # Type    Start    End  Width  t~exp~   \w     \q     \k     \f   Frames
--------------------------------------------------------------------------
  1  \w    101.00 140.00   0.50    3.60    --   67.36  53.00-177.00   78
  2  \w     59.00  87.00   0.50    3.60    --   67.36  53.00-177.00   56
  3  \w     89.00 136.00   0.50    3.60    --   67.36 125.00-120.00   94
  4  \w     88.00 114.00   0.50    3.60    --   67.36 125.00  30.00   52
  5  \w      0.00  50.00   0.50    3.60    --   67.36 -38.00  60.00  100
  6  \w    -97.00   3.00   0.50    3.60    --  -69.86  73.00  25.00  200
  7  \w      3.00  30.00   0.50    0.80    --   -1.25 -99.00   0.00   54
  8  \w     -8.00  27.00   0.50    0.80    --   -1.25 -99.00  30.00   70
  9  \w     -8.00  35.00   0.50    0.80    --   -1.25 -99.00 150.00   86
 10  \w   -145.00 -92.00   0.50    3.60    --  -69.86-105.00 169.00  106
;
_diffrn_measurement_device         'four-circle diffractometer'
_diffrn_measurement_device_type    'ROD, Synergy Custom system, HyPix'
_diffrn_measurement_method         '\w scans'
_diffrn_orient_matrix_type        
 'CrysAlisPro convention (1999,Acta A55,543-557)'
_diffrn_orient_matrix_UB_11        0.0247681000
_diffrn_orient_matrix_UB_12        -0.0616109000
_diffrn_orient_matrix_UB_13        -0.0316878000
_diffrn_orient_matrix_UB_21        -0.0676761000
_diffrn_orient_matrix_UB_22        0.0498799000
_diffrn_orient_matrix_UB_23        -0.0264119000
_diffrn_orient_matrix_UB_31        0.0870333000
_diffrn_orient_matrix_UB_32        0.0561811000
_diffrn_orient_matrix_UB_33        -0.0114478000
_diffrn_radiation_monochromator    mirror
_diffrn_radiation_probe            x-ray
_diffrn_radiation_type             'Ga K\a'
_diffrn_radiation_wavelength       1.3405
_diffrn_source                     'Ga K\a'
_reflns_Friedel_coverage           0.690
_reflns_Friedel_fraction_full      0.879
_reflns_Friedel_fraction_max       0.834
_reflns_number_gt                  7056
_reflns_number_total               9301
_reflns_special_details
;
 Reflections were merged by SHELXL according to the crystal
 class for the calculation of statistics and refinement.
 
 Structure factors included contributions from the .fab file.
 
 _reflns_Friedel_fraction is defined as the number of unique
 Friedel pairs measured divided by the number that would be
 possible theoretically, ignoring centric projections and
 systematic absences. Completness statistics refer to single and
 composite reflections containing twin component 1 only.
;
_reflns_threshold_expression       'I > 2\s(I)'
_computing_cell_refinement         'CrysAlisPro 1.171.41.93a (Rigaku OD, 2020)'
_computing_data_collection         'CrysAlisPro 1.171.41.93a (Rigaku OD, 2020)'
_computing_data_reduction          'CrysAlisPro 1.171.41.93a (Rigaku OD, 2020)'
_computing_molecular_graphics      'Olex2 1.5 (Dolomanov et al., 2009)'
_computing_publication_material    'Olex2 1.5 (Dolomanov et al., 2009)'
_computing_structure_refinement    'SHELXL 2018/3 (Sheldrick, 2015)'
_computing_structure_solution      ?
_refine_diff_density_max           0.708
_refine_diff_density_min           -0.508
_refine_diff_density_rms           0.091
_refine_ls_abs_structure_details
;
 Refined as an inversion twin.
;
_refine_ls_abs_structure_Flack     0.046(10)
_refine_ls_extinction_coef         .
_refine_ls_extinction_method       none
_refine_ls_goodness_of_fit_ref     1.051
_refine_ls_hydrogen_treatment      constr
_refine_ls_matrix_type             full
_refine_ls_number_parameters       623
_refine_ls_number_reflns           9301
_refine_ls_number_restraints       0
_refine_ls_R_factor_all            0.0910
_refine_ls_R_factor_gt             0.0681
_refine_ls_restrained_S_all        1.051
_refine_ls_shift/su_max            0.000
_refine_ls_shift/su_mean           0.000
_refine_ls_structure_factor_coef   Fsqd
_refine_ls_weighting_details      
 'w=1/[\s^2^(Fo^2^)+(0.1050P)^2^] where P=(Fo^2^+2Fc^2^)/3'
_refine_ls_weighting_scheme        calc
_refine_ls_wR_factor_gt            0.1690
_refine_ls_wR_factor_ref           0.1805
_refine_special_details
;
 Refined as a 2-component inversion twin.
;
_olex2_refinement_description
;
1. Twinned data refinement
 Scales: 0.954(10)
 0.046(10)
2. Fixed Uiso
 At 1.2 times of:
  All C(H) groups
3.a Aromatic/amide H refined with riding coordinates:
 C006(H006), C008(H008), C00A(H00A), C00C(H00C), C00E(H00E), C00I(H00I),
 C00K(H00K), C00M(H00M), C00N(H00N), C00O(H00O), C00P(H00P), C00S(H00S),
 C00T(H00T), C00V(H00V), C00X(H00X), C011(H011), C012(H012), C013(H013),
 C014(H014), C015(H015), C016(H016), C017(H017), C018(H018), C019(H019),
 C01A(H01A), C01B(H01B), C01C(H01C), C01E(H01E), C01F(H01F), C01G(H01G),
 C01H(H01H), C01I(H01I), C01K(H01K), C01L(H01L), C01M(H01M), C01N(H01N),
 C01O(H01O), C01P(H01P), C01Q(H01Q), C01R(H01R), C01S(H01S), C01T(H01T),
 C01U(H01U), C01V(H01V), C01W(H01W), C01X(H01X), C01Y(H01Y), C020(H020)
;
_atom_sites_solution_hydrogens     geom
_atom_sites_solution_primary       ?
_atom_sites_solution_secondary     ?
loop_
  _atom_site_label
  _atom_site_type_symbol
  _atom_site_fract_x
  _atom_site_fract_y
  _atom_site_fract_z
  _atom_site_U_iso_or_equiv
  _atom_site_adp_type
  _atom_site_occupancy
  _atom_site_site_symmetry_order
  _atom_site_calc_flag
  _atom_site_refinement_flags_posn
  _atom_site_refinement_flags_adp
  _atom_site_refinement_flags_occupancy
  _atom_site_disorder_assembly
  _atom_site_disorder_group
 Fe01 Fe 1.06887(11) 0.53475(9) 0.73033(4) 0.0343(3) Uani 1 1 d . . . . .
 Fe02 Fe 1.04313(11) 0.74333(10) 0.33438(4) 0.0368(3) Uani 1 1 d . . . . .
 Fe03 Fe 0.38241(10) 0.08537(10) 0.48492(5) 0.0352(3) Uani 1 1 d . . . . .
 C006 C 0.9797(6) 0.5361(6) 0.6750(3) 0.0306(18) Uani 1 1 d . . . . .
 H006 H 0.994144 0.497133 0.650535 0.037 Uiso 1 1 calc R U . . .
 C007 C 1.1524(7) 0.7497(7) 0.5671(3) 0.0353(19) Uani 1 1 d . . . . .
 C008 C 1.0778(8) 0.8033(6) 0.5920(3) 0.038(2) Uani 1 1 d . . . . .
 H008 H 1.047255 0.862132 0.581175 0.045 Uiso 1 1 calc R U . . .
 C009 C 0.8997(6) 0.5369(7) 0.3334(3) 0.0333(19) Uani 1 1 d . . . . .
 C00A C 0.9994(7) 0.6531(6) 0.3829(3) 0.0313(19) Uani 1 1 d . . . . .
 H00A H 0.937612 0.661117 0.401924 0.038 Uiso 1 1 calc R U . . .
 C00B C 1.1419(7) 0.7354(6) 0.4313(3) 0.035(2) Uani 1 1 d . . . . .
 C00C C 0.5204(7) 0.1694(6) 0.4938(3) 0.032(2) Uani 1 1 d . . . . .
 H00C H 0.517006 0.237767 0.497446 0.039 Uiso 1 1 calc R U . . .
 C00D C 1.1620(6) 0.7636(6) 0.5201(3) 0.0325(19) Uani 1 1 d . . . . .
 C00E C 0.7962(8) 0.5601(7) 0.3495(3) 0.043(2) Uani 1 1 d . . . . .
 H00E H 0.780252 0.625287 0.357406 0.051 Uiso 1 1 calc R U . . .
 C00F C 1.0270(7) 0.6309(6) 0.6828(3) 0.036(2) Uani 1 1 d . . . . .
 C00G C 0.9075(8) 0.5099(6) 0.7100(3) 0.036(2) Uani 1 1 d . . . . .
 C00H C 0.7337(7) 0.3944(6) 0.3428(3) 0.034(2) Uani 1 1 d . . . . .
 C00I C 1.2410(8) 0.7132(7) 0.4524(3) 0.047(2) Uani 1 1 d . . . . .
 H00I H 1.303302 0.688180 0.436849 0.057 Uiso 1 1 calc R U . . .
 C00J C 1.1130(7) 0.6913(6) 0.3895(3) 0.035(2) Uani 1 1 d . . . . .
 C00K C 0.5598(8) 0.3316(7) 0.3781(3) 0.045(2) Uani 1 1 d . . . . .
 H00K H 0.521372 0.390201 0.371471 0.054 Uiso 1 1 calc R U . . .
 C00L C 1.0860(7) 0.6825(6) 0.6483(3) 0.034(2) Uani 1 1 d . . . . .
 C00M C 0.7131(8) 0.4880(7) 0.3546(3) 0.041(2) Uani 1 1 d . . . . .
 H00M H 0.641902 0.504739 0.366446 0.050 Uiso 1 1 calc R U . . .
 C00N C 0.8076(7) 0.2704(6) 0.6705(3) 0.036(2) Uani 1 1 d . . . . .
 H00N H 0.838562 0.215348 0.656448 0.043 Uiso 1 1 calc R U . . .
 C00O C 1.0692(8) 0.7992(7) 0.4973(3) 0.043(2) Uani 1 1 d . . . . .
 H00O H 1.011655 0.833454 0.512070 0.052 Uiso 1 1 calc R U . . .
 C00P C 1.0599(8) 0.7852(6) 0.4530(3) 0.040(2) Uani 1 1 d . . . . .
 H00P H 0.996630 0.810367 0.438051 0.048 Uiso 1 1 calc R U . . .
 C00Q C 0.5310(7) 0.1198(7) 0.4534(3) 0.040(2) Uani 1 1 d . . . . .
 C00R C 0.9968(7) 0.6023(6) 0.3438(3) 0.034(2) Uani 1 1 d . . . . .
 C00S C 1.1686(8) 0.6357(6) 0.6250(3) 0.038(2) Uani 1 1 d . . . . .
 H00S H 1.203069 0.579088 0.636469 0.046 Uiso 1 1 calc R U . . .
 C00T C 0.6493(7) 0.1270(6) 0.6333(3) 0.039(2) Uani 1 1 d . . . . .
 H00T H 0.701841 0.092974 0.650619 0.046 Uiso 1 1 calc R U . . .
 C00U C 0.6187(7) 0.2198(6) 0.6448(3) 0.035(2) Uani 1 1 d . . . . .
 C00V C 0.7204(7) 0.4247(7) 0.7163(3) 0.038(2) Uani 1 1 d . . . . .
 H00V H 0.690320 0.473615 0.734460 0.046 Uiso 1 1 calc R U . . .
 C00W C 0.6892(8) 0.2795(7) 0.6744(3) 0.041(2) Uani 1 1 d . . . . .
 C00X C 1.1083(8) 0.6080(7) 0.3250(3) 0.042(2) Uani 1 1 d . . . . .
 H00X H 1.130944 0.580349 0.298520 0.050 Uiso 1 1 calc R U . . .
 C00Y C 0.6642(8) 0.3132(7) 0.3605(3) 0.036(2) Uani 1 1 d . . . . .
 C00Z C 0.8375(7) 0.4239(7) 0.7070(3) 0.039(2) Uani 1 1 d . . . . .
 C010 C 0.5160(7) 0.0994(7) 0.5273(3) 0.041(2) Uani 1 1 d . . . . .
 C011 C 0.9149(7) 0.4475(6) 0.3157(3) 0.038(2) Uani 1 1 d . . . . .
 H011 H 0.981536 0.433733 0.300056 0.045 Uiso 1 1 calc R U . . .
 C012 C 1.2334(8) 0.4937(7) 0.7277(3) 0.044(2) Uani 1 1 d . . . . .
 H012 H 1.282383 0.502828 0.704041 0.053 Uiso 1 1 calc R U . . .
 C013 C 0.8793(7) 0.3411(6) 0.6869(3) 0.0345(19) Uani 1 1 d . . . . .
 H013 H 0.958464 0.332806 0.684312 0.041 Uiso 1 1 calc R U . . .
 C014 C 0.6578(8) 0.1542(7) 0.3920(3) 0.043(2) Uani 1 1 d . . . . .
 H014 H 0.689505 0.091066 0.394221 0.051 Uiso 1 1 calc R U . . .
 C015 C 0.5304(7) 0.2625(7) 0.6223(3) 0.038(2) Uani 1 1 d . . . . .
 H015 H 0.499932 0.322589 0.631724 0.046 Uiso 1 1 calc R U . . .
 C016 C 0.9815(8) 0.6619(7) 0.7238(3) 0.043(2) Uani 1 1 d . . . . .
 H016 H 0.997056 0.721783 0.737641 0.051 Uiso 1 1 calc R U . . .
 C017 C 1.1042(8) 0.4274(7) 0.7732(3) 0.048(2) Uani 1 1 d . . . . .
 H017 H 1.050805 0.384353 0.785542 0.058 Uiso 1 1 calc R U . . .
 C018 C 1.1366(8) 0.5186(7) 0.7897(3) 0.046(2) Uani 1 1 d . . . . .
 H018 H 1.109404 0.547083 0.815334 0.056 Uiso 1 1 calc R U . . .
 C019 C 0.6067(8) 0.0820(8) 0.5978(3) 0.048(2) Uani 1 1 d . . . . .
 H019 H 0.630375 0.018117 0.590783 0.057 Uiso 1 1 calc R U . . .
 C01A C 0.8334(8) 0.3767(7) 0.3206(3) 0.039(2) Uani 1 1 d . . . . .
 H01A H 0.845651 0.314340 0.308547 0.046 Uiso 1 1 calc R U . . .
 C01B C 1.1664(8) 0.4114(7) 0.7345(3) 0.050(3) Uani 1 1 d . . . . .
 H01B H 1.162824 0.355471 0.716730 0.060 Uiso 1 1 calc R U . . .
 C01C C 0.7078(8) 0.2205(7) 0.3662(3) 0.046(2) Uani 1 1 d . . . . .
 H01C H 0.775015 0.203091 0.351617 0.056 Uiso 1 1 calc R U . . .
 C01D C 0.5626(8) 0.1757(6) 0.4149(3) 0.039(2) Uani 1 1 d . . . . .
 C01E C 0.6497(8) 0.3548(7) 0.6994(3) 0.045(2) Uani 1 1 d . . . . .
 H01E H 0.571207 0.358830 0.705098 0.054 Uiso 1 1 calc R U . . .
 C01F C 0.4861(7) 0.2171(7) 0.5856(3) 0.044(2) Uani 1 1 d . . . . .
 H01F H 0.426586 0.246762 0.570048 0.052 Uiso 1 1 calc R U . . .
 C01G C 1.2176(8) 0.5612(7) 0.7612(3) 0.043(2) Uani 1 1 d . . . . .
 H01G H 1.253388 0.622467 0.764242 0.052 Uiso 1 1 calc R U . . .
 C01H C 1.0476(8) 0.7709(6) 0.6328(3) 0.038(2) Uani 1 1 d . . . . .
 H01H H 1.000188 0.810005 0.650198 0.046 Uiso 1 1 calc R U . . .
 C01I C 0.9555(11) 0.8711(8) 0.3401(4) 0.063(3) Uani 1 1 d . . . . .
 H01I H 0.912698 0.892426 0.364003 0.076 Uiso 1 1 calc R U . . .
 C01J C 0.5299(7) 0.1289(6) 0.5723(3) 0.040(2) Uani 1 1 d . . . . .
 C01K C 0.9997(11) 0.8036(9) 0.2772(4) 0.064(3) Uani 1 1 d . . . . .
 H01K H 0.994669 0.771053 0.250424 0.077 Uiso 1 1 calc R U . . .
 C01L C 0.9113(7) 0.5891(7) 0.7393(3) 0.039(2) Uani 1 1 d . . . . .
 H01L H 0.871612 0.591764 0.765634 0.047 Uiso 1 1 calc R U . . .
 C01M C 0.5094(8) 0.2627(8) 0.4062(3) 0.047(2) Uani 1 1 d . . . . .
 H01M H 0.438799 0.276638 0.419149 0.057 Uiso 1 1 calc R U . . .
 C01N C 1.1783(8) 0.6627(6) 0.3535(3) 0.043(2) Uani 1 1 d . . . . .
 H01N H 1.255660 0.677480 0.349097 0.051 Uiso 1 1 calc R U . . .
 C01O C 1.2498(8) 0.7272(7) 0.4958(3) 0.047(2) Uani 1 1 d . . . . .
 H01O H 1.318656 0.711295 0.509585 0.056 Uiso 1 1 calc R U . . .
 C01P C 1.1027(11) 0.8485(7) 0.2947(3) 0.058(3) Uani 1 1 d . . . . .
 H01P H 1.175601 0.849724 0.282086 0.069 Uiso 1 1 calc R U . . .
 C01Q C 0.5251(7) 0.0182(7) 0.4621(3) 0.041(2) Uani 1 1 d . . . . .
 H01Q H 0.527831 -0.032295 0.441436 0.049 Uiso 1 1 calc R U . . .
 C01R C 0.2459(9) 0.0042(8) 0.4645(4) 0.059(3) Uani 1 1 d . . . . .
 H01R H 0.249700 -0.059052 0.452445 0.070 Uiso 1 1 calc R U . . .
 C01S C 1.2018(8) 0.6692(7) 0.5858(3) 0.041(2) Uani 1 1 d . . . . .
 H01S H 1.260389 0.636369 0.570944 0.049 Uiso 1 1 calc R U . . .
 C01T C 0.2456(8) 0.1696(8) 0.4718(5) 0.062(4) Uani 1 1 d . . . . .
 H01T H 0.248225 0.236896 0.465212 0.075 Uiso 1 1 calc R U . . .
 C01U C 0.5145(8) 0.0055(7) 0.5075(4) 0.048(3) Uani 1 1 d . . . . .
 H01U H 0.507628 -0.054905 0.521965 0.058 Uiso 1 1 calc R U . . .
 C01V C 0.2346(8) 0.0271(9) 0.5107(4) 0.059(3) Uani 1 1 d . . . . .
 H01V H 0.227509 -0.017148 0.533811 0.071 Uiso 1 1 calc R U . . .
 C01W C 0.9130(10) 0.8157(9) 0.3052(4) 0.066(3) Uani 1 1 d . . . . .
 H01W H 0.838336 0.791850 0.302028 0.079 Uiso 1 1 calc R U . . .
 C01X C 0.2369(8) 0.1310(10) 0.5124(5) 0.069(4) Uani 1 1 d . . . . .
 H01X H 0.233018 0.168113 0.538013 0.083 Uiso 1 1 calc R U . . .
 C01Y C 1.0700(10) 0.8889(7) 0.3336(4) 0.056(3) Uani 1 1 d . . . . .
 H01Y H 1.118012 0.923085 0.352749 0.067 Uiso 1 1 calc R U . . .
 C020 C 0.2501(8) 0.0924(10) 0.4413(4) 0.066(3) Uani 1 1 d . . . . .
 H020 H 0.254997 0.099081 0.411155 0.079 Uiso 1 1 calc R U . . .

loop_
  _atom_site_aniso_label
  _atom_site_aniso_U_11
  _atom_site_aniso_U_22
  _atom_site_aniso_U_33
  _atom_site_aniso_U_23
  _atom_site_aniso_U_13
  _atom_site_aniso_U_12
 Fe01 0.0444(7) 0.0316(7) 0.0269(6) -0.0015(5) -0.0017(6) -0.0043(6)
 Fe02 0.0431(8) 0.0359(7) 0.0314(7) 0.0096(6) 0.0052(6) -0.0024(6)
 Fe03 0.0242(6) 0.0312(7) 0.0502(8) 0.0004(6) -0.0015(6) -0.0060(5)
 C006 0.028(4) 0.029(4) 0.034(5) 0.006(4) 0.000(3) 0.005(4)
 C007 0.026(4) 0.040(5) 0.040(5) 0.003(4) -0.002(4) -0.010(4)
 C008 0.050(5) 0.023(4) 0.040(5) -0.003(4) -0.002(4) -0.011(4)
 C009 0.030(4) 0.045(5) 0.025(4) -0.005(4) 0.003(3) 0.000(4)
 C00A 0.037(5) 0.029(4) 0.028(4) 0.003(4) -0.001(4) -0.005(4)
 C00B 0.042(5) 0.028(5) 0.035(5) 0.007(4) 0.007(4) -0.007(4)
 C00C 0.029(4) 0.027(4) 0.042(5) 0.003(4) -0.005(4) -0.008(3)
 C00D 0.029(4) 0.030(5) 0.038(5) 0.008(4) 0.004(4) -0.007(4)
 C00E 0.046(5) 0.029(5) 0.052(6) -0.001(4) 0.000(5) 0.008(4)
 C00F 0.039(5) 0.033(5) 0.036(5) -0.001(4) -0.002(4) 0.007(4)
 C00G 0.051(5) 0.033(5) 0.023(4) 0.003(3) 0.001(4) 0.001(4)
 C00H 0.037(5) 0.038(5) 0.026(4) 0.001(4) -0.008(4) -0.010(4)
 C00I 0.036(5) 0.054(6) 0.053(6) -0.001(5) 0.004(5) 0.001(4)
 C00J 0.030(4) 0.029(4) 0.045(5) 0.000(4) 0.013(4) 0.003(4)
 C00K 0.042(5) 0.051(6) 0.043(5) 0.009(4) -0.009(5) -0.011(5)
 C00L 0.043(5) 0.026(4) 0.032(4) 0.004(4) -0.006(4) -0.006(4)
 C00M 0.033(5) 0.048(6) 0.043(5) -0.009(4) 0.005(4) -0.004(4)
 C00N 0.036(4) 0.034(5) 0.039(5) 0.003(4) 0.001(4) -0.001(4)
 C00O 0.043(5) 0.045(5) 0.042(5) -0.004(4) 0.012(4) 0.004(5)
 C00P 0.038(5) 0.038(5) 0.043(5) 0.008(4) 0.000(4) -0.001(4)
 C00Q 0.034(5) 0.044(5) 0.042(5) -0.007(4) -0.005(4) 0.001(4)
 C00R 0.038(5) 0.030(5) 0.035(5) 0.002(4) -0.002(4) 0.005(4)
 C00S 0.051(6) 0.030(5) 0.033(5) 0.007(4) -0.002(4) 0.005(4)
 C00T 0.035(5) 0.030(5) 0.050(6) 0.010(4) -0.010(4) -0.009(4)
 C00U 0.032(4) 0.040(5) 0.034(5) 0.021(4) -0.001(4) -0.012(4)
 C00V 0.034(5) 0.033(5) 0.047(5) 0.012(4) 0.012(4) 0.005(4)
 C00W 0.045(5) 0.032(5) 0.045(6) 0.016(4) 0.002(4) -0.005(4)
 C00X 0.049(5) 0.042(5) 0.033(5) -0.003(4) 0.008(4) 0.000(4)
 C00Y 0.038(5) 0.042(5) 0.027(5) -0.003(4) -0.002(4) -0.015(4)
 C00Z 0.043(5) 0.036(5) 0.038(5) 0.006(4) 0.008(4) 0.011(4)
 C010 0.030(4) 0.038(5) 0.054(6) 0.007(4) 0.001(4) 0.002(4)
 C011 0.041(5) 0.043(5) 0.029(4) 0.008(4) -0.005(4) 0.004(4)
 C012 0.047(5) 0.057(6) 0.027(5) 0.003(4) 0.002(4) 0.003(5)
 C013 0.030(4) 0.039(5) 0.035(5) 0.005(4) 0.003(4) -0.003(4)
 C014 0.035(5) 0.037(5) 0.056(6) -0.009(5) 0.005(5) -0.012(4)
 C015 0.041(5) 0.039(5) 0.035(5) 0.009(4) 0.006(4) -0.004(4)
 C016 0.062(6) 0.039(5) 0.026(5) -0.014(4) -0.004(4) -0.001(5)
 C017 0.055(6) 0.046(6) 0.043(6) 0.016(5) -0.015(5) -0.017(5)
 C018 0.058(6) 0.044(6) 0.037(5) 0.011(4) -0.007(5) 0.000(5)
 C019 0.046(5) 0.041(5) 0.056(6) 0.017(5) 0.001(5) -0.013(5)
 C01A 0.047(5) 0.041(5) 0.029(5) -0.003(4) -0.006(4) 0.002(4)
 C01B 0.067(6) 0.029(5) 0.054(6) 0.005(5) -0.022(6) 0.008(5)
 C01C 0.044(5) 0.046(6) 0.049(6) 0.000(5) -0.001(5) -0.016(5)
 C01D 0.033(5) 0.037(5) 0.047(5) -0.006(4) -0.004(4) -0.007(4)
 C01E 0.037(5) 0.049(6) 0.050(6) 0.021(5) 0.009(5) 0.007(5)
 C01F 0.033(5) 0.052(6) 0.046(6) 0.024(5) -0.006(4) 0.002(4)
 C01G 0.042(5) 0.041(6) 0.047(6) -0.003(4) 0.002(4) -0.005(4)
 C01H 0.048(5) 0.031(5) 0.037(5) -0.012(4) 0.005(4) -0.002(4)
 C01I 0.088(9) 0.051(6) 0.049(7) 0.001(5) 0.006(7) 0.021(6)
 C01J 0.035(5) 0.029(5) 0.056(6) 0.011(4) 0.002(5) -0.008(4)
 C01K 0.096(9) 0.057(7) 0.039(6) 0.008(5) -0.004(6) -0.002(7)
 C01L 0.039(5) 0.043(5) 0.035(5) 0.003(4) 0.006(4) 0.002(4)
 C01M 0.030(4) 0.071(7) 0.041(5) -0.004(5) 0.004(4) 0.001(5)
 C01N 0.037(5) 0.028(5) 0.063(7) 0.005(4) 0.014(5) 0.002(4)
 C01O 0.040(5) 0.050(6) 0.051(6) 0.006(5) -0.004(4) -0.003(5)
 C01P 0.082(8) 0.042(6) 0.049(6) 0.013(5) 0.001(6) -0.004(6)
 C01Q 0.036(5) 0.036(5) 0.050(6) -0.002(4) 0.000(4) 0.000(4)
 C01R 0.041(6) 0.050(6) 0.085(9) 0.003(6) -0.007(6) -0.030(5)
 C01S 0.037(5) 0.046(6) 0.040(5) 0.004(4) 0.000(4) 0.001(4)
 C01T 0.031(5) 0.037(6) 0.120(12) 0.012(7) 0.004(6) 0.008(4)
 C01U 0.046(5) 0.035(5) 0.064(7) 0.004(5) -0.004(5) 0.004(4)
 C01V 0.039(5) 0.064(8) 0.075(8) 0.009(7) 0.008(6) -0.009(5)
 C01W 0.060(7) 0.062(7) 0.075(8) 0.039(7) -0.004(7) 0.004(6)
 C01X 0.033(5) 0.092(10) 0.083(9) -0.025(8) 0.011(6) 0.002(6)
 C01Y 0.075(8) 0.041(6) 0.051(6) 0.012(5) 0.003(6) 0.001(5)
 C020 0.039(6) 0.088(9) 0.070(8) 0.008(7) -0.008(5) -0.007(6)

_geom_special_details
;
 All esds (except the esd in the dihedral angle between two l.s. planes)
 are estimated using the full covariance matrix.  The cell esds are taken
 into account individually in the estimation of esds in distances, angles
 and torsion angles; correlations between esds in cell parameters are only
 used when they are defined by crystal symmetry.  An approximate (isotropic)
 treatment of cell esds is used for estimating esds involving l.s. planes.
;
loop_
  _geom_bond_atom_site_label_1
  _geom_bond_atom_site_label_2
  _geom_bond_distance
  _geom_bond_site_symmetry_2
  _geom_bond_publ_flag
 Fe01 C006 2.027(8) . ?
 Fe01 C00F 2.050(9) . ?
 Fe01 C00G 2.047(9) . ?
 Fe01 C012 2.034(10) . ?
 Fe01 C016 2.045(9) . ?
 Fe01 C017 2.039(9) . ?
 Fe01 C018 2.034(10) . ?
 Fe01 C01B 2.060(9) . ?
 Fe01 C01G 2.044(9) . ?
 Fe01 C01L 2.033(9) . ?
 Fe02 C00A 2.030(8) . ?
 Fe02 C00J 2.043(9) . ?
 Fe02 C00R 2.041(9) . ?
 Fe02 C00X 2.040(9) . ?
 Fe02 C01I 2.052(11) . ?
 Fe02 C01K 2.038(11) . ?
 Fe02 C01N 2.041(9) . ?
 Fe02 C01P 2.035(10) . ?
 Fe02 C01W 2.053(11) . ?
 Fe02 C01Y 2.031(10) . ?
 Fe03 C00C 2.025(8) . ?
 Fe03 C00Q 2.075(9) . ?
 Fe03 C010 2.075(9) . ?
 Fe03 C01Q 2.058(9) . ?
 Fe03 C01R 2.069(10) . ?
 Fe03 C01T 2.037(10) . ?
 Fe03 C01U 2.041(10) . ?
 Fe03 C01V 2.090(10) . ?
 Fe03 C01X 2.029(11) . ?
 Fe03 C020 2.081(11) . ?
 C006 H006 0.9500 . ?
 C006 C00F 1.442(12) . ?
 C006 C00G 1.437(11) . ?
 C007 C008 1.390(12) . ?
 C007 C00D 1.484(12) . ?
 C007 C01S 1.383(13) . ?
 C008 H008 0.9500 . ?
 C008 C01H 1.399(12) . ?
 C009 C00E 1.366(12) . ?
 C009 C00R 1.499(12) . ?
 C009 C011 1.361(12) . ?
 C00A H00A 0.9500 . ?
 C00A C00J 1.461(12) . ?
 C00A C00R 1.410(12) . ?
 C00B C00I 1.383(13) . ?
 C00B C00J 1.480(12) . ?
 C00B C00P 1.371(12) . ?
 C00C H00C 0.9500 . ?
 C00C C00Q 1.440(12) . ?
 C00C C010 1.426(12) . ?
 C00D C00O 1.400(12) . ?
 C00D C01O 1.385(13) . ?
 C00E H00E 0.9500 . ?
 C00E C00M 1.410(13) . ?
 C00F C00L 1.471(12) . ?
 C00F C016 1.453(12) . ?
 C00G C00Z 1.450(13) . ?
 C00G C01L 1.423(13) . ?
 C00H C00M 1.363(13) . ?
 C00H C00Y 1.495(12) . ?
 C00H C01A 1.392(12) . ?
 C00I H00I 0.9500 . ?
 C00I C01O 1.373(14) . ?
 C00J C01N 1.422(12) . ?
 C00K H00K 0.9500 . ?
 C00K C00Y 1.379(13) . ?
 C00K C01M 1.426(13) . ?
 C00L C00S 1.380(12) . ?
 C00L C01H 1.388(12) . ?
 C00M H00M 0.9500 . ?
 C00N H00N 0.9500 . ?
 C00N C00W 1.417(12) . ?
 C00N C013 1.391(12) . ?
 C00O H00O 0.9500 . ?
 C00O C00P 1.401(13) . ?
 C00P H00P 0.9500 . ?
 C00Q C01D 1.477(13) . ?
 C00Q C01Q 1.428(13) . ?
 C00R C00X 1.450(12) . ?
 C00S H00S 0.9500 . ?
 C00S C01S 1.369(12) . ?
 C00T H00T 0.9500 . ?
 C00T C00U 1.377(13) . ?
 C00T C019 1.367(13) . ?
 C00U C00W 1.494(13) . ?
 C00U C015 1.392(12) . ?
 C00V H00V 0.9500 . ?
 C00V C00Z 1.420(12) . ?
 C00V C01E 1.382(14) . ?
 C00W C01E 1.381(14) . ?
 C00X H00X 0.9500 . ?
 C00X C01N 1.433(13) . ?
 C00Y C01C 1.389(14) . ?
 C00Z C013 1.394(12) . ?
 C010 C01J 1.472(13) . ?
 C010 C01U 1.434(13) . ?
 C011 H011 0.9500 . ?
 C011 C01A 1.382(13) . ?
 C012 H012 0.9500 . ?
 C012 C01B 1.401(14) . ?
 C012 C01G 1.411(13) . ?
 C013 H013 0.9500 . ?
 C014 H014 0.9500 . ?
 C014 C01C 1.355(13) . ?
 C014 C01D 1.369(13) . ?
 C015 H015 0.9500 . ?
 C015 C01F 1.409(13) . ?
 C016 H016 0.9500 . ?
 C016 C01L 1.391(13) . ?
 C017 H017 0.9500 . ?
 C017 C018 1.411(14) . ?
 C017 C01B 1.435(15) . ?
 C018 H018 0.9500 . ?
 C018 C01G 1.435(13) . ?
 C019 H019 0.9500 . ?
 C019 C01J 1.372(13) . ?
 C01A H01A 0.9500 . ?
 C01B H01B 0.9500 . ?
 C01C H01C 0.9500 . ?
 C01D C01M 1.381(14) . ?
 C01E H01E 0.9500 . ?
 C01F H01F 0.9500 . ?
 C01F C01J 1.386(13) . ?
 C01G H01G 0.9500 . ?
 C01H H01H 0.9500 . ?
 C01I H01I 0.9500 . ?
 C01I C01W 1.424(17) . ?
 C01I C01Y 1.396(16) . ?
 C01K H01K 0.9500 . ?
 C01K C01P 1.476(16) . ?
 C01K C01W 1.362(16) . ?
 C01L H01L 0.9500 . ?
 C01M H01M 0.9500 . ?
 C01N H01N 0.9500 . ?
 C01O H01O 0.9500 . ?
 C01P H01P 0.9500 . ?
 C01P C01Y 1.394(15) . ?
 C01Q H01Q 0.9500 . ?
 C01Q C01U 1.435(13) . ?
 C01R H01R 0.9500 . ?
 C01R C01V 1.484(17) . ?
 C01R C020 1.415(17) . ?
 C01S H01S 0.9500 . ?
 C01T H01T 0.9500 . ?
 C01T C01X 1.380(18) . ?
 C01T C020 1.429(17) . ?
 C01U H01U 0.9500 . ?
 C01V H01V 0.9500 . ?
 C01V C01X 1.433(17) . ?
 C01W H01W 0.9500 . ?
 C01X H01X 0.9500 . ?
 C01Y H01Y 0.9500 . ?
 C020 H020 0.9500 . ?

loop_
  _geom_angle_atom_site_label_1
  _geom_angle_atom_site_label_2
  _geom_angle_atom_site_label_3
  _geom_angle
  _geom_angle_site_symmetry_1
  _geom_angle_site_symmetry_3
  _geom_angle_publ_flag
 C006 Fe01 C00F 41.4(3) . . ?
 C006 Fe01 C00G 41.3(3) . . ?
 C006 Fe01 C012 118.0(4) . . ?
 C006 Fe01 C016 69.0(3) . . ?
 C006 Fe01 C017 132.4(4) . . ?
 C006 Fe01 C018 170.2(4) . . ?
 C006 Fe01 C01B 110.8(4) . . ?
 C006 Fe01 C01G 148.4(4) . . ?
 C006 Fe01 C01L 68.5(3) . . ?
 C00F Fe01 C01B 135.6(4) . . ?
 C00G Fe01 C00F 69.9(3) . . ?
 C00G Fe01 C01B 114.0(4) . . ?
 C012 Fe01 C00F 112.5(4) . . ?
 C012 Fe01 C00G 147.1(4) . . ?
 C012 Fe01 C016 136.1(4) . . ?
 C012 Fe01 C017 68.1(4) . . ?
 C012 Fe01 C01B 40.0(4) . . ?
 C012 Fe01 C01G 40.5(4) . . ?
 C016 Fe01 C00F 41.6(3) . . ?
 C016 Fe01 C00G 68.8(4) . . ?
 C016 Fe01 C01B 175.8(4) . . ?
 C017 Fe01 C00F 173.7(4) . . ?
 C017 Fe01 C00G 106.0(4) . . ?
 C017 Fe01 C016 142.3(4) . . ?
 C017 Fe01 C01B 41.0(4) . . ?
 C017 Fe01 C01G 69.0(4) . . ?
 C018 Fe01 C00F 145.8(4) . . ?
 C018 Fe01 C00G 129.4(4) . . ?
 C018 Fe01 C012 68.1(4) . . ?
 C018 Fe01 C016 112.7(4) . . ?
 C018 Fe01 C017 40.5(4) . . ?
 C018 Fe01 C01B 68.3(4) . . ?
 C018 Fe01 C01G 41.2(4) . . ?
 C01G Fe01 C00F 115.8(4) . . ?
 C01G Fe01 C00G 169.8(4) . . ?
 C01G Fe01 C016 109.4(4) . . ?
 C01G Fe01 C01B 68.4(4) . . ?
 C01L Fe01 C00F 68.8(4) . . ?
 C01L Fe01 C00G 40.8(4) . . ?
 C01L Fe01 C012 172.0(4) . . ?
 C01L Fe01 C016 39.9(4) . . ?
 C01L Fe01 C017 111.5(4) . . ?
 C01L Fe01 C018 106.2(4) . . ?
 C01L Fe01 C01B 144.3(4) . . ?
 C01L Fe01 C01G 131.6(4) . . ?
 C00A Fe02 C00J 42.1(3) . . ?
 C00A Fe02 C00R 40.5(3) . . ?
 C00A Fe02 C00X 69.2(4) . . ?
 C00A Fe02 C01I 109.3(4) . . ?
 C00A Fe02 C01K 147.3(4) . . ?
 C00A Fe02 C01N 69.4(4) . . ?
 C00A Fe02 C01P 168.9(4) . . ?
 C00A Fe02 C01W 116.0(4) . . ?
 C00A Fe02 C01Y 130.8(4) . . ?
 C00J Fe02 C01I 115.7(4) . . ?
 C00J Fe02 C01W 148.3(4) . . ?
 C00R Fe02 C00J 69.7(3) . . ?
 C00R Fe02 C01I 131.9(5) . . ?
 C00R Fe02 C01N 69.6(3) . . ?
 C00R Fe02 C01W 108.9(4) . . ?
 C00X Fe02 C00J 69.3(4) . . ?
 C00X Fe02 C00R 41.6(3) . . ?
 C00X Fe02 C01I 171.4(5) . . ?
 C00X Fe02 C01N 41.1(4) . . ?
 C00X Fe02 C01W 131.7(5) . . ?
 C01I Fe02 C01W 40.6(5) . . ?
 C01K Fe02 C00J 170.4(4) . . ?
 C01K Fe02 C00R 116.5(4) . . ?
 C01K Fe02 C00X 110.0(4) . . ?
 C01K Fe02 C01I 66.4(5) . . ?
 C01K Fe02 C01N 132.7(5) . . ?
 C01K Fe02 C01W 38.9(5) . . ?
 C01N Fe02 C00J 40.8(4) . . ?
 C01N Fe02 C01I 147.1(5) . . ?
 C01N Fe02 C01W 170.5(5) . . ?
 C01P Fe02 C00J 128.6(4) . . ?
 C01P Fe02 C00R 149.3(4) . . ?
 C01P Fe02 C00X 115.6(4) . . ?
 C01P Fe02 C01I 67.6(5) . . ?
 C01P Fe02 C01K 42.5(5) . . ?
 C01P Fe02 C01N 107.0(4) . . ?
 C01P Fe02 C01W 69.2(5) . . ?
 C01Y Fe02 C00J 107.0(4) . . ?
 C01Y Fe02 C00R 169.8(4) . . ?
 C01Y Fe02 C00X 147.3(5) . . ?
 C01Y Fe02 C01I 40.0(5) . . ?
 C01Y Fe02 C01K 68.1(5) . . ?
 C01Y Fe02 C01N 114.6(4) . . ?
 C01Y Fe02 C01P 40.1(4) . . ?
 C01Y Fe02 C01W 68.5(5) . . ?
 C00C Fe03 C00Q 41.1(3) . . ?
 C00C Fe03 C010 40.7(3) . . ?
 C00C Fe03 C01Q 68.8(4) . . ?
 C00C Fe03 C01R 169.8(4) . . ?
 C00C Fe03 C01T 110.3(4) . . ?
 C00C Fe03 C01U 68.9(4) . . ?
 C00C Fe03 C01V 147.8(4) . . ?
 C00C Fe03 C01X 117.0(4) . . ?
 C00C Fe03 C020 132.3(4) . . ?
 C00Q Fe03 C01V 169.7(4) . . ?
 C00Q Fe03 C020 108.7(4) . . ?
 C010 Fe03 C00Q 68.5(4) . . ?
 C010 Fe03 C01V 115.5(4) . . ?
 C010 Fe03 C020 171.9(5) . . ?
 C01Q Fe03 C00Q 40.4(4) . . ?
 C01Q Fe03 C010 68.5(4) . . ?
 C01Q Fe03 C01R 107.1(4) . . ?
 C01Q Fe03 C01V 130.6(4) . . ?
 C01Q Fe03 C020 114.6(5) . . ?
 C01R Fe03 C00Q 129.9(4) . . ?
 C01R Fe03 C010 147.7(4) . . ?
 C01R Fe03 C01V 41.8(5) . . ?
 C01R Fe03 C020 39.9(5) . . ?
 C01T Fe03 C00Q 116.9(4) . . ?
 C01T Fe03 C010 133.2(5) . . ?
 C01T Fe03 C01Q 147.4(5) . . ?
 C01T Fe03 C01R 67.8(5) . . ?
 C01T Fe03 C01U 171.3(5) . . ?
 C01T Fe03 C01V 68.1(5) . . ?
 C01T Fe03 C020 40.6(5) . . ?
 C01U Fe03 C00Q 68.6(4) . . ?
 C01U Fe03 C010 40.8(4) . . ?
 C01U Fe03 C01Q 41.0(4) . . ?
 C01U Fe03 C01R 114.6(4) . . ?
 C01U Fe03 C01V 107.7(4) . . ?
 C01U Fe03 C020 146.2(5) . . ?
 C01X Fe03 C00Q 148.6(5) . . ?
 C01X Fe03 C010 110.5(5) . . ?
 C01X Fe03 C01Q 170.7(5) . . ?
 C01X Fe03 C01R 68.4(5) . . ?
 C01X Fe03 C01T 39.7(5) . . ?
 C01X Fe03 C01U 132.4(6) . . ?
 C01X Fe03 C01V 40.7(5) . . ?
 C01X Fe03 C020 67.7(5) . . ?
 C020 Fe03 C01V 68.7(5) . . ?
 Fe01 C006 H006 126.0 . . ?
 C00F C006 Fe01 70.2(5) . . ?
 C00F C006 H006 125.4 . . ?
 C00G C006 Fe01 70.1(5) . . ?
 C00G C006 H006 125.4 . . ?
 C00G C006 C00F 109.3(8) . . ?
 C008 C007 C00D 122.2(8) . . ?
 C01S C007 C008 117.4(9) . . ?
 C01S C007 C00D 119.2(8) . . ?
 C007 C008 H008 119.9 . . ?
 C007 C008 C01H 120.3(8) . . ?
 C01H C008 H008 119.9 . . ?
 C00E C009 C00R 118.0(8) . . ?
 C011 C009 C00E 118.7(8) . . ?
 C011 C009 C00R 122.0(8) . . ?
 Fe02 C00A H00A 126.3 . . ?
 C00J C00A Fe02 69.4(5) . . ?
 C00J C00A H00A 125.6 . . ?
 C00R C00A Fe02 70.1(5) . . ?
 C00R C00A H00A 125.6 . . ?
 C00R C00A C00J 108.7(8) . . ?
 C00I C00B C00J 121.8(9) . . ?
 C00P C00B C00I 118.5(9) . . ?
 C00P C00B C00J 118.6(8) . . ?
 Fe03 C00C H00C 123.3 . . ?
 C00Q C00C Fe03 71.3(5) . . ?
 C00Q C00C H00C 125.5 . . ?
 C010 C00C Fe03 71.6(5) . . ?
 C010 C00C H00C 125.5 . . ?
 C010 C00C C00Q 109.1(8) . . ?
 C00O C00D C007 119.3(7) . . ?
 C01O C00D C007 123.7(8) . . ?
 C01O C00D C00O 116.0(9) . . ?
 C009 C00E H00E 119.8 . . ?
 C009 C00E C00M 120.4(8) . . ?
 C00M C00E H00E 119.8 . . ?
 C006 C00F Fe01 68.4(5) . . ?
 C006 C00F C00L 119.9(8) . . ?
 C006 C00F C016 105.7(8) . . ?
 C00L C00F Fe01 136.8(6) . . ?
 C016 C00F Fe01 69.0(5) . . ?
 C016 C00F C00L 133.0(8) . . ?
 C006 C00G Fe01 68.6(5) . . ?
 C006 C00G C00Z 119.8(8) . . ?
 C00Z C00G Fe01 133.9(6) . . ?
 C01L C00G Fe01 69.1(5) . . ?
 C01L C00G C006 106.1(7) . . ?
 C01L C00G C00Z 133.4(8) . . ?
 C00M C00H C00Y 120.5(8) . . ?
 C00M C00H C01A 116.9(8) . . ?
 C01A C00H C00Y 121.5(8) . . ?
 C00B C00I H00I 119.8 . . ?
 C01O C00I C00B 120.3(9) . . ?
 C01O C00I H00I 119.8 . . ?
 C00A C00J Fe02 68.5(5) . . ?
 C00A C00J C00B 119.0(7) . . ?
 C00B C00J Fe02 133.9(6) . . ?
 C01N C00J Fe02 69.6(5) . . ?
 C01N C00J C00A 107.0(8) . . ?
 C01N C00J C00B 133.3(8) . . ?
 C00Y C00K H00K 120.0 . . ?
 C00Y C00K C01M 120.0(9) . . ?
 C01M C00K H00K 120.0 . . ?
 C00S C00L C00F 120.0(8) . . ?
 C00S C00L C01H 117.4(8) . . ?
 C01H C00L C00F 121.6(8) . . ?
 C00E C00M H00M 119.7 . . ?
 C00H C00M C00E 120.7(8) . . ?
 C00H C00M H00M 119.7 . . ?
 C00W C00N H00N 119.6 . . ?
 C013 C00N H00N 119.6 . . ?
 C013 C00N C00W 120.9(9) . . ?
 C00D C00O H00O 119.4 . . ?
 C00D C00O C00P 121.2(9) . . ?
 C00P C00O H00O 119.4 . . ?
 C00B C00P C00O 120.1(9) . . ?
 C00B C00P H00P 119.9 . . ?
 C00O C00P H00P 119.9 . . ?
 C00C C00Q Fe03 67.6(5) . . ?
 C00C C00Q C01D 119.3(8) . . ?
 C01D C00Q Fe03 136.2(7) . . ?
 C01Q C00Q Fe03 69.1(5) . . ?
 C01Q C00Q C00C 107.0(8) . . ?
 C01Q C00Q C01D 132.8(8) . . ?
 C009 C00R Fe02 138.4(6) . . ?
 C00A C00R Fe02 69.3(5) . . ?
 C00A C00R C009 120.3(8) . . ?
 C00A C00R C00X 107.7(8) . . ?
 C00X C00R Fe02 69.2(5) . . ?
 C00X C00R C009 130.3(8) . . ?
 C00L C00S H00S 119.4 . . ?
 C01S C00S C00L 121.2(8) . . ?
 C01S C00S H00S 119.4 . . ?
 C00U C00T H00T 118.8 . . ?
 C019 C00T H00T 118.8 . . ?
 C019 C00T C00U 122.3(9) . . ?
 C00T C00U C00W 121.6(8) . . ?
 C00T C00U C015 117.3(9) . . ?
 C015 C00U C00W 120.1(8) . . ?
 C00Z C00V H00V 119.7 . . ?
 C01E C00V H00V 119.7 . . ?
 C01E C00V C00Z 120.7(9) . . ?
 C00N C00W C00U 117.0(9) . . ?
 C01E C00W C00N 116.9(9) . . ?
 C01E C00W C00U 125.0(9) . . ?
 Fe02 C00X H00X 126.8 . . ?
 C00R C00X Fe02 69.2(5) . . ?
 C00R C00X H00X 126.1 . . ?
 C01N C00X Fe02 69.5(5) . . ?
 C01N C00X C00R 107.8(8) . . ?
 C01N C00X H00X 126.1 . . ?
 C00K C00Y C00H 120.4(9) . . ?
 C00K C00Y C01C 116.9(9) . . ?
 C01C C00Y C00H 122.0(8) . . ?
 C00V C00Z C00G 122.8(8) . . ?
 C013 C00Z C00G 119.6(8) . . ?
 C013 C00Z C00V 116.6(9) . . ?
 C00C C010 Fe03 67.8(5) . . ?
 C00C C010 C01J 120.7(8) . . ?
 C00C C010 C01U 107.1(9) . . ?
 C01J C010 Fe03 136.1(6) . . ?
 C01U C010 Fe03 68.4(6) . . ?
 C01U C010 C01J 131.5(9) . . ?
 C009 C011 H011 120.0 . . ?
 C009 C011 C01A 120.1(8) . . ?
 C01A C011 H011 120.0 . . ?
 Fe01 C012 H012 125.6 . . ?
 C01B C012 Fe01 71.0(6) . . ?
 C01B C012 H012 124.9 . . ?
 C01B C012 C01G 110.3(9) . . ?
 C01G C012 Fe01 70.1(6) . . ?
 C01G C012 H012 124.9 . . ?
 C00N C013 C00Z 121.4(8) . . ?
 C00N C013 H013 119.3 . . ?
 C00Z C013 H013 119.3 . . ?
 C01C C014 H014 119.1 . . ?
 C01C C014 C01D 121.7(10) . . ?
 C01D C014 H014 119.1 . . ?
 C00U C015 H015 119.9 . . ?
 C00U C015 C01F 120.3(9) . . ?
 C01F C015 H015 119.9 . . ?
 Fe01 C016 H016 126.8 . . ?
 C00F C016 Fe01 69.4(5) . . ?
 C00F C016 H016 125.8 . . ?
 C01L C016 Fe01 69.6(5) . . ?
 C01L C016 C00F 108.5(8) . . ?
 C01L C016 H016 125.8 . . ?
 Fe01 C017 H017 125.6 . . ?
 C018 C017 Fe01 69.5(5) . . ?
 C018 C017 H017 126.1 . . ?
 C018 C017 C01B 107.7(9) . . ?
 C01B C017 Fe01 70.3(5) . . ?
 C01B C017 H017 126.1 . . ?
 Fe01 C018 H018 126.2 . . ?
 C017 C018 Fe01 69.9(6) . . ?
 C017 C018 H018 125.7 . . ?
 C017 C018 C01G 108.7(9) . . ?
 C01G C018 Fe01 69.8(5) . . ?
 C01G C018 H018 125.7 . . ?
 C00T C019 H019 119.9 . . ?
 C00T C019 C01J 120.3(10) . . ?
 C01J C019 H019 119.9 . . ?
 C00H C01A H01A 119.1 . . ?
 C011 C01A C00H 121.8(9) . . ?
 C011 C01A H01A 119.1 . . ?
 Fe01 C01B H01B 127.4 . . ?
 C012 C01B Fe01 69.0(6) . . ?
 C012 C01B C017 107.1(9) . . ?
 C012 C01B H01B 126.5 . . ?
 C017 C01B Fe01 68.7(6) . . ?
 C017 C01B H01B 126.5 . . ?
 C00Y C01C H01C 118.9 . . ?
 C014 C01C C00Y 122.2(10) . . ?
 C014 C01C H01C 118.9 . . ?
 C014 C01D C00Q 121.5(9) . . ?
 C014 C01D C01M 117.6(9) . . ?
 C01M C01D C00Q 119.7(8) . . ?
 C00V C01E H01E 118.9 . . ?
 C00W C01E C00V 122.3(9) . . ?
 C00W C01E H01E 118.9 . . ?
 C015 C01F H01F 120.2 . . ?
 C01J C01F C015 119.7(9) . . ?
 C01J C01F H01F 120.2 . . ?
 Fe01 C01G H01G 126.3 . . ?
 C012 C01G Fe01 69.4(6) . . ?
 C012 C01G C018 106.2(8) . . ?
 C012 C01G H01G 126.9 . . ?
 C018 C01G Fe01 69.0(5) . . ?
 C018 C01G H01G 126.9 . . ?
 C008 C01H H01H 119.5 . . ?
 C00L C01H C008 120.9(8) . . ?
 C00L C01H H01H 119.5 . . ?
 Fe02 C01I H01I 127.3 . . ?
 C01W C01I Fe02 69.7(6) . . ?
 C01W C01I H01I 125.4 . . ?
 C01Y C01I Fe02 69.2(6) . . ?
 C01Y C01I H01I 125.4 . . ?
 C01Y C01I C01W 109.2(11) . . ?
 C019 C01J C010 120.0(9) . . ?
 C019 C01J C01F 119.1(10) . . ?
 C01F C01J C010 119.1(8) . . ?
 Fe02 C01K H01K 126.6 . . ?
 C01P C01K Fe02 68.7(6) . . ?
 C01P C01K H01K 125.2 . . ?
 C01W C01K Fe02 71.1(6) . . ?
 C01W C01K H01K 125.2 . . ?
 C01W C01K C01P 109.6(11) . . ?
 Fe01 C01L H01L 126.2 . . ?
 C00G C01L Fe01 70.1(5) . . ?
 C00G C01L H01L 124.8 . . ?
 C016 C01L Fe01 70.5(5) . . ?
 C016 C01L C00G 110.4(8) . . ?
 C016 C01L H01L 124.8 . . ?
 C00K C01M H01M 119.8 . . ?
 C01D C01M C00K 120.5(9) . . ?
 C01D C01M H01M 119.8 . . ?
 Fe02 C01N H01N 126.9 . . ?
 C00J C01N Fe02 69.7(5) . . ?
 C00J C01N C00X 108.8(8) . . ?
 C00J C01N H01N 125.6 . . ?
 C00X C01N Fe02 69.4(5) . . ?
 C00X C01N H01N 125.6 . . ?
 C00D C01O H01O 118.8 . . ?
 C00I C01O C00D 122.5(9) . . ?
 C00I C01O H01O 118.8 . . ?
 Fe02 C01P H01P 125.5 . . ?
 C01K C01P Fe02 68.8(6) . . ?
 C01K C01P H01P 127.4 . . ?
 C01Y C01P Fe02 69.8(6) . . ?
 C01Y C01P C01K 105.1(11) . . ?
 C01Y C01P H01P 127.4 . . ?
 Fe03 C01Q H01Q 126.3 . . ?
 C00Q C01Q Fe03 70.5(5) . . ?
 C00Q C01Q H01Q 125.9 . . ?
 C00Q C01Q C01U 108.2(8) . . ?
 C01U C01Q Fe03 68.9(5) . . ?
 C01U C01Q H01Q 125.9 . . ?
 Fe03 C01R H01R 125.5 . . ?
 C01V C01R Fe03 69.8(6) . . ?
 C01V C01R H01R 125.7 . . ?
 C020 C01R Fe03 70.5(6) . . ?
 C020 C01R H01R 125.7 . . ?
 C020 C01R C01V 108.5(11) . . ?
 C007 C01S H01S 119.1 . . ?
 C00S C01S C007 121.8(9) . . ?
 C00S C01S H01S 119.1 . . ?
 Fe03 C01T H01T 125.0 . . ?
 C01X C01T Fe03 69.8(6) . . ?
 C01X C01T H01T 125.4 . . ?
 C01X C01T C020 109.2(11) . . ?
 C020 C01T Fe03 71.3(6) . . ?
 C020 C01T H01T 125.4 . . ?
 Fe03 C01U H01U 124.8 . . ?
 C010 C01U Fe03 70.9(5) . . ?
 C010 C01U C01Q 108.4(9) . . ?
 C010 C01U H01U 125.8 . . ?
 C01Q C01U Fe03 70.1(6) . . ?
 C01Q C01U H01U 125.8 . . ?
 Fe03 C01V H01V 127.9 . . ?
 C01R C01V Fe03 68.4(6) . . ?
 C01R C01V H01V 127.8 . . ?
 C01X C01V Fe03 67.4(6) . . ?
 C01X C01V C01R 104.4(11) . . ?
 C01X C01V H01V 127.8 . . ?
 Fe02 C01W H01W 125.4 . . ?
 C01I C01W Fe02 69.7(6) . . ?
 C01I C01W H01W 126.5 . . ?
 C01K C01W Fe02 70.0(7) . . ?
 C01K C01W C01I 106.9(11) . . ?
 C01K C01W H01W 126.5 . . ?
 Fe03 C01X H01X 124.4 . . ?
 C01T C01X Fe03 70.5(6) . . ?
 C01T C01X C01V 110.5(12) . . ?
 C01T C01X H01X 124.7 . . ?
 C01V C01X Fe03 71.9(6) . . ?
 C01V C01X H01X 124.7 . . ?
 Fe02 C01Y H01Y 125.2 . . ?
 C01I C01Y Fe02 70.8(6) . . ?
 C01I C01Y H01Y 125.5 . . ?
 C01P C01Y Fe02 70.1(6) . . ?
 C01P C01Y C01I 109.1(11) . . ?
 C01P C01Y H01Y 125.5 . . ?
 Fe03 C020 H020 127.5 . . ?
 C01R C020 Fe03 69.6(6) . . ?
 C01R C020 C01T 107.3(11) . . ?
 C01R C020 H020 126.3 . . ?
 C01T C020 Fe03 68.1(6) . . ?
 C01T C020 H020 126.3 . . ?

loop_
  _geom_torsion_atom_site_label_1
  _geom_torsion_atom_site_label_2
  _geom_torsion_atom_site_label_3
  _geom_torsion_atom_site_label_4
  _geom_torsion
  _geom_torsion_site_symmetry_1
  _geom_torsion_site_symmetry_2
  _geom_torsion_site_symmetry_3
  _geom_torsion_site_symmetry_4
  _geom_torsion_publ_flag
 Fe01 C006 C00F C00L 132.5(8) . . . . ?
 Fe01 C006 C00F C016 -59.3(6) . . . . ?
 Fe01 C006 C00G C00Z -129.3(8) . . . . ?
 Fe01 C006 C00G C01L 59.2(6) . . . . ?
 Fe01 C00F C00L C00S 39.7(13) . . . . ?
 Fe01 C00F C00L C01H -152.5(8) . . . . ?
 Fe01 C00F C016 C01L -58.8(6) . . . . ?
 Fe01 C00G C00Z C00V 141.7(8) . . . . ?
 Fe01 C00G C00Z C013 -50.4(13) . . . . ?
 Fe01 C00G C01L C016 59.2(7) . . . . ?
 Fe01 C012 C01B C017 -58.3(6) . . . . ?
 Fe01 C012 C01G C018 59.5(6) . . . . ?
 Fe01 C016 C01L C00G -58.9(6) . . . . ?
 Fe01 C017 C018 C01G -59.2(7) . . . . ?
 Fe01 C017 C01B C012 58.5(6) . . . . ?
 Fe01 C018 C01G C012 -59.7(7) . . . . ?
 Fe02 C00A C00J C00B 129.4(8) . . . . ?
 Fe02 C00A C00J C01N -59.2(6) . . . . ?
 Fe02 C00A C00R C009 -134.9(8) . . . . ?
 Fe02 C00A C00R C00X 58.7(6) . . . . ?
 Fe02 C00J C01N C00X -58.5(6) . . . . ?
 Fe02 C00R C00X C01N 59.0(6) . . . . ?
 Fe02 C00X C01N C00J 58.7(6) . . . . ?
 Fe02 C01I C01W C01K -60.3(8) . . . . ?
 Fe02 C01I C01Y C01P 59.9(7) . . . . ?
 Fe02 C01K C01P C01Y -60.8(7) . . . . ?
 Fe02 C01K C01W C01I 60.2(7) . . . . ?
 Fe02 C01P C01Y C01I -60.3(7) . . . . ?
 Fe03 C00C C00Q C01D 131.6(8) . . . . ?
 Fe03 C00C C00Q C01Q -58.0(6) . . . . ?
 Fe03 C00C C010 C01J -131.5(8) . . . . ?
 Fe03 C00C C010 C01U 57.2(6) . . . . ?
 Fe03 C00Q C01D C014 -152.3(8) . . . . ?
 Fe03 C00Q C01D C01M 40.8(13) . . . . ?
 Fe03 C00Q C01Q C01U -58.7(7) . . . . ?
 Fe03 C010 C01J C019 142.3(8) . . . . ?
 Fe03 C010 C01J C01F -53.0(13) . . . . ?
 Fe03 C010 C01U C01Q 60.4(7) . . . . ?
 Fe03 C01Q C01U C010 -60.8(6) . . . . ?
 Fe03 C01R C01V C01X 58.1(7) . . . . ?
 Fe03 C01R C020 C01T -57.8(7) . . . . ?
 Fe03 C01T C01X C01V -61.1(8) . . . . ?
 Fe03 C01T C020 C01R 58.8(7) . . . . ?
 Fe03 C01V C01X C01T 60.2(8) . . . . ?
 C006 C00F C00L C00S -49.8(12) . . . . ?
 C006 C00F C00L C01H 118.0(9) . . . . ?
 C006 C00F C016 Fe01 58.9(6) . . . . ?
 C006 C00F C016 C01L 0.1(10) . . . . ?
 C006 C00G C00Z C00V -130.2(9) . . . . ?
 C006 C00G C00Z C013 37.8(12) . . . . ?
 C006 C00G C01L Fe01 -58.9(6) . . . . ?
 C006 C00G C01L C016 0.3(10) . . . . ?
 C007 C008 C01H C00L -3.7(13) . . . . ?
 C007 C00D C00O C00P -159.5(9) . . . . ?
 C007 C00D C01O C00I 158.7(9) . . . . ?
 C008 C007 C00D C00O -26.3(12) . . . . ?
 C008 C007 C00D C01O 166.1(8) . . . . ?
 C008 C007 C01S C00S 8.3(13) . . . . ?
 C009 C00E C00M C00H -1.2(14) . . . . ?
 C009 C00R C00X Fe02 136.6(9) . . . . ?
 C009 C00R C00X C01N -164.4(9) . . . . ?
 C009 C011 C01A C00H 1.0(13) . . . . ?
 C00A C00J C01N Fe02 58.5(6) . . . . ?
 C00A C00J C01N C00X -0.1(10) . . . . ?
 C00A C00R C00X Fe02 -58.8(6) . . . . ?
 C00A C00R C00X C01N 0.2(10) . . . . ?
 C00B C00I C01O C00D -0.1(15) . . . . ?
 C00B C00J C01N Fe02 -131.8(10) . . . . ?
 C00B C00J C01N C00X 169.7(9) . . . . ?
 C00C C00Q C01D C014 120.4(9) . . . . ?
 C00C C00Q C01D C01M -46.4(12) . . . . ?
 C00C C00Q C01Q Fe03 57.0(6) . . . . ?
 C00C C00Q C01Q C01U -1.7(10) . . . . ?
 C00C C010 C01J C019 -128.7(9) . . . . ?
 C00C C010 C01J C01F 36.0(12) . . . . ?
 C00C C010 C01U Fe03 -56.8(6) . . . . ?
 C00C C010 C01U C01Q 3.5(10) . . . . ?
 C00D C007 C008 C01H 161.9(8) . . . . ?
 C00D C007 C01S C00S -159.4(8) . . . . ?
 C00D C00O C00P C00B 0.5(14) . . . . ?
 C00E C009 C00R Fe02 -61.5(13) . . . . ?
 C00E C009 C00R C00A 30.9(12) . . . . ?
 C00E C009 C00R C00X -166.2(9) . . . . ?
 C00E C009 C011 C01A -10.7(13) . . . . ?
 C00F C006 C00G Fe01 -59.4(6) . . . . ?
 C00F C006 C00G C00Z 171.3(8) . . . . ?
 C00F C006 C00G C01L -0.2(9) . . . . ?
 C00F C00L C00S C01S 160.8(9) . . . . ?
 C00F C00L C01H C008 -157.9(8) . . . . ?
 C00F C016 C01L Fe01 58.6(6) . . . . ?
 C00F C016 C01L C00G -0.3(11) . . . . ?
 C00G C006 C00F Fe01 59.3(6) . . . . ?
 C00G C006 C00F C00L -168.1(7) . . . . ?
 C00G C006 C00F C016 0.1(9) . . . . ?
 C00G C00Z C013 C00N -158.2(8) . . . . ?
 C00H C00Y C01C C014 162.3(9) . . . . ?
 C00I C00B C00J Fe02 -138.7(8) . . . . ?
 C00I C00B C00J C00A 134.0(9) . . . . ?
 C00I C00B C00J C01N -34.8(15) . . . . ?
 C00I C00B C00P C00O -10.2(13) . . . . ?
 C00J C00A C00R Fe02 -58.9(6) . . . . ?
 C00J C00A C00R C009 166.2(7) . . . . ?
 C00J C00A C00R C00X -0.2(9) . . . . ?
 C00J C00B C00I C01O -157.9(9) . . . . ?
 C00J C00B C00P C00O 158.3(8) . . . . ?
 C00K C00Y C01C C014 -7.7(14) . . . . ?
 C00L C00F C016 Fe01 -135.2(10) . . . . ?
 C00L C00F C016 C01L 166.1(9) . . . . ?
 C00L C00S C01S C007 -1.8(14) . . . . ?
 C00M C00H C00Y C00K 19.7(13) . . . . ?
 C00M C00H C00Y C01C -149.9(9) . . . . ?
 C00M C00H C01A C011 8.5(12) . . . . ?
 C00N C00W C01E C00V 6.5(14) . . . . ?
 C00O C00D C01O C00I -9.3(14) . . . . ?
 C00P C00B C00I C01O 10.1(14) . . . . ?
 C00P C00B C00J Fe02 53.3(12) . . . . ?
 C00P C00B C00J C00A -34.0(11) . . . . ?
 C00P C00B C00J C01N 157.2(9) . . . . ?
 C00Q C00C C010 Fe03 -61.8(6) . . . . ?
 C00Q C00C C010 C01J 166.7(7) . . . . ?
 C00Q C00C C010 C01U -4.6(10) . . . . ?
 C00Q C01D C01M C00K 160.3(9) . . . . ?
 C00Q C01Q C01U Fe03 59.7(6) . . . . ?
 C00Q C01Q C01U C010 -1.1(11) . . . . ?
 C00R C009 C00E C00M -156.8(9) . . . . ?
 C00R C009 C011 C01A 156.5(8) . . . . ?
 C00R C00A C00J Fe02 59.3(6) . . . . ?
 C00R C00A C00J C00B -171.3(8) . . . . ?
 C00R C00A C00J C01N 0.2(9) . . . . ?
 C00R C00X C01N Fe02 -58.8(6) . . . . ?
 C00R C00X C01N C00J -0.1(10) . . . . ?
 C00S C00L C01H C008 10.2(13) . . . . ?
 C00T C00U C00W C00N 37.3(12) . . . . ?
 C00T C00U C00W C01E -155.4(9) . . . . ?
 C00T C00U C015 C01F -8.7(12) . . . . ?
 C00T C019 C01J C010 157.1(9) . . . . ?
 C00T C019 C01J C01F -7.6(13) . . . . ?
 C00U C00T C019 C01J -0.6(14) . . . . ?
 C00U C00W C01E C00V -160.8(8) . . . . ?
 C00U C015 C01F C01J 0.9(13) . . . . ?
 C00V C00Z C013 C00N 10.4(13) . . . . ?
 C00W C00N C013 C00Z -1.2(13) . . . . ?
 C00W C00U C015 C01F 160.7(8) . . . . ?
 C00Y C00H C00M C00E 159.9(8) . . . . ?
 C00Y C00H C01A C011 -159.6(8) . . . . ?
 C00Y C00K C01M C01D -2.4(14) . . . . ?
 C00Z C00G C01L Fe01 131.3(10) . . . . ?
 C00Z C00G C01L C016 -169.6(9) . . . . ?
 C00Z C00V C01E C00W 2.9(14) . . . . ?
 C010 C00C C00Q Fe03 61.9(6) . . . . ?
 C010 C00C C00Q C01D -166.5(8) . . . . ?
 C010 C00C C00Q C01Q 3.9(10) . . . . ?
 C011 C009 C00E C00M 10.8(13) . . . . ?
 C011 C009 C00R Fe02 131.3(9) . . . . ?
 C011 C009 C00R C00A -136.4(9) . . . . ?
 C011 C009 C00R C00X 26.6(14) . . . . ?
 C013 C00N C00W C00U 160.9(8) . . . . ?
 C013 C00N C00W C01E -7.4(13) . . . . ?
 C014 C01D C01M C00K -7.1(14) . . . . ?
 C015 C00U C00W C00N -131.7(9) . . . . ?
 C015 C00U C00W C01E 35.6(13) . . . . ?
 C015 C01F C01J C010 -157.4(8) . . . . ?
 C015 C01F C01J C019 7.4(13) . . . . ?
 C016 C00F C00L C00S 145.9(10) . . . . ?
 C016 C00F C00L C01H -46.3(14) . . . . ?
 C017 C018 C01G Fe01 59.3(7) . . . . ?
 C017 C018 C01G C012 -0.4(11) . . . . ?
 C018 C017 C01B Fe01 -59.7(7) . . . . ?
 C018 C017 C01B C012 -1.2(11) . . . . ?
 C019 C00T C00U C00W -160.6(8) . . . . ?
 C019 C00T C00U C015 8.7(13) . . . . ?
 C01A C00H C00M C00E -8.2(13) . . . . ?
 C01A C00H C00Y C00K -172.7(8) . . . . ?
 C01A C00H C00Y C01C 17.7(13) . . . . ?
 C01B C012 C01G Fe01 -59.8(7) . . . . ?
 C01B C012 C01G C018 -0.4(11) . . . . ?
 C01B C017 C018 Fe01 60.2(6) . . . . ?
 C01B C017 C018 C01G 1.0(11) . . . . ?
 C01C C014 C01D C00Q -157.9(9) . . . . ?
 C01C C014 C01D C01M 9.2(14) . . . . ?
 C01D C00Q C01Q Fe03 -134.4(10) . . . . ?
 C01D C00Q C01Q C01U 166.9(9) . . . . ?
 C01D C014 C01C C00Y -1.9(15) . . . . ?
 C01E C00V C00Z C00G 157.0(9) . . . . ?
 C01E C00V C00Z C013 -11.3(13) . . . . ?
 C01G C012 C01B Fe01 59.3(7) . . . . ?
 C01G C012 C01B C017 1.0(11) . . . . ?
 C01H C00L C00S C01S -7.5(13) . . . . ?
 C01J C010 C01U Fe03 133.2(10) . . . . ?
 C01J C010 C01U C01Q -166.4(9) . . . . ?
 C01K C01P C01Y Fe02 60.1(7) . . . . ?
 C01K C01P C01Y C01I -0.2(11) . . . . ?
 C01L C00G C00Z C00V 38.6(15) . . . . ?
 C01L C00G C00Z C013 -153.5(10) . . . . ?
 C01M C00K C00Y C00H -160.6(8) . . . . ?
 C01M C00K C00Y C01C 9.5(13) . . . . ?
 C01O C00D C00O C00P 9.1(13) . . . . ?
 C01P C01K C01W Fe02 -58.0(7) . . . . ?
 C01P C01K C01W C01I 2.2(12) . . . . ?
 C01Q C00Q C01D C014 -47.0(14) . . . . ?
 C01Q C00Q C01D C01M 146.1(10) . . . . ?
 C01R C01V C01X Fe03 -58.7(7) . . . . ?
 C01R C01V C01X C01T 1.5(12) . . . . ?
 C01S C007 C008 C01H -5.5(13) . . . . ?
 C01S C007 C00D C00O 140.8(9) . . . . ?
 C01S C007 C00D C01O -26.8(12) . . . . ?
 C01U C010 C01J C019 40.2(14) . . . . ?
 C01U C010 C01J C01F -155.1(9) . . . . ?
 C01V C01R C020 Fe03 59.7(7) . . . . ?
 C01V C01R C020 C01T 1.9(11) . . . . ?
 C01W C01I C01Y Fe02 -58.4(8) . . . . ?
 C01W C01I C01Y C01P 1.5(12) . . . . ?
 C01W C01K C01P Fe02 59.5(8) . . . . ?
 C01W C01K C01P C01Y -1.3(12) . . . . ?
 C01X C01T C020 Fe03 -59.8(7) . . . . ?
 C01X C01T C020 C01R -1.0(11) . . . . ?
 C01Y C01I C01W Fe02 58.0(7) . . . . ?
 C01Y C01I C01W C01K -2.3(12) . . . . ?
 C020 C01R C01V Fe03 -60.1(7) . . . . ?
 C020 C01R C01V C01X -2.1(11) . . . . ?
 C020 C01T C01X Fe03 60.7(7) . . . . ?
 C020 C01T C01X C01V -0.3(12) . . . . ?

_shelx_res_file
;
TITL 0217-1_auto_a.res in P2(1)2(1)2(1)
    0217-1_auto_sq.res
    created by SHELXL-2018/3 at 12:23:20 on 27-Feb-2023
REM Old TITL
REM SHELXT solution in P2(1)2(1)2(1): R1 0.140, Rweak 0.066, Alpha 0.005
REM <I/s> 1.058 for 33 systematic absences, Orientation as input
REM Flack x = 0.144 ( 0.005 ) from 2409 Parsons' quotients
REM Formula found by SHELXT: C68 Cl Fe3
CELL 1.3405 11.8673 13.7758 31.256 90 90 90
ZERR 4 0.0006 0.0007 0.0019 0 0 0
LATT -1
SYMM 0.5-X,-Y,0.5+Z
SYMM -X,0.5+Y,0.5-Z
SYMM 0.5+X,0.5-Y,-Z
SFAC C H Fe
DISP C 0.0137 0.0067 57.1
DISP FE -0.2673 2.555 19450.3
DISP H 0 0 0.6
UNIT 264 192 12

L.S. 5 0 50
PLAN  7
SIZE 0.15 0.11 0.06
TEMP -169
CONF
BOND
MORE -1
BOND $H
ABIN
fmap 2
acta
TWIN -1 0 0 0 -1 0 0 0 -1 2
REM <olex2.extras>
REM <HklSrc "%.\\0217-1_auto_sq.hkl">
REM </olex2.extras>

WGHT    0.105000
BASF   0.04594
FVAR       0.22978
FE01  3    1.068866    0.534752    0.730327    11.00000    0.04439    0.03157 =
         0.02687   -0.00147   -0.00172   -0.00433
FE02  3    1.043128    0.743328    0.334377    11.00000    0.04311    0.03593 =
         0.03138    0.00959    0.00516   -0.00242
FE03  3    0.382409    0.085372    0.484917    11.00000    0.02424    0.03119 =
         0.05022    0.00038   -0.00153   -0.00598
C006  1    0.979750    0.536117    0.675004    11.00000    0.02773    0.02949 =
         0.03446    0.00551    0.00001    0.00474
AFIX  43
H006  2    0.994144    0.497133    0.650535    11.00000   -1.20000
AFIX   0
C007  1    1.152365    0.749690    0.567085    11.00000    0.02568    0.03962 =
         0.04044    0.00342   -0.00171   -0.01031
C008  1    1.077829    0.803281    0.591956    11.00000    0.04994    0.02300 =
         0.04026   -0.00257   -0.00178   -0.01101
AFIX  43
H008  2    1.047255    0.862132    0.581175    11.00000   -1.20000
AFIX   0
C009  1    0.899709    0.536860    0.333360    11.00000    0.02988    0.04459 =
         0.02548   -0.00468    0.00266   -0.00033
C00A  1    0.999446    0.653065    0.382950    11.00000    0.03670    0.02894 =
         0.02830    0.00299   -0.00056   -0.00536
AFIX  43
H00A  2    0.937612    0.661117    0.401924    11.00000   -1.20000
AFIX   0
C00B  1    1.141854    0.735365    0.431283    11.00000    0.04208    0.02798 =
         0.03474    0.00661    0.00725   -0.00678
C00C  1    0.520449    0.169379    0.493759    11.00000    0.02866    0.02681 =
         0.04203    0.00296   -0.00521   -0.00828
AFIX  43
H00C  2    0.517006    0.237767    0.497446    11.00000   -1.20000
AFIX   0
C00D  1    1.161958    0.763625    0.520144    11.00000    0.02923    0.03033 =
         0.03797    0.00827    0.00423   -0.00691
C00E  1    0.796248    0.560113    0.349543    11.00000    0.04601    0.02931 =
         0.05240   -0.00121   -0.00016    0.00758
AFIX  43
H00E  2    0.780252    0.625287    0.357406    11.00000   -1.20000
AFIX   0
C00F  1    1.027004    0.630898    0.682846    11.00000    0.03943    0.03284 =
         0.03612   -0.00110   -0.00227    0.00704
C00G  1    0.907454    0.509922    0.710034    11.00000    0.05076    0.03277 =
         0.02302    0.00281    0.00087    0.00061
C00H  1    0.733689    0.394374    0.342822    11.00000    0.03668    0.03839 =
         0.02635    0.00052   -0.00844   -0.01014
C00I  1    1.240987    0.713205    0.452417    11.00000    0.03566    0.05383 =
         0.05255   -0.00129    0.00382    0.00134
AFIX  43
H00I  2    1.303302    0.688180    0.436849    11.00000   -1.20000
AFIX   0
C00J  1    1.113012    0.691263    0.389515    11.00000    0.03044    0.02918 =
         0.04457    0.00016    0.01253    0.00294
C00K  1    0.559768    0.331596    0.378111    11.00000    0.04213    0.05075 =
         0.04313    0.00927   -0.00932   -0.01061
AFIX  43
H00K  2    0.521372    0.390201    0.371471    11.00000   -1.20000
AFIX   0
C00L  1    1.086044    0.682486    0.648282    11.00000    0.04339    0.02643 =
         0.03248    0.00399   -0.00608   -0.00631
C00M  1    0.713059    0.487966    0.354647    11.00000    0.03290    0.04769 =
         0.04320   -0.00889    0.00524   -0.00430
AFIX  43
H00M  2    0.641902    0.504739    0.366446    11.00000   -1.20000
AFIX   0
C00N  1    0.807647    0.270429    0.670472    11.00000    0.03551    0.03396 =
         0.03864    0.00296    0.00108   -0.00091
AFIX  43
H00N  2    0.838562    0.215348    0.656448    11.00000   -1.20000
AFIX   0
C00O  1    1.069236    0.799222    0.497297    11.00000    0.04262    0.04467 =
         0.04198   -0.00379    0.01183    0.00414
AFIX  43
H00O  2    1.011655    0.833454    0.512070    11.00000   -1.20000
AFIX   0
C00P  1    1.059889    0.785239    0.453027    11.00000    0.03757    0.03848 =
         0.04270    0.00788   -0.00042   -0.00092
AFIX  43
H00P  2    0.996630    0.810367    0.438051    11.00000   -1.20000
AFIX   0
C00Q  1    0.531026    0.119816    0.453386    11.00000    0.03444    0.04372 =
         0.04238   -0.00739   -0.00454    0.00142
C00R  1    0.996814    0.602264    0.343783    11.00000    0.03754    0.02954 =
         0.03474    0.00235   -0.00166    0.00534
C00S  1    1.168618    0.635662    0.625024    11.00000    0.05120    0.03023 =
         0.03261    0.00688   -0.00242    0.00546
AFIX  43
H00S  2    1.203069    0.579088    0.636469    11.00000   -1.20000
AFIX   0
C00T  1    0.649285    0.126990    0.633273    11.00000    0.03535    0.03017 =
         0.05048    0.00970   -0.01044   -0.00858
AFIX  43
H00T  2    0.701841    0.092974    0.650619    11.00000   -1.20000
AFIX   0
C00U  1    0.618703    0.219847    0.644767    11.00000    0.03203    0.04035 =
         0.03359    0.02149   -0.00080   -0.01166
C00V  1    0.720364    0.424655    0.716348    11.00000    0.03444    0.03277 =
         0.04693    0.01150    0.01155    0.00471
AFIX  43
H00V  2    0.690320    0.473615    0.734460    11.00000   -1.20000
AFIX   0
C00W  1    0.689187    0.279455    0.674404    11.00000    0.04532    0.03211 =
         0.04491    0.01554    0.00179   -0.00534
C00X  1    1.108322    0.607978    0.325011    11.00000    0.04943    0.04181 =
         0.03349   -0.00269    0.00818   -0.00037
AFIX  43
H00X  2    1.130944    0.580349    0.298520    11.00000   -1.20000
AFIX   0
C00Y  1    0.664213    0.313213    0.360528    11.00000    0.03842    0.04165 =
         0.02732   -0.00273   -0.00214   -0.01497
C00Z  1    0.837466    0.423940    0.706976    11.00000    0.04279    0.03649 =
         0.03838    0.00615    0.00827    0.01127
C010  1    0.515975    0.099356    0.527306    11.00000    0.03031    0.03799 =
         0.05432    0.00706    0.00140    0.00179
C011  1    0.914854    0.447491    0.315742    11.00000    0.04082    0.04276 =
         0.02919    0.00771   -0.00487    0.00363
AFIX  43
H011  2    0.981536    0.433733    0.300056    11.00000   -1.20000
AFIX   0
C012  1    1.233367    0.493708    0.727733    11.00000    0.04729    0.05669 =
         0.02742    0.00323    0.00203    0.00320
AFIX  43
H012  2    1.282383    0.502828    0.704041    11.00000   -1.20000
AFIX   0
C013  1    0.879284    0.341135    0.686871    11.00000    0.02976    0.03884 =
         0.03489    0.00483    0.00300   -0.00268
AFIX  43
H013  2    0.958464    0.332806    0.684312    11.00000   -1.20000
AFIX   0
C014  1    0.657758    0.154171    0.391996    11.00000    0.03465    0.03691 =
         0.05599   -0.00887    0.00478   -0.01220
AFIX  43
H014  2    0.689505    0.091066    0.394221    11.00000   -1.20000
AFIX   0
C015  1    0.530437    0.262538    0.622282    11.00000    0.04089    0.03899 =
         0.03524    0.00888    0.00576   -0.00448
AFIX  43
H015  2    0.499932    0.322589    0.631724    11.00000   -1.20000
AFIX   0
C016  1    0.981497    0.661882    0.723788    11.00000    0.06241    0.03885 =
         0.02640   -0.01369   -0.00422   -0.00057
AFIX  43
H016  2    0.997056    0.721783    0.737641    11.00000   -1.20000
AFIX   0
C017  1    1.104219    0.427410    0.773198    11.00000    0.05460    0.04597 =
         0.04331    0.01553   -0.01504   -0.01699
AFIX  43
H017  2    1.050805    0.384353    0.785542    11.00000   -1.20000
AFIX   0
C018  1    1.136647    0.518599    0.789659    11.00000    0.05824    0.04415 =
         0.03660    0.01114   -0.00718   -0.00030
AFIX  43
H018  2    1.109404    0.547083    0.815334    11.00000   -1.20000
AFIX   0
C019  1    0.606700    0.082044    0.597796    11.00000    0.04607    0.04093 =
         0.05644    0.01677    0.00060   -0.01333
AFIX  43
H019  2    0.630375    0.018117    0.590783    11.00000   -1.20000
AFIX   0
C01A  1    0.833354    0.376716    0.320639    11.00000    0.04677    0.04060 =
         0.02883   -0.00334   -0.00565    0.00191
AFIX  43
H01A  2    0.845651    0.314340    0.308547    11.00000   -1.20000
AFIX   0
C01B  1    1.166400    0.411387    0.734467    11.00000    0.06685    0.02898 =
         0.05395    0.00521   -0.02219    0.00841
AFIX  43
H01B  2    1.162824    0.355471    0.716730    11.00000   -1.20000
AFIX   0
C01C  1    0.707831    0.220534    0.366247    11.00000    0.04446    0.04553 =
         0.04896   -0.00048   -0.00075   -0.01552
AFIX  43
H01C  2    0.775015    0.203091    0.351617    11.00000   -1.20000
AFIX   0
C01D  1    0.562639    0.175682    0.414880    11.00000    0.03289    0.03661 =
         0.04663   -0.00650   -0.00363   -0.00706
C01E  1    0.649694    0.354837    0.699381    11.00000    0.03657    0.04910 =
         0.04971    0.02084    0.00944    0.00690
AFIX  43
H01E  2    0.571207    0.358830    0.705098    11.00000   -1.20000
AFIX   0
C01F  1    0.486144    0.217085    0.585584    11.00000    0.03281    0.05195 =
         0.04594    0.02403   -0.00620    0.00179
AFIX  43
H01F  2    0.426586    0.246762    0.570048    11.00000   -1.20000
AFIX   0
C01G  1    1.217594    0.561174    0.761188    11.00000    0.04191    0.04052 =
         0.04672   -0.00309    0.00187   -0.00525
AFIX  43
H01G  2    1.253388    0.622467    0.764242    11.00000   -1.20000
AFIX   0
C01H  1    1.047638    0.770906    0.632812    11.00000    0.04776    0.03097 =
         0.03671   -0.01189    0.00450   -0.00248
AFIX  43
H01H  2    1.000188    0.810005    0.650198    11.00000   -1.20000
AFIX   0
C01I  1    0.955481    0.871051    0.340103    11.00000    0.08820    0.05136 =
         0.04938    0.00104    0.00618    0.02065
AFIX  43
H01I  2    0.912698    0.892426    0.364003    11.00000   -1.20000
AFIX   0
C01J  1    0.529892    0.128851    0.572258    11.00000    0.03471    0.02948 =
         0.05555    0.01069    0.00185   -0.00763
C01K  1    0.999715    0.803551    0.277163    11.00000    0.09558    0.05740 =
         0.03912    0.00783   -0.00419   -0.00170
AFIX  43
H01K  2    0.994669    0.771053    0.250424    11.00000   -1.20000
AFIX   0
C01L  1    0.911334    0.589067    0.739272    11.00000    0.03887    0.04310 =
         0.03487    0.00289    0.00566    0.00214
AFIX  43
H01L  2    0.871612    0.591764    0.765634    11.00000   -1.20000
AFIX   0
C01M  1    0.509439    0.262652    0.406247    11.00000    0.02992    0.07105 =
         0.04084   -0.00393    0.00397    0.00149
AFIX  43
H01M  2    0.438799    0.276638    0.419149    11.00000   -1.20000
AFIX   0
C01N  1    1.178338    0.662707    0.353518    11.00000    0.03723    0.02771 =
         0.06278    0.00459    0.01437    0.00242
AFIX  43
H01N  2    1.255660    0.677480    0.349097    11.00000   -1.20000
AFIX   0
C01O  1    1.249769    0.727197    0.495779    11.00000    0.03958    0.04950 =
         0.05111    0.00571   -0.00373   -0.00338
AFIX  43
H01O  2    1.318656    0.711295    0.509585    11.00000   -1.20000
AFIX   0
C01P  1    1.102736    0.848531    0.294662    11.00000    0.08217    0.04166 =
         0.04897    0.01346    0.00137   -0.00403
AFIX  43
H01P  2    1.175601    0.849724    0.282086    11.00000   -1.20000
AFIX   0
C01Q  1    0.525149    0.018190    0.462115    11.00000    0.03632    0.03650 =
         0.05047   -0.00242    0.00006   -0.00013
AFIX  43
H01Q  2    0.527831   -0.032295    0.441436    11.00000   -1.20000
AFIX   0
C01R  1    0.245924    0.004200    0.464469    11.00000    0.04136    0.04971 =
         0.08460    0.00255   -0.00666   -0.03046
AFIX  43
H01R  2    0.249700   -0.059052    0.452445    11.00000   -1.20000
AFIX   0
C01S  1    1.201816    0.669227    0.585760    11.00000    0.03671    0.04559 =
         0.04038    0.00399    0.00049    0.00072
AFIX  43
H01S  2    1.260389    0.636369    0.570944    11.00000   -1.20000
AFIX   0
C01T  1    0.245630    0.169633    0.471843    11.00000    0.03084    0.03654 =
         0.11955    0.01225    0.00383    0.00835
AFIX  43
H01T  2    0.248225    0.236896    0.465212    11.00000   -1.20000
AFIX   0
C01U  1    0.514494    0.005456    0.507499    11.00000    0.04577    0.03481 =
         0.06440    0.00433   -0.00370    0.00393
AFIX  43
H01U  2    0.507628   -0.054905    0.521965    11.00000   -1.20000
AFIX   0
C01V  1    0.234642    0.027095    0.510655    11.00000    0.03894    0.06391 =
         0.07531    0.00858    0.00834   -0.00912
AFIX  43
H01V  2    0.227509   -0.017148    0.533811    11.00000   -1.20000
AFIX   0
C01W  1    0.912976    0.815726    0.305183    11.00000    0.05990    0.06180 =
         0.07501    0.03858   -0.00387    0.00445
AFIX  43
H01W  2    0.838336    0.791850    0.302028    11.00000   -1.20000
AFIX   0
C01X  1    0.236936    0.130991    0.512441    11.00000    0.03329    0.09197 =
         0.08320   -0.02504    0.01082    0.00151
AFIX  43
H01X  2    0.233018    0.168113    0.538013    11.00000   -1.20000
AFIX   0
C01Y  1    1.070030    0.888905    0.333645    11.00000    0.07500    0.04135 =
         0.05094    0.01225    0.00263    0.00149
AFIX  43
H01Y  2    1.118012    0.923085    0.352749    11.00000   -1.20000
AFIX   0
C020  1    0.250112    0.092409    0.441350    11.00000    0.03862    0.08759 =
         0.07030    0.00763   -0.00786   -0.00704
AFIX  43
H020  2    0.254997    0.099081    0.411155    11.00000   -1.20000
AFIX   0
HKLF 4


REM  0217-1_auto_a.res in P2(1)2(1)2(1)
REM wR2 = 0.1805, GooF = S = 1.051, Restrained GooF = 1.051 for all data
REM R1 = 0.0681 for 7056 Fo > 4sig(Fo) and 0.0910 for all 9301 data
REM 623 parameters refined using 0 restraints

END

WGHT      0.1050      0.0000

REM Highest difference peak  0.708,  deepest hole -0.508,  1-sigma level  0.091
Q1    1   1.4138  0.4676  0.5483  11.00000  0.05    0.71
Q2    1   1.0436  0.6787  0.3373  11.00000  0.05    0.65
Q3    1   1.0641  0.4604  0.7321  11.00000  0.05    0.64
Q4    1   1.1056  0.6948  0.3213  11.00000  0.05    0.64
Q5    1   0.3846  0.0129  0.4894  11.00000  0.05    0.57
Q6    1   0.3816  0.4736  0.4597  11.00000  0.05    0.56
Q7    1   0.9525  0.7425  0.3245  11.00000  0.05    0.56
;
_shelx_res_checksum                18930
_shelx_hkl_file
;
   0   0  -2   12.73    1.12
   0   0  -3    0.08    1.26
   0   0   4  954.35   25.89
   0   0  -4  935.60   25.86
   0   0  -5    1.05    2.10
   0   0   5    1.39    2.05
   0   0  -6 5153.99  135.96
   0   0  -7    5.70    3.67
   0   0  -8  215.25    8.80
   0   0  -9    8.70    3.85
   0   0 -10  158.41    7.77
   0   0 -11    7.29    2.43
   0   0 -11    6.10    1.33
   0   0 -11    7.49    3.75
   0   0 -12  749.28   18.31
   0   0 -12  777.96   21.92
   0   0 -13    0.48    2.79
   0   0 -13    2.28    3.88
   0   0 -14  208.83    7.35
   0   0 -14  217.48   10.43
   0   0 -15    1.80    3.24
   0   0 -15    4.15    4.39
   0   0 -16  296.96    9.85
   0   0 -16  297.56   13.23
   0   0 -17    0.21    3.80
   0   0 -17    0.39    4.26
   0   0 -18  779.11   22.46
   0   0 -18  763.35   26.71
   0   0 -19   -0.72    4.46
   0   0 -19    2.11    4.63
   0   0 -20  330.20   11.79
   0   0 -21    0.83    5.42
   0   0 -22  175.14    8.96
   0   0 -23   -0.05    6.17
   0   0 -24   -1.08    6.79
   0   0 -25   -1.90    7.41
   0   0 -26    8.25    8.02
   0   0 -27   -0.68    8.09
   0   0 -28  200.77   11.57
   0   0 -29   -0.37    8.20
   0   0 -30   29.36    8.42
   0   0 -31   -4.20    8.27
   0   0 -33   12.71    7.07
   0   0 -34   13.78    6.80
   0   0 -35    6.88    6.31
   0   0 -36   13.48    6.60
   0   0 -37   -1.15    5.93
   0   0 -38    6.08    5.45
   0   1   0    0.44    0.97
   0   1   1   63.87    2.48
   0   1   2    2.76    1.13
   0   1   3 1435.39   37.89
   0  -1  -3 1419.25   37.84
   0  -1  -4    2.81    1.33
   0   1  -5  114.31    5.28
   0  -1   5  111.89    5.12
   0  -1   6 5031.33  116.42
   0   1  -6 5035.09  116.65
   0   1  -7  100.52    5.32
   0  -1   7  103.76    5.02
   0  -1   7  106.23    5.11
   0  -1   8 1007.02   26.86
   0  -1  -8  937.72   26.15
   0   1  -8  976.31   27.06
   0   1  -9  617.16   19.30
   0  -1   9  649.94   19.24
   0   1 -10 1079.26   30.06
   0   1 -10 1087.90   32.71
   0  -1 -10 1148.00   32.10
   0   1 -11  108.51    4.71
   0   1 -11  102.70    6.74
   0   1 -11  122.75    4.81
   0  -1 -11   93.94    5.83
   0  -1  11  115.28    6.67
   0   1 -12   78.38    4.24
   0   1 -12   77.76    6.17
   0  -1  12   87.61    5.92
   0  -1 -12   69.06    5.11
   0   1 -12   82.77    3.92
   0  -1 -13  540.49   15.55
   0   1 -13  520.70   15.77
   0  -1  13  555.69   18.27
   0   1 -13  530.42   15.76
   0   1 -13  528.20   18.94
   0  -1 -14  147.68    5.68
   0   1 -14  137.47    6.06
   0  -1 -14  158.07    8.64
   0   1 -14  140.40    8.50
   0   1 -14  135.18    5.44
   0  -1 -15  258.57    9.00
   0   1 -15  300.13    9.60
   0   1 -15  274.36    8.81
   0   1 -15  290.65   12.74
   0  -1 -15  276.10   12.33
   0  -1 -16   84.64    4.57
   0   1 -16   75.81    5.06
   0   1 -16   69.74    6.89
   0  -1 -16   98.94    7.29
   0   1 -16   58.80    3.13
   0   1 -17  248.99    8.92
   0  -1 -17  214.81    8.23
   0   1 -17  240.36   11.96
   0  -1 -17  217.73   11.46
   0   1 -18  224.68    8.78
   0  -1 -18  223.33    8.38
   0   1 -18  228.82   11.90
   0  -1 -18  222.50   11.73
   0   1 -19  297.79   10.75
   0  -1 -19  293.26   10.25
   0  -1 -19  290.31   13.96
   0   1 -19  271.59   13.83
   0   1 -20    5.29    5.25
   0  -1 -20    3.81    4.66
   0  -1 -21  114.56    6.99
   0   1 -21  133.40    7.82
   0  -1 -22   20.86    5.76
   0   1 -22   21.41    6.39
   0   1 -23    3.84    6.63
   0  -1 -23    1.05    6.17
   0  -1 -24   15.75    6.77
   0   1 -24    9.51    7.23
   0   1 -25   86.75    8.92
   0  -1 -25   91.47    8.52
   0  -1 -26   36.19    7.94
   0   1 -26   13.56    8.01
   0   1 -27    0.07    8.09
   0  -1 -27    1.69    7.52
   0  -1 -28   17.50    8.10
   0   1 -28    1.13    8.06
   0  -1 -29    3.15    8.16
   0  -1 -30    1.58    8.32
   0  -1 -31   80.41    9.47
   0  -1 -32   26.48    8.47
   0  -1 -33   26.59    8.10
   0  -1 -33   31.33    7.11
   0  -1 -34   37.24    7.42
   0  -1 -35   14.17    6.48
   0  -1 -36   23.12    6.49
   0   1 -37   10.32    6.00
   0  -1 -37    0.44    5.74
   0   1 -38   19.17    5.54
   0  -1 -38   17.57    5.59
   0   2   0   11.40    2.19
   0   2  -1  372.17   11.11
   0   2   1  339.97   10.80
   0   2   2  186.49    6.56
   0   2   3  447.44   13.23
   0   2   4 9999.00  261.66
   0   2   5  184.29    5.94
   0  -2   5  117.96    6.15
   0   2   6  278.90    8.91
   0  -2   6  265.73    9.65
   0  -2   7  461.05   14.75
   0  -2   8   74.26    5.08
   0   2  -9    4.55    2.37
   0  -2  -9    3.48    1.79
   0  -2   9    4.19    3.27
   0   2 -10   40.99    3.19
   0  -2  10   38.14    4.33
   0   2 -10   45.83    3.85
   0  -2  10   40.43    4.38
   0   2 -11  563.88   16.31
   0  -2  11  567.77   18.88
   0   2 -11  577.07   17.44
   0   2 -12  516.82   14.95
   0  -2  12  512.06   17.66
   0   2 -12  547.38   16.02
   0   2 -13  138.97    5.95
   0  -2  13  152.44    8.33
   0   2 -13  164.61    6.56
   0   2 -14    5.37    3.66
   0   2 -14    9.55    3.04
   0  -2 -14    2.35    3.35
   0  -2  14    4.73    4.12
   0   2 -15   31.35    4.26
   0   2 -15   38.33    3.66
   0  -2  15   36.64    5.16
   0  -2 -15   28.53    4.15
   0   2 -16  117.37    6.22
   0   2 -16  115.04    5.68
   0  -2 -16  102.65    6.43
   0  -2  16  120.78    7.68
   0   2 -17    5.62    1.91
   0  -2 -17    6.82    3.75
   0   2 -17    1.97    4.51
   0   2 -17    5.01    2.59
   0  -2 -18    4.05    3.78
   0   2 -18    3.47    4.69
   0  -2 -18    3.59    4.40
   0   2 -18    3.16    2.34
   0   2 -19   38.36    5.85
   0  -2 -19   32.69    4.59
   0  -2 -20    6.48    4.46
   0   2 -20    5.57    5.51
   0  -2 -21  304.99   11.08
   0   2 -21  307.00   11.94
   0  -2 -22   96.37    6.77
   0   2 -22   80.34    7.61
   0  -2 -23    1.29    5.83
   0   2 -23   -1.72    6.74
   0  -2 -24  317.50   12.50
   0  -2 -25   74.29    7.98
   0  -2 -26   75.75    8.67
   0  -2 -27   -2.45    7.92
   0  -2 -28    7.10    7.70
   0  -2 -29   27.07    8.30
   0  -2 -30   11.38    8.20
   0  -2 -31    1.39    8.23
   0  -2 -32   31.25    8.58
   0   2 -32   31.49    7.29
   0  -2 -32   37.81    7.32
   0  -2 -33    3.68    7.95
   0   2 -33   15.45    6.87
   0  -2 -33   20.50    6.94
   0  -2 -34   15.84    7.95
   0   2 -34   24.87    6.83
   0  -2 -34   23.83    6.85
   0  -2 -35   -1.42    7.41
   0  -2 -35    8.02    6.53
   0   2 -35   11.25    6.43
   0   2 -36   86.07    7.64
   0  -2 -36   94.18    8.11
   0  -2 -37    4.45    5.77
   0   2 -37    7.63    5.58
   0  -2 -38    3.78    5.33
   0   2 -38   11.81    5.33
   0   3   0   31.49    3.80
   0   3  -1 5632.28  150.80
   0   3   1 5760.60  150.69
   0   3   2   24.44    3.81
   0   3   3 4031.03  107.34
   0   3   4  356.65   11.75
   0   3   5 1816.09   43.24
   0   3  -5 1298.01   43.29
   0   3  -6  131.75    7.34
   0   3   6  201.10    7.14
   0  -3   7   31.93    3.94
   0   3   7   30.40    3.41
   0  -3   8   63.54    4.95
   0   3  -8   56.32    4.80
   0   3   8   45.08    3.71
   0  -3  -8   42.95    2.62
   0   3  -9    7.88    3.42
   0  -3   9   12.57    3.70
   0  -3  -9    6.70    1.96
   0   3 -10  209.77    9.03
   0  -3  10  213.42    9.51
   0   3 -10  202.99    6.93
   0  -3  11  192.53    9.29
   0   3 -11  207.86    8.93
   0  -3 -11  219.26    6.97
   0   3 -11  198.31    6.67
   0  -3  12  470.25   16.08
   0   3 -12  471.19   15.13
   0   3 -12  457.29   12.57
   0  -3  13    8.04    4.06
   0   3 -13    8.00    3.40
   0  -3  13    5.28    3.98
   0   3 -13    6.52    2.45
   0   3 -14   68.43    3.64
   0  -3  14   68.26    6.34
   0   3 -14   79.82    5.72
   0   3 -15   96.65    4.19
   0  -3  15   91.48    7.40
   0  -3 -15   89.38    6.31
   0   3 -15   93.16    6.07
   0   3 -16  209.99    6.96
   0   3 -16  218.82    9.21
   0  -3 -16  185.01    9.54
   0  -3  16  212.52   11.26
   0   3 -17    1.66    2.46
   0   3 -17    2.07    3.26
   0  -3  17   -0.72    4.35
   0   3 -18   57.10    3.36
   0  -3  18   44.30    6.19
   0   3 -19  187.93    6.56
   0  -3 -19  203.97    8.27
   0  -3  19  179.62   10.48
   0  -3 -20   32.05    5.20
   0  -3 -21   90.81    6.48
   0  -3 -22    2.50    5.53
   0  -3 -23   13.22    6.34
   0  -3 -24   12.90    6.77
   0  -3 -25    2.96    7.15
   0  -3 -26   15.16    7.30
   0  -3 -27  103.75    9.18
   0  -3 -28    2.42    7.73
   0  -3 -29   -1.38    8.27
   0  -3 -30   -3.48    8.21
   0  -3 -31    9.96    7.96
   0  -3 -31   12.58    6.78
   0   3 -31   12.60    6.88
   0  -3 -32    7.60    8.14
   0   3 -32    7.16    6.69
   0  -3 -32    4.50    6.37
   0  -3 -33   47.97    8.66
   0  -3 -33   37.78    6.92
   0   3 -33   37.83    7.03
   0  -3 -34   24.24    8.27
   0  -3 -34   22.36    6.46
   0   3 -34   37.88    6.78
   0  -3 -35   99.07    9.03
   0   3 -35   84.55    7.68
   0  -3 -35   73.77    7.69
   0  -3 -36   14.66    7.07
   0   3 -36   18.83    5.88
   0  -3 -36   24.23    6.21
   0   3 -37   17.59    5.49
   0  -3 -37   13.32    5.42
   0  -3 -38   14.09    5.17
   0   4   0 1093.99   32.07
   0   4  -1  153.01    7.68
   0   4   1  157.33    7.67
   0   4   2  119.55    6.61
   0   4  -2  117.52    6.65
   0   4   3    5.60    3.40
   0   4   4  122.38    6.53
   0   4   5   47.23    4.34
   0   4  -5   37.03    4.55
   0   4   6   14.84    3.38
   0   4  -6   11.48    3.99
   0   4   7  208.00    8.49
   0   4  -7  210.88    6.78
   0   4  -8   94.44    6.55
   0  -4   8  103.70    6.54
   0   4   8   77.93    5.48
   0   4  -8  105.34    4.19
   0  -4  -8   80.93    3.87
   0   4  -9   28.87    4.66
   0   4   9   15.52    3.64
   0  -4   9   30.80    4.48
   0  -4  -9   18.40    2.52
   0   4  -9   28.85    2.96
   0  -4  10  635.02   21.00
   0   4 -10  617.25   20.84
   0   4 -10  640.52   17.80
   0  -4 -10  607.72   17.72
   0   4 -11   83.85    6.24
   0  -4  11   83.06    6.23
   0   4 -11   88.54    4.05
   0  -4  12   67.97    6.21
   0   4 -12   68.13    6.15
   0  -4 -12   59.53    3.92
   0   4 -12   73.02    3.93
   0   4 -13  215.40    7.50
   0   4 -13  226.46   10.70
   0  -4  13  216.16   10.62
   0  -4 -13  221.66    7.79
   0  -4  14   11.79    4.54
   0   4 -14    9.13    4.32
   0  -4  14   10.13    4.54
   0  -4 -14   11.17    3.19
   0   4 -14   10.32    2.94
   0   4 -15  525.97   15.20
   0  -4  15  492.19   19.43
   0  -4  15  500.50   19.15
   0   4 -15  509.44   18.30
   0   4 -16  159.26    6.07
   0   4 -16  159.53    8.50
   0  -4  16  155.34    9.67
   0   4 -17   40.81    3.61
   0  -4  17   39.09    6.19
   0   4 -17   35.84    5.04
   0   4 -18  305.04    9.74
   0  -4  18  269.55   14.33
   0   4 -19    7.48    3.09
   0  -4  19    4.49    4.78
   0   4 -20   34.17    3.43
   0  -4 -21  136.36    8.00
   0  -4 -22   73.63    7.07
   0  -4 -23    3.25    6.50
   0  -4 -24   77.92    7.99
   0  -4 -25   63.76    8.03
   0  -4 -26    2.23    7.32
   0  -4 -27   -1.96    7.64
   0  -4 -28    3.90    7.88
   0  -4 -29   52.36    8.63
   0   4 -30  190.36   10.50
   0  -4 -30  185.98   10.52
   0  -4 -31   28.56    8.36
   0   4 -31   30.03    6.94
   0  -4 -31   29.41    6.96
   0  -4 -32   28.88    8.22
   0  -4 -32   26.00    6.59
   0   4 -32   16.16    6.36
   0  -4 -33    6.66    7.97
   0   4 -33   14.24    6.17
   0  -4 -33    6.02    6.04
   0  -4 -34    1.11    7.88
   0  -4 -34    5.14    5.87
   0   4 -34    0.09    5.64
   0  -4 -35    6.18    7.52
   0   4 -35    9.01    5.58
   0  -4 -35    7.66    5.46
   0  -4 -36   19.92    7.02
   0  -4 -36   11.82    5.33
   0   4 -36   19.60    5.53
   0  -4 -37    1.93    6.23
   0  -4 -37   -6.08    4.96
   0   4 -37   -1.61    4.72
   0   5   0    2.99    4.21
   0   5   0    2.67    2.24
   0   5   1   58.03    5.69
   0   5  -1   53.84    5.83
   0   5  -1   43.07    3.05
   0   5   1   55.23    3.05
   0   5  -2    4.38    4.25
   0   5   2    3.59    3.96
   0   5  -2    2.27    2.41
   0   5   3  286.24   10.03
   0   5  -3  149.02    5.95
   0   5  -4  303.84    9.09
   0   5   4  332.90   12.13
   0   5  -5   71.31    3.77
   0   5   5   67.35    5.68
   0   5  -5   56.45    5.93
   0   5  -6  121.80    5.00
   0   5   6  131.02    7.11
   0   5  -7    9.64    2.90
   0   5   7    4.41    3.76
   0   5  -7    7.35    4.44
   0   5  -8  173.12    9.60
   0   5  -8  196.40    6.70
   0   5  -9  160.30    9.39
   0  -5   9  168.69    9.37
   0   5   9  171.63    8.73
   0   5  -9  171.65    6.53
   0  -5  -9  167.87    6.29
   0  -5  10   28.68    5.18
   0   5 -10   21.83    5.41
   0   5  10   17.52    4.09
   0   5 -10   24.06    3.44
   0  -5 -10   20.77    3.11
   0   5 -11   22.81    5.56
   0  -5  11   19.80    5.06
   0   5 -11   24.24    3.43
   0  -5 -11   36.09    3.50
   0   5 -12  274.64    8.50
   0   5 -12  273.04   12.51
   0  -5  12  266.70   11.99
   0   5 -13  378.61   12.11
   0  -5  13  377.47   15.83
   0   5 -13  382.08   15.96
   0  -5 -13  399.21   12.47
   0  -5  14    3.07    4.62
   0   5 -14    3.81    4.79
   0  -5 -14    2.66    3.49
   0   5 -14    0.56    3.37
   0   5 -15  224.48    8.21
   0  -5  15  226.91   11.92
   0  -5 -15  237.50    8.67
   0   5 -16  311.90   10.26
   0  -5  16  280.52   14.34
   0   5 -16  301.49   13.73
   0  -5  16  299.03   14.20
   0   5 -17  355.43   11.41
   0   5 -17  324.95   14.69
   0   5 -18    5.01    3.56
   0   5 -19    8.36    3.81
   0   5 -20  193.64    7.59
   0   5 -21   27.80    3.93
   0   5 -22   58.44    4.51
   0  -5 -23    8.31    7.33
   0  -5 -24   42.18    7.79
   0  -5 -25   25.05    7.45
   0  -5 -26   62.73    8.36
   0  -5 -27    9.72    7.86
   0  -5 -28    2.96    7.84
   0  -5 -28   13.91    6.10
   0   5 -28   11.27    6.05
   0  -5 -29   22.36    8.02
   0  -5 -29   23.67    6.43
   0   5 -29   23.94    6.28
   0  -5 -30   40.39    8.49
   0  -5 -30   27.63    6.57
   0   5 -30   40.68    6.62
   0   5 -31  102.26    8.16
   0  -5 -31   97.27    8.10
   0  -5 -32    7.08    8.15
   0  -5 -32    6.24    5.94
   0   5 -32    7.68    5.94
   0  -5 -33   80.44    7.25
   0   5 -33   94.23    7.64
   0  -5 -34   -2.87    7.65
   0   5 -34   -0.16    5.09
   0  -5 -34   -1.41    5.11
   0  -5 -35   15.21    5.36
   0   5 -35   16.63    5.24
   0  -5 -36   12.25    6.96
   0   5 -36   10.97    4.82
   0  -5 -36    4.93    4.93
   0   6   0  199.43   10.41
   0   6   0  176.47    6.52
   0   6   1   31.25    5.73
   0   6  -1   24.15    5.50
   0   6  -1   19.21    3.17
   0   6   1   26.79    3.01
   0   6   2    8.42    4.83
   0   6  -2   11.66    5.33
   0   6   2   11.36    2.64
   0   6  -2    8.15    3.05
   0   6   3  726.00   17.79
   0   6   3  757.27   22.56
   0   6   4   25.12    3.22
   0   6   4   23.93    2.67
   0   6  -4   21.93    3.10
   0   6   4   21.05    5.24
   0   6  -4   15.56    3.35
   0   6  -5  557.67   16.10
   0   6   5  583.79   15.57
   0   6   5  555.90   19.39
   0   6  -5  473.98   20.18
   0   6  -5  503.26   16.10
   0   6  -6  557.64   16.49
   0   6   6  592.05   15.86
   0   6   6  565.39   19.74
   0   6   7  228.68    7.32
   0   6   7  220.90   10.91
   0   6  -7  227.41   12.42
   0   6  -8    7.99    3.36
   0   6   8    5.22    4.29
   0   6  -8    7.84    5.32
   0   6  -9    7.78    3.43
   0   6  -9    7.66    5.51
   0   6   9    2.71    4.32
   0  -6  -9    0.04    3.13
   0   6  -9    8.44    3.69
   0   6 -10  113.80    5.90
   0  -6  10  113.06    8.48
   0   6 -10  113.37    9.18
   0   6  10  113.55    7.74
   0   6 -10  116.54    5.86
   0  -6 -10  125.78    5.66
   0  -6  11   14.85    5.24
   0   6 -11   15.98    5.72
   0  -6 -11   24.50    3.68
   0   6 -11   22.38    4.16
   0   6 -12  950.75   27.11
   0  -6  12  973.25   32.06
   0   6 -12  893.70   31.93
   0  -6 -12  974.35   27.26
   0   6 -13   71.67    5.15
   0   6 -13   72.89    7.65
   0  -6  13   79.80    7.55
   0   6 -14   39.40    4.71
   0  -6  14   41.76    6.65
   0   6 -14   35.78    6.54
   0  -6 -14   32.29    4.60
   0  -6 -15   19.30    4.52
   0   6 -15   34.20    4.58
   0  -6 -16   19.42    4.86
   0   6 -16   11.13    4.25
   0   6 -17   12.01    4.27
   0  -6 -17   17.49    4.99
   0   6 -18  101.50    6.16
   0   6 -19   18.01    4.55
   0   6 -20   60.14    5.12
   0   6 -21    6.41    4.18
   0   6 -22  244.05    9.30
   0   6 -23  221.03    8.77
   0  -6 -24    6.38    7.92
   0  -6 -25  109.39    9.26
   0   6 -25   79.91    6.82
   0  -6 -26  195.04   10.89
   0   6 -26  170.52    9.14
   0  -6 -26  168.09    9.17
   0  -6 -27   63.26    9.08
   0  -6 -27   50.36    6.55
   0   6 -28   83.16    7.33
   0  -6 -28   83.39    7.37
   0  -6 -29   -0.37    7.75
   0  -6 -29    1.53    5.48
   0   6 -29    3.23    5.52
   0  -6 -30   36.60    8.30
   0   6 -30   20.86    5.86
   0  -6 -30   23.88    6.07
   0  -6 -31    1.02    7.87
   0  -6 -31    3.33    5.45
   0   6 -31    6.13    5.46
   0  -6 -32    4.89    8.21
   0  -6 -32    4.45    5.18
   0   6 -32    3.71    5.05
   0  -6 -33   34.87    8.30
   0   6 -33   21.68    6.33
   0   6 -33   20.53    5.19
   0  -6 -33   23.85    5.30
   0   6 -34   38.32    6.23
   0  -6 -34   32.87    5.58
   0   6 -34   37.37    5.44
   0   6 -35    9.80    5.12
   0   7   0    5.46    5.35
   0   7   0    2.49    3.22
   0   7   1   44.70    3.89
   0   7  -1   51.76    7.00
   0   7   1   42.44    6.67
   0   7  -1   49.21    4.16
   0   7   2  161.58    6.31
   0   7   2  150.81    9.98
   0   7  -2  161.59   10.55
   0   7  -2  155.15    6.59
   0   7  -3   24.51    3.60
   0   7   3   12.93    5.48
   0   7  -3   25.60    6.34
   0   7   3   12.43    3.06
   0   7  -3   19.86    3.78
   0   7  -4   29.42    3.62
   0   7   4   27.90    3.12
   0   7   4   30.71    5.82
   0   7  -4   20.67    3.88
   0   7  -5    2.75    3.25
   0   7   5    3.48    4.64
   0   7  -5    5.12    3.73
   0   7   5    3.19    2.62
   0   7  -6    4.46    3.38
   0   7  -6    1.92    5.38
   0   7   6    2.01    4.58
   0   7   6   -0.08    2.42
   0   7  -6    2.95    3.83
   0   7   7  158.60    5.55
   0   7  -7  135.37    6.41
   0   7   7  151.79    9.31
   0   7   8   80.71    3.96
   0   7   8   82.25    7.54
   0   7  -9 1088.26   30.03
   0   7   9  978.42   34.10
   0   7 -10  205.29    7.86
   0   7 -10  221.21    8.15
   0  -7  10  206.37   11.70
   0   7  10  104.81    8.97
   0  -7 -10  142.37    7.16
   0   7 -11  137.76    6.90
   0   7 -11  127.15    6.68
   0  -7  11  124.52    9.56
   0  -7 -12    8.32    4.23
   0   7 -12   13.71    4.88
   0   7 -12   13.79    4.68
   0  -7 -13  103.37    6.47
   0   7 -13  114.91    6.80
   0   7 -13  110.34    6.79
   0   7 -14   -1.90    4.90
   0  -7 -14    4.83    4.64
   0   7 -14    3.09    5.04
   0   7 -15   24.04    5.13
   0  -7 -15   40.14    5.80
   0   7 -15   26.05    5.89
   0  -7 -16  129.13    7.58
   0   7 -16  110.91    6.87
   0   7 -16  109.96    7.85
   0  -7 -17    3.09    5.48
   0   7 -17   -0.21    5.07
   0   7 -18  116.15    6.91
   0   7 -18   79.82    5.28
   0   7 -19   45.46    5.64
   0   7 -19   32.43    4.20
   0   7 -20  109.39    6.61
   0   7 -20   70.58    5.45
   0   7 -21   70.01    6.00
   0   7 -21   55.26    5.29
   0   7 -22   11.95    4.75
   0   7 -22   11.44    4.42
   0   7 -23   39.48    5.18
   0   7 -23   37.21    5.17
   0   7 -24   19.37    4.83
   0   7 -24   22.99    5.00
   0  -7 -25   80.99    9.52
   0   7 -25   52.21    5.87
   0  -7 -26    8.24    8.14
   0   7 -26    4.39    4.83
   0  -7 -27   18.23    8.21
   0   7 -27   11.70    5.13
   0  -7 -28    8.84    8.18
   0   7 -28    9.31    7.14
   0   7 -28    2.58    4.79
   0  -7 -29   65.07    8.82
   0   7 -29   63.18    8.08
   0  -7 -30   32.08    8.22
   0   7 -30   26.50    7.27
   0   7 -30   13.64    5.06
   0   7 -31   12.32    6.58
   0  -7 -31    6.27    8.07
   0   7 -32    8.27    5.98
   0   7 -33    6.89    5.74
   0   7 -34    5.52    5.10
   0   8   0  142.94    6.76
   0   8   1  576.95   18.63
   0   8  -1  699.35   19.13
   0   8  -2   11.78    4.31
   0   8   2    3.59    3.76
   0   8  -3  183.08    8.27
   0   8  -3  205.95    8.14
   0   8  -4  254.45    9.02
   0   8   4  267.86    8.59
   0   8  -5   78.14    5.75
   0   8   5   67.43    4.38
   0   8  -6  196.41    8.41
   0   8  -6  198.92    7.76
   0   8   7   35.30    3.43
   0   8  -7   47.53    5.54
   0   8  -7   50.09    4.80
   0   8   8  293.62    9.45
   0   8  -8  307.95   10.78
   0   8  -9   80.33    5.74
   0   8 -10  196.54    8.97
   0  -8 -10  242.18    9.30
   0   8 -11   29.25    5.26
   0   8 -11   25.94    5.74
   0  -8 -11   21.59    4.97
   0   8 -12   36.58    5.50
   0  -8 -12   27.65    5.31
   0   8 -12   36.68    5.96
   0   8 -13   24.99    5.61
   0   8 -13   24.71    5.88
   0  -8 -13   20.07    5.45
   0   8 -14   36.78    6.01
   0  -8 -14   32.66    6.00
   0   8 -14   31.38    6.18
   0   8 -15   98.66    7.78
   0   8 -15   97.71    7.39
   0  -8 -15  111.73    7.83
   0   8 -16    4.91    6.07
   0  -8 -16    4.29    6.19
   0   8 -16    1.56    5.97
   0   8 -17   25.89    6.78
   0   8 -17   20.98    6.07
   0  -8 -17   17.64    6.87
   0   8 -18  126.43    7.78
   0   8 -18  113.70    8.76
   0   8 -19  539.64   19.24
   0   8 -19  549.13   17.87
   0   8 -20   23.82    7.33
   0   8 -20   32.31    6.03
   0   8 -21   41.08    6.20
   0   8 -21   27.83    7.62
   0   8 -22   57.30    8.21
   0   8 -22   80.23    6.65
   0   8 -23   78.73    8.84
   0   8 -23  105.28    7.07
   0   8 -24  121.02    7.30
   0   8 -24  136.00    9.96
   0   8 -25   33.77    7.91
   0   8 -26   16.19    7.38
   0  -8 -26   12.94    8.63
   0   8 -27   16.59    7.33
   0  -8 -27   16.92    8.44
   0   8 -28    7.00    7.12
   0  -8 -28    2.11    8.00
   0   8 -29   13.66    7.03
   0  -8 -29   24.23    8.26
   0   8 -30   58.97    7.42
   0   8 -31   39.41    6.54
   0   8 -32    6.73    5.66
   0   8 -33    6.23    5.01
   0   9   0    2.97    4.68
   0   9   1   34.03    4.92
   0   9  -1   45.18    5.55
   0   9  -2   61.28    6.06
   0   9  -2   59.41    5.55
   0   9  -3  103.35    7.07
   0   9  -3  109.80    6.44
   0   9  -4    6.96    4.42
   0   9  -4    1.57    5.17
   0   9   4    5.25    4.04
   0   9   5  263.56    9.69
   0   9  -5  253.87   10.86
   0   9   6   25.31    3.99
   0   9  -6   27.52    4.81
   0   9  -6   28.82    6.08
   0   9  -7   50.45    6.54
   0   9  -7   55.18    5.52
   0   9   7   62.05    4.42
   0   9  -8    8.44    4.78
   0   9  -8    5.04    6.29
   0   9  -9   36.60    5.53
   0   9 -10   11.03    5.42
   0  -9 -10   14.84    5.57
   0   9 -11   13.27    5.56
   0  -9 -11    5.75    5.54
   0   9 -12    3.60    5.54
   0  -9 -12    2.70    5.96
   0   9 -12   -1.64    6.61
   0   9 -13  365.61   14.17
   0   9 -13  342.45   13.63
   0  -9 -13  391.12   14.11
   0   9 -14  108.68    8.03
   0   9 -14  110.68    8.48
   0  -9 -14  107.10    8.32
   0   9 -15  120.61    8.81
   0   9 -15  120.50    8.67
   0  -9 -15  143.46    9.21
   0   9 -16   45.54    7.40
   0  -9 -16   62.56    8.12
   0   9 -16   37.72    7.26
   0   9 -17   78.70    7.60
   0   9 -17   69.03    8.16
   0  -9 -17   63.14    8.66
   0   9 -18   -0.41    6.83
   0  -9 -18    3.73    7.42
   0   9 -18    1.98    6.47
   0   9 -19   57.76    8.07
   0   9 -19   63.66    7.21
   0   9 -20    5.63    7.07
   0   9 -20    6.59    6.07
   0   9 -21  175.81   10.69
   0   9 -21  180.11    9.44
   0   9 -22    6.71    7.05
   0   9 -22    7.74    6.08
   0   9 -23   11.34    7.33
   0   9 -23   20.32    5.91
   0   9 -24    6.72    7.27
   0   9 -24    6.35    5.44
   0   9 -25    7.35    7.10
   0   9 -25    7.04    5.08
   0   9 -26   11.51    7.11
   0   9 -27  117.39    8.87
   0   9 -28    5.80    6.62
   0   9 -29    9.99    6.48
   0   9 -30    2.90    5.93
   0   9 -31    5.34    5.48
   0  10   0   43.73    6.21
   0  10  -1  103.51    7.38
   0  10  -1   97.51    6.73
   0  10   1   97.10    7.12
   0  10  -2  233.74    9.72
   0  10  -2  243.58   10.60
   0  10   2  218.55    9.63
   0  10  -3   37.42    5.83
   0  10  -3   42.26    6.70
   0  10  -4   52.69    6.83
   0  10   4   66.32    5.50
   0  10  -4   54.91    6.14
   0  10  -5   96.39    7.96
   0  10   5  113.80    6.30
   0  10  -6    3.29    5.38
   0  10  -6   -6.24    6.85
   0  10   6    3.41    4.16
   0  10  -7    6.09    5.40
   0  10   7   14.38    4.00
   0  10  -7   -0.49    7.35
   0  10  -8   40.21    6.12
   0  10  -8   39.58    7.71
   0  10  -9   38.07    6.36
   0  10  -9   36.34    7.84
   0  10 -10    7.29    5.88
   0 -10 -10    5.11    6.37
   0  10 -11   88.84    7.62
   0 -10 -11  102.49    8.35
   0  10 -12   27.46    6.45
   0 -10 -12   27.84    6.93
   0  10 -13   26.92    6.81
   0  10 -13   19.32    7.82
   0 -10 -13   25.89    7.34
   0  10 -14   33.92    6.98
   0  10 -14   28.75    7.94
   0 -10 -14   16.67    7.62
   0  10 -15  213.96   10.89
   0  10 -15  210.89   11.14
   0 -10 -15  206.47   11.35
   0  10 -16   12.12    6.95
   0 -10 -16   10.06    7.59
   0  10 -16   10.23    7.19
   0  10 -17   27.90    7.14
   0 -10 -17   37.87    8.30
   0  10 -17   26.09    7.40
   0  10 -18   67.47    8.18
   0  10 -18   63.47    8.10
   0 -10 -18   78.50    9.10
   0  10 -19   44.84    7.46
   0  10 -19   45.19    7.83
   0 -10 -19   54.38    8.80
   0  10 -20   65.95    7.57
   0  10 -20   65.70    8.33
   0  10 -21    2.86    7.16
   0  10 -21    9.42    6.82
   0  10 -22    5.01    7.01
   0  10 -22    9.32    6.30
   0  10 -23   65.62    8.25
   0  10 -23   83.23    7.32
   0  10 -24    4.32    7.01
   0  10 -24    9.57    5.80
   0  10 -25   17.60    7.07
   0  10 -25   20.27    5.49
   0  10 -26   15.51    6.96
   0  10 -27   31.66    6.99
   0  10 -28    6.78    6.02
   0  10 -29    9.57    5.85
   0  10 -30   25.26    5.56
   0  11   0    1.12    6.39
   0  11   1   45.07    6.55
   0  11  -1   39.46    6.44
   0  11  -1   34.40    7.19
   0  11  -2   10.66    5.73
   0  11  -2    3.47    6.98
   0  11   2    7.83    5.68
   0  11  -3    4.56    5.93
   0  11   3   12.36    5.57
   0  11  -3    4.84    7.05
   0  11  -4   45.87    7.74
   0  11   4   51.36    5.86
   0  11  -4   50.26    6.68
   0  11  -5   29.11    6.36
   0  11  -5    8.62    7.51
   0  11   6   45.83    5.44
   0  11  -6   38.70    8.07
   0  11  -7   34.37    6.73
   0  11  -7   17.84    8.37
   0  11  -8   60.39    6.97
   0  11  -8   43.07    8.98
   0  11  -9  398.61   14.93
   0  11  -9  397.58   16.45
   0 -11  -9  405.95   15.31
   0  11 -10    7.31    6.74
   0 -11 -10    2.27    7.12
   0  11 -11   35.25    7.17
   0 -11 -11   48.14    7.70
   0  11 -12   47.57    7.52
   0 -11 -12   54.13    7.97
   0  11 -13    0.94    6.86
   0 -11 -13   -1.17    7.44
   0  11 -14   77.77    8.39
   0 -11 -14   75.45    8.81
   0  11 -15    9.47    7.13
   0  11 -15   19.43    8.20
   0 -11 -15    8.91    7.89
   0  11 -16  201.47   11.04
   0  11 -16  204.66   11.73
   0 -11 -16  211.39   11.87
   0  11 -17   42.09    7.70
   0 -11 -17   61.29    8.91
   0  11 -17   33.94    8.09
   0  11 -18   24.06    7.49
   0 -11 -18   15.02    8.21
   0  11 -18   19.51    7.61
   0  11 -19   22.80    7.48
   0  11 -19   22.19    7.74
   0  11 -20   36.15    7.66
   0  11 -20   35.96    7.68
   0  11 -21   29.64    7.45
   0  11 -21   38.66    7.24
   0  11 -22   -5.91    7.00
   0  11 -22    4.59    6.32
   0  11 -23    1.17    6.89
   0  11 -23    3.82    5.99
   0  11 -24    1.75    6.64
   0  11 -24   10.58    5.77
   0  11 -25    1.44    6.41
   0  11 -25    3.63    5.28
   0  11 -26   14.84    6.29
   0  11 -27   -0.38    5.77
   0  11 -28    6.35    5.38
   0  12   0   98.60    8.52
   0  12   1  131.79    9.24
   0  12  -1  162.07    9.92
   0  12  -2   60.30    8.43
   0  12   2   47.54    7.09
   0  12  -2   54.71    7.15
   0  12  -3   32.88    6.72
   0  12  -3   33.48    8.15
   0  12   3   31.33    6.41
   0  12  -4    7.84    6.11
   0  12  -4    2.81    8.04
   0  12   4    3.51    5.83
   0  12  -5   37.08    6.75
   0  12  -5   25.43    8.33
   0  12   5   32.00    5.94
   0  12  -6   76.05    7.72
   0  12  -6   68.50    9.11
   0  12   6   83.31    6.51
   0  12  -7   19.33    6.98
   0  12  -7   26.37    8.60
   0  12  -8   55.69    9.08
   0  12  -8   43.69    7.44
   0 -12  -8   26.21    7.41
   0  12  -9   32.95    7.26
   0 -12  -9   18.07    7.24
   0  12 -10   72.00    9.87
   0  12 -10   55.70    7.93
   0 -12 -10   55.30    7.97
   0  12 -11    6.09    7.00
   0 -12 -11   -0.08    7.40
   0  12 -12   34.42    7.55
   0 -12 -12   47.23    8.09
   0  12 -13    7.04    6.89
   0 -12 -13   10.08    7.58
   0  12 -14   15.86    7.49
   0  12 -14   18.07    8.74
   0 -12 -14   30.50    8.12
   0  12 -15   11.72    7.51
   0 -12 -15   13.47    8.22
   0  12 -15   13.50    8.38
   0  12 -16   21.98    7.61
   0 -12 -16   32.04    8.34
   0  12 -16   31.55    8.47
   0  12 -17    2.66    7.15
   0 -12 -17    3.39    7.65
   0  12 -17    7.96    8.13
   0  12 -18   -6.46    7.46
   0  12 -18    4.54    7.85
   0 -12 -18    0.75    7.81
   0  12 -19   35.12    7.67
   0  12 -19   39.80    8.01
   0  12 -20   -5.20    7.14
   0  12 -20    0.74    6.87
   0  12 -21   -3.28    7.18
   0  12 -21    6.17    6.94
   0  12 -22  131.88    9.44
   0  12 -22  165.21    9.51
   0  12 -23    2.11    6.38
   0  12 -23   -0.29    5.99
   0  12 -24    8.33    6.08
   0  12 -24   -3.35    5.57
   0  12 -25    4.84    5.71
   0  12 -26   20.36    5.57
   0  13   0    1.90    7.46
   0  13   1   56.95    8.13
   0  13  -1   73.64    8.99
   0  13  -2   13.04    8.09
   0  13   2    7.56    7.04
   0  13  -3  303.43   14.09
   0  13   3  300.27   12.55
   0  13  -4   18.60    6.98
   0  13  -4    6.59    8.36
   0  13   4    0.62    6.24
   0  13  -5    1.16    6.83
   0  13  -5    0.48    8.35
   0  13   5   -3.62    5.82
   0  13  -6   11.10    6.80
   0  13  -6    3.11    8.40
   0  13  -7   16.37    6.87
   0  13  -7   15.69    8.64
   0 -13  -7   -2.46    7.25
   0  13  -8   18.21    6.92
   0  13  -8   24.31    8.95
   0 -13  -8    4.92    7.08
   0  13  -9   53.65    7.83
   0  13  -9   44.62    9.65
   0 -13  -9   45.38    7.89
   0  13 -10   13.80    7.24
   0  13 -10   15.29    9.08
   0 -13 -10    6.41    7.06
   0  13 -11    6.28    7.25
   0 -13 -11    5.91    7.20
   0  13 -11   14.00    9.26
   0  13 -12  140.38    9.88
   0 -13 -12  164.67   10.41
   0  13 -13   70.31    8.54
   0 -13 -13   83.04    8.61
   0  13 -14   25.31    7.29
   0 -13 -14   13.85    7.89
   0  13 -15   29.88    7.63
   0  13 -15   21.18    9.05
   0  13 -16   85.81    8.57
   0  13 -16   73.62    9.43
   0  13 -17   11.88    7.20
   0  13 -17   -0.09    7.85
   0  13 -18   -1.79    6.96
   0  13 -18   -0.18    7.68
   0  13 -19    4.15    6.90
   0  13 -19    3.47    7.40
   0  13 -20   17.34    6.72
   0  13 -20   17.80    7.14
   0  13 -21    1.00    6.22
   0  13 -21    3.09    6.45
   0  13 -22   -3.97    6.09
   0  13 -22    1.17    6.05
   0  13 -23    0.69    5.71
   0  13 -23   -6.41    5.75
   0  14   0   60.57    8.77
   0  14   1   51.08    8.00
   0  14  -1   88.56    9.29
   0  14  -2   12.97    8.50
   0  14   2   21.47    7.38
   0  14  -3   13.39    8.56
   0  14   3   10.19    6.78
   0  14  -4    4.89    8.41
   0  14  -5   -0.31    8.74
   0  14  -6    4.58    8.51
   0  14  -7   98.94   10.64
   0  14  -7  125.50    9.11
   0  14  -8   16.07    7.11
   0  14  -8   16.03    9.17
   0  14  -9   28.34    7.24
   0  14  -9   19.14    9.32
   0  14 -10  106.93   10.78
   0  14 -10  105.87    8.70
   0  14 -11    8.20    6.64
   0  14 -11    8.55    9.14
   0  14 -12   66.57    7.81
   0  14 -12   64.60    9.94
   0  14 -13   45.31    7.54
   0  14 -14   20.24    7.01
   0  14 -15   14.01    6.92
   0  14 -16   26.52    6.94
   0  14 -16   27.32    8.26
   0  14 -17   53.27    8.42
   0  14 -17   60.21    7.36
   0  14 -18   50.08    7.04
   0  14 -18   50.64    8.00
   0  14 -19   85.87    8.20
   0  14 -19   67.15    7.10
   0  14 -20    6.45    5.56
   0  14 -20   12.16    6.50
   0  14 -21    2.81    5.86
   0  15   0    5.52    7.47
   0  15  -1  123.37    9.74
   0  15   1  108.30    9.05
   0  15  -2   -1.56    7.92
   0  15   2    0.16    6.62
   0  15  -3    8.12    8.40
   0  15  -4    3.11    8.32
   0  15  -5   32.35    8.79
   0  15  -6    3.83    8.26
   0  15  -7    6.52    8.14
   0  15  -8   33.53    8.96
   0  15  -9    4.08    8.53
   0  15 -10   18.50    8.80
   0  15 -11   16.83    8.69
   0  15 -12   17.86    8.39
   0  15 -13   49.18    7.02
   0  15 -13   21.64    8.41
   0  15 -14   31.45    6.54
   0  15 -15   35.98    6.49
   0  15 -16   17.55    5.93
   0  15 -16    3.27    7.00
   0  15 -17    4.86    5.36
   0  15 -17    0.16    6.50
   0  16  -1   -8.25    6.94
   0  16  -2    6.89    7.10
   0  16  -3    3.37    7.12
   0  16  -4   64.03    8.51
   0  16  -5   25.35    7.82
   0  16  -6    7.13    7.45
   0  16  -7    1.51    7.31
   0  16  -8   -2.84    7.51
   0  16  -9   -6.58    7.62
   0  16 -10   -3.16    7.64
   0  16 -11   10.45    7.30
   0  16 -12    2.31    7.13
  -1   0   0    0.06    0.98
  -1   0   1    9.33    1.36
   1   0  -2    3.49    1.95
   1   0  -3 1015.76   28.11
   1   0  -3  984.17   27.81
   1   0  -4   14.05    2.88
   1   0  -4   16.21    3.16
   1   0  -5 4035.33  114.82
  -1   0   5 4393.01  113.06
   1   0  -5 4347.05  115.19
   1   0   6 2398.42   63.67
  -1   0   6 2446.82   63.42
   1   0  -6 2319.99   65.78
   1   0  -6 2418.54   66.04
   1   0  -7 1827.41   50.15
   1   0  -7 1763.47   50.07
   1   0  -8   72.39    5.75
   1   0  -8   81.55    5.80
   1   0  -9  650.75   20.42
   1   0  -9  646.06   20.00
   1   0 -10    2.57    3.78
  -1   0 -10    4.77    3.00
   1   0 -10    3.12    3.97
  -1   0 -11  833.68   23.19
   1   0 -11  828.51   23.19
   1   0 -11  859.72   26.30
  -1   0 -11  898.88   25.54
   1   0 -11  901.96   27.25
   1   0 -12  278.81    8.85
  -1   0 -12  285.37    8.88
  -1   0 -12  288.48   11.04
   1   0 -12  298.21   12.56
   1   0 -13   53.42    3.65
  -1   0 -13   50.63    3.62
   1   0 -13   61.88    6.43
  -1   0 -13   50.62    4.98
  -1   0 -14   36.22    3.54
   1   0 -14   39.77    5.71
  -1   0 -14   41.67    4.95
  -1   0 -15  194.00    7.33
   1   0 -15  217.43   11.19
  -1   0 -15  210.32    9.86
  -1   0 -16    1.01    3.50
  -1   0 -16    6.96    4.06
   1   0 -16    7.65    4.77
  -1   0 -17  212.69    8.08
   1   0 -17  199.49   11.43
  -1   0 -17  211.19   10.43
  -1   0 -18   35.30    4.58
  -1   0 -18   35.63    5.39
   1   0 -18   46.43    6.59
  -1   0 -19    2.54    4.51
  -1   0 -19    0.93    4.24
  -1   0 -20  233.68    9.51
  -1   0 -21  188.71    8.85
  -1   0 -22   13.64    5.97
  -1   0 -23  872.01   26.14
  -1   0 -24   18.63    6.87
  -1   0 -25   46.78    7.78
  -1   0 -26   24.70    7.99
  -1   0 -27   39.22    8.31
  -1   0 -28   51.01    8.43
  -1   0 -29    4.22    8.07
   1   0 -29   21.46    7.34
  -1   0 -30   76.49    9.26
   1   0 -30  101.45    8.95
  -1   0 -31   -4.73    7.92
   1   0 -31    6.52    6.93
   1   0 -32   12.87    7.07
   1   0 -33   30.02    7.34
   1   0 -34   11.61    7.08
  -1   0 -35   78.46    8.10
   1   0 -35   65.61    7.75
  -1   0 -36    3.32    6.22
   1   0 -36    7.16    6.21
  -1   0 -37   26.07    6.43
   1   0 -37   23.13    6.29
  -1   0 -38    8.78    5.60
   1   0 -38   -0.09    5.47
  -1  -1 -38   21.49    5.86
   1   1 -38   29.96    6.09
   1   1 -37   25.00    6.41
  -1  -1 -37   29.68    6.26
  -1  -1 -36   13.99    6.27
  -1  -1 -35   11.57    6.41
  -1  -1 -33   11.27    7.80
  -1  -1 -32   46.53    8.54
  -1  -1 -31   23.02    8.38
  -1  -1 -30   63.96    9.01
  -1  -1 -29   31.71    8.57
  -1  -1 -28    1.33    7.64
  -1  -1 -27    5.48    7.54
  -1  -1 -26  275.55   12.32
  -1  -1 -25   14.32    7.07
  -1  -1 -24    9.62    6.77
  -1  -1 -23   42.46    6.76
  -1  -1 -22  183.09    8.88
  -1  -1 -21   10.66    5.15
  -1  -1 -20  546.87   16.90
  -1  -1 -19  227.32    8.82
  -1  -1 -19  241.06   11.87
  -1  -1 -18   88.22    5.32
   1   1 -18   79.68    7.97
  -1  -1 -18   85.46    7.05
  -1  -1 -17  298.93   10.43
  -1  -1 -17  318.04   13.45
  -1  -1 -16  230.25    7.60
  -1  -1 -16  185.54    6.37
   1   1 -16  194.22   11.24
  -1  -1 -16  243.92   10.55
  -1  -1 -15  376.12   11.71
  -1  -1 -15  372.49   11.53
  -1  -1 -15  398.02   14.73
  -1  -1 -14  158.79    6.27
   1   1 -14  151.37    9.63
  -1  -1 -13  353.31   10.95
   1   1 -13  329.57   14.63
   1  -1  13  349.69   12.48
   1   1 -12  171.56    6.36
   1  -1  12  169.69    7.46
   1   1 -12  176.21    9.56
   1   1 -11  101.70    4.54
   1  -1  11   99.12    5.48
   1   1 -11  104.44    7.17
   1   1 -10  295.77    9.38
   1  -1  10  308.34   10.61
   1   1 -10  287.94   12.34
  -1  -1  -9  367.84   10.89
   1   1  -9  377.85   11.35
   1  -1   9  335.14   11.41
   1   1  -9  352.79   13.46
   1   1  -8  667.95   20.36
   1   1  -8  681.41   22.20
   1   1  -7   69.60    4.33
   1   1  -7   74.97    5.57
   1   1  -6 2796.39   71.12
   1   1  -6 2504.72   69.65
   1   1  -5 1040.65   29.93
   1  -1   5 1074.43   28.46
   1   1  -5 1014.47   29.11
   1   1  -4  377.72   11.22
   1  -1   4  343.02   10.14
   1   1  -4  380.20   11.77
   1   1  -3  407.25   12.38
  -1  -1   0    6.39    2.03
  -1  -1   1 1131.62   31.10
  -1  -1   2 1103.11   28.98
  -1  -1   2 1004.84   29.02
  -1  -1   3  391.62   12.62
  -1  -1   3  435.74   13.18
  -1  -1   3  419.62   12.24
  -1  -1   4  370.72   11.03
  -1  -1   5 1122.18   30.50
  -1   1  -6 2692.88   70.69
  -1  -1   6 2628.98   70.36
  -1   1  -7   87.75    4.50
  -1  -1   7   88.51    6.23
  -1  -1   8  897.02   27.75
  -1   1  -8  878.42   25.84
   1  -1  -8  964.32   27.20
  -1  -1   9  530.37   17.20
   1  -1  -9  520.15   16.37
  -1   1 -10  284.17    8.93
   1  -1 -10  269.71   11.31
  -1   1 -10  294.79   10.63
  -1   1 -11  148.94    5.80
  -1   1 -11  150.67    7.37
  -1  -1  11  184.48    8.97
   1  -1 -11  187.11    8.61
   1  -1 -12  215.78    6.68
  -1   1 -12  173.51    6.76
  -1  -1  12  192.73    9.67
  -1   1 -12  152.77    8.20
   1  -1 -12  231.26    9.83
  -1   1 -13  305.07   10.10
   1  -1 -13  317.91    9.81
   1  -1 -13  327.04   12.86
  -1   1 -13  297.58   12.15
  -1   1 -14  140.36    6.25
  -1   1 -14  134.56    7.91
   1  -1 -14  170.24    8.65
   1  -1 -14  178.42    9.60
  -1   1 -15  412.08   12.74
   1  -1 -15  424.71   16.85
   1  -1 -15  402.40   15.35
  -1   1 -15  389.61   15.20
  -1   1 -16  190.68    7.67
   1  -1 -16  203.64   11.00
  -1   1 -16  187.84    9.71
  -1   1 -17  353.41   11.69
   1  -1 -17  331.60   15.31
  -1   1 -17  356.94   14.58
  -1   1 -18  110.26    6.08
  -1   1 -18   99.77    7.66
   1  -1 -18  112.83    8.95
  -1   1 -18   85.32    4.38
  -1   1 -19  222.82    9.06
  -1   1 -19  211.93   11.44
  -1   1 -20  636.59   19.63
  -1   1 -21    3.95    5.71
  -1   1 -22  153.84    8.86
  -1   1 -23   23.66    6.98
  -1   1 -24    6.52    7.21
  -1   1 -25   24.82    7.75
  -1   1 -26  281.49   12.95
  -1   1 -27   -4.67    8.02
  -1   1 -28   10.48    8.03
   1  -1 -29   22.61    7.53
   1  -1 -30   60.42    8.24
   1  -1 -31   26.22    7.52
   1  -1 -32   41.47    7.82
   1  -1 -33   13.32    6.86
   1  -1 -34   30.49    7.31
   1  -1 -35    8.16    6.49
   1  -1 -36   10.96    6.24
  -1   1 -37   32.59    6.38
   1  -1 -37   27.43    6.36
  -1   1 -38   25.53    5.94
   1  -1 -38   22.63    5.96
   1   2 -38   -0.16    5.13
  -1  -2 -38    5.86    5.35
  -1  -2 -37    9.09    5.77
   1   2 -37   12.79    5.93
   1   2 -36   12.15    5.99
  -1  -2 -36   15.87    6.40
  -1  -2 -35    3.38    7.50
   1   2 -35   -0.82    6.04
  -1  -2 -35    5.21    6.40
  -1  -2 -34   43.65    8.40
   1   2 -34   54.45    7.35
  -1  -2 -33   32.99    8.16
   1   2 -33   36.90    7.61
  -1  -2 -32   27.06    8.39
   1   2 -32   29.64    7.35
  -1  -2 -31  137.65   10.20
   1   2 -31  122.02    9.58
  -1  -2 -30    5.36    8.18
   1   2 -30    6.24    7.12
  -1  -2 -29   65.63    8.82
   1   2 -29   93.95    8.61
  -1  -2 -28   12.87    8.00
   1   2 -28   32.03    7.07
  -1  -2 -27   75.81    8.76
  -1  -2 -26   54.87    8.28
  -1  -2 -25   34.37    7.29
  -1  -2 -24   19.94    6.57
  -1  -2 -23   19.28    6.01
  -1  -2 -22    2.76    5.38
  -1  -2 -21   39.24    5.52
  -1  -2 -20   28.18    4.92
  -1  -2 -19  353.63   15.45
  -1  -2 -19  374.55   12.10
  -1  -2 -18   79.22    6.93
  -1  -2 -18   85.06    5.19
   1   2 -17  409.35   11.40
  -1  -2 -17  351.18   12.17
   1   2 -16  425.20   11.92
   1  -2  16  353.30   14.61
   1  -2  15   28.21    4.21
  -1  -2 -15   17.89    2.20
  -1  -2 -14  133.87    5.97
   1  -2  14  142.09    7.45
   1   2 -14  135.06    6.37
  -1  -2 -14  131.93    5.52
  -1  -2 -13   10.49    2.68
   1   2 -13   15.77    3.32
  -1  -2 -13   11.94    2.71
   1  -2  13   17.83    3.59
  -1  -2 -12  286.26    9.61
  -1  -2 -12  254.43    9.45
   1   2 -12  299.00   10.19
   1  -2  12  260.98   10.40
   1   2 -11  143.44    5.72
  -1  -2 -11  153.51    6.42
   1   2 -11  149.41    6.71
  -1  -2 -11  146.33    6.03
   1   2 -10  608.87   17.00
  -1  -2 -10  577.40   18.15
   1   2 -10  611.85   18.54
   1   2  -9  247.14    7.44
  -1  -2  -9  236.09    7.22
   1  -2   9  247.15    8.83
   1   2  -9  235.63    8.92
  -1   2   9  216.76    6.94
  -1  -2  -9  229.25    8.69
  -1   2   8  372.69   11.10
   1   2  -8  386.16   12.89
  -1  -2  -8  375.00   12.66
   1   2  -7  166.46    7.22
  -1   2   7  175.09    5.70
   1  -2   7  185.57    6.74
   1   2  -6   88.11    5.10
   1  -2   6   90.92    4.36
   1   2  -5 1190.63   33.39
  -1  -2  -5 1178.13   33.37
  -1  -2  -4 1115.96   31.68
   1   2  -4 1127.01   31.67
  -1  -2  -3 1281.72   35.80
  -1  -2   0  222.19    8.30
   1   2   0  228.51    8.46
   1   2   1 3636.42   99.19
  -1  -2   1 3794.40   98.97
   1   2   2 1731.89   48.56
  -1  -2   2 1820.02   48.46
  -1  -2   3 1363.90   37.57
  -1  -2   4 1094.47   30.48
  -1  -2   5 1221.14   33.81
  -1  -2   7  188.47    8.27
  -1  -2   8  390.74   13.75
  -1  -2   8  380.59   14.02
   1  -2  -9  147.45    5.09
  -1   2  -9  151.10    5.38
  -1  -2   9  154.65    8.18
  -1  -2   9  151.62    7.68
  -1   2 -10  678.30   18.74
  -1  -2  10  641.67   21.54
  -1  -2  10  661.60   22.25
  -1   2 -11  103.76    4.72
  -1  -2  11   94.95    7.15
  -1  -2  11  101.45    6.86
  -1   2 -12  241.61    8.33
  -1  -2  12  256.54   11.93
   1  -2 -12  248.51   10.65
  -1   2 -13    2.63    3.34
   1  -2 -13    2.31    3.85
  -1  -2  13    1.24    4.29
   1  -2 -14  124.12    7.82
  -1  -2  14  132.99    8.64
  -1   2 -14  123.62    5.99
   1  -2 -15   54.31    5.88
  -1  -2  15   61.88    6.49
  -1   2 -15   59.55    4.85
  -1   2 -15   64.49    3.06
  -1  -2  16  456.84   17.17
   1  -2 -16  436.39   16.22
  -1   2 -16  433.83   13.39
  -1   2 -16  394.07   11.74
  -1   2 -17  363.55   10.83
  -1   2 -17  395.31   12.70
   1  -2 -17  387.86   16.62
  -1   2 -17  384.21   12.89
   1  -2 -17  391.69   15.29
  -1   2 -18  107.63    6.44
   1  -2 -18   90.30    6.94
  -1   2 -18   95.05    5.31
  -1   2 -19  376.39   13.05
  -1   2 -20   21.82    5.79
  -1   2 -21   49.13    6.57
  -1   2 -22    6.53    6.44
  -1   2 -23    8.93    6.79
   1  -2 -29  128.08    9.37
   1  -2 -30   15.42    7.25
   1  -2 -31  123.65    9.31
   1  -2 -32   28.00    7.23
   1  -2 -33   18.39    6.82
   1  -2 -34   51.85    8.51
   1  -2 -34   49.40    7.56
  -1   2 -34   58.48    7.47
   1  -2 -35   -1.40    7.43
  -1   2 -35    7.85    6.16
   1  -2 -35    0.28    6.26
  -1   2 -36   19.74    6.11
   1  -2 -36    8.39    6.01
   1  -2 -37    4.91    5.66
  -1   2 -37   16.11    5.76
  -1   2 -38    6.33    5.18
   1  -2 -38    4.51    5.28
  -1  -3 -37    8.72    5.56
   1   3 -37    5.98    5.47
  -1  -3 -36   -5.14    7.04
  -1  -3 -36    3.93    5.75
   1   3 -36    1.93    5.69
  -1  -3 -35    4.49    7.59
  -1  -3 -35   13.01    6.21
   1   3 -35    5.05    5.95
  -1  -3 -34   25.72    8.33
   1   3 -34   24.27    6.41
  -1  -3 -34   34.11    6.72
  -1  -3 -33   15.33    8.15
   1   3 -33   13.25    6.75
  -1  -3 -32   62.61    9.09
   1   3 -32   66.33    7.90
  -1  -3 -31   57.13    8.64
   1   3 -31   64.76    7.96
  -1  -3 -30   18.33    8.21
   1   3 -30   22.04    7.16
  -1  -3 -29   -2.06    8.14
   1   3 -29   14.69    6.76
  -1  -3 -28   55.64    8.73
   1   3 -28   84.16    7.96
  -1  -3 -27   42.76    8.08
   1   3 -27   64.01    7.64
  -1  -3 -26    7.24    7.12
  -1  -3 -25   27.09    7.09
  -1  -3 -24   20.88    6.66
  -1  -3 -23    4.57    5.90
  -1  -3 -22   63.35    6.46
  -1  -3 -21   32.85    5.53
  -1  -3 -20   59.22    5.66
  -1  -3 -19    9.25    4.58
   1   3 -19   18.82    2.76
   1  -3  19   19.07    4.53
   1   3 -18   17.84    2.77
   1  -3  18   16.54    4.44
   1   3 -17   28.36    3.00
   1   3 -17   25.86    3.85
   1  -3  17   21.46    4.67
   1   3 -16  741.99   20.71
   1   3 -16  769.16   23.45
   1   3 -15  121.19    5.04
  -1  -3 -15  126.45    6.38
   1  -3  15  136.86    7.88
   1   3 -15  133.13    7.12
   1   3 -14  116.98    4.64
  -1  -3 -14   90.30    5.45
   1   3 -14  126.43    6.73
   1  -3  14   97.16    6.59
   1   3 -13   97.62    4.41
  -1  -3 -13  104.32    5.14
   1   3 -13   99.40    6.30
   1   3 -12  166.35    6.14
   1  -3  12  169.44    8.20
   1   3 -12  165.32    8.20
  -1  -3 -12  186.82    6.40
   1   3 -11  134.42    5.04
   1   3 -11  128.31    7.10
   1  -3  11  135.24    6.87
  -1  -3 -11  131.87    6.42
  -1  -3 -11  123.44    5.05
   1   3 -10  226.69    7.56
  -1  -3 -10  241.86    7.66
  -1   3  10  245.57    8.12
   1  -3  10  216.13    9.30
   1   3 -10  232.01    9.81
  -1  -3  -9  390.70   11.65
   1   3  -9  387.49   14.17
  -1  -3  -9  416.36   13.69
   1  -3   9  377.85   13.41
  -1  -3  -8  517.75   14.07
   1  -3   8  493.52   15.84
  -1  -3  -8  537.62   16.30
  -1   3   8  487.06   14.82
  -1  -3  -7   49.09    4.75
  -1   3   7   51.05    3.52
   1   3  -7   55.66    5.11
  -1  -3  -6  307.60   11.31
  -1   3   6  335.52   10.25
   1   3  -5  616.28   20.71
  -1  -3  -5  713.86   20.73
  -1  -3  -4 1637.19   44.70
   1   3  -4 1544.10   44.76
  -1  -3  -3  204.74    8.68
   1   3  -1  448.36   14.93
  -1  -3   0   42.62    4.35
   1   3   0   42.45    4.54
  -1  -3   1  376.55   12.80
   1   3   1  377.13   13.01
  -1  -3   2  225.76    8.89
   1   3   2  239.34    9.35
  -1  -3   3  254.87    9.52
   1   3   3  257.02   10.22
   1   3   4 2063.66   56.89
  -1  -3   7   24.18    4.23
   1  -3  -8  458.67   12.81
  -1  -3   8  413.94   15.53
   1  -3  -9  465.78   13.12
  -1  -3   9  433.46   15.99
   1  -3 -10  297.56    9.08
  -1  -3  10  292.14   12.19
   1  -3 -11  175.50    6.12
  -1  -3  11  168.36    9.01
  -1  -3  11  165.04    9.29
   1  -3 -12  148.83    5.46
  -1  -3  12  129.63    8.60
  -1  -3  12  121.17    8.04
  -1  -3  13  193.18   10.07
  -1  -3  13  198.59   10.72
  -1   3 -14  140.08    5.21
  -1  -3  14  161.18    9.71
  -1   3 -15  129.66    5.01
   1  -3 -15  134.75    8.32
  -1  -3  15  123.54    9.17
  -1   3 -16  709.01   19.88
  -1   3 -16  725.95   22.79
  -1  -3  16  723.41   25.91
   1  -3 -16  705.83   24.44
  -1   3 -17   22.62    2.60
  -1   3 -17   21.62    3.80
  -1  -3  17   18.97    5.38
   1  -3 -17   20.58    4.92
  -1   3 -18   34.12    2.90
  -1   3 -18   27.23    4.05
  -1  -3  18   28.70    5.84
  -1   3 -19   24.84    2.82
   1  -3 -28   49.40    7.49
   1  -3 -29    6.43    6.70
   1  -3 -30   42.89    7.36
   1  -3 -31   65.57    7.84
   1  -3 -32   62.70    7.97
   1  -3 -33   20.60    8.11
   1  -3 -33   23.17    6.99
   1  -3 -34   25.71    8.12
   1  -3 -34   20.07    6.41
  -1   3 -34   28.63    6.67
   1  -3 -35    7.17    7.32
  -1   3 -35   18.36    6.17
   1  -3 -35    6.86    6.09
   1  -3 -36   -2.20    6.95
   1  -3 -36   -0.62    5.86
  -1   3 -36   10.41    5.70
  -1   3 -37    9.40    5.46
   1  -3 -37    6.84    5.50
  -1  -4 -37   16.77    6.46
  -1  -4 -37   11.06    5.06
   1   4 -37   10.51    4.88
  -1  -4 -36    5.77    6.86
  -1  -4 -36    1.65    5.18
   1   4 -36    2.22    5.19
  -1  -4 -35   46.66    8.29
  -1  -4 -35   33.27    5.94
   1   4 -35   29.96    6.16
  -1  -4 -34   31.14    8.34
   1   4 -34   17.27    6.11
  -1  -4 -34   34.06    6.37
  -1  -4 -33   20.27    8.28
  -1  -4 -33   20.08    6.24
   1   4 -33   15.76    6.12
  -1  -4 -32    0.15    7.67
   1   4 -32   10.32    6.38
  -1  -4 -31   11.46    8.17
   1   4 -31    9.48    6.60
  -1  -4 -30   65.03    9.14
   1   4 -30   38.46    7.14
  -1  -4 -29   45.29    8.64
   1   4 -29   41.92    7.06
  -1  -4 -28    3.44    7.87
   1   4 -28    9.58    6.34
  -1  -4 -27   33.42    7.97
   1   4 -27   49.34    7.00
  -1  -4 -26   69.81    8.10
   1   4 -26   86.86    7.79
  -1  -4 -25  148.56    9.64
   1   4 -25  177.22    9.35
  -1  -4 -24   14.76    6.83
  -1  -4 -23   19.17    6.32
  -1  -4 -22  229.78   10.26
  -1  -4 -21   52.86    6.43
   1   4 -20   14.39    3.26
   1   4 -19  115.34    5.34
   1   4 -18   91.78    4.83
   1  -4  18   80.06    7.41
   1   4 -17    5.03    3.09
   1   4 -17    5.62    4.17
   1  -4  17    4.04    4.21
   1   4 -16  156.39    6.23
   1   4 -16  147.72    8.45
   1  -4  16  149.64    9.03
   1   4 -15   57.54    4.12
   1   4 -15   62.86    5.85
   1   4 -14   54.57    3.82
   1   4 -14   54.83    5.59
   1  -4  14   43.87    5.17
  -1  -4 -14   44.59    3.91
   1   4 -13  322.06    9.68
   1  -4  13  303.26   12.21
   1   4 -13  312.69   12.69
   1   4 -12   76.56    4.26
   1   4 -12   74.15    6.39
  -1  -4 -12   68.38    4.08
   1   4 -11   63.01    3.97
  -1   4  11   56.87    4.43
   1   4 -11   65.84    6.07
  -1  -4 -11   61.57    4.90
  -1  -4 -11   63.01    3.75
   1   4 -10  330.44   10.68
   1  -4  10  324.83   12.87
   1   4 -10  323.11   13.72
  -1   4  10  338.92   11.73
  -1  -4 -10  369.76   10.73
   1   4  -9  446.81   13.60
   1   4  -9  442.44   16.83
  -1  -4  -9  505.53   15.90
  -1   4   9  453.83   14.76
   1  -4   9  474.32   15.93
  -1  -4  -9  474.97   13.53
   1   4  -8  208.77    6.99
  -1  -4  -8  208.99    8.87
  -1   4   8  212.05    8.23
   1   4  -8  195.28    9.91
  -1  -4  -8  197.90    6.73
   1   4  -7   92.50    4.39
  -1   4   7  122.19    5.89
  -1  -4  -7  119.21    6.51
   1   4  -7   83.36    6.67
  -1  -4  -6  190.31    8.62
  -1   4   6  217.87    8.07
  -1   4   5   68.03    4.58
  -1  -4  -5   63.22    5.18
  -1   4   4  490.49   15.41
   1   4  -4  473.62   16.65
  -1  -4  -4  435.05   15.76
  -1  -4  -3  155.36    7.71
  -1  -4  -2   44.83    4.87
   1   4  -1  208.58    9.40
   1   4   0  700.12   22.20
   1   4   1  256.72   10.62
   1   4   2   87.22    6.07
   1   4   3  129.49    7.29
  -1   4  -4  447.04   12.77
   1   4   4  416.70   15.37
   1   4   5  100.26    6.46
   1   4   6  178.45    8.57
  -1  -4   7  163.58    8.59
   1  -4  -8  190.48    6.38
  -1  -4   8  196.39    9.51
   1  -4  -9  458.15   13.29
  -1  -4   9  452.78   16.85
   1  -4 -10  313.29    9.61
  -1  -4  10  290.24   12.96
   1  -4 -11   54.87    3.53
  -1  -4  11   65.55    6.26
   1  -4 -12   68.05    4.07
  -1  -4  12   91.83    7.14
   1  -4 -13  280.38    9.56
  -1   4 -13  292.43    9.34
  -1  -4  13  304.05   13.51
  -1  -4  13  316.77   14.00
  -1   4 -14   33.78    3.32
   1  -4 -14   31.34    3.60
  -1  -4  14   36.06    6.01
  -1  -4  14   33.53    5.91
  -1   4 -15   32.93    3.30
  -1  -4  15   44.13    6.52
  -1  -4  15   42.64    6.15
  -1   4 -15   34.33    4.93
  -1   4 -16  129.27    5.42
  -1  -4  16  119.51    9.62
  -1   4 -16  129.91    7.90
  -1   4 -17    2.84    2.83
  -1   4 -17    5.34    3.85
  -1  -4  17    3.17    5.10
  -1   4 -18   84.94    4.44
  -1   4 -19   88.70    4.65
  -1   4 -20   17.88    3.27
   1  -4 -26   54.26    7.06
   1  -4 -27   32.47    6.88
   1  -4 -28   15.28    6.69
   1  -4 -29   25.04    6.77
   1  -4 -30   39.36    7.28
   1  -4 -31    3.45    6.53
   1  -4 -32    3.86    7.85
   1  -4 -32    1.79    6.34
   1  -4 -33   16.07    7.96
  -1   4 -33   17.72    6.23
   1  -4 -33   11.78    6.11
   1  -4 -34   19.71    7.96
  -1   4 -34   17.72    6.01
   1  -4 -34   11.69    5.80
   1  -4 -35   37.95    7.88
   1  -4 -35   29.37    6.15
  -1   4 -35   29.30    5.90
   1  -4 -36    1.43    6.61
   1  -4 -36    7.66    5.42
  -1   4 -36    6.40    5.28
   1  -4 -37    8.09    6.10
  -1   4 -37    9.94    4.84
   1  -4 -37    7.30    5.01
  -1  -5 -36   26.70    7.08
  -1  -5 -36    9.25    4.90
   1   5 -36   22.09    5.02
   1   5 -35   40.38    5.89
  -1  -5 -35   32.93    5.82
  -1  -5 -34    6.66    7.63
  -1  -5 -34    8.11    5.20
   1   5 -34    2.46    5.32
  -1  -5 -33   17.68    8.10
  -1  -5 -33   13.42    5.67
   1   5 -33   20.30    6.08
  -1  -5 -32   31.21    8.28
  -1  -5 -32   22.20    6.10
   1   5 -32   16.32    6.12
  -1  -5 -31   20.62    8.56
   1   5 -31    5.26    5.88
  -1  -5 -30   36.02    8.31
   1   5 -30   23.64    6.49
  -1  -5 -29   15.56    8.04
   1   5 -29   16.85    6.34
  -1  -5 -28   78.61    9.04
   1   5 -28   89.30    7.90
  -1  -5 -27   19.20    7.98
   1   5 -27   26.91    6.32
  -1  -5 -26   46.99    8.21
   1   5 -26   32.15    6.40
  -1  -5 -25   33.87    7.59
   1   5 -25   39.62    6.25
  -1  -5 -24   13.10    7.19
   1   5 -24   23.60    5.57
  -1  -5 -23   29.54    7.29
   1   5 -23   25.19    5.30
   1   5 -22   68.71    4.92
   1   5 -22   80.27    6.31
   1   5 -21   15.02    3.86
   1   5 -20  134.52    6.34
   1   5 -19   37.21    4.43
   1   5 -18  130.38    6.11
   1  -5  18  105.40    8.99
   1  -5  17   23.60    5.33
   1   5 -17   18.53    3.92
   1   5 -16   37.32    4.17
   1   5 -16   34.58    5.81
   1   5 -15  150.51    6.42
   1  -5  15  137.98    8.86
   1   5 -15  133.32    8.97
  -1  -5 -15  145.88    6.70
   1   5 -14  176.96    6.88
   1   5 -14  168.49    9.98
  -1  -5 -14  162.11    6.90
   1   5 -13  191.51    7.38
   1  -5  13  173.80    9.63
   1   5 -13  180.69   10.35
  -1  -5 -13  186.13    7.47
   1   5 -12   53.66    4.54
  -1   5  12   71.53    5.23
   1   5 -12   53.41    6.58
   1  -5  12   67.77    6.21
   1   5 -11    5.46    3.42
  -1  -5 -11   13.47    3.21
   1  -5  11    9.92    4.47
  -1   5  11    9.64    3.46
   1   5 -11    4.62    4.85
   1   5 -10  512.68   14.24
  -1  -5 -10  457.53   13.90
   1   5 -10  483.51   18.16
   1  -5  10  553.68   17.56
  -1   5  10  400.00   15.38
   1   5 -10  444.81   13.42
   1   5  -9   61.92    4.35
  -1   5   9   65.71    5.20
   1   5  -9   64.96    6.92
   1  -5   9   68.32    6.13
  -1  -5  -9   78.99    4.05
   1   5  -8  754.79   21.06
   1   5  -8  748.82   21.16
  -1   5   8  754.19   23.23
   1   5  -8  685.08   25.04
   1   5  -7   15.20    2.77
   1   5  -7   15.09    5.10
  -1   5   7    8.71    3.82
   1   5  -6    3.41    2.51
   1   5  -6    4.80    4.56
  -1   5   6    6.58    3.87
   1   5  -5   55.46    3.27
  -1   5   5   48.38    4.87
   1   5  -4  158.14    5.51
  -1   5   4  166.44    5.68
  -1   5   4  165.96    7.91
   1   5  -3  371.28   11.20
   1   5  -3  355.73   11.39
  -1   5   3  404.93   11.44
  -1   5   3  414.30   14.13
   1   5  -2   23.11    2.92
  -1   5   2   39.34    3.02
   1   5  -2   22.09    2.59
  -1   5   2   49.07    5.10
   1   5  -1  752.04   20.93
   1   5  -1  735.69   20.81
  -1   5   1  756.06   21.01
  -1   5   1  803.37   24.35
   1   5  -1  784.18   24.82
   1   5   0  554.13   15.98
  -1   5   0  575.33   16.14
   1   5   0  565.33   16.02
   1   5   0  583.33   19.78
   1   5   1  748.38   20.98
   1   5   1  797.68   21.01
  -1   5  -1  717.89   21.07
   1   5   1  812.92   25.00
  -1   5  -2  102.70    4.41
   1   5   2   97.38    4.11
   1   5   2  101.84    4.16
   1   5   2   97.81    7.02
  -1   5  -3  361.43   10.86
   1   5   3  350.19   13.99
  -1   5  -4  159.95    5.96
   1   5   4  166.72    8.89
  -1   5  -5   23.59    2.99
   1   5   5   23.88    5.15
   1   5   6    1.29    4.03
   1   5   7    8.35    4.10
  -1  -5   8  601.17   21.27
  -1  -5   9   81.98    7.16
   1  -5  -9   79.31    4.16
  -1  -5  10  532.02   18.79
   1  -5 -10  462.36   14.09
  -1  -5  11   22.89    5.29
   1  -5 -11   22.95    3.29
  -1   5 -12   60.07    6.76
  -1  -5  12   55.92    6.66
   1  -5 -12   62.19    4.12
  -1   5 -12   58.44    4.37
  -1  -5  13  190.33   10.89
  -1   5 -13  163.72    9.69
   1  -5 -13  180.55    7.05
  -1   5 -13  155.46    6.63
  -1  -5  14  214.70   11.72
  -1  -5  14  179.38   11.04
  -1   5 -14  155.47    9.72
   1  -5 -14  206.42    7.44
  -1   5 -14  154.51    6.81
  -1  -5  15  168.37   10.79
  -1   5 -15  155.88    9.48
   1  -5 -15  147.10    6.98
  -1   5 -15  175.61    6.82
  -1   5 -16   26.10    5.43
  -1   5 -16   31.67    3.96
  -1   5 -17   52.38    4.23
  -1   5 -17   43.44    6.16
  -1   5 -18  115.00    5.73
  -1   5 -19   44.30    4.36
  -1   5 -20  188.13    7.58
  -1   5 -21   13.53    3.79
  -1   5 -22   82.65    4.97
   1  -5 -23   25.92    5.62
   1  -5 -24   24.97    5.83
   1  -5 -25   36.15    6.30
   1  -5 -26   73.62    7.33
   1  -5 -27   35.97    6.65
   1  -5 -28   65.34    7.41
   1  -5 -29   10.81    6.30
   1  -5 -30   31.86    6.83
   1  -5 -31   15.63    8.24
  -1   5 -31   15.81    6.00
   1  -5 -31    8.47    6.08
   1  -5 -32   33.35    8.28
   1  -5 -32   17.21    6.04
  -1   5 -32   25.02    6.19
   1  -5 -33   26.63    7.93
   1  -5 -33   15.18    5.79
  -1   5 -33   21.13    5.86
   1  -5 -34    3.11    7.43
  -1   5 -34    7.92    5.24
   1  -5 -34    5.46    5.49
   1  -5 -35   31.18    5.96
  -1   5 -35   40.23    5.71
   1  -5 -36   12.03    5.06
  -1   5 -36   15.82    4.71
  -1  -6 -35   18.02    7.17
  -1  -6 -34    7.23    7.35
  -1  -6 -34    9.41    4.89
   1   6 -34    5.19    4.72
  -1  -6 -33   17.72    8.06
   1   6 -33   17.81    5.72
  -1  -6 -33    6.29    4.88
   1   6 -33    9.92    5.11
  -1  -6 -32   58.98    8.94
   1   6 -32   55.41    6.70
   1   6 -32   45.45    6.22
  -1  -6 -32   35.76    5.77
  -1  -6 -31    0.79    7.95
   1   6 -31   11.61    6.40
   1   6 -31   -2.17    5.53
  -1  -6 -31    3.82    5.29
  -1  -6 -30   50.48    8.70
   1   6 -30   30.57    6.23
  -1  -6 -30   30.99    6.17
  -1  -6 -29   46.82    8.39
   1   6 -29   27.19    6.20
  -1  -6 -28   17.50    8.07
   1   6 -28    9.55    5.73
  -1  -6 -27   -1.52    7.99
   1   6 -27    6.38    5.59
  -1  -6 -26   35.70    8.31
   1   6 -26   26.01    5.93
  -1  -6 -25    0.34    7.64
   1   6 -25    3.92    5.19
  -1  -6 -24   58.29    8.72
   1   6 -24   58.96    6.38
   1   6 -23   65.79    5.35
   1   6 -23   72.35    6.26
   1   6 -22    0.05    4.09
   1   6 -22    5.39    4.75
   1   6 -21   48.89    5.17
   1   6 -21   47.40    5.25
   1   6 -20  109.64    6.40
   1   6 -20   92.62    6.17
   1   6 -19   12.22    4.52
   1   6 -19   11.83    3.99
   1   6 -18  220.70    8.21
   1   6 -18  145.46    7.43
   1   6 -17  445.15   11.94
   1   6 -17  245.98   10.68
   1   6 -16   43.82    4.72
  -1  -6 -16   38.00    5.18
   1  -6  16   19.74    5.62
   1   6 -16   20.90    3.45
   1   6 -15   23.51    4.48
  -1  -6 -15   14.05    4.39
   1   6 -15   20.41    5.94
   1  -6  15   14.70    5.29
   1   6 -15   13.11    3.11
   1   6 -14  232.99    8.59
  -1  -6 -14  246.83    8.97
   1   6 -14  209.08   12.10
   1  -6  14  215.02   11.46
   1   6 -13   42.06    4.83
  -1  -6 -13   45.76    4.54
   1   6 -13   45.16    6.84
   1  -6  13   42.37    6.00
   1   6 -13   40.61    3.28
   1   6 -12   15.87    4.09
  -1  -6 -12   12.21    3.85
   1   6 -12   16.17    4.22
   1  -6  12   22.64    5.27
   1   6 -12   20.10    6.03
   1   6 -12   14.79    2.44
   1   6 -11  328.61   10.93
   1   6 -11  315.32   10.70
  -1  -6 -11  423.18   11.06
  -1   6  11  354.28   13.15
   1   6 -11  303.25   14.85
   1  -6  11  329.09   14.03
   1   6 -11  247.18    9.36
   1   6 -10  260.93    8.52
   1   6 -10  250.66    8.73
  -1  -6 -10  266.55    8.49
   1   6 -10  222.34   12.34
  -1   6  10  280.07   11.02
   1  -6  10  224.28   11.40
   1   6 -10  179.96    6.97
   1   6  -9   74.57    5.00
   1   6  -9   77.61    4.63
   1   6  -9   61.24    7.38
  -1   6   9   83.72    6.36
  -1  -6  -9   77.99    4.61
   1   6  -8   11.97    3.16
  -1   6   8    2.52    4.03
   1   6  -8    6.83    5.28
   1   6  -7  123.72    9.30
  -1   6   7  133.78    7.95
  -1   6   7  126.30    4.77
   1   6  -6   15.19    2.98
   1   6  -6    7.85    5.04
  -1   6   6   17.75    4.54
  -1   6   6   19.92    2.40
   1   6  -5  412.26   11.99
   1   6  -5  380.69   16.52
  -1   6   5  420.00   11.55
  -1   6   4   80.30    4.29
   1   6  -4   65.59    4.39
   1   6  -4   76.63    4.08
  -1   6   4   74.14    6.49
  -1   6   4   74.18    3.78
  -1   6   3   29.27    3.35
   1   6  -3   24.15    2.99
   1   6  -3   22.33    3.48
  -1   6   3   26.96    5.03
  -1   6   2  291.64   10.32
   1   6  -2  358.32   10.61
   1   6  -2  356.11   10.32
  -1   6   2  283.22   13.15
   1   6  -2  363.65   15.10
   1   6  -1  530.47   16.20
  -1   6   1  624.24   16.61
   1   6  -1  542.45   16.38
  -1   6   1  617.68   20.44
   1   6  -1  559.72   20.81
   1   6   0  728.00   20.17
  -1   6   0  698.52   20.18
   1   6   0  698.32   20.05
  -1   6   0  748.32   24.24
   1   6   0  727.90   24.75
   1   6   1  504.74   14.76
   1   6   1  540.73   14.87
  -1   6  -1  475.85   14.83
   1   6   1  515.53   19.24
  -1   6  -1  492.67   18.69
   1   6   2  183.00    6.87
   1   6   2  195.46    6.91
  -1   6  -2  221.35    7.26
   1   6   2  183.74   10.51
  -1   6  -2  234.25   11.29
  -1   6  -3   65.24    4.00
   1   6   3   54.77    3.55
  -1   6  -3   59.07    6.74
   1   6   3   65.47    6.55
   1   6   4   78.38    3.92
  -1   6  -4   82.28    4.46
   1   6   4   81.93    7.26
   1   6   5  471.35   13.72
   1   6   5  512.19   18.66
   1   6   6   27.25    2.63
   1   6   6   29.20    5.72
  -1   6  -6   16.51    5.33
   1   6   7  124.74    4.76
   1   6   7  126.73    8.54
  -1   6  -7  140.57    9.34
   1   6   8   12.37    2.17
  -1   6  -8   18.56    5.53
   1  -6  -9   82.46    4.59
  -1   6  -9   76.18    4.98
  -1  -6   9   71.41    7.50
  -1   6  -9   74.76    7.44
  -1   6 -10  268.83   10.01
  -1  -6  10  293.04   14.03
  -1   6 -10  253.18   13.44
  -1   6 -11  297.21   10.69
  -1   6 -11  284.98   14.31
  -1  -6  11  305.19   14.90
   1  -6 -12    2.01    3.66
  -1   6 -12   12.35    4.08
  -1  -6  12    9.47    5.55
  -1   6 -12   12.56    5.36
   1  -6 -13   32.70    4.18
  -1   6 -13   30.23    4.39
  -1   6 -13   28.44    6.03
   1  -6 -13   28.93    3.05
   1  -6 -14  244.92    9.08
  -1   6 -14  230.91    8.76
  -1   6 -15   21.90    4.24
   1  -6 -15   22.21    4.54
   1  -6 -15   20.19    3.42
   1  -6 -16   59.73    5.48
   1  -6 -16   54.51    4.39
  -1   6 -17  425.20   12.03
   1  -6 -17  281.48   11.52
  -1   6 -18  220.40    8.22
   1  -6 -18  164.13    7.93
  -1   6 -19    9.36    4.45
   1  -6 -19    8.80    4.06
  -1   6 -20   97.24    5.95
   1  -6 -20  113.38    6.74
  -1   6 -21   53.80    5.06
   1  -6 -21   51.01    5.56
  -1   6 -22   11.57    4.24
   1  -6 -22   18.98    5.00
  -1   6 -23   81.58    5.42
   1  -6 -23   73.67    6.50
   1  -6 -24   54.33    6.28
   1  -6 -25    6.20    5.27
   1  -6 -26   45.95    6.58
   1  -6 -27    7.14    5.62
   1  -6 -28   12.70    6.04
   1  -6 -29   18.11    5.88
  -1   6 -29   24.27    5.91
  -1   6 -30   37.78    6.07
   1  -6 -30   25.49    6.12
   1  -6 -31    8.68    7.88
   1  -6 -31    5.05    5.60
  -1   6 -31    8.03    5.32
  -1   6 -32   45.72    5.93
   1  -6 -32   35.15    6.05
   1  -6 -33   17.52    7.80
  -1   6 -33   10.45    4.92
   1  -6 -33    9.52    5.12
   1  -6 -34    4.97    7.08
  -1   6 -34    6.02    6.05
   1  -6 -34    4.37    4.93
  -1   6 -34    5.10    4.48
   1  -6 -35    8.09    6.85
  -1   6 -35    7.81    5.57
  -1  -7 -34   43.07    7.51
  -1  -7 -33   11.98    7.77
  -1  -7 -32   59.51    8.57
   1   7 -32   35.92    6.17
  -1  -7 -31   18.55    8.09
   1   7 -31    7.72    5.90
  -1  -7 -30   42.87    8.34
   1   7 -30   29.97    6.70
  -1  -7 -29   24.87    8.37
   1   7 -29   31.87    6.95
   1   7 -29   15.85    5.30
  -1  -7 -28    4.64    8.03
   1   7 -28   13.80    6.65
   1   7 -28    7.13    5.24
  -1  -7 -27   85.04    9.03
   1   7 -27   80.61    8.15
  -1  -7 -26   65.51    8.92
   1   7 -26   74.41    8.10
   1   7 -26   46.58    6.04
  -1  -7 -25    6.82    8.35
   1   7 -25   16.93    7.07
   1   7 -25   14.04    5.10
   1   7 -24    7.04    4.67
   1   7 -24   11.02    6.97
   1   7 -24    9.66    4.78
   1   7 -23   46.42    5.42
   1   7 -23   36.50    7.27
   1   7 -23   33.86    5.20
   1   7 -22    3.31    4.77
   1   7 -22   -7.85    6.89
   1   7 -22    5.77    4.41
   1   7 -21   48.31    7.37
   1   7 -21   52.29    5.21
   1   7 -20   46.51    7.05
   1   7 -20   35.33    4.61
   1   7 -19    8.21    5.11
   1   7 -19    5.09    6.21
   1   7 -19   -0.95    3.70
   1   7 -18   30.48    6.44
   1   7 -18   32.09    5.40
   1   7 -18   13.59    3.53
  -1  -7 -17  170.93    8.51
   1   7 -17  158.56    7.58
   1   7 -17  153.22    8.29
   1   7 -16  265.18   10.52
   1   7 -16  261.94   11.07
  -1  -7 -16  291.32   11.22
   1   7 -15   25.82    5.24
   1   7 -15   14.67    5.19
  -1  -7 -15   12.88    5.29
   1   7 -14  814.05   24.13
   1   7 -14  789.67   24.23
  -1  -7 -14  831.70   24.27
   1   7 -13   58.36    5.88
   1   7 -13   61.09    5.46
   1  -7  13   50.64    7.03
  -1  -7 -13   71.44    5.70
   1   7 -12  184.02    8.64
   1   7 -12  185.28    8.38
   1  -7  12  188.41   11.39
   1   7 -11  215.06    8.75
   1   7 -11  205.66    8.10
   1  -7  11  172.35   10.86
  -1  -7 -11  179.87    8.02
   1   7 -10   68.19    5.81
   1   7 -10   77.25    5.27
   1  -7  10   67.72    7.38
  -1   7  10   85.16    6.98
  -1  -7 -10   70.38    5.23
   1   7  -9   75.17    5.01
  -1   7   9   65.62    6.56
  -1   7   8   44.05    3.06
   1   7  -8   40.90    4.16
  -1   7   8   48.11    5.94
  -1   7   7   18.08    2.65
   1   7  -7    7.19    3.26
   1   7  -7    1.63    5.75
  -1   7   7   17.77    5.20
   1   7  -6  134.31    6.76
   1   7  -6  117.17    9.74
  -1   7   6  140.78    9.01
  -1   7   6  139.34    5.41
   1   7  -5   49.92    3.87
  -1   7   5   34.66    5.88
   1   7  -5   41.12    6.89
   1   7  -5   26.50    4.10
  -1   7   5   36.83    3.20
  -1   7   4  374.21   11.53
   1   7  -4  339.41   11.10
  -1   7   4  388.77   15.68
  -1   7   4  379.48   10.97
   1   7  -3  222.79    7.94
   1   7  -3  222.19    8.41
  -1   7   3  224.03    8.15
  -1   7   3  230.62   12.02
  -1   7   3  231.11    7.86
  -1   7   2  109.66    5.59
   1   7  -2  126.01    5.94
   1   7  -2  125.55    5.43
   1   7  -2  118.05    9.38
  -1   7   2  119.36    9.01
  -1   7   2  112.67    5.34
   1   7  -1   72.43    4.39
  -1   7   1   76.09    4.70
   1   7  -1   68.98    4.71
  -1   7   1   75.85    7.42
   1   7  -1   80.46    8.15
  -1   7   1   68.48    4.50
   1   7   0   56.64    4.14
   1   7   0   57.40    4.43
  -1   7   0   63.06    4.34
   1   7   0   62.54    7.49
  -1   7   0   65.68    7.18
  -1   7   0   57.48    4.35
   1   7   1  114.13    5.20
   1   7   1  125.98    5.49
  -1   7  -1  102.10    5.33
  -1   7  -1  113.74    8.79
   1   7   1  120.01    9.05
   1   7   2  114.60    5.37
   1   7   2  115.13    5.40
  -1   7  -2  129.44    5.67
  -1   7  -2  130.09    9.25
   1   7   2  116.12    9.00
  -1   7  -2  107.21    5.70
  -1   7  -3  199.69    7.21
   1   7   3  187.74    6.81
  -1   7  -3  192.74   11.35
   1   7   3  178.80   10.85
   1   7   4  293.67    9.42
   1   7   4  306.55   14.33
  -1   7  -4  290.44   10.27
   1   7   5   35.75    3.24
   1   7   5   41.98    6.77
  -1   7  -5   45.50    4.47
   1   7   6  146.11    5.73
  -1   7  -6  146.39   10.34
   1   7   6  150.95   10.08
   1   7   7   30.33    2.96
   1   7   7   27.47    5.96
   1   7   8   64.67    3.66
   1   7   8   66.53    7.38
  -1   7 -10   61.36    5.39
   1  -7 -10   53.83    4.68
  -1   7 -11  177.13    7.88
   1  -7 -11  160.61    7.34
  -1   7 -12  195.51    8.36
   1  -7 -12  184.24    8.04
  -1   7 -12  185.95    8.58
  -1   7 -13   64.93    5.68
   1  -7 -13   80.54    5.74
  -1   7 -13   67.27    6.31
   1  -7 -14  753.03   23.31
  -1   7 -14  795.18   23.17
  -1   7 -14  803.74   24.08
  -1   7 -15   19.87    4.93
   1  -7 -15    7.58    4.97
   1  -7 -16  247.27   10.20
  -1   7 -16  230.43    9.61
   1  -7 -17  122.17    7.64
  -1   7 -17  101.24    6.67
  -1   7 -18    6.82    5.00
  -1   7 -19    1.49    4.93
  -1   7 -20   61.23    5.83
  -1   7 -21   70.54    6.05
  -1   7 -22   12.60    4.81
  -1   7 -23   53.07    5.38
  -1   7 -24    7.31    4.47
   1  -7 -24    2.54    4.81
  -1   7 -26   53.87    5.83
  -1   7 -27   49.36    5.88
   1  -7 -28    8.83    8.01
  -1   7 -28   10.23    4.94
   1  -7 -29   35.53    8.27
  -1   7 -29   21.75    5.17
  -1   7 -30   36.01    7.69
   1  -7 -30   40.25    8.26
  -1   7 -31   22.47    7.21
   1  -7 -31   18.04    8.04
  -1   7 -32   33.86    7.08
   1  -7 -32   52.51    8.34
  -1   7 -33    4.20    5.92
   1  -7 -33    5.70    7.48
  -1   7 -34   21.32    5.85
   1  -7 -34   40.20    7.18
  -1  -8 -33    7.66    7.01
  -1  -8 -32   45.26    7.96
   1   8 -31   23.37    5.74
  -1  -8 -31   27.71    7.98
   1   8 -30    5.46    5.81
  -1  -8 -30    1.47    7.69
   1   8 -29   37.90    6.81
  -1  -8 -29   40.58    8.53
   1   8 -28   72.99    7.70
  -1  -8 -28   75.78    9.04
   1   8 -27   31.29    7.01
  -1  -8 -27   38.25    8.64
   1   8 -26   28.69    7.11
  -1  -8 -26   15.67    8.55
   1   8 -25   26.74    7.26
  -1  -8 -25   27.23    9.05
   1   8 -24   66.31    6.36
   1   8 -24   69.78    8.16
   1   8 -23   30.61    7.26
   1   8 -23   35.53    5.81
   1   8 -22   45.85    7.58
   1   8 -22   65.59    6.54
   1   8 -21   91.48    7.25
   1   8 -21   78.63    8.09
   1   8 -20   56.13    6.73
   1   8 -20   54.77    7.45
   1   8 -19  208.76   10.84
   1   8 -19  211.64    9.91
   1   8 -18   55.87    6.46
   1   8 -18   50.30    6.93
   1   8 -17   23.06    6.34
  -1  -8 -17   33.52    7.10
   1   8 -17   27.31    5.98
   1   8 -16   23.03    6.13
  -1  -8 -16   35.33    6.70
   1   8 -16   26.82    6.14
   1   8 -15   92.77    7.01
   1   8 -15   97.75    7.42
  -1  -8 -15  109.44    8.00
   1   8 -14   39.01    6.31
   1   8 -14   30.33    5.70
  -1  -8 -14   27.15    5.91
   1   8 -13  139.79    8.01
   1   8 -13  154.73    8.52
   1   8 -12   72.65    6.65
   1   8 -12   72.69    5.92
  -1  -8 -12   52.94    5.99
   1   8 -11  266.17    9.91
   1   8 -11  267.54   10.64
   1   8 -10  101.17    6.24
  -1  -8 -10  103.49    6.51
   1   8  -9   83.03    5.63
  -1   8   8  139.39    5.80
   1   8  -8  180.09    7.29
   1   8  -7   58.87    4.81
  -1   8   7   43.59    3.58
   1   8  -7   45.64    5.74
   1   8  -6   69.86    4.94
  -1   8   6   63.98    4.12
  -1   8   5  208.99    7.01
   1   8  -5  187.85    7.51
  -1   8   4  372.22   11.81
  -1   8   4  386.26   11.18
   1   8  -3   94.86    5.52
   1   8  -3   95.26    6.11
  -1   8   3  108.44    5.85
  -1   8   3  113.46    5.42
  -1   8   2   21.56    4.24
   1   8  -2   27.76    4.66
   1   8  -2   28.50    3.98
  -1   8   2   21.01    4.05
   1   8  -1  362.36   11.54
  -1   8   1  309.89   11.48
   1   8  -1  388.92   12.05
  -1   8   1  339.03   11.53
  -1   8   0 1293.08   37.50
   1   8   0 1422.96   37.65
   1   8   0 1340.46   37.43
  -1   8   0 1373.49   37.57
  -1   8  -1  417.12   12.24
   1   8   1  314.28   11.56
   1   8   1  326.12   11.76
  -1   8  -1  423.28   12.45
   1   8   2   46.11    4.45
  -1   8  -2   35.62    4.32
   1   8   2   44.03    4.38
  -1   8  -2   29.60    4.67
   1   8   3   98.54    5.07
  -1   8  -3   82.12    5.71
   1   8   4  385.81   11.26
  -1   8  -4  294.77   11.73
   1   8   5  200.08    7.30
  -1   8  -5  191.68    8.50
   1   8   6   37.92    3.68
  -1   8  -6   62.28    5.60
  -1   8  -7   23.57    5.10
   1   8   7   11.33    3.00
   1   8   8  119.62    5.17
   1  -8 -10  100.10    6.38
  -1   8 -11  314.55   11.06
   1  -8 -11  230.63   10.16
  -1   8 -12   68.13    6.62
   1  -8 -12   79.71    6.37
  -1   8 -12   85.39    6.68
  -1   8 -13  153.37    8.48
  -1   8 -13  153.09    8.23
   1  -8 -13  149.08    7.99
  -1   8 -14   43.57    5.98
  -1   8 -14   46.32    6.68
   1  -8 -14   27.26    5.70
  -1   8 -15   52.87    6.57
  -1   8 -15   56.18    7.33
  -1   8 -16   38.72    7.22
   1  -8 -16   45.92    6.75
  -1   8 -16   37.45    6.22
  -1   8 -17   10.67    6.66
   1  -8 -17   11.01    6.40
  -1   8 -17   11.08    5.86
  -1   8 -18   44.03    7.59
  -1   8 -18   43.10    6.12
   1  -8 -18   33.55    7.10
  -1   8 -19  230.04   11.88
  -1   8 -19  227.57   10.16
  -1   8 -20   30.57    7.96
  -1   8 -20   30.00    6.00
  -1   8 -21   85.27    9.10
  -1   8 -21   85.62    6.96
  -1   8 -22   74.62    6.52
  -1   8 -22   56.39    8.73
  -1   8 -23   30.48    8.33
  -1   8 -23   36.69    5.62
  -1   8 -24   66.50    6.13
  -1   8 -24   67.12    8.94
  -1   8 -25   26.59    8.11
  -1   8 -26   13.98    7.84
   1  -8 -26   11.61    7.96
  -1   8 -27   32.66    7.74
   1  -8 -27   45.86    8.39
  -1   8 -28   61.92    8.42
   1  -8 -28   73.39    8.98
  -1   8 -29   31.88    7.63
   1  -8 -29   31.05    8.20
  -1   8 -30    4.49    6.75
   1  -8 -30    6.17    7.56
  -1   8 -31   18.42    6.75
   1  -8 -31   31.62    7.66
  -1   8 -32   27.43    6.38
   1  -8 -32   45.72    7.72
  -1   8 -33    1.21    5.45
   1  -8 -33    3.64    6.83
  -1  -9 -32    4.81    6.60
  -1  -9 -31    8.98    7.05
   1   9 -30    5.46    5.36
  -1  -9 -30    7.94    7.38
   1   9 -29   25.23    6.14
  -1  -9 -29   35.33    8.14
   1   9 -28   48.61    6.90
  -1  -9 -28   65.63    8.90
   1   9 -27    6.96    6.53
  -1  -9 -27   11.63    8.28
   1   9 -26   11.13    6.57
  -1  -9 -26    5.51    8.78
   1   9 -25   28.55    7.22
   1   9 -24   19.04    6.88
   1   9 -24    9.90    5.63
   1   9 -23   -2.50    6.87
   1   9 -23   -0.27    5.61
   1   9 -22   76.06    7.13
   1   9 -22   50.62    7.72
   1   9 -21   91.98    8.47
   1   9 -21   96.72    7.89
   1   9 -20   19.43    6.96
   1   9 -20   20.19    6.36
   1   9 -19    9.55    6.76
   1   9 -19    2.88    6.54
   1   9 -18  318.09   13.63
   1   9 -18  317.59   13.51
   1   9 -17   11.92    6.54
  -1  -9 -17   16.29    7.53
   1   9 -17   12.01    6.81
   1   9 -16   58.33    7.03
   1   9 -16   67.63    7.68
  -1  -9 -16   80.69    8.27
   1   9 -15   70.50    7.07
   1   9 -15   67.66    7.67
  -1  -9 -15   84.38    8.13
   1   9 -14   27.13    6.02
  -1  -9 -14   29.06    6.68
   1   9 -14   29.54    7.04
   1   9 -13   61.03    7.42
   1   9 -13   57.58    6.43
  -1  -9 -13   53.13    7.02
   1   9 -12   77.48    7.57
   1   9 -12   64.28    6.20
   1   9 -11   38.92    5.70
  -1  -9 -11   26.22    6.08
   1   9 -10  316.97   12.27
  -1  -9 -10  370.30   13.04
   1   9  -9   44.52    5.36
   1   9  -8  120.93    6.90
   1   9  -8  121.69    8.24
  -1   9   7   82.13    4.89
   1   9  -7   83.68    5.96
   1   9  -7   66.59    7.04
  -1   9   6  147.73    6.45
   1   9  -6  155.57    7.24
   1   9  -5   12.14    4.44
   1   9  -5    3.39    5.53
  -1   9   5    6.27    4.05
   1   9  -4   18.49    4.63
  -1   9   4    9.29    4.03
   1   9  -4   16.39    5.33
   1   9  -3   55.57    6.04
  -1   9   3   56.40    5.46
  -1   9   3   51.45    5.03
   1   9  -3   52.57    5.01
  -1   9   2   11.89    4.57
   1   9  -2    7.06    4.29
  -1   9   2    9.19    4.35
   1   9  -2    9.40    4.98
  -1   9   1   19.63    4.72
   1   9  -1   13.09    4.19
   1   9  -1   13.16    5.00
  -1   9   1   21.91    4.79
   1   9   0    6.95    4.15
  -1   9   0   10.25    4.57
   1   9   0    7.94    4.72
  -1   9   0    8.94    4.79
  -1   9  -1    9.92    4.53
   1   9   1   15.69    4.43
  -1   9  -1   10.93    4.89
   1   9   1   18.76    4.79
   1   9   2    6.23    4.42
  -1   9  -2    3.35    4.69
   1   9   3   29.21    4.51
  -1   9  -3   25.58    5.15
   1   9   4   10.83    4.00
  -1   9  -4   14.74    5.08
  -1   9  -5   22.73    5.50
   1   9   5   19.10    4.05
   1   9   6  166.44    7.06
  -1   9  -6  170.78    8.63
   1   9   7   84.66    5.06
  -1   9  -7   95.14    7.29
   1   9   8  107.26    5.51
  -1   9  -8  132.21    8.14
   1  -9 -10  313.84   11.92
  -1   9 -11   68.64    6.72
   1  -9 -11   30.40    6.00
  -1   9 -12   52.36    7.22
  -1   9 -12   47.69    6.68
   1  -9 -12   39.58    6.37
  -1   9 -13   54.04    7.43
  -1   9 -13   55.13    7.24
   1  -9 -13   52.06    6.72
  -1   9 -14    4.05    6.73
   1  -9 -14   14.12    6.31
  -1   9 -14   -2.70    6.51
  -1   9 -15   53.15    7.46
  -1   9 -15   53.43    7.60
  -1   9 -16   48.26    7.66
   1  -9 -16   45.94    7.54
  -1   9 -16   38.61    7.01
  -1   9 -17   15.82    7.42
  -1   9 -17   10.81    6.71
   1  -9 -17   33.08    7.63
  -1   9 -18  313.36   13.01
  -1   9 -18  320.18   14.11
   1  -9 -18  342.48   13.89
  -1   9 -19    9.04    7.51
  -1   9 -19    2.95    6.29
  -1   9 -20   19.18    7.71
  -1   9 -20   16.38    6.16
  -1   9 -21   76.94    7.18
  -1   9 -21   59.16    8.74
  -1   9 -22   72.56    6.88
  -1   9 -22   49.97    8.44
  -1   9 -23   -1.35    7.55
  -1   9 -23    7.96    5.60
  -1   9 -24   18.33    7.91
  -1   9 -24   27.50    5.81
  -1   9 -25   26.97    7.99
  -1   9 -25   23.62    5.44
  -1   9 -26   16.39    7.52
   1  -9 -26    9.06    8.44
  -1   9 -27   18.57    7.43
   1  -9 -27   15.00    7.78
  -1   9 -28   45.62    7.64
   1  -9 -28   56.02    8.47
  -1   9 -29   27.77    7.09
   1  -9 -29   34.99    7.89
  -1   9 -30    4.56    6.27
   1  -9 -30    5.74    7.09
  -1   9 -31    8.24    5.88
   1  -9 -31    8.48    6.69
   1  -9 -32    2.00    6.31
  -1 -10 -30   12.43    6.85
   1  10 -29   10.15    5.27
  -1 -10 -29    5.11    7.16
   1  10 -28   25.76    5.96
  -1 -10 -28   40.89    8.06
   1  10 -27    6.30    5.97
  -1 -10 -27   -3.40    7.93
   1  10 -26   -2.45    6.11
  -1 -10 -26   -2.86    8.57
   1  10 -25   52.41    7.42
   1  10 -24    8.24    6.56
   1  10 -24    5.78    5.64
   1  10 -23   53.37    7.65
   1  10 -23   65.17    7.17
   1  10 -22    5.81    6.52
   1  10 -22    8.89    6.28
   1  10 -21   57.62    7.74
   1  10 -21   53.30    7.58
   1  10 -20   49.55    7.46
   1  10 -20   45.30    7.38
   1  10 -19   11.16    6.71
   1  10 -19    4.84    6.95
   1  10 -18   92.46    8.76
   1  10 -18   94.31    8.47
  -1 -10 -18   70.34    9.08
   1  10 -17  121.06    8.79
   1  10 -17  119.50    9.39
  -1 -10 -17  126.67   10.11
   1  10 -16   13.85    6.37
   1  10 -16   11.22    7.54
  -1 -10 -16    5.65    7.52
   1  10 -15   63.48    8.43
   1  10 -15   66.63    7.45
  -1 -10 -15   77.19    8.59
   1  10 -14   21.70    6.42
  -1 -10 -14   12.51    7.24
   1  10 -14   19.07    7.76
   1  10 -13   43.17    6.50
   1  10 -13   50.83    8.29
  -1 -10 -13   32.00    7.45
   1  10 -12   82.32    7.18
  -1 -10 -12   70.09    8.02
   1  10 -11   64.20    6.54
  -1 -10 -11   57.16    7.53
   1  10 -10   49.17    6.11
  -1 -10 -10   41.30    6.79
   1  10  -9    6.91    5.33
   1  10  -8   14.00    5.37
   1  10  -8   24.91    7.07
   1  10  -7   71.31    6.24
   1  10  -7   76.25    7.78
   1  10  -6   19.60    5.40
   1  10  -6   16.53    6.57
  -1  10   6   19.25    4.70
   1  10  -5   92.62    6.54
  -1  10   5   93.53    5.98
   1  10  -5   80.09    7.76
  -1  10   4  295.32   11.05
   1  10  -4  304.58   12.48
   1  10  -4  314.56   11.48
   1  10  -3   45.39    6.71
   1  10  -3   45.44    5.66
  -1  10   2   15.75    5.51
   1  10  -2   12.79    4.97
   1  10  -2   13.74    5.91
  -1  10   2   14.26    5.48
  -1  10   1   77.99    6.70
  -1  10   1   74.50    6.28
   1  10  -1   58.78    5.86
   1  10  -1   62.57    6.70
   1  10   0  373.35   13.20
   1  10   0  404.92   13.68
  -1  10   0  386.30   13.70
  -1  10   0  353.61   13.25
   1  10   1   71.64    6.63
  -1  10  -1   74.87    6.91
   1  10   2   13.76    5.37
  -1  10  -2   25.74    6.22
  -1  10  -3   40.20    6.77
   1  10   3   67.18    5.86
  -1  10  -4  228.17   10.82
   1  10   4  262.20    9.85
  -1  10  -5   86.62    7.69
   1  10   5   73.65    5.83
   1  10   6   20.46    4.44
  -1  10  -6   22.88    6.83
   1  10   7   64.21    5.26
  -1  10  -7   97.83    8.38
  -1  10  -8   19.25    7.33
  -1  10  -9    1.36    7.33
   1 -10  -9    5.18    5.69
  -1  10 -10   94.49    7.71
   1 -10 -10   74.75    7.24
  -1  10 -11   46.55    6.89
   1 -10 -11   28.18    6.63
  -1  10 -12   79.33    7.62
   1 -10 -12   65.58    7.35
  -1  10 -13   61.14    7.58
  -1  10 -13   58.17    8.25
   1 -10 -13   52.30    7.55
  -1  10 -14   14.81    6.90
  -1  10 -14    0.37    7.41
   1 -10 -14    5.16    6.91
  -1  10 -15   55.29    7.90
   1 -10 -15   57.70    7.83
  -1  10 -15   46.93    8.00
  -1  10 -16    6.13    7.33
   1 -10 -16    6.86    7.04
  -1  10 -16   -4.99    7.46
  -1  10 -17  111.36    9.45
  -1  10 -17   91.20    8.81
   1 -10 -17  110.27    9.10
  -1  10 -18   71.16    8.84
  -1  10 -18   71.49    8.17
  -1  10 -19    6.55    7.71
  -1  10 -19    5.76    6.67
  -1  10 -20   77.00    8.77
  -1  10 -20   89.27    8.07
  -1  10 -21   66.24    8.73
  -1  10 -21   59.95    7.29
  -1  10 -22    4.36    7.72
  -1  10 -22   13.88    6.13
  -1  10 -23   64.80    8.78
  -1  10 -23   69.23    6.94
  -1  10 -24   19.04    7.68
  -1  10 -24   25.49    6.04
  -1  10 -25   77.90    8.57
  -1  10 -25   64.25    6.38
  -1  10 -26    2.48    6.98
   1 -10 -26   -0.96    8.14
  -1  10 -27   -1.15    6.78
   1 -10 -27    7.99    7.69
  -1  10 -28   30.83    7.02
   1 -10 -28   41.42    7.80
  -1  10 -29   12.57    6.19
   1 -10 -29   15.12    7.22
  -1  10 -30    6.67    5.69
   1 -10 -30    9.52    6.45
  -1 -11 -29   13.80    6.48
  -1 -11 -28   13.77    6.86
   1  11 -27   21.95    5.48
  -1 -11 -27    8.16    7.19
   1  11 -26   17.80    5.81
  -1 -11 -26   21.09    8.17
   1  11 -25   12.65    6.08
   1  11 -24    5.21    6.13
   1  11 -23   11.14    6.57
   1  11 -23    9.54    6.21
   1  11 -22   -6.36    6.63
   1  11 -22    0.08    6.46
   1  11 -21   -4.51    6.72
   1  11 -21    4.91    6.75
   1  11 -20   -0.52    6.94
   1  11 -20   -0.16    6.97
   1  11 -19   19.79    7.12
   1  11 -19   25.75    7.64
   1  11 -18   27.94    7.28
   1  11 -18   32.96    8.15
  -1 -11 -18   50.63    8.71
   1  11 -17   87.00    9.25
   1  11 -17   78.24    8.23
   1  11 -16    9.23    6.84
  -1 -11 -16    8.75    7.83
   1  11 -16   17.67    8.41
   1  11 -15   26.98    7.18
  -1 -11 -15   32.26    8.34
   1  11 -15   26.66    8.55
   1  11 -14   92.01    8.36
   1  11 -14  106.18   10.15
   1  11 -13   15.47    6.40
   1  11 -13   22.12    8.71
  -1 -11 -13   24.87    7.91
   1  11 -12    4.74    6.28
  -1 -11 -12    9.90    7.33
   1  11 -11   10.83    6.45
  -1 -11 -11   10.51    7.20
   1  11 -10   25.66    6.55
  -1 -11 -10   13.07    7.00
   1  11  -9   37.71    6.81
  -1 -11  -9   44.81    7.27
   1  11  -9   42.25    8.88
   1  11  -8   56.81    6.82
   1  11  -8   59.53    8.96
   1  11  -7   86.26    8.98
   1  11  -7   97.79    7.53
   1  11  -6    6.50    5.74
  -1  11   6    5.63    4.67
   1  11  -6    0.08    7.18
   1  11  -5   14.78    5.73
   1  11  -5   11.02    7.47
  -1  11   5    6.75    5.05
   1  11  -4   65.96    8.21
   1  11  -4   70.26    6.58
   1  11  -3  263.97   10.81
   1  11  -3  289.75   12.48
  -1  11   3  257.27   11.03
   1  11  -2  146.52    9.13
   1  11  -2  131.46    7.88
   1  11  -1   53.42    7.37
  -1  11   1   38.89    7.00
  -1  11   1   29.78    6.60
  -1  11   0  116.84    8.27
   1  11   0  103.40    8.07
  -1  11   0  111.10    7.82
  -1  11  -1   87.50    7.99
   1  11   1   77.61    7.41
  -1  11  -2  174.59    9.88
   1  11   2  122.07    8.29
  -1  11  -3  260.52   11.99
   1  11   3  243.24   10.55
  -1  11  -4   53.92    7.99
   1  11   4   64.56    6.23
  -1  11  -5   -4.34    7.90
   1  11   5    9.13    4.90
  -1  11  -6    5.36    7.77
   1  11   6    9.05    4.82
  -1  11  -7  127.48    9.96
   1  11   7   97.76    6.36
  -1  11  -8   79.99    9.65
  -1  11  -9   37.42    7.27
  -1  11  -9   35.02    9.11
   1 -11  -9   35.60    7.02
  -1  11 -10   14.74    6.78
   1 -11 -10   16.46    6.84
  -1  11 -10    3.93    8.43
  -1  11 -11    7.65    6.70
   1 -11 -11   22.76    6.98
  -1  11 -12   14.72    7.21
   1 -11 -12   13.43    7.12
  -1  11 -13   14.77    7.35
   1 -11 -13   25.48    7.52
  -1  11 -14  152.02    9.77
  -1  11 -14  128.15   10.66
   1 -11 -14  153.27    9.70
  -1  11 -15   53.13    8.09
   1 -11 -15   31.89    7.98
  -1  11 -15   29.69    8.59
  -1  11 -16   22.21    7.61
  -1  11 -16    4.45    7.94
   1 -11 -16    1.48    7.56
  -1  11 -17  106.27    9.27
  -1  11 -17  124.88    9.51
   1 -11 -17  105.05    9.51
  -1  11 -18   40.15    8.26
  -1  11 -18   35.04    7.74
   1 -11 -18   40.65    8.39
  -1  11 -19   36.40    7.89
  -1  11 -19   36.35    7.49
  -1  11 -20   13.95    7.65
  -1  11 -20   13.83    6.87
  -1  11 -21    1.80    7.13
  -1  11 -21    9.12    6.73
  -1  11 -22   -0.76    7.11
  -1  11 -22    2.68    6.24
  -1  11 -23    8.11    7.19
  -1  11 -23    8.38    6.07
  -1  11 -24    1.55    6.97
  -1  11 -24   -2.04    5.56
  -1  11 -25    6.00    6.93
  -1  11 -25   -4.62    5.09
  -1  11 -26   11.19    6.74
   1 -11 -26   20.12    7.84
  -1  11 -27    4.43    6.11
   1 -11 -27    9.12    7.05
  -1  11 -28    2.64    5.76
   1 -11 -28    7.71    6.46
   1 -11 -29    3.63    5.90
  -1 -12 -27    7.55    6.17
  -1 -12 -26    2.55    6.69
   1  12 -25   14.54    5.46
   1  12 -24   22.52    5.96
   1  12 -23   34.78    6.53
   1  12 -22    2.15    5.99
   1  12 -22    4.60    6.62
   1  12 -21   10.92    6.36
   1  12 -21   13.82    7.19
   1  12 -20   13.25    6.81
   1  12 -20   14.54    7.40
   1  12 -19    1.39    6.67
   1  12 -19    1.47    7.51
   1  12 -18   12.02    6.96
   1  12 -18    7.05    7.79
  -1 -12 -18   10.45    7.86
   1  12 -17  123.02    9.29
   1  12 -17  137.84   10.54
   1  12 -16    3.60    6.83
   1  12 -16    4.40    8.35
  -1 -12 -16    9.89    8.00
   1  12 -15   19.85    7.26
   1  12 -15   18.72    8.58
  -1 -12 -15   30.66    8.54
   1  12 -14   45.01    7.52
  -1 -12 -14   39.40    8.15
   1  12 -14   52.67    9.68
   1  12 -13   20.30    7.31
  -1 -12 -13    9.67    7.55
   1  12 -12   22.61    7.01
  -1 -12 -12   26.85    8.08
   1  12 -11   80.01    8.08
  -1 -12 -11   83.05    8.85
   1  12 -10   60.31    7.43
   1  12 -10   67.55   10.05
  -1 -12 -10   52.73    7.91
   1  12  -9   23.51    6.74
  -1 -12  -9    3.58    7.27
   1  12  -9   21.42    9.12
   1  12  -8   18.11    6.51
  -1 -12  -8    5.20    7.13
   1  12  -8   18.01    8.66
   1  12  -7   46.69    6.99
   1  12  -7   37.67    8.79
   1  12  -6   54.89    6.82
   1  12  -6   46.38    8.83
  -1  12   5   32.74    6.01
   1  12  -5   50.67    6.71
   1  12  -5   45.72    8.63
   1  12  -4   15.35    6.29
   1  12  -4   15.82    8.15
  -1  12   4   11.28    5.85
   1  12  -3   41.86    6.78
   1  12  -3   44.14    8.53
  -1  12   3   34.15    6.47
  -1  12   2   38.72    7.02
   1  12  -2   37.53    8.28
  -1  12   1   15.08    6.96
   1  12  -1   13.15    7.49
  -1  12   0   13.80    7.44
   1  12   0    8.16    7.09
  -1  12  -1   12.81    7.67
   1  12   1   17.67    6.96
  -1  12  -2   43.15    8.36
   1  12   2   33.11    6.72
  -1  12  -3   27.07    8.20
   1  12   3   18.32    6.37
  -1  12  -4   20.68    8.15
   1  12   4   21.69    5.94
   1  12   5   34.96    6.10
  -1  12  -5   28.59    8.39
   1  12   6   57.38    6.12
  -1  12  -6   67.01    9.40
  -1  12  -7   52.98    9.52
  -1  12  -8    8.23    7.16
  -1  12  -8   -5.05    9.32
   1 -12  -8    3.97    6.67
  -1  12  -9   22.75    7.40
   1 -12  -9    9.41    6.78
  -1  12  -9   11.17    9.13
  -1  12 -10   48.67    7.86
  -1  12 -10   41.22    9.66
   1 -12 -10   46.83    7.56
  -1  12 -11   71.32    8.45
   1 -12 -11   43.10    7.70
  -1  12 -12   40.71    7.97
   1 -12 -12   28.12    7.67
  -1  12 -13    6.56    7.56
   1 -12 -13   11.16    7.28
  -1  12 -14   51.45    8.26
  -1  12 -14   67.92    9.43
   1 -12 -14   63.53    8.50
  -1  12 -15   25.95    7.78
   1 -12 -15   21.73    7.73
  -1  12 -15   33.43    8.59
  -1  12 -16    9.24    7.47
  -1  12 -16   16.01    8.08
   1 -12 -16   10.24    7.53
  -1  12 -17   92.45    9.29
  -1  12 -17  112.80    9.66
   1 -12 -17  107.80    9.55
  -1  12 -18   -3.70    7.58
  -1  12 -18   16.02    7.67
   1 -12 -18    8.06    7.53
  -1  12 -19    0.56    7.67
  -1  12 -19   12.49    7.25
  -1  12 -20    7.04    7.50
  -1  12 -20   25.46    7.28
  -1  12 -21    9.71    7.36
  -1  12 -21   35.61    7.34
  -1  12 -22   -5.76    7.25
  -1  12 -22    1.04    6.28
  -1  12 -23   20.38    7.04
  -1  12 -23   32.38    6.24
  -1  12 -24   14.49    6.62
  -1  12 -24   19.68    5.69
  -1  12 -25    8.58    6.08
   1 -12 -25    7.74    7.11
  -1  12 -25    4.79    4.96
  -1  12 -26    5.73    5.63
   1 -12 -26    5.63    6.53
   1 -12 -27    4.98    5.86
   1  13 -23   13.52    5.19
   1  13 -22   16.51    5.71
   1  13 -21    4.12    5.66
   1  13 -20    0.16    5.92
   1  13 -20    5.18    7.13
   1  13 -19   31.24    6.58
   1  13 -19   25.03    7.79
   1  13 -18    7.68    6.49
  -1 -13 -18   -0.09    7.25
   1  13 -18   -3.80    7.97
   1  13 -17   21.93    6.93
   1  13 -17   16.39    8.23
  -1 -13 -17   25.49    7.68
   1  13 -16    7.54    6.59
   1  13 -16    0.77    8.33
  -1 -13 -16    2.53    7.45
   1  13 -15   11.19    6.79
   1  13 -15    2.95    8.74
  -1 -13 -15   11.02    7.56
   1  13 -14   23.92    7.20
  -1 -13 -14   21.73    8.02
   1  13 -13   11.53    6.89
  -1 -13 -13    5.58    7.37
   1  13 -12   59.70    7.81
  -1 -13 -12   53.15    8.42
   1  13 -11  134.30   11.49
   1  13 -11  145.88    9.25
   1  13 -10   44.90    7.41
  -1 -13 -10   48.54    8.04
   1  13 -10   37.88    9.64
   1  13  -9   14.15    6.75
  -1 -13  -9    8.60    7.15
   1  13  -9   11.05    9.14
   1  13  -8   45.53    7.20
   1  13  -8   41.47    9.55
  -1 -13  -8   41.66    7.72
   1  13  -7   72.29    7.69
  -1 -13  -7   75.94    8.15
   1  13  -6    9.64    6.72
   1  13  -6   -1.59    8.38
   1  13  -5   66.87    9.47
   1  13  -4   83.33    9.83
  -1  13   4   88.12    7.59
  -1  13   3   53.69    7.14
   1  13  -3   34.80    8.73
   1  13  -2   65.86    9.12
  -1  13   2  102.27    8.31
  -1  13   1   50.84    7.78
   1  13  -1   46.92    8.63
  -1  13   0   51.04    8.25
   1  13   0   37.15    8.08
  -1  13  -1   58.00    8.80
   1  13   1   68.43    8.27
   1  13   2   82.44    8.03
  -1  13  -2   68.84    9.12
   1  13   3   38.77    7.13
  -1  13  -3   35.54    8.67
   1  13   4   65.24    7.32
  -1  13  -4   71.67    9.36
   1  13   5   58.89    6.88
  -1  13  -5   49.89    9.15
  -1  13  -6   11.75    8.48
  -1  13  -7   56.52    9.50
  -1  13  -7   40.80    7.73
   1 -13  -7   37.24    7.34
  -1  13  -8   81.31   10.06
  -1  13  -8   79.25    8.67
   1 -13  -8   67.19    8.05
  -1  13  -9    6.87    7.33
  -1  13  -9   16.72    9.00
   1 -13  -9    1.47    6.88
  -1  13 -10   48.08    8.00
   1 -13 -10   39.60    7.29
  -1  13 -11  107.65   10.64
  -1  13 -11   96.62    9.18
   1 -13 -11   93.57    8.74
  -1  13 -12   75.28    8.76
   1 -13 -12   66.86    8.16
  -1  13 -13   22.28    7.57
   1 -13 -13   10.70    7.33
  -1  13 -14   27.67    7.97
   1 -13 -14   32.73    7.93
  -1  13 -15    7.04    7.29
  -1  13 -15    6.34    8.35
   1 -13 -15   13.04    7.56
  -1  13 -16   11.56    7.61
   1 -13 -16   10.47    7.32
  -1  13 -16    8.80    7.91
  -1  13 -17   26.96    7.53
  -1  13 -17   25.03    8.15
   1 -13 -17   21.68    7.43
  -1  13 -18   -7.20    7.34
  -1  13 -18   10.06    7.73
  -1  13 -19   24.99    7.45
  -1  13 -19   32.37    7.75
  -1  13 -20   13.56    7.04
  -1  13 -20   21.74    7.10
  -1  13 -21   -3.02    6.78
  -1  13 -21    2.26    6.26
  -1  13 -22    5.42    6.36
  -1  13 -22    3.25    5.83
  -1  13 -23    4.46    5.86
  -1  13 -23    5.77    5.47
  -1  13 -24    3.60    5.66
   1  14 -20   -1.65    4.97
   1  14 -19    0.22    5.27
   1  14 -18   13.95    5.57
   1  14 -18   12.44    7.49
   1  14 -17    7.54    5.73
   1  14 -17   -2.92    7.76
  -1 -14 -17    8.10    6.83
   1  14 -16   10.54    5.86
   1  14 -16  -11.08    8.33
  -1 -14 -16    3.10    6.65
   1  14 -15   14.08    6.12
  -1 -14 -15    8.53    6.94
   1  14 -14   17.60    6.46
  -1 -14 -14    3.11    7.14
   1  14 -13   44.58    7.17
  -1 -14 -13   33.47    8.04
   1  14 -12   23.41    6.59
  -1 -14 -12   13.56    6.98
   1  14 -12   -1.35    9.01
   1  14 -11   22.52    6.85
  -1 -14 -11   17.83    7.20
   1  14 -11    9.16    9.08
   1  14 -10   42.87    7.21
   1  14 -10   24.95    9.42
  -1 -14 -10   40.48    7.66
  -1 -14  -9    2.75    6.88
   1  14  -9   -2.54    9.07
   1  14  -8   44.92    9.34
  -1 -14  -8   51.93    7.93
   1  14  -7   62.70    9.60
  -1 -14  -7   74.97    8.24
   1  14  -6   67.88    9.57
  -1 -14  -6   62.00    8.01
   1  14  -5   74.85    9.84
   1  14  -4   20.13    8.76
   1  14  -3    2.60    8.34
  -1  14   3    7.92    6.71
   1  14  -2   41.53    8.81
  -1  14   2   29.50    7.51
  -1  14   1   22.50    7.54
   1  14  -1   29.95    8.23
   1  14   0    0.87    7.76
  -1  14   0    9.42    7.72
   1  14   1    8.98    7.49
  -1  14  -1   20.00    8.16
  -1  14  -2   52.75    8.91
   1  14   2   31.57    7.67
  -1  14  -3   19.76    8.52
   1  14   3    9.39    6.80
  -1  14  -4   19.89    8.40
  -1  14  -5   74.16    9.54
  -1  14  -6   65.83    9.29
  -1  14  -6   83.08    8.38
   1 -14  -6   60.82    7.91
  -1  14  -7  104.96   10.25
  -1  14  -7  121.14    9.02
  -1  14  -8   67.79    7.99
  -1  14  -8   76.33    9.87
  -1  14  -9    7.56    6.87
   1 -14  -9    0.84    6.84
  -1  14  -9   10.69    8.94
  -1  14 -10   19.26    7.17
  -1  14 -10   26.38    9.12
   1 -14 -10   33.19    7.24
  -1  14 -11   20.57    7.30
   1 -14 -11   16.05    6.99
  -1  14 -11   16.43    8.83
  -1  14 -12   14.26    7.29
  -1  14 -12    4.06    8.69
   1 -14 -12    3.60    6.65
  -1  14 -13   37.98    7.84
   1 -14 -13   41.24    7.88
  -1  14 -14   15.39    7.33
   1 -14 -14   12.11    7.09
  -1  14 -15   12.86    7.17
   1 -14 -15    9.99    6.76
  -1  14 -16   12.53    6.99
  -1  14 -16    1.09    7.84
   1 -14 -16    2.65    6.74
  -1  14 -17    8.16    6.86
  -1  14 -17    4.23    7.40
   1 -14 -17    4.99    6.50
  -1  14 -18   32.31    7.05
  -1  14 -18   27.94    7.45
  -1  14 -19    6.87    6.22
  -1  14 -19    6.89    6.59
  -1  14 -20   -4.42    5.92
  -1  14 -20   10.23    6.27
  -1  14 -21   14.07    5.82
  -1  14 -21   13.21    5.78
  -1 -15 -16   18.84    5.98
  -1 -15 -15   70.84    7.44
  -1 -15 -14   30.08    6.80
   1  15 -13   85.82   10.05
  -1 -15 -13  137.07    8.79
  -1 -15 -12   19.23    6.94
   1  15 -12    6.65    8.35
  -1 -15 -11   15.62    6.61
   1  15 -11    5.83    8.67
   1  15 -10   31.52    9.17
  -1 -15 -10   43.00    7.03
   1  15  -9    0.83    8.76
  -1 -15  -9   10.16    6.50
  -1 -15  -8    4.55    6.58
   1  15  -8  -12.12    9.05
   1  15  -7   15.90    8.64
  -1 -15  -7   23.76    6.73
   1  15  -6   12.54    8.62
  -1 -15  -6   13.27    6.67
   1  15  -5   59.49    9.34
  -1 -15  -5   48.67    7.63
  -1 -15  -4   18.44    6.95
   1  15  -4   17.10    8.53
   1  15  -3    8.50    8.36
   1  15  -2    1.22    8.07
  -1  15   2    6.43    6.47
   1  15  -1   -5.43    7.90
  -1  15   1   -0.97    6.84
  -1  15   0    3.29    7.17
  -1  15  -1    6.58    7.64
  -1  15  -2   10.66    7.83
  -1  15  -3   29.62    8.50
   1 -15  -4   12.83    6.50
  -1  15  -4   34.23    8.80
  -1  15  -5   56.82    9.19
   1 -15  -5   35.41    7.15
   1 -15  -6    7.23    6.59
  -1  15  -6   17.36    8.46
  -1  15  -7   27.48    8.61
   1 -15  -7   27.73    6.75
  -1  15  -8   -1.22    8.24
   1 -15  -8   -4.03    6.41
  -1  15  -9    0.91    8.49
   1 -15  -9    5.20    6.36
  -1  15 -10   47.17    7.39
  -1  15 -10   38.89    8.97
   1 -15 -10   36.09    6.87
  -1  15 -11   16.72    6.69
   1 -15 -11   11.53    6.30
  -1  15 -11    2.26    8.27
  -1  15 -12   33.25    7.00
   1 -15 -12   10.59    6.68
  -1  15 -12   21.59    8.43
  -1  15 -13  115.69   10.08
  -1  15 -13  118.50    8.57
   1 -15 -13  116.06    8.48
  -1  15 -14   25.76    6.61
   1 -15 -14   22.94    6.56
  -1  15 -15   73.55    7.24
   1 -15 -15   82.05    7.40
  -1  15 -16   18.45    5.99
   1 -15 -16   27.08    5.97
  -1  15 -16    9.17    7.03
  -1  15 -17   21.41    5.76
  -1  15 -17   23.52    6.81
  -1 -16 -12   30.88    5.88
  -1 -16 -11    8.95    5.69
  -1 -16 -10    6.87    5.56
  -1 -16  -9   23.79    5.88
  -1 -16  -8   36.47    6.40
  -1 -16  -7   17.10    6.25
  -1 -16  -6    7.91    5.87
  -1 -16  -5    1.00    5.77
  -1 -16  -4   -6.01    5.99
  -1 -16  -3   40.15    6.60
  -1 -16  -2   -1.87    6.04
  -1  16   0   29.26    6.62
  -1  16  -1   27.68    6.96
  -1  16  -2    3.08    6.66
   1 -16  -2   -2.98    5.83
   1 -16  -3   16.78    6.09
  -1  16  -3   40.27    7.69
  -1  16  -4    8.89    7.30
   1 -16  -4   -0.68    5.80
   1 -16  -5    3.91    5.90
  -1  16  -5   -2.78    7.18
   1 -16  -6    0.75    5.68
  -1  16  -6   -2.64    7.20
   1 -16  -7    7.71    6.05
  -1  16  -7   -2.29    6.97
  -1  16  -8   13.70    7.30
   1 -16  -8   21.85    5.93
  -1  16  -9   11.16    7.24
   1 -16  -9   18.09    5.65
  -1  16 -10    6.70    7.11
   1 -16 -10    6.13    5.53
   1 -16 -11    4.96    5.40
  -1  16 -11   -3.86    7.12
  -1  16 -12   21.83    7.16
   1 -16 -12   29.74    5.69
  -2   0   0 3473.19   88.07
   2   0   0 3236.67   87.90
   2   0   0 3267.26   88.84
   2   0  -1  438.06   12.79
  -2   0   1  441.97   12.80
  -2   0  -2  282.35    8.11
   2   0  -2  263.28    9.34
   2   0  -4  189.37    8.71
   2   0  -5 3210.00   87.51
   2   0  -6   46.14    5.26
   2   0  -7   89.30    6.58
   2   0  -7   81.04    6.29
  -2   0   8  125.70    4.82
   2   0  -8  122.12    7.75
   2   0  -8  126.96    7.76
   2   0  -9  160.40    8.98
  -2   0  -9  166.38    6.21
  -2   0   9  149.50    5.35
   2   0  -9  162.93    8.74
   2   0 -10   17.09    2.47
  -2   0 -10   38.49    2.68
  -2   0 -10   40.92    3.42
   2   0 -10   18.17    5.01
  -2   0  10   24.89    1.84
   2   0 -10   17.85    4.69
   2   0 -11  505.35   13.84
  -2   0 -11  453.72   13.74
  -2   0 -11  457.54   15.08
   2   0 -11  542.41   18.57
   2   0 -11  512.57   17.99
   2   0 -12  274.05    9.18
  -2   0 -12  312.70    9.29
   2   0 -12  280.87   12.75
   2   0 -12  294.24   13.46
  -2   0 -12  329.37   11.00
   2   0 -13  488.09   13.77
  -2   0 -13  476.96   15.57
   2   0 -13  537.93   19.03
   2   0 -13  488.86   17.88
   2   0 -14  246.60    7.94
  -2   0 -14  209.23    7.77
  -2   0 -14  214.63    9.40
   2   0 -14  265.97   12.53
   2   0 -15   85.08    4.74
  -2   0 -15   74.74    4.69
  -2   0 -15   78.79    5.69
   2   0 -15   81.15    7.66
  -2   0 -16   67.71    4.75
   2   0 -16   87.23    5.06
   2   0 -16   77.19    7.92
  -2   0 -16   71.12    5.76
  -2   0 -17   38.17    4.55
   2   0 -17   28.70    4.51
  -2   0 -17   41.42    4.99
  -2   0 -18  348.47   11.92
   2   0 -18  362.36   12.02
   2   0 -19   14.16    4.84
  -2   0 -19   20.37    4.82
  -2   0 -20  205.84    9.05
   2   0 -20  217.24    9.09
  -2   0 -21   14.21    5.38
   2   0 -21   16.21    5.69
   2   0 -22   14.44    5.73
  -2   0 -22   16.99    5.94
   2   0 -23    3.87    6.18
  -2   0 -23   10.21    6.10
   2   0 -24   62.82    7.62
  -2   0 -24   69.16    7.54
   2   0 -24   87.93    7.41
   2   0 -25   23.81    7.41
  -2   0 -25   26.01    7.29
   2   0 -25   41.20    6.87
   2   0 -26   45.69    8.05
  -2   0 -26   45.35    8.08
   2   0 -26   71.01    7.89
   2   0 -27    6.96    7.55
  -2   0 -27    2.84    7.83
   2   0 -27   13.23    7.12
  -2   0 -28  132.28    9.94
   2   0 -28  116.50    9.62
   2   0 -28  138.55    9.86
   2   0 -29   26.60    8.02
  -2   0 -29   31.19    8.25
   2   0 -29   46.05    8.30
  -2   0 -30   26.13    8.28
   2   0 -30   36.13    8.04
   2   0 -30   43.19    8.02
   2   0 -31  129.82    9.87
   2   0 -32    0.10    7.04
   2   0 -33   18.30    6.95
   2   0 -34    1.89    6.82
   2   0 -35  102.80    8.74
   2   0 -36    1.70    6.20
   2   0 -37   -2.40    5.97
  -2   0 -37    8.43    6.02
   2   0 -38    2.49    5.18
  -2   0 -38    9.85    5.62
  -2  -1 -38    6.26    5.43
   2   1 -38   12.23    5.46
  -2  -1 -37   13.99    5.91
   2   1 -37    5.97    5.82
  -2  -1 -32    2.57    7.83
  -2  -1 -31   27.51    8.13
  -2  -1 -30    9.92    8.20
  -2  -1 -29   54.42    8.76
  -2  -1 -28   14.09    8.04
   2   1 -27   77.86    8.50
  -2  -1 -27   72.01    8.58
   2   1 -26    6.06    7.55
  -2  -1 -26   14.22    7.10
   2   1 -25  162.52    9.95
  -2  -1 -25  168.40    9.48
   2   1 -24    3.23    6.94
  -2  -1 -24    4.04    6.66
  -2  -1 -23    9.14    6.19
   2   1 -23    1.72    6.53
  -2  -1 -22  111.74    7.40
   2   1 -22  101.20    7.88
   2   1 -21  421.06   14.68
  -2  -1 -21  425.65   14.22
  -2  -1 -20   95.30    6.20
   2   1 -20  105.90    7.12
   2   1 -19   45.32    5.61
  -2  -1 -19   38.37    4.73
   2   1 -18   96.05    6.11
  -2  -1 -18   90.94    5.38
  -2  -1 -18   78.01    4.94
  -2  -1 -17  566.94   16.54
   2   1 -17  580.75   17.02
  -2  -1 -17  516.93   17.49
  -2  -1 -17  530.67   19.03
  -2  -1 -16   76.32    4.68
   2   1 -16   71.40    5.02
   2   1 -16   67.75    7.64
  -2  -1 -16   80.76    6.01
   2   1 -15  683.13   19.56
  -2  -1 -15  665.04   19.22
  -2  -1 -15  671.63   21.70
   2   1 -15  679.36   24.86
   2   1 -14  169.39    7.03
   2   1 -14  175.22   10.93
   2   1 -13  207.97    7.14
   2   1 -13  218.76   11.46
   2   1 -12  598.86   16.61
   2  -1  12  602.10   17.10
   2   1 -11  286.52    9.27
   2  -1  11  313.10    9.67
   2   1 -11  303.13   13.28
   2   1 -10   30.53    2.81
   2   1 -10   31.87    5.36
   2   1  -9  253.36   11.86
   2   1  -9  288.56    8.76
   2   1  -8  510.50   17.91
   2   1  -7  333.59   12.88
   2   1  -6  557.20   18.29
  -2  -1  -4  734.59   20.32
  -2  -1  -3 4870.02  128.30
  -2  -1  -2  586.23   17.35
  -2  -1  -1  470.04   14.69
  -2  -1   0 1989.67   54.51
  -2  -1   1  507.04   15.19
  -2  -1   1  499.27   16.17
  -2  -1   2  645.39   19.15
  -2  -1   2  650.21   20.28
  -2  -1   3 4697.46  125.38
  -2  -1   3 4759.79  126.67
  -2  -1   4  672.21   22.01
  -2  -1   4  680.08   20.30
  -2  -1   4  706.99   20.93
  -2  -1   5 2125.41   56.26
  -2  -1   5 2029.79   57.02
  -2  -1   5 2017.76   58.18
  -2  -1   6  613.84   19.32
  -2  -1   6  596.95   17.86
  -2  -1   7  421.86   13.09
  -2  -1   7  431.22   15.01
  -2  -1   8  589.93   19.90
  -2  -1   8  546.31   16.40
   2  -1  -8  565.41   18.91
  -2  -1   9  260.80    8.95
  -2  -1   9  292.28   12.54
   2  -1  -9  271.94   11.69
   2  -1  -9  291.41    8.73
  -2   1 -10   63.95    3.39
  -2  -1  10   60.47    6.29
   2  -1 -10   35.29    5.31
   2  -1 -10   33.29    5.40
  -2   1 -11  209.05    7.20
   2  -1 -11  212.73    7.04
  -2   1 -11  229.78    8.37
   2  -1 -11  207.85   10.61
   2  -1 -11  232.62   11.02
  -2   1 -12  613.37   17.36
   2  -1 -12  593.19   17.12
   2  -1 -12  577.22   21.29
   2  -1 -12  648.68   22.03
  -2   1 -12  621.07   18.86
   2  -1 -13  228.42    7.71
  -2   1 -13  237.55    8.07
  -2   1 -13  222.78    9.31
   2  -1 -13  236.42   11.52
   2  -1 -13  259.02   12.42
   2  -1 -14  174.50    6.37
  -2   1 -14  172.83    6.75
   2  -1 -14  186.28   10.59
   2  -1 -14  178.27    9.94
  -2   1 -14  150.21    7.78
  -2   1 -15  654.19   18.71
   2  -1 -15  632.07   18.36
   2  -1 -15  626.60   22.67
  -2   1 -15  624.56   20.71
   2  -1 -15  660.68   23.76
   2  -1 -16   62.39    4.33
   2  -1 -16   68.60    7.50
   2  -1 -16   55.05    6.21
  -2   1 -17  647.73   18.44
   2  -1 -17  584.89   17.97
  -2   1 -18  146.81    6.89
   2  -1 -18  105.02    6.01
  -2   1 -19   54.56    5.71
   2  -1 -19   61.38    5.30
  -2   1 -20  111.43    7.11
   2  -1 -20  106.85    6.46
  -2   1 -21  400.49   14.28
   2  -1 -21  419.43   13.89
   2  -1 -22  111.04    7.49
  -2   1 -22  130.26    8.17
  -2   1 -23    5.15    6.35
   2  -1 -23    6.84    6.31
  -2   1 -24    6.14    7.06
   2  -1 -24   -0.46    6.41
   2  -1 -24   13.32    6.08
   2  -1 -25  136.61    8.90
  -2   1 -25  116.40    9.12
   2  -1 -26    8.19    7.10
  -2   1 -26    9.38    7.46
   2  -1 -26   30.71    7.21
  -2   1 -27   70.90    8.64
   2  -1 -27   56.46    8.27
   2  -1 -27   75.70    8.23
   2  -1 -28   29.03    8.01
   2  -1 -28   39.23    7.77
   2  -1 -29   66.80    8.88
   2  -1 -29   79.28    8.62
   2  -1 -30    5.49    7.67
   2  -1 -30   16.73    7.63
   2  -1 -31   24.97    8.12
   2  -1 -31   41.26    7.67
   2  -1 -32   -0.15    7.49
   2  -1 -32    9.69    6.87
   2  -1 -33   52.95    7.90
   2  -1 -34    6.94    6.81
   2  -1 -35    8.62    6.50
   2  -1 -36    4.59    6.31
   2  -1 -37    3.54    5.76
  -2   1 -37   14.12    6.02
   2  -1 -38    8.40    5.49
  -2   1 -38   13.93    5.49
  -2  -2 -38    8.53    5.32
   2   2 -38    7.18    5.10
  -2  -2 -37   12.68    5.78
   2   2 -37    8.87    5.59
  -2  -2 -36   27.12    6.37
   2   2 -36   14.58    6.12
   2   2 -35   19.79    6.70
  -2  -2 -34    4.63    7.45
   2   2 -34   12.60    6.68
  -2  -2 -33    1.38    7.53
   2   2 -33    6.38    6.77
  -2  -2 -32   34.14    8.21
   2   2 -32   28.19    7.28
  -2  -2 -31   56.98    8.85
   2   2 -31   41.21    7.71
  -2  -2 -30    5.95    7.94
   2   2 -30   13.75    7.46
  -2  -2 -29   26.41    8.03
   2   2 -29   24.07    7.32
  -2  -2 -28   13.94    7.76
   2   2 -28   21.14    7.19
  -2  -2 -27   91.24    8.81
   2   2 -27   92.64    8.56
  -2  -2 -26   27.61    7.49
   2   2 -26   34.27    7.19
  -2  -2 -25   53.15    7.61
   2   2 -25   53.06    7.24
  -2  -2 -24  167.86    9.33
   2   2 -24  218.16   10.17
  -2  -2 -23   24.75    6.05
   2   2 -23   46.18    6.18
  -2  -2 -22   75.40    6.63
   2   2 -22   99.97    7.05
   2   2 -21  143.82    8.28
  -2  -2 -21  137.55    7.32
   2   2 -20   49.53    6.26
  -2  -2 -20   73.69    5.59
  -2  -2 -19  148.30    6.92
   2   2 -19  149.60    7.92
  -2  -2 -18   83.86    6.84
  -2  -2 -18   94.11    5.40
   2   2 -18  104.02    6.46
  -2  -2 -17   61.91    4.50
  -2  -2 -17   70.13    4.77
   2  -2  16  319.37   11.83
  -2  -2 -16  321.98   11.72
   2   2 -16  335.49   11.29
  -2  -2 -16  333.13   10.74
   2  -2  15   96.33    5.88
   2   2 -15  103.15    5.78
  -2  -2 -14  191.63    8.80
   2   2 -14  184.70    7.53
   2   2 -13   67.13    3.58
   2   2 -13   65.50    4.40
   2  -2  13   75.89    4.65
  -2  -2 -13   62.92    5.49
   2   2 -12  121.24    5.42
  -2  -2 -12  137.54    7.38
   2   2 -11   22.60    3.14
  -2  -2 -11   37.81    4.72
   2   2 -10  737.03   21.05
   2   2 -10  787.20   21.32
  -2  -2  -9  338.49   10.74
   2   2  -9  424.09   11.24
   2  -2   7  322.98    9.78
   2  -2   6   32.15    2.36
  -2  -2  -1 6340.64  168.41
  -2  -2   0  512.98   16.89
  -2  -2   1 6785.99  179.89
  -2  -2   2  285.61   10.52
  -2  -2   3  366.96   13.09
  -2  -2   3  325.64   12.08
  -2  -2   3  360.50   12.18
  -2  -2   4  767.91   22.43
  -2  -2   4  784.59   23.87
  -2  -2   5  318.74   11.07
  -2  -2   5  294.51   11.53
  -2  -2   5  321.13   12.70
  -2  -2   6   17.01    3.29
  -2  -2   6   13.28    3.70
  -2  -2   7  232.19    8.85
  -2  -2   8  248.11    8.92
  -2   2  -9  338.79    9.55
  -2  -2   9  348.18   14.35
  -2  -2   9  313.13   10.72
  -2   2 -10  652.20   17.80
  -2  -2  10  666.74   22.87
   2  -2 -10  602.48   17.93
  -2   2 -11   28.89    3.32
  -2  -2  11   32.63    5.20
  -2  -2  11   30.72    5.98
  -2   2 -12   63.49    4.13
   2  -2 -12   68.86    6.25
  -2  -2  12   68.47    7.04
  -2   2 -13   53.85    4.12
   2  -2 -13   38.43    5.61
  -2  -2  13   40.64    6.33
  -2   2 -14  135.88    6.00
  -2  -2  14  133.58    9.29
   2  -2 -15  162.83    9.57
   2  -2 -15  160.22    9.99
   2  -2 -16  345.23   11.29
  -2   2 -16  369.02   11.92
   2  -2 -16  358.96   15.61
   2  -2 -16  353.89   16.17
  -2   2 -17   62.08    5.39
   2  -2 -17   59.62    4.57
   2  -2 -17   55.52    6.55
  -2   2 -18   99.54    6.31
   2  -2 -18   99.04    5.48
  -2   2 -18   86.75    3.80
   2  -2 -18   97.03    7.94
  -2   2 -19  118.45    7.31
   2  -2 -19  156.73    6.89
   2  -2 -20   57.74    5.39
  -2   2 -20   49.60    6.15
  -2   2 -21  127.83    7.83
   2  -2 -21  122.13    6.98
   2  -2 -22   81.23    6.52
  -2   2 -22   79.24    7.45
   2  -2 -23   31.74    6.22
   2  -2 -23   47.93    6.30
   2  -2 -24  176.30    9.43
   2  -2 -24  215.36   10.23
   2  -2 -25   46.48    7.33
   2  -2 -25   62.85    7.27
   2  -2 -26   13.76    7.31
   2  -2 -26   31.08    6.81
   2  -2 -27   52.41    8.04
   2  -2 -27   68.34    7.72
   2  -2 -28   25.08    7.78
   2  -2 -28   37.00    7.54
   2  -2 -29   16.53    7.74
   2  -2 -29   18.97    7.42
   2  -2 -30    3.43    7.70
   2  -2 -30    9.64    7.18
   2  -2 -31   47.99    8.40
   2  -2 -31   50.85    7.99
   2  -2 -32   27.57    8.08
   2  -2 -32   29.84    7.31
   2  -2 -33   -3.83    7.42
   2  -2 -33    3.17    6.66
   2  -2 -34    5.47    7.04
   2  -2 -34   13.16    6.86
   2  -2 -35   10.42    6.68
  -2   2 -36   26.13    6.04
   2  -2 -36   10.08    6.20
   2  -2 -37   -0.51    5.47
  -2   2 -37   13.15    5.71
   2  -2 -38    6.04    5.17
  -2   2 -38   11.56    5.11
  -2  -3 -37   14.30    5.58
   2   3 -37   19.63    5.60
  -2  -3 -36   28.95    6.96
  -2  -3 -36   29.79    6.22
   2   3 -36   27.15    6.17
  -2  -3 -35    4.04    7.17
   2   3 -35   -0.37    5.94
  -2  -3 -34   12.06    7.62
   2   3 -34   15.45    6.72
  -2  -3 -33   41.91    8.45
   2   3 -33   43.06    7.53
  -2  -3 -32   40.84    8.46
   2   3 -32   46.62    7.42
  -2  -3 -31   12.95    8.00
   2   3 -31   23.42    6.92
  -2  -3 -30   83.81    9.05
   2   3 -30   83.98    8.46
  -2  -3 -29   62.14    8.75
   2   3 -29   56.96    7.76
  -2  -3 -28   47.50    8.49
   2   3 -28   50.71    7.64
  -2  -3 -27   31.66    7.74
   2   3 -27   39.65    7.49
  -2  -3 -26    6.44    7.00
   2   3 -26   12.74    6.55
  -2  -3 -25   72.36    7.46
   2   3 -25   57.75    7.17
  -2  -3 -24  130.20    8.42
   2   3 -24  158.61    8.98
  -2  -3 -23   84.37    7.23
   2   3 -23  108.07    7.60
  -2  -3 -22   47.83    6.27
   2   3 -22   70.72    6.39
  -2  -3 -21  142.38    7.70
   2   3 -21  177.13    8.55
  -2  -3 -20   31.51    5.05
   2   3 -20   35.69    5.30
  -2  -3 -19   62.79    5.57
   2   3 -19  101.61    6.23
  -2  -3 -17   26.90    3.50
   2  -3  17   19.59    4.02
   2   3 -16   92.90    4.51
  -2  -3 -16   77.97    5.39
   2  -3  16   83.07    6.02
   2   3 -15    7.45    2.97
   2  -3  15    7.62    3.48
  -2  -3 -15    6.44    3.43
   2   3 -14   24.93    3.17
   2   3 -14   17.97    3.24
   2   3 -13  229.89    6.97
   2   3 -13  238.17    7.43
   2   3 -12   63.05    3.95
  -2   3  12   65.99    3.06
   2   3 -12   59.38    3.84
   2   3 -11   17.13    2.94
  -2  -3 -11   28.89    2.77
  -2  -3 -11   28.06    4.60
  -2   3  11   14.68    2.26
   2   3 -11   15.31    2.53
   2   3 -10  272.93    8.79
  -2  -3 -10  297.50    8.69
  -2  -3 -10  299.69   11.61
  -2   3  10  250.44    8.76
   2  -3  10  265.15    9.64
   2   3 -10  269.12   11.44
   2   3 -10  273.46    8.70
   2   3  -9  985.30   27.05
  -2  -3  -9  969.66   26.83
   2  -3   9 1001.03   28.05
   2   3  -9  993.49   30.25
  -2  -3  -9  945.97   29.83
   2   3  -9 1005.43   26.99
   2   3  -8  168.81    6.20
   2   3  -8  174.81    8.94
   2  -3   8  182.07    6.91
  -2  -3  -8  177.15    8.83
  -2  -3  -8  184.73    5.91
   2   3  -7  367.13   11.80
   2   3  -7  376.46   14.69
   2  -3   7  449.36   12.88
  -2  -3  -7  482.52   15.32
  -2  -3  -6  697.37   21.51
   2   3  -6  606.41   21.11
   2   3  -5   46.95    5.37
  -2  -3  -5   32.14    4.86
   2   3  -4 1035.51   32.73
  -2  -3  -4 1166.43   33.04
   2   3  -3  230.68   10.17
  -2  -3   0   26.74    4.70
  -2  -3   1  354.18   13.07
  -2  -3   2  265.94   10.62
  -2  -3   3  181.03    8.13
  -2  -3   4  854.55   25.84
  -2  -3   5   25.57    4.48
  -2  -3   5   30.59    4.28
  -2  -3   6  770.17   23.32
  -2  -3   7  399.51   13.58
   2  -3  -8  249.80    7.70
  -2  -3   8  263.25    9.98
   2  -3  -9 1135.80   31.08
  -2  -3   9 1178.92   36.08
   2  -3  -9 1156.30   31.22
   2  -3 -10  319.74    9.82
  -2  -3  10  311.15   13.47
  -2  -3  10  337.16   14.58
   2  -3 -10  333.62   10.10
   2  -3 -11   43.96    3.06
  -2  -3  11   36.96    6.41
  -2  -3  11   37.40    5.55
   2  -3 -11   50.84    3.37
  -2  -3  12   97.50    8.72
  -2  -3  12   95.77    7.94
  -2  -3  13  206.84   11.76
  -2  -3  13  212.41   10.76
   2   3  14   28.04    2.83
   2  -3 -14   16.72    4.77
  -2  -3  14   21.44    6.14
   2  -3 -15    6.17    4.48
  -2  -3  15    6.82    5.37
   2  -3 -16   55.34    6.76
  -2  -3  16   64.16    7.74
  -2  -3  17   42.07    6.80
   2  -3 -17   31.88    5.90
   2  -3 -18   73.26    5.41
  -2   3 -18   67.91    3.71
   2  -3 -18   81.61    7.80
   2  -3 -19   46.24    4.97
  -2   3 -19   44.14    3.16
   2  -3 -20   26.01    5.01
   2  -3 -20   34.86    5.24
   2  -3 -21  121.23    7.11
   2  -3 -21  150.06    7.86
   2  -3 -22   76.51    6.80
   2  -3 -22  101.49    7.18
   2  -3 -23   90.52    7.25
   2  -3 -23  112.66    7.80
   2  -3 -24   72.17    7.15
   2  -3 -24   97.01    7.46
   2  -3 -25   80.19    7.66
   2  -3 -25  106.09    8.06
   2  -3 -26    9.62    6.93
   2  -3 -26   16.75    6.54
   2  -3 -27   22.67    7.33
   2  -3 -27   25.68    7.12
   2  -3 -28   20.98    7.75
   2  -3 -28   29.47    7.30
   2  -3 -29   56.51    8.36
   2  -3 -29   61.11    7.94
   2  -3 -30   93.25    8.87
   2  -3 -30   88.95    8.62
   2  -3 -31   16.12    7.88
   2  -3 -31   13.81    6.80
   2  -3 -32   18.83    7.83
   2  -3 -32   27.66    7.04
   2  -3 -33   43.80    8.13
   2  -3 -33   38.12    7.46
   2  -3 -34    8.32    7.21
   2  -3 -34   10.17    6.63
   2  -3 -35   -0.50    6.92
   2  -3 -35   -0.09    6.07
  -2   3 -36   38.37    6.33
   2  -3 -36   27.80    6.22
  -2   3 -37   15.93    5.44
   2  -3 -37    7.80    5.40
  -2  -4 -37    7.42    4.98
  -2  -4 -36   10.25    6.52
  -2  -4 -36   14.72    5.48
   2   4 -36    7.34    5.16
  -2  -4 -35   10.02    7.10
   2   4 -35   -2.17    5.57
  -2  -4 -35   12.12    5.52
  -2  -4 -34   37.62    8.01
   2   4 -34   30.83    6.47
  -2  -4 -33   36.29    8.48
   2   4 -33   29.63    6.69
  -2  -4 -32   36.46    7.99
   2   4 -32   33.74    7.09
  -2  -4 -31   18.47    7.93
   2   4 -31   26.85    7.05
  -2  -4 -30   63.75    9.01
   2   4 -30   54.19    7.52
  -2  -4 -29   33.75    8.21
   2   4 -29   42.03    7.23
  -2  -4 -28   83.81    8.87
   2   4 -28   77.26    7.95
  -2  -4 -27   -0.20    7.26
   2   4 -27    6.59    6.36
  -2  -4 -26   28.11    7.32
   2   4 -26   27.38    6.64
  -2  -4 -25   23.23    7.10
   2   4 -25   25.64    6.37
  -2  -4 -24   50.12    7.32
   2   4 -24   46.15    6.61
  -2  -4 -23   62.58    7.01
   2   4 -23   64.51    6.60
  -2  -4 -22   40.39    6.21
   2   4 -22   41.22    5.87
  -2  -4 -21   31.22    6.10
   2   4 -21   21.80    4.98
   2   4 -20   87.16    6.25
   2   4 -19   98.39    5.31
   2   4 -19  101.45    6.31
   2   4 -18  150.36    6.27
   2   4 -18  128.98    6.98
   2   4 -17  101.56    5.05
   2  -4  17   92.52    6.94
   2   4 -16   47.62    4.16
   2   4 -16   32.12    4.07
   2   4 -15   87.07    4.83
  -2  -4 -15   96.02    5.91
   2   4 -15   78.61    4.98
   2   4 -14  641.70   18.43
  -2  -4 -14  608.24   20.42
   2   4 -14  628.64   18.68
   2   4 -13  537.66   14.67
  -2  -4 -13  445.14   14.32
   2  -4  13  462.19   16.05
  -2   4  13  437.48   14.36
  -2  -4 -13  484.63   16.94
   2   4 -13  535.63   18.39
   2   4 -13  492.29   14.58
   2   4 -12  220.78    7.58
  -2  -4 -12  183.32    7.15
  -2   4  12  176.00    7.35
  -2  -4 -12  192.97    9.50
   2  -4  12  221.12    8.87
   2   4 -12  224.51   10.85
   2   4 -12  218.62    7.35
  -2  -4 -11    5.23    2.74
   2   4 -11   11.32    3.24
  -2   4  11    5.68    2.71
   2  -4  11    7.84    3.30
   2   4 -11   13.38    5.09
  -2  -4 -11    2.77    4.14
   2   4 -11   12.70    2.48
   2   4 -10  184.36    6.76
  -2  -4 -10  160.17    6.20
   2  -4  10  192.07    7.91
  -2   4  10  167.37    7.18
  -2  -4 -10  166.62    8.98
   2   4 -10  188.12   10.11
   2   4 -10  182.41    6.24
   2   4  -9  103.51    4.97
  -2  -4  -9  130.93    4.77
  -2  -4  -9  130.87    7.70
   2  -4   9  119.52    6.12
  -2   4   9  116.70    5.60
   2   4  -9  114.21    8.28
   2   4  -9   97.11    4.30
   2   4  -8   31.96    3.26
   2   4  -8   30.05    5.80
  -2  -4  -8   45.49    5.48
  -2  -4  -8   46.80    2.90
  -2  -4  -7  377.15   14.26
   2   4  -7  367.29   15.04
  -2  -4  -7  384.92   10.77
   2   4  -6  134.73    8.75
  -2  -4  -6  140.08    8.25
   2   4  -5  185.72    9.76
  -2  -4  -5  137.64    8.28
  -2   4   4  157.24    5.39
   2   4  -4  165.23    9.44
  -2  -4  -4  157.55    8.61
   2   4  -3  123.04    4.67
  -2  -4  -3   70.19    6.67
   2   4  -2  328.62    9.96
   2   4  -1   39.34    3.01
   2   4   0  204.78    6.79
   2   4   0  199.28   10.04
  -2  -4   1   65.89    5.86
   2   4   1   47.99    5.86
  -2   4  -2  414.52   12.15
  -2  -4   2  440.63   15.55
  -2   4  -3  137.55    5.26
  -2  -4   3  182.27    8.30
  -2  -4   4  173.30    8.39
  -2  -4   5  145.04    7.54
  -2  -4   6   74.66    5.61
   2  -4  -7  353.06   10.41
   2  -4  -8   32.09    2.61
   2  -4  -9   80.48    3.79
  -2  -4   9   74.47    6.85
   2  -4  -9   79.67    3.62
   2  -4 -10  197.33    6.90
  -2  -4  10  225.93   11.01
  -2  -4  10  212.99   11.39
   2  -4 -10  207.69    7.00
   2  -4 -11   11.57    2.72
  -2  -4  11   16.89    5.44
  -2  -4  11   23.76    5.42
   2  -4 -11   10.53    2.50
   2  -4 -12  138.31    5.69
  -2  -4  12  159.47   10.20
  -2  -4  12  163.06    9.89
   2  -4 -12  141.61    5.80
   2  -4 -13  483.72   14.80
  -2  -4  13  520.72   19.72
  -2  -4  13  517.04   20.64
   2  -4 -13  505.96   15.14
   2   4  14  579.26   16.99
  -2  -4  14  635.91   23.07
  -2  -4  14  637.82   24.13
   2  -4 -14  638.26   18.17
  -2  -4  15   72.52    8.49
   2  -4 -15   99.84    5.39
   2  -4 -16   55.79    6.74
   2  -4 -16   51.27    4.50
   2  -4 -17   99.20    8.64
   2  -4 -17   85.56    5.77
  -2   4 -18  136.24    5.81
   2  -4 -18  141.14    7.12
  -2   4 -19  105.58    5.14
   2  -4 -19  120.22    6.73
   2  -4 -20  132.00    7.37
   2  -4 -20  155.03    7.74
   2  -4 -21   32.27    5.82
  -2   4 -21   32.12    3.52
   2  -4 -21   44.33    5.73
   2  -4 -22   47.37    6.23
   2  -4 -22   62.55    6.33
   2  -4 -23   72.71    7.16
   2  -4 -23  100.82    7.28
   2  -4 -24   57.45    7.21
   2  -4 -24   69.38    6.99
   2  -4 -25   13.01    6.71
   2  -4 -25   17.21    6.29
   2  -4 -26   18.02    6.97
   2  -4 -26   18.03    6.37
   2  -4 -27   -0.06    7.13
   2  -4 -27    5.04    6.28
   2  -4 -28   68.65    8.29
   2  -4 -28   70.82    7.85
   2  -4 -29   27.15    7.92
   2  -4 -29   27.37    6.79
   2  -4 -30   76.83    8.72
   2  -4 -30   64.56    7.84
   2  -4 -31   13.72    7.73
   2  -4 -31   14.96    6.77
   2  -4 -32   51.94    8.09
   2  -4 -32   40.37    7.26
   2  -4 -33   45.07    8.10
   2  -4 -33   29.32    6.62
   2  -4 -34   33.46    7.70
   2  -4 -34   19.94    6.20
   2  -4 -35    7.38    6.84
   2  -4 -35    1.83    5.37
  -2   4 -35    8.22    5.37
   2  -4 -36    8.76    6.27
  -2   4 -36    9.14    5.12
   2  -4 -36   -1.65    5.27
   2  -4 -37   -1.92    4.82
  -2  -5 -36   -0.07    6.36
  -2  -5 -36    7.16    4.75
  -2  -5 -35   16.65    7.01
   2   5 -35    4.37    4.92
  -2  -5 -35   11.75    5.09
  -2  -5 -34   20.62    7.74
   2   5 -34   13.77    5.58
  -2  -5 -34   21.10    5.56
  -2  -5 -33   80.93    8.62
   2   5 -33   50.14    6.77
  -2  -5 -32   29.37    8.20
   2   5 -32   22.98    6.35
  -2  -5 -31   27.33    8.22
   2   5 -31   16.61    6.39
  -2  -5 -30   39.75    8.49
   2   5 -30   37.67    7.03
  -2  -5 -29   25.61    8.03
   2   5 -29   18.58    6.66
  -2  -5 -28   72.55    8.81
   2   5 -28   75.93    7.72
  -2  -5 -27   93.24    8.76
   2   5 -27   75.91    7.58
  -2  -5 -26   27.43    7.69
   2   5 -26   16.41    6.09
  -2  -5 -25   32.46    7.52
   2   5 -25   32.68    6.34
  -2  -5 -24    6.50    6.73
   2   5 -24    9.38    5.59
  -2  -5 -23   73.89    7.79
   2   5 -23   80.89    6.97
  -2  -5 -22   18.42    6.69
   2   5 -22   34.75    5.52
   2   5 -21   37.45    5.36
   2   5 -20   37.53    4.56
   2   5 -20   31.68    4.92
   2   5 -19   60.86    4.96
   2   5 -19   49.14    5.01
   2   5 -18   55.27    4.78
   2   5 -18   26.94    4.20
   2   5 -17  198.49    7.63
   2   5 -17  147.73    7.33
   2   5 -16    6.36    3.92
   2   5 -16    7.43    3.33
  -2  -5 -15  336.08   11.72
   2   5 -15  354.74   15.52
   2   5 -15  334.46   11.68
   2   5 -14   41.70    4.46
  -2  -5 -14   39.72    4.24
  -2  -5 -14   35.43    4.71
   2   5 -14   30.33    6.03
   2  -5  14   36.12    4.71
   2   5 -14   34.43    3.57
   2   5 -13  653.17   18.79
  -2  -5 -13  638.81   18.60
  -2  -5 -13  588.56   20.82
   2  -5  13  650.31   21.01
   2   5 -13  633.29   23.26
   2   5 -13  608.42   18.38
   2   5 -12  186.99    7.20
  -2  -5 -12  184.69    6.88
   2   5 -12  196.43   11.08
   2  -5  12  194.84    8.78
  -2  -5 -12  178.78    9.02
   2   5 -11  127.68    5.70
  -2  -5 -11   92.81    5.00
  -2   5  11   83.04    5.77
   2   5 -11  128.92    9.45
   2  -5  11  123.14    6.91
  -2  -5 -11   92.54    7.18
   2   5 -11  108.10    4.58
   2   5 -10  171.26    6.24
   2   5 -10  164.06    6.67
  -2  -5 -10  135.90    6.02
   2   5 -10  174.06   10.64
  -2  -5 -10  145.43    8.66
   2  -5  10  178.74    8.32
  -2   5  10  144.39    7.38
   2   5 -10  157.78    5.70
   2   5  -9  205.33    6.70
   2   5  -9  204.26    7.25
  -2  -5  -9  147.41    6.37
  -2  -5  -9  148.80    9.17
  -2   5   9  121.63    7.46
   2   5  -9  214.56   11.48
   2  -5   9  221.44    9.22
   2   5  -9  193.86    6.14
   2   5  -8   59.93    3.54
   2   5  -8   54.90    4.14
  -2   5   8   48.87    4.65
   2   5  -8   48.08    6.70
  -2  -5  -8   41.88    5.79
  -2  -5  -8   40.82    3.36
   2   5  -7   49.84    3.18
  -2   5   7   33.23    4.31
   2   5  -7   41.32    6.42
   2   5  -6  248.19    7.76
  -2  -5  -6  260.37   11.68
  -2   5   5  438.95   12.52
   2   5  -5  398.20   12.15
   2   5  -5  390.88   16.93
   2   5  -4  487.84   15.43
  -2   5   4  594.51   15.37
   2   5  -4  505.30   14.96
  -2  -5  -4  579.51   19.54
   2   5  -4  522.02   20.01
   2   5  -3  417.41   12.43
  -2   5   3  447.81   12.82
   2   5  -3  431.60   12.98
  -2  -5  -3  464.55   16.74
   2   5  -2  263.54    8.77
   2   5  -2  259.46    8.35
   2   5  -1   25.72    2.48
  -2   5   1   16.78    2.76
   2   5  -1   30.27    3.07
   2   5  -1   29.94    5.91
  -2   5   0 1785.38   47.50
   2   5   0 1707.89   47.20
   2   5   0 1827.25   47.54
   2   5   0 1866.49   52.62
   2   5   1    5.45    2.16
  -2   5  -1    8.13    2.57
   2   5   1    7.69    5.06
   2   5   1    6.10    2.63
  -2   5  -2  279.18    8.82
   2   5   2  273.79    8.65
   2   5   2  288.79   12.80
  -2  -5   2  265.25   11.83
   2   5   3  415.59   11.94
  -2   5  -3  384.37   12.10
   2   5   4  501.37   14.35
  -2   5  -4  503.15   14.74
  -2  -5   4  507.54   18.06
   2   5   5  498.07   13.85
  -2   5  -5  462.64   14.24
  -2   5  -6  205.30    7.43
   2  -5  -8   73.97    3.83
  -2  -5   8   75.78    7.20
   2  -5  -9  137.47    5.53
   2  -5  -9  139.17    5.17
   2  -5 -10  166.36    6.29
   2  -5 -10  162.62    5.91
   2  -5 -11  118.43    5.23
   2  -5 -11  112.75    4.84
   2  -5 -12  194.88    7.29
  -2  -5  12  214.59   12.14
  -2  -5  12  235.32   11.97
   2  -5 -12  177.31    6.93
   2  -5 -13  552.63   16.53
  -2  -5  13  572.30   22.67
   2  -5 -13  532.60   16.45
   2  -5 -14   40.85    4.07
   2  -5 -14   40.98    3.75
   2  -5 -15  309.26   10.46
   2  -5 -15  294.06   10.43
  -2   5 -16   18.03    3.62
   2  -5 -16   23.29    3.85
  -2   5 -17  161.55    6.58
   2  -5 -17  135.75    6.88
  -2   5 -18   74.97    4.97
   2  -5 -18   65.68    5.38
  -2   5 -19   67.13    4.79
   2  -5 -19   79.58    5.95
  -2   5 -20   59.20    4.47
   2  -5 -20   46.65    5.47
  -2   5 -21   47.94    4.35
   2  -5 -21   35.09    5.44
  -2   5 -22   19.14    3.96
   2  -5 -22   16.61    6.27
   2  -5 -22   23.86    5.60
   2  -5 -23   40.50    6.94
   2  -5 -23   44.56    6.22
   2  -5 -24    6.84    6.58
   2  -5 -24    9.44    5.63
   2  -5 -25   46.83    7.57
   2  -5 -25   44.76    6.78
   2  -5 -26   32.91    7.43
   2  -5 -26   28.19    6.43
   2  -5 -27  101.47    8.82
   2  -5 -27   92.46    7.91
   2  -5 -28  100.83    8.65
   2  -5 -28   79.04    7.86
   2  -5 -29   20.21    7.72
   2  -5 -29   19.76    6.67
   2  -5 -30   35.02    7.83
   2  -5 -30   26.34    6.61
   2  -5 -31   23.17    8.01
   2  -5 -31   12.44    6.25
   2  -5 -32   20.93    7.70
   2  -5 -32   17.58    6.05
  -2   5 -33   41.71    6.16
   2  -5 -33   43.64    6.43
   2  -5 -34   32.18    7.41
  -2   5 -34   19.42    5.54
   2  -5 -34   17.24    5.60
   2  -5 -35   21.60    6.78
   2  -5 -35    9.42    5.22
  -2   5 -35   15.31    4.90
   2  -5 -36    5.48    6.08
   2  -5 -36   -1.29    4.66
  -2  -6 -35   12.74    6.96
  -2  -6 -34   19.05    5.05
   2   6 -34   18.69    4.92
  -2  -6 -33    5.91    7.39
   2   6 -33   -0.32    4.99
  -2  -6 -33    5.17    4.78
  -2  -6 -32    4.03    7.76
  -2  -6 -32    9.08    5.06
   2   6 -32   -0.17    5.17
  -2  -6 -31   52.37    8.75
   2   6 -31   25.03    5.92
  -2  -6 -30   16.16    7.88
   2   6 -30   15.78    5.94
   2   6 -30   11.44    5.85
  -2  -6 -29   44.10    8.35
   2   6 -29   35.31    6.52
   2   6 -29   24.94    6.27
  -2  -6 -28   39.17    8.11
   2   6 -28   27.81    6.58
   2   6 -28   24.80    6.36
  -2  -6 -27   54.46    8.45
   2   6 -27   43.65    6.70
  -2  -6 -26   24.96    7.84
   2   6 -26   20.06    5.95
  -2  -6 -25    9.11    7.44
   2   6 -25   12.24    5.68
  -2  -6 -24   14.76    7.76
   2   6 -24   14.20    5.43
   2   6 -23  100.68    7.20
   2   6 -22   53.97    5.78
   2   6 -21   54.82    5.40
   2   6 -21   44.90    5.44
   2   6 -20   34.67    5.02
   2   6 -20   20.50    4.37
   2   6 -19   63.57    5.40
   2   6 -19   37.74    4.64
   2   6 -18    6.12    4.71
   2   6 -18    6.73    3.66
   2   6 -17   40.69    5.11
   2   6 -17   35.51    4.14
  -2  -6 -16  194.49    8.65
   2   6 -16  182.03    7.89
  -2  -6 -15   24.00    4.67
   2   6 -15   29.72    4.99
   2   6 -15   25.56    4.69
   2   6 -15   25.24    3.50
   2   6 -14  220.69    8.54
   2   6 -14  222.54    8.76
  -2  -6 -14  211.32    8.48
   2   6 -14  195.65   12.31
   2  -6  14  211.80   10.56
   2   6 -14  187.63    7.57
   2   6 -13   45.87    4.59
   2   6 -13   52.62    5.11
   2   6 -13   41.62    7.25
   2  -6  13   45.99    5.51
   2   6 -13   43.42    3.49
   2   6 -12  430.21   13.57
   2   6 -12  420.79   13.14
  -2  -6 -12  463.78   13.37
   2   6 -12  427.04   18.92
   2  -6  12  431.75   16.10
   2   6 -11    7.04    3.41
   2   6 -11    6.40    4.14
  -2  -6 -11    7.50    3.54
  -2   6  11   12.30    4.10
   2   6 -11    6.90    6.03
   2  -6  11    3.68    4.00
   2   6 -11    5.29    2.09
   2   6 -10   92.83    4.90
   2   6 -10   93.54    5.64
  -2  -6 -10   83.83    4.96
  -2   6  10   84.12    6.26
  -2  -6 -10   94.89    7.72
   2   6 -10   89.49    9.04
   2   6 -10   76.27    3.72
   2   6  -9  882.51   24.31
   2   6  -9  911.01   23.80
  -2  -6  -9  924.23   24.03
   2   6  -9  909.66   30.57
  -2   6   9  857.88   26.70
  -2  -6  -9  959.85   28.58
   2   6  -8   12.38    3.08
  -2  -6  -8    8.83    5.06
  -2   6   8   23.92    4.71
   2   6  -8    8.31    5.69
   2   6  -7  173.04    6.42
  -2   6   7  176.46    8.89
  -2  -6  -7  196.20   10.39
   2   6  -6  161.19    5.85
  -2  -6  -6  147.45    9.36
  -2   6   6  145.90    8.30
   2   6  -5  108.37    5.76
   2   6  -5  136.54    5.27
  -2   6   5  152.59    5.77
  -2  -6  -5   95.90    8.02
  -2   6   5  144.56    8.08
   2   6  -5  111.93    9.27
   2   6  -4  205.64    8.32
  -2   6   4  274.56    8.28
   2   6  -4  218.72    7.75
  -2   6   4  294.77   11.81
  -2  -6  -4  255.85   12.07
   2   6  -4  221.38   12.60
  -2   6   3  278.43    8.63
   2   6  -3  232.45    8.06
   2   6  -3  236.75    8.69
  -2  -6  -3  282.74   12.73
  -2   6   2   18.92    3.21
   2   6  -2    9.10    2.65
  -2  -6  -2   17.58    5.51
   2   6  -2    9.91    3.49
  -2   6   1  289.21    9.48
   2   6  -1  281.49    9.10
   2   6  -1  297.72    9.60
   2   6  -1  307.17   14.83
  -2   6   0    3.25    2.89
   2   6   0    1.03    2.40
   2   6   0    3.50    5.63
   2   6   0    1.26    3.07
   2   6   1  308.69    9.75
   2   6   1  298.43    9.46
  -2   6  -1  302.25    9.77
   2   6   1  304.08   14.50
   2   6   2   17.46    3.16
  -2   6  -2    9.55    3.04
   2   6   2   20.40    5.69
  -2   6  -3  236.57    8.27
   2   6   3  242.75    8.06
   2   6   3  250.29   12.66
  -2   6  -4  201.84    7.71
   2   6   4  225.63    7.42
   2   6   5   91.72    4.37
  -2   6  -5   99.44    5.03
  -2   6  -6  159.74    6.62
   2   6   6  157.27    5.81
  -2   6  -7  305.34   10.31
  -2   6  -8    4.14    3.66
  -2  -6   8    7.59    5.16
   2  -6  -9  843.66   24.03
  -2  -6   9  882.89   29.63
   2  -6 -10  120.39    5.55
  -2  -6  10  132.54    9.82
   2  -6 -11   13.98    3.55
   2  -6 -12  327.43   10.64
   2  -6 -12  301.82    9.98
   2  -6 -13   53.78    4.61
   2  -6 -13   45.70    3.61
   2  -6 -14  211.37    8.22
   2  -6 -14  190.02    7.49
   2  -6 -15   20.46    4.36
  -2   6 -15   28.47    4.37
   2  -6 -15   16.47    3.29
  -2   6 -16  159.36    7.43
   2  -6 -16  171.42    7.32
  -2   6 -17   44.13    4.75
   2  -6 -17   40.37    4.36
  -2   6 -18   12.09    4.25
   2  -6 -18   19.47    4.15
  -2   6 -19   55.01    5.06
   2  -6 -19   43.98    4.96
  -2   6 -20   24.11    4.44
   2  -6 -20   21.88    4.73
  -2   6 -21   72.65    5.47
   2  -6 -21   66.52    5.97
  -2   6 -22   50.18    5.14
   2  -6 -22   46.53    5.69
   2  -6 -23   98.19    8.47
  -2   6 -23   94.49    5.84
   2  -6 -23   89.73    7.01
   2  -6 -24   17.03    7.24
   2  -6 -24   16.79    5.57
   2  -6 -25   13.83    7.14
   2  -6 -25   15.53    5.86
   2  -6 -26   16.21    7.30
   2  -6 -26   10.80    5.69
   2  -6 -27   33.15    7.75
   2  -6 -27   23.19    6.23
   2  -6 -28   35.90    7.74
   2  -6 -28   25.16    6.40
   2  -6 -29   18.26    7.29
   2  -6 -29   12.62    6.08
   2  -6 -30   32.07    7.93
   2  -6 -30   16.29    6.09
   2  -6 -31   31.47    5.97
  -2   6 -31   33.61    5.74
   2  -6 -32    6.25    7.50
  -2   6 -32    3.39    4.88
   2  -6 -32   -1.20    5.23
   2  -6 -33    8.68    7.01
   2  -6 -33    3.68    4.88
  -2   6 -33    7.57    4.71
   2  -6 -34   20.13    5.21
  -2   6 -34   26.01    4.94
   2  -6 -35    3.86    6.27
  -2   6 -35    6.40    5.70
  -2  -7 -34   31.25    7.11
  -2  -7 -33    8.83    7.11
  -2  -7 -32    4.65    7.55
  -2  -7 -31   13.06    7.64
  -2  -7 -30   -3.95    7.67
  -2  -7 -29   10.79    7.81
   2   7 -29    8.10    5.86
   2   7 -29   -1.65    5.15
  -2  -7 -28   22.99    8.04
   2   7 -28   22.44    6.19
   2   7 -28   14.19    5.40
  -2  -7 -27   52.59    8.48
   2   7 -27   55.57    6.97
   2   7 -27   35.93    6.04
  -2  -7 -26  125.62    9.48
   2   7 -26  132.09    8.66
  -2  -7 -25   84.58    9.03
   2   7 -25   71.29    7.45
   2   7 -25   57.41    6.39
  -2  -7 -24   64.87    8.82
   2   7 -24   65.27    7.30
   2   7 -24   51.72    6.05
   2   7 -23    5.13    6.00
   2   7 -23    5.22    4.69
   2   7 -22  132.60    8.51
   2   7 -22  123.94    7.42
   2   7 -21   75.53    6.31
   2   7 -21   71.87    7.09
   2   7 -20   29.10    5.51
   2   7 -20   25.10    6.17
   2   7 -20   10.66    4.21
   2   7 -19   97.51    7.35
   2   7 -19   99.52    6.78
   2   7 -18    7.15    5.35
   2   7 -18    4.78    5.36
   2   7 -18    5.42    3.58
   2   7 -17   46.54    5.95
   2   7 -17   34.90    5.85
   2   7 -17   32.97    4.01
  -2  -7 -16   14.00    5.40
   2   7 -16    7.39    5.36
   2   7 -16   11.31    5.13
   2   7 -16   11.09    3.20
   2   7 -15   70.46    5.96
   2   7 -15   75.47    6.48
  -2  -7 -15   74.63    6.27
   2   7 -14   17.18    4.59
  -2  -7 -14   13.68    4.86
   2   7 -14   19.34    5.33
   2   7 -13  128.04    7.34
   2   7 -13  115.26    6.46
  -2  -7 -13  119.96    6.74
   2   7 -12  185.86    7.76
   2   7 -12  196.14    8.58
   2  -7  12  186.49   10.62
  -2  -7 -12  162.66    7.89
   2   7 -11  468.44   14.43
   2   7 -11  444.96   13.70
   2  -7  11  436.82   17.27
   2   7 -10  183.78    7.48
  -2  -7 -10  174.17    7.65
   2   7  -9  848.26   24.92
  -2   7   9  767.38   27.96
   2   7  -8   51.27    4.16
  -2   7   8   46.48    6.00
  -2   7   8   49.41    3.20
   2   7  -7  238.24    8.48
  -2   7   7  256.03   12.14
   2   7  -6  651.47   17.04
  -2   7   6  604.95   20.96
   2   7  -5   45.83    4.68
   2   7  -5   52.63    3.90
  -2   7   5   40.65    5.93
   2   7  -4  284.86   10.29
   2   7  -4  309.99    9.66
  -2   7   4  277.44    9.83
  -2   7   4  276.24   13.13
   2   7  -4  296.89   15.61
  -2   7   3  328.55   10.10
   2   7  -3  262.71    9.98
   2   7  -3  268.35    9.43
  -2   7   3  328.96   13.90
   2   7  -2  160.12    7.15
  -2   7   2  199.20    7.20
   2   7  -2  153.53    6.45
  -2   7   2  211.36   10.89
   2   7  -1   51.88    4.45
  -2   7   1   50.12    4.31
   2   7  -1   48.19    3.73
   2   7  -1   50.76    7.93
  -2   7   1   50.66    6.70
  -2   7   0   23.14    3.76
   2   7   0   14.57    2.96
  -2   7   0   25.71    6.08
   2   7   0    8.79    6.09
   2   7   0   14.88    3.77
  -2   7  -1   36.47    4.00
   2   7   1   40.93    3.65
   2   7   1   45.98    4.14
   2   7   1   39.06    7.17
  -2   7  -2  227.67    8.46
   2   7   2  246.38    8.48
   2   7   2  236.00   13.29
   2   7   3  318.14    9.93
   2   7   3  311.68   15.06
  -2   7  -4  312.18   10.38
   2   7   4  299.57    9.88
  -2   7  -5   54.78    4.54
   2   7   5   43.87    3.67
  -2   7  -6  622.30   18.00
   2   7   6  577.68   17.19
  -2   7  -7  282.85    9.53
   2   7   7  235.78    8.29
  -2   7  -8   53.92    4.97
   2  -7  -9  695.72   21.40
  -2   7  -9  794.44   22.13
   2  -7 -10  123.61    6.42
  -2   7 -10  187.45    7.83
   2  -7 -11  313.51   11.21
  -2   7 -11  348.34   12.13
  -2   7 -12  201.03    8.29
  -2   7 -12  193.46    8.74
   2  -7 -13  116.79    6.73
  -2   7 -13  171.27    7.50
  -2   7 -14   14.61    4.87
   2  -7 -14   23.35    4.86
  -2   7 -15   50.30    5.71
   2  -7 -15   72.94    5.89
  -2   7 -16   32.05    5.27
   2  -7 -16   14.32    5.05
   2  -7 -17   51.50    5.98
  -2   7 -17   41.84    5.37
  -2   7 -18    8.61    4.76
  -2   7 -19  105.42    6.61
  -2   7 -20   34.17    5.32
  -2   7 -21  119.52    7.05
  -2   7 -22  166.72    8.05
  -2   7 -23   24.53    5.08
   2  -7 -24   93.76    8.79
  -2   7 -24   89.83    6.15
   2  -7 -25   84.99    8.65
   2  -7 -26  146.98    9.81
   2  -7 -27   31.65    7.76
   2  -7 -28   21.42    7.63
   2  -7 -29    7.73    7.45
  -2   7 -29   11.39    4.87
   2  -7 -30    0.14    7.25
  -2   7 -30   12.01    7.58
   2  -7 -31   11.45    7.19
  -2   7 -31   12.47    7.25
   2  -7 -32   -0.52    7.09
  -2   7 -32    5.73    6.64
   2  -7 -33    5.23    6.69
  -2   7 -33   10.53    6.28
   2  -7 -34   39.75    6.64
  -2   7 -34   14.95    5.83
  -2  -8 -33   29.22    7.14
  -2  -8 -32    2.46    6.97
  -2  -8 -31   24.30    7.66
  -2  -8 -30   25.01    7.87
  -2  -8 -29   20.91    7.91
  -2  -8 -28   20.23    8.08
   2   8 -28   23.49    6.08
  -2  -8 -27   24.45    8.11
   2   8 -27   19.92    6.11
  -2  -8 -26    8.15    8.20
   2   8 -26    8.10    6.12
  -2  -8 -25   67.47    9.16
   2   8 -25   55.69    7.13
   2   8 -24   67.54    7.44
   2   8 -23    3.88    6.06
   2   8 -22   56.52    6.94
   2   8 -22   68.85    6.84
   2   8 -21   76.90    7.09
   2   8 -21   73.08    7.37
   2   8 -20  115.76    8.23
   2   8 -20  119.48    7.95
   2   8 -19   29.51    6.35
   2   8 -19   34.63    6.27
  -2  -8 -18   82.80    7.82
   2   8 -18   76.84    7.15
   2   8 -18   77.09    7.11
  -2  -8 -17   40.75    7.05
   2   8 -17   49.93    6.31
   2   8 -17   49.64    6.65
   2   8 -16  255.90   11.04
   2   8 -16  253.50   11.43
   2   8 -15    9.63    6.31
  -2  -8 -15   12.06    6.09
   2   8 -15   10.32    5.21
  -2  -8 -14   12.64    5.58
   2   8 -14   32.18    6.52
   2   8 -14   24.17    5.19
  -2  -8 -13   13.56    5.24
   2   8 -13    9.21    5.97
   2   8 -13    6.59    4.54
  -2  -8 -12  325.46   12.22
   2   8 -12  322.09   11.67
   2   8 -12  337.78   12.62
  -2  -8 -11   40.47    5.35
   2   8 -11   30.37    6.12
   2   8 -11   28.50    4.62
  -2  -8 -10  112.99    6.80
   2   8 -10  110.68    6.20
  -2  -8  -9   39.50    4.92
   2   8  -9   39.97    4.55
  -2   8   8  159.86    6.37
   2   8  -8  197.43    7.54
   2   8  -7   47.22    4.59
   2   8  -7   38.91    5.59
   2   8  -6   22.01    4.99
   2   8  -6   32.54    4.17
  -2   8   5  304.22    9.54
   2   8  -5  279.17    9.74
  -2   8   4  130.55    6.18
   2   8  -4  150.51    7.42
  -2   8   4  124.20    6.56
   2   8  -4  158.56    6.49
  -2   8   3  251.13    9.06
   2   8  -3  261.97    9.82
  -2   8   3  246.55    9.18
   2   8  -3  245.78    8.88
   2   8  -2   27.63    3.88
   2   8  -2   27.53    4.80
  -2   8   2   32.10    4.39
   2   8  -1  216.93    8.67
   2   8  -1  208.30    7.95
  -2   8   1  225.35    8.50
  -2   8   0   70.52    5.09
   2   8   0   57.25    5.11
   2   8   0   56.05    4.37
  -2   8  -1  143.53    6.77
   2   8   1  142.57    6.86
   2   8   2   23.18    4.26
  -2   8  -2   32.94    4.53
  -2   8  -3  257.52    9.44
   2   8   3  250.76    9.15
  -2   8  -4  180.91    7.59
   2   8   4  169.64    7.09
  -2   8  -5  227.88    8.73
   2   8   5  212.97    7.97
  -2   8  -6   51.80    5.16
   2   8   6   55.87    4.14
  -2   8  -7   48.25    5.19
   2   8   7   62.46    4.23
  -2   8  -8  245.36    9.75
   2  -8  -9   42.05    4.79
  -2   8  -9   40.68    5.47
   2  -8 -10  107.49    6.27
  -2   8 -10  111.38    7.01
  -2   8 -11   28.89    5.66
   2  -8 -11   29.09    4.80
  -2   8 -11   25.54    5.61
   2  -8 -12  344.07   12.23
  -2   8 -12  334.23   12.61
  -2   8 -13    3.52    5.61
   2  -8 -13    4.82    4.87
  -2   8 -14   18.31    5.71
   2  -8 -14   24.15    5.45
  -2   8 -15    1.94    5.30
   2  -8 -15   10.20    5.62
  -2   8 -16  262.97   10.69
   2  -8 -16  259.78   11.13
   2  -8 -17   72.16    6.94
  -2   8 -17   52.09    6.22
  -2   8 -18   46.63    6.29
  -2   8 -19   54.61    6.39
  -2   8 -20   91.57    9.64
  -2   8 -20   99.39    7.34
  -2   8 -21   51.20    6.21
  -2   8 -21   35.05    8.69
  -2   8 -22   63.89    6.38
  -2   8 -22   45.99    8.86
  -2   8 -23   18.18    5.49
  -2   8 -23   10.32    8.09
  -2   8 -24   57.88    9.38
  -2   8 -24   62.06    5.89
   2  -8 -25   58.31    8.60
  -2   8 -25   52.71    8.92
   2  -8 -26    8.60    7.48
  -2   8 -26   17.46    8.09
   2  -8 -27   39.51    7.71
  -2   8 -27   26.64    8.01
   2  -8 -28   12.28    7.40
  -2   8 -28   20.59    7.73
   2  -8 -29   22.58    7.34
  -2   8 -29   23.88    7.61
   2  -8 -30   35.36    7.48
  -2   8 -30   16.32    7.27
   2  -8 -31    8.88    6.81
  -2   8 -31    7.89    6.71
   2  -8 -32    5.55    6.62
  -2   8 -32    5.93    6.16
   2  -8 -33   22.86    6.57
  -2   8 -33    9.81    5.70
  -2  -9 -32   15.22    6.61
  -2  -9 -31    8.70    6.73
  -2  -9 -30   52.90    7.93
  -2  -9 -29    8.42    7.48
  -2  -9 -28   18.56    8.01
  -2  -9 -27   19.41    8.16
   2   9 -27   15.26    5.74
  -2  -9 -26   35.76    8.59
   2   9 -26   32.56    6.33
  -2  -9 -25    1.74    8.40
   2   9 -25    2.72    5.89
   2   9 -24    3.64    5.99
   2   9 -23   -2.69    5.99
   2   9 -22   32.47    6.57
   2   9 -21   11.05    6.53
   2   9 -21   15.82    6.31
   2   9 -20   30.33    6.98
   2   9 -20   35.07    6.66
   2   9 -19    9.83    6.63
   2   9 -19   19.30    6.08
  -2  -9 -18   35.39    7.50
   2   9 -18   40.12    7.18
   2   9 -18   42.46    6.54
  -2  -9 -17   58.59    7.90
   2   9 -17   52.18    6.65
   2   9 -17   53.00    7.53
  -2  -9 -16   10.04    6.82
   2   9 -16    7.63    6.99
   2   9 -16   13.76    5.67
   2   9 -15  188.93    9.56
   2   9 -15  193.72   10.64
  -2  -9 -14  140.60    8.61
   2   9 -14  119.58    7.55
   2   9 -14  114.43    8.98
  -2  -9 -13   75.94    7.28
   2   9 -13   67.26    6.17
   2   9 -13   62.75    8.04
  -2  -9 -12   42.29    6.64
   2   9 -12   34.86    7.45
   2   9 -12   36.09    5.52
  -2  -9 -11   29.46    5.97
   2   9 -11   43.27    5.51
  -2  -9 -10  297.42   11.43
   2   9 -10  266.58   10.53
  -2  -9  -9   12.30    5.26
   2   9  -9   10.63    4.52
   2   9  -8  101.50    6.17
   2   9  -8   88.36    7.47
   2   9  -7   34.11    6.29
   2   9  -7   39.30    4.92
  -2   9   7   36.25    4.03
  -2   9   6  232.68    8.12
   2   9  -6  223.54    8.71
  -2   9   5   93.15    5.57
   2   9  -5   91.98    7.07
   2   9  -5   96.14    5.93
  -2   9   4   62.55    5.12
   2   9  -4   52.49    4.92
   2   9  -4   49.07    6.28
  -2   9   3  174.65    7.60
   2   9  -3  158.99    8.29
   2   9  -3  150.42    7.24
  -2   9   3  167.63    7.84
  -2   9   2  341.85   11.29
   2   9  -2  316.63   11.67
  -2   9   2  304.69   11.04
  -2   9   1  104.53    6.74
   2   9  -1  120.51    7.04
   2   9  -1  111.02    6.02
  -2   9   1  105.55    6.63
  -2   9   0  102.53    6.73
  -2   9   0  102.68    6.41
   2   9   0  117.91    6.89
  -2   9  -1   85.55    6.37
  -2   9  -1   93.17    6.22
   2   9   1   73.50    6.08
  -2   9  -2  249.41   10.93
  -2   9  -2  290.42   10.86
  -2   9  -3  155.21    8.15
  -2   9  -3  165.02    7.74
   2   9   3  152.44    7.30
  -2   9  -4   61.80    6.13
  -2   9  -4   49.68    5.38
   2   9   4   46.22    4.77
  -2   9  -5  116.35    7.47
   2   9   5  109.13    6.08
  -2   9  -5  107.37    6.76
  -2   9  -6  260.45   10.59
  -2   9  -6  240.60    9.76
  -2   9  -7   39.69    6.52
  -2   9  -7   33.05    5.62
   2   9   7   44.25    4.51
  -2   9  -8  119.46    8.01
  -2   9  -8  110.16    7.21
   2  -9  -9   15.75    4.98
  -2   9  -9   13.69    5.61
   2  -9 -10  309.76   11.19
  -2   9 -10  260.43   11.57
   2  -9 -11   30.36    5.70
  -2   9 -12   24.73    6.95
   2  -9 -12   44.71    6.24
  -2   9 -13   52.32    7.34
   2  -9 -13   52.40    6.32
   2  -9 -14  124.88    8.08
  -2   9 -14  111.66    8.18
   2  -9 -15  294.24   11.75
  -2   9 -15  220.09   11.12
   2  -9 -16    4.84    6.29
  -2   9 -16    7.00    6.36
   2  -9 -17   40.62    7.16
  -2   9 -17   45.81    6.96
   2  -9 -18   46.87    7.36
  -2   9 -18   59.03    7.29
  -2   9 -19   17.56    6.37
  -2   9 -19   15.91    8.23
  -2   9 -20   35.60    6.67
  -2   9 -20   34.71    8.34
  -2   9 -21   21.60    6.42
  -2   9 -21   18.74    8.55
  -2   9 -22   35.47    8.69
  -2   9 -22   46.81    6.55
  -2   9 -23   13.20    5.66
  -2   9 -23   -0.10    8.01
  -2   9 -24   10.68    5.38
  -2   9 -24    5.21    7.93
  -2   9 -25    5.72    5.02
   2  -9 -25    2.77    8.03
  -2   9 -25    3.76    7.81
   2  -9 -26   33.31    7.90
  -2   9 -26   35.29    8.17
   2  -9 -27   16.04    7.48
  -2   9 -27   15.10    7.67
   2  -9 -28   18.49    7.46
  -2   9 -28   22.17    7.53
   2  -9 -29    4.59    6.90
  -2   9 -29    4.77    6.77
   2  -9 -30   53.22    7.37
  -2   9 -30   40.00    7.12
   2  -9 -31    4.94    6.21
  -2   9 -31    8.72    6.04
   2  -9 -32   18.54    6.23
  -2 -10 -30   18.52    6.69
  -2 -10 -29    2.67    6.73
  -2 -10 -28   21.84    7.44
  -2 -10 -27   42.79    8.09
  -2 -10 -26    2.74    8.11
   2  10 -25   10.94    5.73
   2  10 -24   17.98    6.04
   2  10 -23   49.96    6.81
   2  10 -22   -1.70    5.98
   2  10 -21   51.98    7.60
   2  10 -21   52.88    7.03
   2  10 -20  124.41    9.17
   2  10 -20  123.54    8.48
   2  10 -19    4.13    7.02
   2  10 -19   11.90    6.20
  -2 -10 -18   64.17    8.64
   2  10 -18   81.67    7.44
   2  10 -18   72.82    8.34
   2  10 -17   -0.74    7.52
  -2 -10 -17   10.37    7.68
   2  10 -17    7.95    5.95
  -2 -10 -16  113.24    9.41
   2  10 -16  114.07    8.22
   2  10 -16  121.17    9.66
  -2 -10 -15    8.82    7.58
   2  10 -15    2.98    7.82
   2  10 -15    3.68    5.84
  -2 -10 -14   25.02    7.10
   2  10 -14   26.10    8.11
   2  10 -14   23.50    5.94
  -2 -10 -13  104.79    8.91
   2  10 -13  107.69    7.58
   2  10 -13  120.11    9.63
  -2 -10 -12  209.12   10.56
   2  10 -12  185.75    9.35
   2  10 -12  197.28   11.33
  -2 -10 -11   16.19    6.47
   2  10 -11   12.84    5.58
  -2 -10 -10   42.62    6.83
   2  10 -10   15.59    5.39
  -2 -10  -9   45.40    6.67
   2  10  -9   46.16    5.73
   2  10  -8  123.62    9.53
   2  10  -8  128.55    7.43
   2  10  -7   10.44    6.84
   2  10  -7   15.52    5.08
  -2  10   7   31.37    4.54
   2  10  -6   21.97    6.89
   2  10  -6   39.64    5.29
  -2  10   6   33.16    4.83
   2  10  -5   80.58    7.83
   2  10  -5   85.39    6.26
  -2  10   5   78.42    5.86
  -2  10   4   29.28    5.09
   2  10  -4   37.39    7.06
   2  10  -4   34.16    5.09
  -2  10   3   29.12    5.48
   2  10  -3   17.39    6.78
   2  10  -3   20.33    4.79
  -2  10   2  124.39    7.52
   2  10  -2  137.43    7.16
  -2  10   2  128.05    7.70
   2  10  -2  150.10    8.72
  -2  10   1   24.85    5.82
   2  10  -1   28.10    6.32
  -2  10   1   21.83    5.44
  -2  10   0   77.90    6.89
   2  10   0   79.68    7.08
  -2  10   0   86.10    6.78
  -2  10  -1   29.94    6.24
   2  10   1   29.77    5.88
  -2  10  -1   29.21    5.77
  -2  10  -2  152.13    8.51
   2  10   2  139.61    7.93
  -2  10  -2  145.29    8.07
  -2  10  -3    5.39    5.95
   2  10   3    8.87    5.04
  -2  10  -3    5.21    5.53
  -2  10  -4   21.68    6.41
   2  10   4   15.21    4.97
  -2  10  -4   19.65    5.72
  -2  10  -5   87.05    7.62
   2  10   5   62.51    5.73
  -2  10  -5   76.25    6.82
  -2  10  -6   38.89    7.31
   2  10   6   21.73    4.78
  -2  10  -6   24.66    6.07
  -2  10  -7   52.23    7.69
  -2  10  -7   44.73    6.70
  -2  10  -8  113.99    8.94
  -2  10  -8  103.74    8.04
   2 -10  -9   71.31    6.86
  -2  10  -9   95.20    8.68
  -2  10  -9   76.49    7.55
   2 -10 -10   31.05    6.10
   2 -10 -11   18.63    5.87
   2 -10 -12  126.69    8.46
   2 -10 -13   50.97    7.04
  -2  10 -13   70.81    8.49
  -2  10 -14   33.11    7.75
   2 -10 -14   11.60    6.36
   2 -10 -15   12.97    7.17
  -2  10 -15   18.74    7.64
   2 -10 -16  155.78    9.67
  -2  10 -16  134.54    9.71
  -2  10 -17    2.58    7.16
   2 -10 -17    2.57    6.94
  -2  10 -18   70.69    9.13
  -2  10 -18   56.24    7.72
  -2  10 -19    2.47    6.77
  -2  10 -19   14.59    8.03
  -2  10 -20  117.64   10.28
  -2  10 -20  114.12    8.58
  -2  10 -21   55.92    8.84
  -2  10 -21   49.57    7.16
  -2  10 -22   17.79    6.27
  -2  10 -22    3.11    7.94
  -2  10 -23   57.81    6.72
  -2  10 -23   40.78    8.49
  -2  10 -24   27.45    5.81
  -2  10 -24    9.44    7.80
   2 -10 -25    3.32    7.60
  -2  10 -25    7.07    5.27
  -2  10 -25    8.57    7.83
   2 -10 -26    0.52    7.21
  -2  10 -26    5.74    7.30
   2 -10 -27   52.88    7.66
  -2  10 -27   43.12    7.88
   2 -10 -28   15.29    6.85
  -2  10 -28    7.39    6.71
   2 -10 -29    4.95    6.22
  -2  10 -29    3.24    6.14
   2 -10 -30   17.50    6.05
  -2  10 -30   10.70    5.88
  -2 -11 -28    9.68    6.56
  -2 -11 -27   16.58    6.88
  -2 -11 -26   20.59    7.67
  -2 -11 -25   15.62    8.15
   2  11 -24   11.22    5.44
   2  11 -23   35.27    6.20
   2  11 -22   57.53    6.76
   2  11 -21   30.53    6.38
   2  11 -20   -6.79    7.42
   2  11 -20   -4.65    6.21
   2  11 -19   32.97    8.05
   2  11 -19   29.18    6.74
   2  11 -18   31.93    8.31
  -2 -11 -18   42.31    8.32
   2  11 -18   33.89    6.95
  -2 -11 -17   15.38    8.11
   2  11 -17   20.22    8.19
   2  11 -17   23.78    6.56
   2  11 -16   17.96    8.46
   2  11 -16   26.01    6.76
  -2 -11 -15   15.83    8.14
   2  11 -15    2.91    8.36
   2  11 -15    6.61    6.27
  -2 -11 -14   42.75    7.91
   2  11 -14   20.98    8.69
   2  11 -14   28.86    6.70
  -2 -11 -13   58.46    8.05
   2  11 -13   48.86    9.34
   2  11 -13   37.34    6.70
  -2 -11 -12   30.61    7.54
   2  11 -12   18.86    6.31
  -2 -11 -11  146.05    9.38
   2  11 -11  125.57    8.19
  -2 -11 -10   79.89    7.99
   2  11 -10   83.09    7.32
  -2 -11  -9   57.12    7.45
   2  11  -9   65.76    9.40
   2  11  -9   74.51    6.82
   2  11  -8    7.07    8.10
   2  11  -8    9.70    5.60
   2  11  -7    7.01    7.87
   2  11  -7   22.25    5.95
   2  11  -6  260.01   10.56
  -2  11   6  265.41   10.04
  -2  11   5   27.23    5.63
   2  11  -5   30.15    7.66
   2  11  -5   32.85    5.48
  -2  11   4   13.06    5.73
   2  11  -4   13.16    7.52
   2  11  -4   12.25    5.31
   2  11  -3   10.52    7.21
  -2  11   3   20.04    6.24
   2  11  -3   11.21    5.40
  -2  11   2   12.11    6.27
   2  11  -2    2.29    6.95
  -2  11   1   63.31    7.10
   2  11  -1   71.77    7.76
  -2  11   1   71.07    7.40
  -2  11   0   11.76    6.60
   2  11   0    9.69    6.59
  -2  11   0    9.51    6.04
  -2  11  -1   93.59    7.70
  -2  11  -1  105.21    8.17
  -2  11  -2   14.63    7.04
   2  11   2   18.38    6.14
  -2  11  -2    8.80    6.33
   2  11   3   26.27    5.93
  -2  11  -3   24.57    7.35
  -2  11  -3   25.39    6.66
  -2  11  -4   19.09    7.40
   2  11   4   31.26    5.92
  -2  11  -4   23.62    6.74
  -2  11  -5   28.39    7.74
   2  11   5   29.96    5.49
  -2  11  -5   34.45    7.08
  -2  11  -6  203.81   10.37
  -2  11  -6  202.64   11.37
  -2  11  -7    7.98    8.12
  -2  11  -7    5.38    6.64
   2 -11  -8   10.56    5.94
  -2  11  -8   14.30    8.29
  -2  11  -8    5.00    6.69
   2 -11  -9   65.50    6.97
  -2  11  -9   88.39    9.42
   2 -11 -10   63.07    7.19
  -2  11 -10   78.50    9.49
   2 -11 -11  174.00    9.59
   2 -11 -12   22.54    6.96
   2 -11 -13   74.58    7.75
  -2  11 -14   39.52    8.61
   2 -11 -14   35.38    7.10
  -2  11 -15   25.73    8.30
   2 -11 -15   34.84    7.49
  -2  11 -16   13.67    7.77
   2 -11 -16   30.16    7.29
  -2  11 -17   19.30    7.84
   2 -11 -17   21.97    7.38
  -2  11 -17   24.27    8.13
   2 -11 -18   29.33    7.58
  -2  11 -18   24.71    7.71
  -2  11 -18   45.50    8.51
  -2  11 -19   25.81    7.51
  -2  11 -19   50.24    8.39
  -2  11 -20   11.93    6.86
  -2  11 -20   11.92    7.95
  -2  11 -21   52.31    7.17
  -2  11 -21   37.70    8.20
  -2  11 -22   80.93    7.43
  -2  11 -22   60.37    8.61
  -2  11 -23   37.15    6.39
  -2  11 -23   20.31    7.79
  -2  11 -24   12.75    5.57
  -2  11 -24    6.63    7.33
   2 -11 -25    8.63    7.32
  -2  11 -25   17.92    5.34
  -2  11 -25   10.22    7.00
   2 -11 -26   27.22    7.05
  -2  11 -26   16.01    6.91
   2 -11 -27   20.23    6.46
  -2  11 -27   19.50    6.53
   2 -11 -28   10.25    6.03
  -2  11 -28    3.47    5.78
  -2 -12 -26   12.22    6.42
  -2 -12 -25   15.28    7.09
   2  12 -22   24.22    5.77
   2  12 -21    6.07    5.62
   2  12 -20   -1.83    5.79
   2  12 -19   54.76    7.02
   2  12 -18   34.10    8.55
  -2 -12 -18   45.83    8.05
   2  12 -18   36.85    6.87
  -2 -12 -17   13.32    8.01
   2  12 -17    5.49    8.24
   2  12 -17   15.05    6.50
   2  12 -16   -0.58    8.79
  -2 -12 -16   15.18    7.88
   2  12 -16   14.80    6.52
   2  12 -15   19.44    8.93
  -2 -12 -15   16.40    7.63
   2  12 -15   19.51    6.68
  -2 -12 -14   20.09    7.76
   2  12 -14   27.14    9.22
   2  12 -14   23.40    6.68
  -2 -12 -13    5.13    7.39
   2  12 -13    9.50    6.24
  -2 -12 -12   35.66    7.93
   2  12 -12   35.82    6.86
  -2 -12 -11    8.06    7.14
   2  12 -11    4.61    6.19
   2  12 -10    2.97    9.10
  -2 -12 -10    8.26    7.07
   2  12 -10   15.12    6.24
  -2 -12  -9  216.59   10.97
   2  12  -9  191.02    9.87
   2  12  -9  188.09   12.36
  -2 -12  -8   33.54    7.24
   2  12  -8   11.13    8.59
   2  12  -8   25.21    6.30
   2  12  -7   -2.09    8.40
   2  12  -7   16.31    5.93
   2  12  -6   70.56    9.31
   2  12  -6   90.22    7.29
  -2  12   5   90.34    7.22
   2  12  -5   83.23    9.53
  -2  12   4   34.93    6.57
   2  12  -4   34.29    8.31
  -2  12   3   78.88    7.65
   2  12  -3   91.52    9.34
  -2  12   2   14.39    6.71
   2  12  -2    6.19    7.58
  -2  12   1    0.94    6.87
   2  12  -1    7.42    7.14
  -2  12   0    0.83    7.28
   2  12   0    4.07    7.05
  -2  12  -1   10.93    7.68
   2  12   1   10.03    6.93
  -2  12  -1   19.46    6.78
  -2  12  -2   10.23    7.74
   2  12   2   14.76    6.80
  -2  12  -2   13.19    6.53
   2  12   3   78.16    7.64
  -2  12  -3   81.35    8.95
  -2  12  -3   79.78    7.79
   2  12   4   30.02    6.36
  -2  12  -4   50.67    8.65
  -2  12  -4   50.29    7.57
  -2  12  -5   65.28    9.04
  -2  12  -5   86.73    8.16
  -2  12  -6  121.42    9.01
  -2  12  -6  105.82   10.11
  -2  12  -7    8.69    8.83
  -2  12  -7    3.25    7.37
   2 -12  -8   37.65    6.82
  -2  12  -8   17.89    8.93
   2 -12  -9  188.47   10.13
  -2  12  -9  200.84   12.16
  -2  12 -10   11.70    9.06
   2 -12 -10    6.54    6.56
  -2  12 -11   10.11    8.77
   2 -12 -11    9.46    6.60
   2 -12 -12   49.49    7.57
   2 -12 -13   13.53    6.91
   2 -12 -14   26.88    7.60
  -2  12 -15   -2.38    8.32
   2 -12 -15   21.76    7.23
  -2  12 -16   -5.35    7.99
   2 -12 -16    7.97    7.11
  -2  12 -16   -4.43    7.82
  -2  12 -17    2.44    7.56
   2 -12 -17    6.99    6.95
  -2  12 -17   -1.97    7.99
  -2  12 -18   28.14    8.16
  -2  12 -18   52.47    7.95
  -2  12 -19   65.44    8.89
  -2  12 -19  104.71    8.65
  -2  12 -20   17.72    6.87
  -2  12 -20   -5.41    7.85
  -2  12 -21   19.72    6.74
  -2  12 -21   -5.63    7.89
  -2  12 -22   40.41    6.67
  -2  12 -22   12.99    7.46
  -2  12 -23    6.77    5.69
  -2  12 -23   -3.23    7.10
  -2  12 -24   30.88    5.74
  -2  12 -24   24.10    7.09
   2 -12 -25   14.90    6.46
  -2  12 -25   14.50    4.97
  -2  12 -25   11.63    6.37
   2 -12 -26    0.63    5.75
  -2  12 -26   12.82    5.91
   2  13 -20   -0.07    5.24
   2  13 -19   27.71    5.82
   2  13 -18   14.61    5.80
  -2 -13 -17   -1.09    7.17
   2  13 -17   10.56    5.84
  -2 -13 -16   79.48    8.68
   2  13 -16   79.04    9.90
   2  13 -16   73.08    7.36
  -2 -13 -15   72.17    8.59
   2  13 -15   46.92    9.51
   2  13 -15   60.34    7.25
  -2 -13 -14   44.20    8.39
   2  13 -14   53.08    6.86
  -2 -13 -13   67.83    8.43
   2  13 -13   84.44    7.45
  -2 -13 -12   37.17    7.59
   2  13 -12   19.04    6.30
   2  13 -11   -2.22    9.40
  -2 -13 -11   13.76    7.34
   2  13 -11   12.35    6.36
   2  13 -10   15.75    9.29
  -2 -13 -10   24.40    7.34
   2  13 -10   25.64    6.48
  -2 -13  -9   82.43    8.23
   2  13  -9   54.32    9.81
   2  13  -9   69.61    7.48
   2  13  -8   -4.04    9.04
  -2 -13  -8    6.85    7.04
  -2 -13  -7   27.80    7.42
   2  13  -7   12.27    8.70
   2  13  -6   45.48    9.12
   2  13  -5   18.93    8.89
   2  13  -4   59.93    9.27
  -2  13   4   40.31    6.71
   2  13  -3   57.93    9.40
  -2  13   3   71.80    7.63
   2  13  -2   77.16    9.50
  -2  13   2   98.70    8.41
  -2  13   1   29.85    7.88
   2  13  -1   60.65    8.90
  -2  13   0  100.40    9.26
   2  13   0   83.74    9.17
  -2  13  -1   41.63    8.45
   2  13   1   15.93    7.47
  -2  13  -2   79.79    9.35
  -2  13  -3   72.42    7.97
  -2  13  -3   64.78    9.45
  -2  13  -4   32.61    8.99
  -2  13  -4   43.67    7.51
  -2  13  -5   13.32    8.59
  -2  13  -5   30.44    7.40
  -2  13  -6   34.21    9.22
  -2  13  -6   44.44    7.75
   2 -13  -7   18.52    6.48
  -2  13  -7   20.82    9.25
  -2  13  -8   -3.33    9.67
   2 -13  -8    2.04    6.57
  -2  13  -9   49.55    9.82
   2 -13  -9   69.69    7.63
  -2  13 -10   12.95    9.51
   2 -13 -10   36.07    7.21
  -2  13 -11   -5.60    9.32
   2 -13 -11    6.61    6.91
   2 -13 -12   20.45    6.90
   2 -13 -13   83.05    8.27
   2 -13 -14   40.43    7.40
  -2  13 -14   30.14    8.10
   2 -13 -15   72.13    8.01
  -2  13 -15   77.83    9.15
  -2  13 -15   65.08    8.71
   2 -13 -16   66.56    7.97
  -2  13 -16   68.41    8.93
  -2  13 -16   52.54    8.54
  -2  13 -17   10.16    7.63
   2 -13 -17    2.77    6.65
  -2  13 -17   -2.70    7.75
  -2  13 -18   23.34    7.54
  -2  13 -18   15.18    7.84
  -2  13 -19   57.87    7.75
  -2  13 -19   43.05    8.05
  -2  13 -20    7.94    6.52
  -2  13 -20   -7.92    7.08
  -2  13 -21   16.75    6.44
  -2  13 -21    0.09    6.67
  -2  13 -22   17.60    5.94
  -2  13 -22   10.38    6.47
  -2  13 -23   10.29    5.30
  -2  13 -23    4.22    6.04
   2  14 -17    6.66    5.25
  -2 -14 -16   22.60    7.02
   2  14 -16   24.38    5.71
  -2 -14 -15   25.94    7.30
   2  14 -15   33.39    6.20
  -2 -14 -14   23.99    7.35
   2  14 -14   22.85    6.04
  -2 -14 -13  133.79   10.01
  -2 -14 -12   72.67    8.13
   2  14 -12   38.80    9.92
   2  14 -11   -0.87    9.27
  -2 -14 -11   17.17    6.96
   2  14 -10   10.12    9.32
  -2 -14 -10   26.01    7.32
   2  14  -9   -0.54    9.25
  -2 -14  -9   14.37    7.05
  -2 -14  -8    2.18    6.63
   2  14  -7   -2.46    8.91
  -2 -14  -7    9.21    6.85
  -2 -14  -6   15.88    6.92
   2  14  -6   18.00    8.86
  -2 -14  -5   35.29    7.30
   2  14  -5   48.91    9.33
   2  14  -4    6.67    8.49
   2  14  -3   17.60    8.69
  -2  14   3   17.04    6.69
  -2  14   2   58.72    7.85
  -2  14   1    9.47    7.34
  -2  14   0  148.81   10.13
  -2  14  -1   14.23    8.05
  -2  14  -2   58.65    9.08
  -2  14  -3   15.19    8.32
  -2  14  -4   15.92    8.26
   2 -14  -5   29.89    6.73
  -2  14  -5   30.40    8.60
  -2  14  -5   27.72    7.50
   2 -14  -6   16.13    6.48
  -2  14  -6   17.81    8.45
  -2  14  -7   21.23    8.54
   2 -14  -7   10.81    6.44
   2 -14  -8   -0.72    6.25
  -2  14  -8   14.44    8.41
   2 -14  -9    9.92    6.38
  -2  14  -9   23.15    8.74
   2 -14 -10   48.14    7.51
  -2  14 -10   54.27    9.28
   2 -14 -11   13.41    6.54
  -2  14 -11   23.63    8.72
   2 -14 -12   87.48    8.13
  -2  14 -12   60.89    9.49
   2 -14 -13  108.49    8.49
  -2  14 -13   69.50    8.61
   2 -14 -14   22.69    6.84
  -2  14 -14   13.91    7.41
   2 -14 -15   20.26    6.64
  -2  14 -15   23.86    7.47
   2 -14 -16   34.42    6.84
  -2  14 -16   36.64    7.96
  -2  14 -16   33.25    7.54
  -2  14 -17   17.56    7.27
  -2  14 -17   20.41    7.06
  -2  14 -18   29.72    7.30
  -2  14 -18   25.69    6.94
  -2  14 -19    9.41    6.38
  -2  14 -19   10.75    6.32
  -2  14 -20    9.73    5.98
  -2  14 -20    8.56    6.12
  -2 -15 -15   31.24    6.28
  -2 -15 -14   10.39    6.16
  -2 -15 -13   15.78    6.42
  -2 -15 -12   19.07    6.74
  -2 -15 -11   12.75    6.51
  -2 -15 -10   29.95    6.71
  -2 -15  -9   20.18    6.80
  -2 -15  -8   57.26    7.32
  -2 -15  -7   55.32    7.33
  -2 -15  -6   16.26    6.63
  -2 -15  -5    5.54    6.67
  -2 -15  -4   19.46    6.70
  -2  15   1    7.72    6.83
  -2  15   0    3.41    7.04
  -2  15  -1    8.43    7.37
  -2  15  -2   79.56    8.84
   2 -15  -3   12.19    6.37
  -2  15  -3    6.54    7.76
   2 -15  -4   27.88    6.59
  -2  15  -4   24.72    8.27
   2 -15  -5   12.18    6.18
  -2  15  -5   15.23    8.09
  -2  15  -6   10.72    8.01
   2 -15  -6   17.49    6.33
   2 -15  -7   45.82    6.84
  -2  15  -7   44.59    8.65
   2 -15  -8   29.81    6.37
  -2  15  -8   34.18    8.30
   2 -15  -9   31.61    6.56
  -2  15  -9   34.61    8.57
   2 -15 -10   36.21    6.50
  -2  15 -10   33.99    8.50
   2 -15 -11   11.41    6.10
  -2  15 -11    8.87    7.88
   2 -15 -12   18.46    6.33
  -2  15 -12   27.89    8.14
  -2  15 -12   31.29    6.94
   2 -15 -13   19.90    6.11
  -2  15 -13   18.25    7.93
  -2  15 -13   24.54    6.64
   2 -15 -14   12.16    5.71
  -2  15 -14   17.15    6.34
   2 -15 -15   23.87    5.72
  -2  15 -15   30.56    6.39
  -2  15 -16    4.54    6.64
  -2  15 -16    7.94    5.71
  -2  15 -17    7.40    6.19
  -2  15 -17   17.07    5.70
  -2 -16 -11   20.26    5.54
  -2 -16 -10    1.14    5.45
  -2 -16  -9   29.41    5.89
  -2 -16  -8   37.24    6.10
  -2 -16  -7   19.76    6.05
  -2 -16  -6   25.07    6.09
  -2 -16  -5    5.38    5.70
  -2 -16  -4   11.09    5.91
  -2 -16  -3    9.39    5.99
  -2 -16  -2    2.14    5.81
  -2 -16  -1   24.49    6.27
   2 -16  -1   28.29    6.02
  -2  16  -1   31.67    6.82
   2 -16  -2    1.48    5.58
  -2  16  -2   10.81    6.62
  -2  16  -3   15.75    6.94
   2 -16  -3    6.88    5.62
  -2  16  -4   22.89    7.16
   2 -16  -4   16.27    5.80
  -2  16  -5   -0.52    6.87
   2 -16  -5    1.38    5.44
   2 -16  -6   25.81    5.88
  -2  16  -6   19.97    7.22
   2 -16  -7   14.36    5.70
  -2  16  -7   11.62    6.93
  -2  16  -8   21.59    7.31
   2 -16  -8   23.23    5.54
   2 -16  -9   21.66    5.45
  -2  16  -9   15.50    7.25
   2 -16 -10    6.83    5.47
  -2  16 -10   -3.27    6.88
   2 -16 -11   18.33    5.32
  -2  16 -11   15.00    6.93
   3   0   0    3.54    2.57
  -3   0   0    5.66    2.90
   3   0   0    5.65    3.80
   3   0  -1  326.44   11.88
   3   0  -1  339.37   10.42
   3   0  -2   98.00    6.84
   3   0  -2  100.03    5.62
   3   0   2  102.01    5.88
  -3   0  -2  117.08    4.65
   3   0   3  315.82   11.40
  -3   0  -3  329.79   10.01
  -3   0  -4  414.59   12.12
   3   0   4  413.90   13.56
   3   0   5   52.82    3.67
   3   0  -5   53.54    5.11
   3   0  -6   47.70    5.37
   3   0   6   45.46    2.96
   3   0  -6   47.39    6.12
   3   0   7   12.00    1.53
   3   0  -7   19.08    2.10
   3   0  -7   21.81    5.32
   3   0  -8  583.09   19.70
   3   0  -8  580.00   14.92
  -3   0  -9  431.34   12.51
   3   0  -9  440.83   17.27
  -3   0   9  432.85   13.81
   3   0  -9  451.31   13.01
   3   0 -10    3.33    2.25
  -3   0 -10    0.98    2.19
  -3   0 -10    2.45    1.90
  -3   0  10    4.20    2.49
   3   0 -10    3.52    4.60
   3   0 -10    5.78    2.28
   3   0 -11   14.05    2.66
  -3   0 -11   14.33    2.64
  -3   0 -11   14.54    2.42
  -3   0  11   14.87    2.51
   3   0 -11   18.86    5.57
   3   0 -11   15.25    5.08
   3   0 -11   14.91    2.71
   3   0 -12  339.85   10.88
  -3   0 -12  376.82   10.95
  -3   0  12  360.00   10.96
   3   0 -12  318.17   15.13
  -3   0 -12  373.43   11.52
   3   0 -12  332.84   15.49
   3   0 -12  369.16   11.57
   3   0 -13  166.25    6.33
  -3   0 -13  163.55    6.26
   3   0 -13  160.27   10.47
   3   0 -13  151.57    9.90
  -3   0 -13  159.77    6.73
   3   0 -13  173.02    6.85
   3   0 -14  112.32    5.37
  -3   0 -14  117.46    5.37
  -3   0 -14  109.42    5.71
   3   0 -14  116.59    9.32
   3   0 -14  103.98    8.34
   3   0 -14  122.55    5.72
   3   0 -15  262.82    8.75
  -3   0 -15  230.02    8.49
  -3   0 -15  217.63    9.17
   3   0 -15  256.10   13.76
   3   0 -15  252.89    9.11
  -3   0 -16  405.77   12.99
   3   0 -16  385.46   13.48
   3   0 -17   19.64    4.29
  -3   0 -17   11.88    4.30
   3   0 -17   12.95    3.81
  -3   0 -18    1.02    4.35
   3   0 -18    9.09    4.49
   3   0 -18    2.60    3.91
  -3   0 -19  247.88    9.84
   3   0 -19  240.91   10.26
   3   0 -20  733.67   21.22
  -3   0 -20  658.03   20.97
   3   0 -20  709.65   21.99
   3   0 -21  163.26    8.30
  -3   0 -21  145.45    8.09
   3   0 -21  172.10    8.79
   3   0 -22    0.06    5.84
  -3   0 -22   -0.92    5.87
   3   0 -22    4.27    5.57
   3   0 -23  138.23    8.71
  -3   0 -23  153.95    8.87
   3   0 -23  150.04    8.95
   3   0 -24    4.45    6.71
  -3   0 -24   13.57    6.89
   3   0 -24   17.10    6.50
   3   0 -25   53.16    7.57
  -3   0 -25   41.33    7.53
   3   0 -25   61.66    7.84
   3   0 -26   38.75    7.67
  -3   0 -26   38.00    7.56
   3   0 -26   46.42    7.82
   3   0 -27   27.30    7.51
  -3   0 -27   20.79    7.43
   3   0 -27   29.99    7.93
   3   0 -28   12.55    7.26
  -3   0 -28   10.60    7.42
   3   0 -28   15.92    7.50
   3   0 -29   16.17    7.55
  -3   0 -29   20.34    7.71
   3   0 -29   18.18    7.75
   3   0 -30   48.85    8.33
   3   0 -31    2.24    7.23
   3   0 -32   -0.11    7.36
   3   0 -33   -0.10    6.88
   3   0 -34   -5.15    6.84
   3   0 -35   17.03    6.92
   3   0 -36   13.39    6.20
   3   0 -37    0.35    5.71
   3   0 -38    9.20    5.17
   3   1 -37    5.85    5.73
   3   1 -36   -6.29    6.37
  -3  -1 -31    7.07    7.42
  -3  -1 -30   22.42    7.81
  -3  -1 -29    2.26    7.63
  -3  -1 -28    2.00    7.53
  -3  -1 -27   33.98    7.80
  -3  -1 -26  256.61   11.70
  -3  -1 -25   51.84    7.34
   3   1 -25   40.29    7.47
   3   1 -24   45.09    7.21
  -3  -1 -24   45.75    6.99
   3   1 -23  260.39   10.99
  -3  -1 -23  203.23   10.07
  -3  -1 -22  194.93    9.49
   3   1 -22  236.76   10.22
   3   1 -21   35.65    6.24
  -3  -1 -21   26.03    5.68
   3   1 -20   35.32    5.98
  -3  -1 -20   53.33    5.60
   3   1 -19   59.72    6.17
  -3  -1 -19   84.31    5.70
   3   1 -18  119.61    6.61
  -3  -1 -18   82.36    5.57
   3   1 -17  369.74   11.78
  -3  -1 -17  311.77   10.95
   3   1 -16  320.36   11.06
  -3  -1 -16  331.41   10.65
   3   1 -15  132.35    6.38
  -3  -1 -15  147.07    5.95
  -3  -1 -15  138.80    6.98
   3   1 -15  122.32   10.00
   3   1 -14   25.29    3.86
  -3  -1 -14   31.63    3.46
   3   1 -14   27.78    6.19
  -3  -1 -13   77.72    4.09
   3   1 -13   76.43    4.60
   3   1 -13   80.38    8.05
   3   1 -12   95.21    4.81
  -3  -1 -12  104.42    4.47
   3   1 -12   98.14    8.44
  -3   1  12  102.39    3.92
   3   1 -11  241.25    7.92
  -3  -1 -11  331.65    7.97
   3   1 -11  209.22   11.92
  -3   1  11  326.55    8.45
   3  -1  11  177.90    6.98
   3   1 -10  818.65   21.83
  -3  -1 -10  814.54   21.68
   3   1 -10  713.43   26.31
   3   1 -10  735.08   22.07
   3   1  -9  140.08    5.36
   3   1  -8  166.23    5.88
   3   1  -7  124.63    7.99
   3   1  -7  122.86    4.65
   3   1  -6  342.51   13.96
   3   1  -5  365.37   13.73
   3   1  -4   66.61    5.40
   3  -1   2   82.02    3.56
   3   1  -2   81.23    6.05
   3  -1   1  206.78    7.19
  -3  -1  -1  242.72    8.08
  -3  -1   0 1601.56   45.14
   3   1   0 1572.93   45.83
   3  -1   0 1711.07   44.83
  -3  -1   1  121.65    6.29
  -3  -1   1  113.64    7.01
  -3  -1   2  172.37    8.98
  -3  -1   2  187.77    8.13
  -3  -1   3  218.85    8.69
  -3  -1   3  209.96    9.58
  -3  -1   4   38.24    5.31
   3  -1  -4   23.05    4.26
  -3  -1   4   36.91    4.02
  -3  -1   5  545.33   17.43
  -3  -1   5  558.40   19.01
  -3  -1   6  383.89   12.92
  -3  -1   6  392.29   14.04
   3  -1  -7  142.94    8.51
  -3  -1   7  166.16    8.38
   3  -1  -7  144.72    8.41
  -3  -1   7  168.58    7.29
   3  -1  -7  138.86    5.17
  -3  -1   8  153.97    6.84
   3  -1  -8  146.92    8.92
   3  -1  -8  149.22    5.44
   3  -1  -9  202.30   10.46
   3  -1  -9  205.33    6.51
  -3   1 -10  822.87   23.68
   3  -1 -10  877.50   23.60
   3  -1 -10  910.34   29.21
  -3  -1  10  822.87   24.97
   3  -1 -10  923.26   24.24
  -3   1 -11  230.77    8.78
   3  -1 -11  325.69    8.89
   3  -1 -11  325.26   14.06
  -3  -1  11  227.11    9.51
   3  -1 -11  358.95    9.69
   3  -1 -12  133.21    5.19
  -3   1 -12  118.28    5.40
   3  -1 -12  137.68    9.49
   3  -1 -12  160.22    9.84
  -3  -1  12  127.84    5.57
   3  -1 -12  145.33    5.86
  -3   1 -13   93.89    4.72
   3  -1 -13   80.63    4.22
   3  -1 -13   79.69    7.94
   3  -1 -13   75.75    7.58
   3  -1 -13   80.95    4.76
  -3   1 -14   33.59    3.89
   3  -1 -14   38.45    3.61
   3  -1 -14   40.67    6.70
   3  -1 -14   33.94    6.13
   3  -1 -14   39.75    3.93
  -3   1 -15  166.48    6.72
   3  -1 -15  152.17    6.23
   3  -1 -15  161.51   10.96
   3  -1 -15  148.74    6.84
  -3   1 -16  366.36   12.04
   3  -1 -16  371.61   11.63
   3  -1 -16  356.37   16.34
   3  -1 -16  358.12   12.38
  -3   1 -17  313.74   10.46
   3  -1 -17  298.64    9.96
   3  -1 -17  255.79   13.70
   3  -1 -17  257.08   10.44
  -3   1 -18  121.93    6.63
   3  -1 -18  103.91    5.86
   3  -1 -19   79.03    5.70
   3  -1 -19   67.79    5.76
  -3   1 -20   65.12    6.37
   3  -1 -20   65.30    5.85
   3  -1 -20   64.25    6.04
  -3   1 -21   22.22    5.91
   3  -1 -21   16.73    5.73
   3  -1 -21   18.22    5.31
   3  -1 -22  208.50    9.84
   3  -1 -22  214.64   10.38
  -3   1 -23  231.65   10.76
   3  -1 -23  213.54   10.13
   3  -1 -23  250.43   11.13
  -3   1 -24   41.75    7.47
   3  -1 -24   57.07    7.05
   3  -1 -25   62.37    7.33
   3  -1 -25   74.55    7.99
   3  -1 -26  200.25   10.68
   3  -1 -26  218.84   11.54
   3  -1 -27   35.87    7.69
   3  -1 -27   38.21    7.65
   3  -1 -28    2.48    7.18
   3  -1 -28    7.28    7.24
   3  -1 -29    4.91    7.46
   3  -1 -29   11.98    7.41
   3  -1 -30   48.34    8.25
   3  -1 -30   54.77    8.36
   3  -1 -31    7.03    7.18
   3  -1 -31   11.28    7.43
   3  -1 -32   11.33    7.21
   3  -1 -33   -1.76    7.16
   3  -1 -34    5.82    6.62
   3  -1 -35   13.71    6.44
   3  -1 -36    1.64    6.02
   3  -1 -37    6.75    5.68
   3   2 -37   19.66    5.62
   3   2 -36   -2.60    5.86
   3   2 -35   18.45    6.43
   3   2 -34   38.16    7.17
  -3  -2 -33   13.66    7.26
   3   2 -33   11.69    7.04
  -3  -2 -32   64.24    8.26
   3   2 -32   66.34    8.37
  -3  -2 -31   10.28    7.60
   3   2 -31    6.82    7.40
  -3  -2 -30   30.66    7.86
   3   2 -30   19.83    7.71
  -3  -2 -29   78.57    8.75
   3   2 -29   70.65    8.76
  -3  -2 -28   14.13    7.44
   3   2 -28   13.73    7.17
  -3  -2 -27    4.48    7.04
   3   2 -27    6.37    6.73
  -3  -2 -26    1.85    7.09
   3   2 -26   13.87    6.93
  -3  -2 -25   38.07    7.17
   3   2 -25   34.37    6.91
  -3  -2 -24  157.23    8.91
   3   2 -24  128.27    9.06
  -3  -2 -23  139.53    8.19
   3   2 -23  133.63    8.63
  -3  -2 -22   40.06    5.88
   3   2 -22   33.58    6.08
  -3  -2 -21   78.33    6.14
   3   2 -21   79.27    6.71
  -3  -2 -20   75.99    5.71
   3   2 -20   64.04    5.98
  -3  -2 -19  211.82    8.34
   3   2 -19  191.47    8.96
  -3  -2 -18   56.93    4.93
   3   2 -18   44.60    4.92
  -3  -2 -17  241.18    8.42
  -3  -2 -17  224.07   10.62
   3   2 -17  216.52    9.10
   3   2 -16  632.26   19.90
  -3  -2 -16  674.89   19.44
  -3  -2 -16  710.84   22.88
   3   2 -16  705.47   20.53
   3   2 -15   65.21    4.89
  -3  -2 -15   73.04    4.45
  -3  -2 -15   79.07    6.40
   3  -2  14   71.95    4.18
   3   2 -14   92.92    5.04
   3   2 -13   77.33    4.60
   3   2 -12  442.14   13.55
   3   2 -11  272.08    8.97
   3   2 -10  232.38    7.81
   3   2  -9  213.97    7.22
   3   2  -8   77.76    3.67
   3   2  -7  126.15    4.73
  -3  -2  -6   33.43    3.08
  -3  -2  -5  473.76   14.95
  -3  -2  -4  144.16    6.77
  -3  -2  -3  479.97   15.87
  -3  -2  -2  257.96   10.44
  -3  -2  -1  581.40   19.24
  -3  -2   0    7.39    3.95
  -3  -2   1  484.34   16.92
  -3  -2   1  456.56   15.46
  -3  -2   2  522.83   18.18
  -3  -2   2  484.10   16.48
  -3  -2   2  519.28   17.24
  -3  -2   3  508.39   17.28
  -3  -2   3  537.17   19.04
  -3  -2   3  545.81   17.93
  -3  -2   4  115.46    8.03
  -3  -2   4  120.58    7.10
  -3  -2   4  107.03    6.36
  -3  -2   5  559.44   19.12
  -3  -2   5  612.09   21.38
  -3  -2   5  584.11   18.88
  -3  -2   6   39.77    5.06
  -3  -2   6   47.86    6.63
  -3  -2   6   45.60    4.63
   3   2   7  151.69    5.29
  -3  -2   7  155.19    9.90
  -3  -2   7  141.55    7.11
  -3  -2   7  139.21    8.16
   3  -2  -7  139.30    5.16
   3   2   8   85.77    4.09
  -3  -2   8   96.48    6.96
   3  -2  -8   87.32    3.95
   3   2   9  202.12    6.80
  -3  -2   9  201.36   10.21
  -3  -2   9  198.40    8.38
   3  -2  -9  193.40    6.80
   3   2  10  197.51    6.94
  -3  -2  10  231.30   12.21
  -3  -2  10  228.93    8.66
  -3  -2  10  209.06   10.60
   3  -2 -10  182.13    6.88
  -3  -2  11  304.12   14.43
   3  -2 -11  278.40   13.11
  -3  -2  11  255.92    9.97
   3  -2 -11  286.56    9.21
  -3   2 -12  348.34   11.24
   3  -2 -12  358.30   15.73
   3  -2 -12  367.49   16.10
   3  -2 -12  376.42   11.66
  -3   2 -13   34.99    3.69
   3  -2 -13   25.17    5.81
   3  -2 -13   25.37    3.44
   3  -2 -13   24.12    5.62
  -3   2 -14  174.72    6.95
   3  -2 -14  166.36    6.51
   3  -2 -14  150.75   10.32
   3  -2 -14  178.87   11.11
   3  -2 -14  176.39    7.11
   3  -2 -15   80.97    4.53
   3  -2 -15   73.61    7.72
   3  -2 -15   87.98    5.07
  -3   2 -16  729.18   21.07
   3  -2 -16  705.45   20.49
   3  -2 -16  666.79   26.06
   3  -2 -16  737.56   21.61
  -3   2 -17  216.07    8.50
   3  -2 -17  202.28    7.76
   3  -2 -17  190.23    8.45
  -3   2 -18   65.57    5.59
   3  -2 -18   49.95    4.77
  -3   2 -19  211.72    8.96
   3  -2 -19  199.35    8.11
   3  -2 -20   63.81    5.71
   3  -2 -20   59.16    5.92
   3  -2 -21   83.69    6.27
   3  -2 -21   88.18    6.97
   3  -2 -22   49.23    6.05
   3  -2 -22   53.46    6.46
   3  -2 -23  155.92    8.70
   3  -2 -23  177.89    9.51
   3  -2 -24  159.00    9.36
   3  -2 -24  191.81    9.98
   3  -2 -25   32.73    7.11
   3  -2 -25   43.05    7.34
   3  -2 -26   11.11    6.81
   3  -2 -26   12.23    6.79
   3  -2 -27   11.05    6.96
   3  -2 -27   11.42    7.02
   3  -2 -28   13.92    7.26
   3  -2 -28   14.63    7.41
   3  -2 -29   91.80    8.66
   3  -2 -29   86.64    9.20
   3  -2 -30   29.38    7.86
   3  -2 -30   24.36    7.88
   3  -2 -31    1.62    7.35
   3  -2 -31   -1.16    7.24
   3  -2 -32   51.53    7.93
   3  -2 -32   56.50    8.11
   3  -2 -33    8.56    7.05
   3  -2 -33    3.26    6.88
   3  -2 -34   38.22    7.37
   3  -2 -35   12.39    6.56
   3  -2 -36    8.51    5.92
   3  -2 -37   14.01    5.59
  -3  -3 -37    8.38    5.25
   3   3 -37    4.60    4.88
   3   3 -36    3.68    5.58
  -3  -3 -35    5.69    6.64
   3   3 -35   14.06    6.10
  -3  -3 -34   13.72    7.09
   3   3 -34   11.24    6.38
  -3  -3 -33   -3.76    7.43
   3   3 -33   -4.08    6.82
  -3  -3 -32    6.03    7.41
   3   3 -32    1.33    6.80
  -3  -3 -31   56.50    8.41
   3   3 -31   40.62    7.97
  -3  -3 -30   18.89    7.47
   3   3 -30    7.88    7.21
  -3  -3 -29   42.23    8.06
   3   3 -29   61.29    8.21
  -3  -3 -28   44.95    7.99
   3   3 -28   43.72    7.87
  -3  -3 -27   77.23    8.49
   3   3 -27   68.44    8.13
  -3  -3 -26   75.65    8.10
   3   3 -26   72.72    8.28
  -3  -3 -25   10.88    6.51
   3   3 -25   17.05    6.39
  -3  -3 -24    4.17    6.18
   3   3 -24   13.86    6.10
  -3  -3 -23    2.52    5.78
   3   3 -23    6.94    5.70
  -3  -3 -22  147.83    8.27
   3   3 -22  190.34    9.36
  -3  -3 -21   35.55    5.79
   3   3 -21   55.87    5.99
  -3  -3 -20  126.29    6.94
   3   3 -20  131.21    7.57
  -3  -3 -19  326.28   10.63
   3   3 -19  252.69   11.01
  -3  -3 -18   40.52    4.78
   3   3 -18   46.88    4.98
  -3  -3 -17   38.67    4.99
   3   3 -17   38.85    4.56
   3  -3  16    4.34    2.85
  -3  -3 -16    6.62    3.95
   3   3 -16    2.48    3.38
  -3  -3 -15  304.76   12.69
   3   3 -15  291.60   10.37
  -3  -3 -14  720.29   24.75
   3   3 -14  771.54   22.11
  -3  -3 -13  845.41   24.69
   3   3 -13  759.68   20.71
   3  -3  12  183.44    6.73
   3   3 -12  206.81    7.41
  -3  -3 -11  152.32    9.09
   3   3 -11   98.03    4.81
  -3  -3 -10   32.73    2.79
  -3  -3 -10   39.06    6.35
   3   3 -10   44.01    3.15
  -3  -3  -9   34.61    2.72
  -3  -3  -9   25.02    2.68
  -3  -3  -9   31.09    5.84
  -3  -3  -8  177.58    6.16
  -3  -3  -8  174.07   10.33
   3   3  -8  185.87    6.46
  -3  -3  -7  241.80    7.27
   3  -3   7  236.19    7.50
  -3  -3  -7  239.70   11.67
   3   3  -7  226.61    7.46
  -3  -3  -6 1090.86   34.11
  -3  -3  -5    3.89    5.09
  -3  -3  -4  532.55   19.46
  -3  -3  -1  307.84   13.11
  -3  -3   0  899.11   28.38
  -3  -3   1  576.63   19.65
  -3  -3   1  563.22   19.50
  -3  -3   2  227.92   10.48
  -3  -3   2  212.21    9.91
  -3  -3   3   80.01    5.98
  -3  -3   3   87.22    6.75
  -3  -3   3   74.14    5.60
  -3  -3   4  498.89   17.20
  -3  -3   4  461.13   17.08
  -3  -3   5    7.12    4.07
  -3  -3   5    4.05    4.06
  -3  -3   5    7.00    4.82
   3   3   6 1094.19   30.35
  -3  -3   6 1159.86   33.54
  -3  -3   6 1113.88   34.18
   3   3   7  320.52    9.09
  -3  -3   7  316.32   14.44
  -3  -3   7  313.71   11.83
  -3  -3   7  288.11   12.49
   3   3   8  160.62    5.84
   3  -3  -8  168.81    5.55
  -3  -3   8  170.33    9.35
  -3  -3   8  182.92    8.54
   3  -3  -8  155.40    5.75
   3  -3  -9   76.56    3.42
  -3  -3   9   76.55    6.92
  -3  -3   9   74.08    5.35
   3  -3  -9   75.84    3.72
   3   3  10   43.64    3.30
   3  -3 -10   46.21    3.02
  -3  -3  10   50.31    4.61
   3  -3 -10   50.83    3.31
   3   3  11  140.51    5.48
   3  -3 -11  136.41    5.62
   3   3  12  249.02    8.30
   3  -3 -12  231.53    7.84
  -3  -3  12  241.02   13.87
   3   3  13  761.99   19.69
  -3  -3  13  734.75   26.66
   3  -3 -13  757.82   20.21
   3   3  14  708.03   21.29
  -3  -3  14  763.12   28.24
   3  -3 -14  740.77   26.83
   3  -3 -14  811.42   22.13
   3   3  15  286.94    9.73
   3  -3 -15  280.54   14.47
   3  -3 -15  305.97   10.47
   3   3  16    4.06    3.21
   3  -3 -16    2.69    3.41
   3  -3 -17   48.09    4.62
   3   3  17   35.74    3.93
   3  -3 -17   48.97    4.82
   3  -3 -18   57.29    4.88
   3  -3 -18   54.30    5.11
   3  -3 -19  287.54   10.25
   3   3  19  291.62   10.06
   3  -3 -19  277.64   11.10
   3  -3 -20  106.20    6.35
   3   3  20   90.68    5.55
   3  -3 -20  102.67    6.91
   3  -3 -21   29.87    5.33
   3   3  21   40.93    4.60
   3  -3 -21   37.23    5.74
   3  -3 -22  178.19    8.63
   3  -3 -22  198.01    9.80
   3  -3 -23    9.81    5.74
   3  -3 -23   15.27    5.81
   3  -3 -24    1.38    5.98
   3  -3 -24    7.19    5.88
   3  -3 -25    4.91    6.28
   3  -3 -25    8.43    6.06
   3  -3 -26   43.36    7.35
   3  -3 -26   46.89    7.53
   3  -3 -27   83.55    8.19
   3  -3 -27   78.45    8.40
   3  -3 -28   48.46    7.74
   3  -3 -28   45.80    7.74
   3  -3 -29   47.64    7.67
   3  -3 -29   45.98    7.80
   3  -3 -30   26.92    7.58
   3  -3 -30   23.18    7.18
   3  -3 -31   45.75    7.96
   3  -3 -31   36.69    7.66
   3  -3 -32    4.36    7.20
   3  -3 -32    1.32    6.83
   3  -3 -33    1.66    7.13
   3  -3 -33    2.67    6.57
   3  -3 -34   15.49    6.87
   3  -3 -34   14.53    6.50
   3  -3 -35    8.84    6.02
   3  -3 -36   -4.32    5.72
   3  -3 -37    7.07    4.86
  -3   3 -37    5.22    5.08
  -3  -4 -36    9.74    5.92
  -3  -4 -36    8.12    5.22
   3   4 -36    9.67    4.87
  -3  -4 -35   13.00    6.56
   3   4 -35   12.12    5.60
  -3  -4 -34   -0.88    7.00
   3   4 -34   -6.67    6.09
  -3  -4 -33   11.10    7.49
   3   4 -33    4.92    6.11
  -3  -4 -32   23.41    7.76
   3   4 -32   22.30    6.67
  -3  -4 -31    2.89    7.31
   3   4 -31   -3.21    6.73
  -3  -4 -30    2.43    7.21
   3   4 -30   -3.07    6.88
  -3  -4 -29   57.18    8.29
   3   4 -29   35.85    7.59
  -3  -4 -28    9.34    7.50
   3   4 -28    6.03    6.82
  -3  -4 -27    4.54    7.08
   3   4 -27   13.68    6.98
  -3  -4 -26    3.91    6.78
   3   4 -26   -1.86    6.51
  -3  -4 -25  103.97    8.15
   3   4 -25   87.23    8.20
  -3  -4 -24   10.13    6.43
   3   4 -24   17.58    6.32
  -3  -4 -23    4.55    6.04
   3   4 -23    4.61    5.33
  -3  -4 -22   93.26    7.05
   3   4 -22   80.27    7.05
  -3  -4 -21   51.40    6.13
   3   4 -21   65.27    6.16
  -3  -4 -20   57.56    6.08
   3   4 -20   41.09    5.35
   3   4 -19   60.70    5.51
   3   4 -18  142.13    7.21
   3   4 -17   41.38    4.50
  -3  -4 -16    1.95    4.00
   3   4 -16    3.05    3.51
  -3  -4 -15   37.10    5.41
   3   4 -15   47.28    4.16
  -3  -4 -14  227.66   10.87
   3   4 -14  184.48    7.67
   3   4 -13  478.22   14.93
  -3  -4 -13  518.67   18.62
   3   4 -13  477.16   14.88
   3   4 -12  125.86    6.09
  -3  -4 -12  139.39    5.59
  -3  -4 -12  149.70    9.01
  -3   4  12  130.59    5.89
   3   4 -12  115.72    5.57
   3   4 -11   12.33    3.57
  -3  -4 -11   17.23    2.91
  -3  -4 -11   16.18    5.09
   3  -4  11   16.20    2.68
   3   4 -11   13.66    2.80
   3   4 -10  126.37    4.95
   3   4 -10  124.02    5.92
   3  -4  10  119.33    5.61
   3   4 -10  124.76    5.21
   3   4  -9  628.51   17.44
   3   4  -9  572.04   18.13
  -3  -4  -9  650.58   17.71
  -3  -4  -9  695.84   22.72
   3  -4   9  622.59   18.55
   3   4  -9  615.77   17.77
   3   4  -8   87.17    4.92
  -3  -4  -8   96.95    4.18
   3  -4   8  107.95    5.14
  -3  -4  -8   97.38    7.87
   3   4  -8  102.72    4.18
   3   4  -7  259.46    9.14
  -3  -4  -7  274.44    8.49
  -3  -4  -7  265.46   12.83
   3   4  -7  288.71    8.55
  -3  -4  -6  234.91   11.83
  -3  -4  -6  239.44    7.48
  -3  -4  -5  417.59   16.70
  -3   4   4  109.84    4.17
  -3  -4  -4   87.99    7.66
   3   4  -3  428.42   12.23
  -3   4   3  382.04   11.57
  -3   4   2   12.46    2.31
   3   4  -2    9.54    2.94
  -3   4   1  189.71    6.28
  -3   4   0  125.88    4.79
  -3  -4   0  137.30    8.40
  -3   4  -1  227.19    7.39
  -3  -4   1  252.32   11.42
  -3   4  -2   18.07    2.48
  -3  -4   2   21.28    4.90
  -3   4  -3  348.78   10.74
  -3  -4   3  406.22   14.69
  -3  -4   4  102.68    6.97
  -3  -4   5  446.50   15.97
  -3  -4   5  396.07   16.02
   3  -4  -6  283.82    8.57
  -3  -4   6  290.13   13.75
  -3  -4   6  303.59   12.35
  -3  -4   6  267.61   12.41
   3  -4  -7  291.62    8.89
  -3  -4   7  344.93   15.04
  -3  -4   7  314.09   12.38
  -3  -4   7  321.44   13.51
   3  -4  -7  283.40    8.96
   3  -4  -8   70.83    3.55
  -3  -4   8   98.56    8.54
  -3  -4   8   89.45    6.27
  -3  -4   8   86.60    7.28
   3  -4  -8   70.41    3.50
   3  -4  -9  678.79   18.83
   3  -4  -9  688.95   19.07
   3  -4 -10  113.84    4.77
   3  -4 -10  108.72    4.79
   3  -4 -11   31.61    3.03
   3   4  11   36.58    3.18
   3  -4 -11   27.76    3.08
  -3  -4  11   30.55    6.94
   3   4  12  170.70    6.13
   3  -4 -12  151.73    6.09
  -3  -4  12  144.10   10.02
  -3  -4  12  151.45   11.51
   3  -4 -12  163.40    6.50
   3   4  13  433.88   13.22
   3  -4 -13  466.94   13.98
   3   4  14  201.71    7.24
   3  -4 -14  201.96    7.89
   3   4  15   37.05    3.51
   3  -4 -15   36.13    4.17
   3   4  16    6.35    3.04
   3  -4 -16    2.23    3.56
   3   4  17   40.02    3.74
   3  -4 -17   50.94    4.98
   3   4  18  131.92    5.85
   3  -4 -18  138.06    7.06
   3  -4 -19   96.47    6.29
   3  -4 -19   77.68    5.99
   3  -4 -20   75.68    5.99
   3  -4 -20   69.90    5.95
  -3   4 -21   61.20    4.23
   3  -4 -21   63.07    6.01
   3  -4 -21   56.26    6.24
   3  -4 -22   52.09    6.13
   3  -4 -22   53.97    6.34
   3  -4 -23   13.06    5.92
   3  -4 -23   15.91    5.87
   3  -4 -24   14.74    6.23
   3  -4 -24   15.76    6.30
   3  -4 -25   74.35    7.21
   3  -4 -25   80.77    8.02
   3  -4 -26    1.35    6.40
   3  -4 -26    3.91    6.55
   3  -4 -27   11.18    6.86
   3  -4 -27    6.24    6.71
   3  -4 -28   22.33    7.44
   3  -4 -28   13.85    7.05
   3  -4 -29   24.17    7.50
   3  -4 -29   11.07    6.94
   3  -4 -30   -2.40    7.14
   3  -4 -30   -3.04    6.85
   3  -4 -31    0.86    7.02
   3  -4 -31    2.00    6.57
   3  -4 -32   13.03    7.27
   3  -4 -32    3.24    6.57
   3  -4 -33   19.49    7.11
   3  -4 -33    8.61    6.09
   3  -4 -34    1.26    6.53
   3  -4 -34    3.02    5.74
   3  -4 -35   25.81    6.30
   3  -4 -35   11.93    5.69
  -3   4 -36    7.44    4.82
   3  -4 -36    6.90    5.05
  -3  -5 -35   10.84    6.45
   3   5 -35   12.65    4.79
  -3  -5 -35   11.72    5.08
  -3  -5 -34    0.22    6.86
   3   5 -34    6.84    5.03
  -3  -5 -33   18.69    7.45
   3   5 -33   26.68    6.02
  -3  -5 -32   84.60    8.46
   3   5 -32   60.70    7.31
  -3  -5 -31   27.05    7.69
   3   5 -31   18.91    6.50
  -3  -5 -30    5.24    7.58
   3   5 -30   -6.11    6.44
  -3  -5 -29   15.36    7.49
   3   5 -29    5.52    6.55
  -3  -5 -28   23.26    7.55
   3   5 -28    9.03    6.54
  -3  -5 -27   70.66    8.01
   3   5 -27   46.23    7.38
  -3  -5 -26   42.39    7.40
   3   5 -26   14.94    6.57
  -3  -5 -25    9.27    6.83
   3   5 -25    4.04    6.14
  -3  -5 -24   55.85    7.40
   3   5 -24   41.72    6.73
  -3  -5 -23   87.73    7.50
   3   5 -23   68.10    7.07
  -3  -5 -22   11.31    6.28
   3   5 -22    7.85    5.15
  -3  -5 -21   23.80    6.20
   3   5 -21   17.41    5.11
   3   5 -20   23.71    4.99
   3   5 -19   24.06    4.82
   3   5 -18   54.75    5.17
   3   5 -17   24.97    4.28
   3   5 -16   29.95    4.09
   3   5 -15   61.74    5.31
   3   5 -15   61.47    4.63
   3   5 -14   86.90    5.67
   3   5 -14   82.15    5.06
  -3  -5 -14   87.18    5.15
  -3  -5 -14   86.73    7.55
   3   5 -14   87.94    5.08
   3   5 -13   34.71    4.62
   3   5 -13   36.50    3.67
  -3  -5 -13   35.96    3.95
   3  -5  13   29.19    3.67
  -3  -5 -13   32.57    5.93
   3   5 -13   36.33    3.54
   3   5 -12   33.69    4.51
   3   5 -12   33.51    3.42
  -3  -5 -12   39.80    3.82
   3  -5  12   29.53    3.70
  -3  -5 -12   37.33    6.01
   3   5 -12   30.80    3.27
   3   5 -11  348.68   11.10
   3   5 -11  354.01   11.98
  -3  -5 -11  420.52   11.60
   3  -5  11  334.94   12.38
  -3  -5 -11  427.44   16.21
  -3   5  11  351.23   12.76
   3   5 -11  331.95   11.15
   3   5 -10  257.87    8.20
   3   5 -10  248.15    9.17
  -3  -5 -10  244.84    8.47
   3  -5  10  244.38    9.74
  -3  -5 -10  238.12   12.38
  -3   5  10  279.64   10.36
   3   5 -10  238.04    8.19
   3   5  -9  219.00    7.04
   3   5  -9  203.72    7.97
  -3  -5  -9  217.32    7.36
  -3  -5  -9  236.61   11.86
   3  -5   9  196.52    8.65
   3   5  -9  193.65    6.93
   3   5  -8   60.20    3.40
   3   5  -8   54.75    4.66
  -3  -5  -8  111.18    4.23
  -3  -5  -8  110.24    8.26
   3   5  -8   56.64    3.30
   3   5  -7  491.17   13.82
  -3  -5  -7  477.93   14.12
  -3  -5  -7  469.33   18.77
   3   5  -7  479.01   13.92
   3   5  -6   47.95    2.88
  -3  -5  -6   58.63    6.90
   3   5  -5  563.89   15.74
  -3   5   5  563.67   16.14
  -3  -5  -5  530.83   20.73
   3   5  -4  307.07    8.82
   3   5  -4  316.01    9.83
   3   5  -3   21.37    2.25
   3   5  -3   22.79    3.64
  -3   5   3   28.04    2.97
  -3  -5  -3   17.91    5.61
   3   5  -2   47.55    3.84
   3   5  -2   46.57    2.66
  -3   5   1  148.96    5.70
   3   5  -1  148.24    5.21
  -3   5   0  192.66    6.81
   3   5   0  191.34    7.09
  -3   5  -1  229.00    7.74
  -3  -5   1  252.89   12.08
  -3   5  -2   60.85    3.79
  -3  -5   2   94.20    7.63
  -3   5  -3    3.06    2.74
  -3  -5   3    7.16    4.89
  -3   5  -4  248.25    8.52
  -3  -5   4  286.97   12.24
  -3   5  -5  698.07   20.00
  -3  -5   5  708.20   23.64
  -3   5  -6   37.25    3.69
  -3  -5   6   28.78    4.91
  -3  -5   6   27.75    5.68
   3  -5  -7  482.96   14.25
  -3  -5   7  471.08   17.91
  -3  -5   7  470.50   18.89
   3  -5  -7  509.13   14.18
   3  -5  -8   96.58    4.30
   3  -5  -8   95.08    4.02
   3  -5  -9  207.82    7.18
   3  -5  -9  206.53    6.99
   3  -5 -10  324.67   10.26
   3  -5 -10  325.74   10.23
   3  -5 -11  401.07   12.08
   3  -5 -11  372.85   11.92
   3  -5 -12   30.66    3.53
   3  -5 -12   27.61    3.18
   3  -5 -13   38.92    3.85
   3  -5 -13   37.12    3.57
   3  -5 -14   68.05    4.61
   3  -5 -14   72.15    4.71
   3  -5 -15   84.30    5.21
   3  -5 -16   27.42    4.26
   3  -5 -17   28.70    4.56
   3  -5 -18  101.04    6.47
  -3   5 -19   29.27    4.22
   3  -5 -19   34.83    5.03
  -3   5 -20   43.96    4.42
   3  -5 -20   27.81    5.26
  -3   5 -21   24.77    3.98
   3  -5 -21   23.50    5.95
   3  -5 -21   12.79    5.29
  -3   5 -22   33.81    4.09
   3  -5 -22   40.02    6.15
   3  -5 -22   32.11    5.90
   3  -5 -23  123.29    7.83
   3  -5 -23  123.64    8.52
   3  -5 -24   62.95    7.19
   3  -5 -24   61.66    7.31
   3  -5 -25   14.47    6.51
   3  -5 -25    9.59    6.27
   3  -5 -26   41.02    7.06
   3  -5 -26   37.88    7.08
   3  -5 -27   57.29    7.44
   3  -5 -27   48.13    7.42
   3  -5 -28   18.38    7.35
   3  -5 -28   12.27    6.58
   3  -5 -29    3.54    7.09
   3  -5 -29   -0.78    6.67
   3  -5 -30    3.48    7.06
   3  -5 -30   -2.24    6.23
   3  -5 -31   31.11    7.40
   3  -5 -31   20.95    6.71
   3  -5 -32   76.81    7.88
   3  -5 -32   46.47    6.79
   3  -5 -33   14.57    6.96
   3  -5 -33    7.71    5.66
   3  -5 -34    5.31    6.52
   3  -5 -34    3.57    5.30
   3  -5 -35   15.44    6.10
   3  -5 -35   11.63    5.04
  -3   5 -35   13.79    4.84
  -3  -6 -34    1.85    6.55
   3   6 -34    5.62    4.38
  -3  -6 -34    8.72    4.69
  -3  -6 -33    8.16    6.89
   3   6 -33   17.99    5.00
  -3  -6 -32   22.88    7.60
   3   6 -32   19.71    5.35
  -3  -6 -31   36.16    8.04
   3   6 -31   31.18    5.87
  -3  -6 -30   31.23    7.77
   3   6 -30   27.89    6.29
  -3  -6 -29   54.65    8.08
   3   6 -29   29.56    6.53
  -3  -6 -28   22.12    7.40
   3   6 -28    7.03    6.03
  -3  -6 -27   25.73    7.53
   3   6 -27   15.60    6.25
  -3  -6 -26   56.26    8.03
   3   6 -26   37.76    6.51
  -3  -6 -25   10.03    6.99
   3   6 -25   14.43    5.50
   3   6 -25    5.15    5.75
  -3  -6 -24   17.99    7.04
   3   6 -24   11.79    5.39
   3   6 -24    2.81    5.51
   3   6 -23   93.34    7.16
   3   6 -23   86.96    7.29
   3   6 -22   -0.68    5.14
   3   6 -22    1.78    4.83
   3   6 -21   20.96    5.28
   3   6 -21   14.08    4.72
   3   6 -20   39.97    5.65
   3   6 -20   27.25    4.91
   3   6 -19  212.32    8.92
   3   6 -19  165.99    8.39
   3   6 -18   31.55    5.20
   3   6 -18   29.85    4.61
   3   6 -17   64.10    5.51
   3   6 -17   63.68    6.04
   3   6 -17   57.95    4.99
   3   6 -16   21.00    5.10
   3   6 -16   23.33    4.41
   3   6 -16   22.60    3.95
  -3  -6 -15  133.08    6.88
   3   6 -15  135.07    6.56
   3   6 -15  133.85    7.45
   3   6 -15  124.29    6.21
   3   6 -14  560.13   16.73
   3   6 -14  572.56   17.48
  -3  -6 -14  584.88   17.15
  -3  -6 -14  535.83   20.15
   3   6 -13  418.48   12.82
   3   6 -13  409.63   13.70
  -3  -6 -13  440.78   13.32
  -3  -6 -13  409.12   16.58
   3   6 -12   18.50    3.43
  -3  -6 -12   34.03    4.03
   3   6 -12   20.13    4.90
  -3  -6 -12   34.50    6.16
   3   6 -12   16.84    2.77
   3   6 -11  115.20    5.42
   3   6 -11  120.18    6.67
  -3  -6 -11  132.03    6.02
   3  -6  11  129.38    7.26
  -3  -6 -11  117.73    9.04
   3   6 -11  112.72    4.97
   3   6 -10   11.00    2.96
   3   6 -10    8.43    4.48
  -3  -6 -10   18.28    3.45
   3  -6  10    6.33    3.68
  -3  -6 -10   12.56    5.37
  -3   6  10   19.17    4.24
   3   6 -10    9.49    2.28
   3   6  -9  336.37   10.46
   3   6  -9  315.41   11.44
  -3  -6  -9  359.81   10.92
  -3  -6  -9  364.95   15.67
  -3   6   9  378.17   13.57
   3   6  -9  303.52   10.11
   3   6  -8  427.15   12.53
  -3  -6  -8  451.41   13.01
  -3  -6  -8  469.15   18.35
  -3   6   8  456.90   16.06
   3   6  -7  334.67   10.18
   3   6  -7  318.28    9.85
   3   6  -6   10.14    2.48
  -3  -6  -6    9.40    5.72
  -3   6   5   14.75    3.23
   3   6  -5   14.21    2.62
  -3  -6  -5   13.58    5.66
   3   6  -5   15.62    3.88
   3   6  -4    8.24    2.47
  -3   6   4    6.48    2.99
  -3  -6  -4    6.29    5.32
   3   6  -4    6.89    3.72
   3   6  -3  335.47   10.32
   3   6  -3  359.30   11.32
  -3   6   3  327.61   10.78
  -3  -6  -3  371.70   15.88
  -3   6   2  340.76   11.42
   3   6  -2  368.21   10.95
  -3  -6  -2  319.59   15.63
   3   6  -1  378.16   11.25
  -3   6   1  353.58   11.64
   3   6   0   89.42    5.06
  -3   6   0   91.61    4.72
  -3   6  -1  315.22    9.92
   3   6   1  276.82    9.96
  -3   6  -2  349.69   10.38
  -3  -6   2  383.41   15.12
  -3   6  -3  333.51   10.61
  -3  -6   3  306.33   14.32
  -3   6  -4   10.65    3.25
  -3  -6   4   14.68    5.07
  -3   6  -5    4.00    3.21
  -3  -6   5    6.45    4.72
  -3   6  -6    9.32    3.59
  -3   6  -7  418.49   13.30
   3  -6  -8  434.86   13.15
  -3   6  -8  428.90   13.79
   3  -6  -9  369.11   10.79
  -3   6  -9  285.09   11.27
   3  -6 -10   21.11    3.35
   3  -6 -10   16.76    2.44
   3  -6 -11  110.02    5.33
   3  -6 -11   98.39    4.59
   3  -6 -12   24.90    3.75
   3  -6 -12   20.65    2.89
   3  -6 -13  462.12   14.15
   3  -6 -13  430.83   13.81
   3  -6 -14  572.83   17.22
   3  -6 -14  545.57   16.95
   3  -6 -15  140.77    6.76
   3  -6 -15  132.58    6.39
   3  -6 -16   11.91    3.78
   3  -6 -17   57.63    5.01
  -3   6 -18   39.13    4.83
   3  -6 -18   23.57    4.63
  -3   6 -19  189.84    7.70
   3  -6 -19  141.40    7.94
  -3   6 -20   54.53    5.04
   3  -6 -20   33.88    5.29
  -3   6 -21   20.98    4.51
   3  -6 -21   10.81    5.00
   3  -6 -22   15.40    6.35
  -3   6 -22   25.21    4.63
   3  -6 -22   11.30    5.28
  -3   6 -23  100.20    6.13
   3  -6 -23  109.87    7.76
   3  -6 -24   15.98    6.53
   3  -6 -24   16.93    5.74
   3  -6 -25   11.24    6.63
   3  -6 -25    5.40    5.76
   3  -6 -26   64.52    7.56
   3  -6 -26   44.13    6.78
   3  -6 -27   29.70    7.21
   3  -6 -27   24.34    6.60
   3  -6 -28   23.67    7.09
   3  -6 -28   14.32    6.24
   3  -6 -29   56.66    7.47
   3  -6 -29   35.61    6.67
   3  -6 -30   26.00    7.28
   3  -6 -30   11.38    6.06
   3  -6 -31   40.62    7.58
   3  -6 -31   24.83    5.94
   3  -6 -32   21.07    6.86
   3  -6 -32   16.53    5.16
   3  -6 -33   13.24    6.49
   3  -6 -33    7.67    5.04
  -3   6 -33    9.48    4.63
   3  -6 -34   11.15    6.15
  -3   6 -34    6.69    4.13
   3  -6 -34    3.86    4.47
  -3  -7 -33    8.17    6.47
  -3  -7 -32   15.91    7.24
  -3  -7 -31   57.94    8.13
  -3  -7 -30   12.96    7.50
  -3  -7 -29  107.15    8.82
   3   7 -29   84.41    6.85
  -3  -7 -28   21.07    7.57
   3   7 -28   14.96    5.17
  -3  -7 -27   16.72    7.51
   3   7 -27   12.72    5.11
  -3  -7 -26    2.54    7.21
   3   7 -26    4.86    4.94
  -3  -7 -25   15.13    7.48
   3   7 -25    9.41    5.06
  -3  -7 -24    7.49    7.34
   3   7 -24    2.81    5.29
   3   7 -24   -0.91    4.91
   3   7 -23    8.74    5.34
   3   7 -23    3.78    4.89
   3   7 -22    6.32    5.16
   3   7 -22    4.33    4.59
   3   7 -21   38.69    5.72
   3   7 -21   24.08    4.91
   3   7 -20   13.52    5.27
   3   7 -20   10.39    4.34
   3   7 -19   30.36    5.37
   3   7 -19   24.01    4.44
   3   7 -18   42.90    5.47
   3   7 -18   32.35    4.42
   3   7 -17  260.58   10.65
   3   7 -17  259.75    9.87
   3   7 -16  147.17    7.35
   3   7 -16  144.21    8.16
  -3  -7 -15   59.38    5.97
   3   7 -15   48.93    5.07
   3   7 -15   47.61    6.24
   3   7 -15   35.81    3.80
   3   7 -14   38.87    4.66
   3   7 -14   40.52    6.07
  -3  -7 -14   48.98    5.53
   3   7 -13    6.62    3.79
  -3  -7 -13    7.99    4.44
   3   7 -13    2.07    5.32
   3   7 -12   94.62    6.88
   3   7 -12   85.03    5.29
   3   7 -11  378.11   12.09
   3   7 -11  383.92   13.39
  -3  -7 -11  362.77   12.54
   3   7 -10   69.55    4.56
   3   7 -10   71.56    6.23
   3  -7  10   79.89    6.85
  -3  -7 -10   72.20    5.16
   3   7  -9   41.29    3.89
  -3  -7  -9   44.01    4.48
   3   7  -8  151.94    6.27
  -3   7   8  176.10    9.51
   3   7  -7    6.16    3.00
  -3   7   7    4.13    4.40
   3   7  -6   49.73    5.17
   3   7  -6   59.85    3.96
  -3   7   6   60.90    6.43
   3   7  -5   39.83    4.96
   3   7  -5   41.82    3.58
   3   7  -4  407.58   13.61
   3   7  -4  382.87   12.48
   3   7  -3  400.15   12.88
   3   7  -3  421.13   13.89
   3   7  -2 1083.25   29.31
   3   7  -2  990.56   28.35
  -3   7   2 1039.49   28.92
   3   7  -1  459.38   13.57
   3   7  -1  430.47   12.65
  -3   7   0  202.64    8.12
   3   7   0  240.25    8.57
  -3   7  -1  602.50   17.00
   3   7   1  527.97   16.90
  -3   7  -2  989.00   27.89
   3   7   2  991.24   27.92
  -3   7  -3  462.73   14.75
   3   7   3  499.39   14.83
  -3   7  -4  397.87   12.77
  -3   7  -5   49.47    4.53
  -3   7  -6   43.87    4.61
  -3   7  -7    5.12    3.90
   3  -7  -8  191.65    7.58
  -3   7  -8  215.09    8.51
   3  -7  -9   50.04    4.35
  -3   7  -9   69.41    5.60
   3  -7 -10   34.55    4.06
  -3   7 -10   47.11    5.52
   3  -7 -11  394.89   12.92
  -3   7 -11  394.19   13.82
   3  -7 -12  115.12    6.05
  -3   7 -12  102.31    7.29
   3  -7 -13    2.25    4.14
  -3   7 -13    1.98    5.74
   3  -7 -14   50.02    5.24
   3  -7 -15   56.99    5.61
   3  -7 -16  209.54    8.79
  -3   7 -16  172.31    8.60
  -3   7 -17  241.62    9.72
  -3   7 -18   59.07    5.71
  -3   7 -19   50.46    5.71
  -3   7 -20   11.75    5.01
  -3   7 -21   36.36    5.21
  -3   7 -22   24.26    5.08
   3  -7 -23   14.34    6.90
  -3   7 -23   16.50    5.03
  -3   7 -24    1.09    4.56
   3  -7 -24    0.19    6.66
   3  -7 -25    8.44    6.84
   3  -7 -26    2.88    6.96
   3  -7 -27   29.00    7.10
   3  -7 -28    9.30    6.76
   3  -7 -29   96.97    8.26
   3  -7 -30    8.34    6.79
  -3   7 -30   12.30    7.81
   3  -7 -31   72.41    7.84
  -3   7 -31   43.08    7.90
   3  -7 -32   15.00    6.57
  -3   7 -32    6.29    6.72
   3  -7 -33   12.64    6.01
  -3   7 -33    6.89    6.15
  -3  -8 -32    8.30    6.56
  -3  -8 -31   43.80    7.55
  -3  -8 -30    0.79    6.91
  -3  -8 -29   25.01    7.61
  -3  -8 -28   20.28    7.65
  -3  -8 -27   31.63    7.71
  -3  -8 -26   31.16    7.63
  -3  -8 -25    4.08    7.53
  -3  -8 -24    7.41    8.04
   3   8 -23   41.19    5.97
   3   8 -22   19.51    5.45
   3   8 -21  101.79    7.24
   3   8 -20   41.64    5.87
   3   8 -19  108.44    7.17
   3   8 -18   28.08    6.67
   3   8 -18   39.66    5.61
  -3  -8 -17  147.67    8.86
   3   8 -17  153.65    7.94
   3   8 -17  151.06    9.26
  -3  -8 -16   28.41    6.44
   3   8 -16   20.81    6.52
   3   8 -16   22.02    4.99
   3   8 -15   68.42    5.79
   3   8 -15   66.05    7.56
  -3  -8 -14   80.42    6.93
   3   8 -14   73.24    5.77
   3   8 -14   77.64    7.48
   3   8 -13   66.92    5.49
   3   8 -13   59.88    7.37
  -3  -8 -12   63.08    6.09
   3   8 -12   57.34    5.04
   3   8 -12   61.47    7.01
   3   8 -11  156.67    7.24
   3   8 -11  164.49    9.12
  -3  -8 -10   53.50    5.31
   3   8 -10   43.52    4.58
  -3  -8  -9   45.35    5.05
   3   8  -9   38.78    4.22
   3   8  -8   35.77    4.14
   3   8  -7   93.52    5.20
   3   8  -7   63.91    6.31
   3   8  -6  150.35    8.10
   3   8  -6  177.32    6.98
   3   8  -5   88.12    6.57
   3   8  -5   88.13    5.01
   3   8  -4  237.45    8.37
   3   8  -4  250.65    9.73
  -3   8   3  241.40    8.75
   3   8  -3  234.78    9.54
   3   8  -3  211.67    8.01
   3   8  -2  247.84   10.26
   3   8  -2  235.95    9.11
   3   8  -1  156.30    7.87
  -3   8   1  202.33    7.79
  -3   8   0  154.47    6.94
   3   8   0  133.95    7.13
   3   8   1  213.28    8.17
  -3   8  -1  150.04    7.46
   3   8   2  326.89   10.73
  -3   8  -2  264.55   10.24
   3   8   3  230.69    8.63
  -3   8  -3  195.18    8.39
  -3   8  -4  265.24    9.93
  -3   8  -5   91.78    5.91
  -3   8  -6  203.69    8.56
  -3   8  -7   85.56    6.12
   3  -8  -8   33.78    4.33
  -3   8  -8   20.40    5.14
   3  -8  -9   58.96    4.97
  -3   8  -9   61.37    6.01
   3  -8 -10   33.10    4.49
  -3   8 -10   31.21    5.65
   3  -8 -11  159.44    7.71
  -3   8 -11  185.40    8.96
   3  -8 -12   68.63    5.74
  -3   8 -12   54.09    6.88
   3  -8 -13   74.10    5.98
  -3   8 -13   93.51    7.84
  -3   8 -14   42.38    6.30
  -3   8 -14   39.12    7.25
  -3   8 -15   46.96    6.31
   3  -8 -15   56.35    5.96
  -3   8 -15   51.12    7.91
  -3   8 -16   13.33    5.89
   3  -8 -16   10.90    5.46
  -3   8 -16    5.51    7.60
  -3   8 -17  143.81    8.32
  -3   8 -17  151.45   10.45
  -3   8 -18   20.38    5.96
  -3   8 -18   17.74    8.30
  -3   8 -19   65.21    6.46
  -3   8 -19   55.31    8.94
  -3   8 -20   19.05    5.59
  -3   8 -21  155.10    8.40
  -3   8 -22   27.91    5.83
  -3   8 -23   55.62    6.21
  -3   8 -24    7.34    5.20
   3  -8 -24   10.39    7.38
   3  -8 -25    2.23    6.83
   3  -8 -26   24.44    7.08
   3  -8 -27   39.76    7.41
  -3   8 -27   33.22    8.55
   3  -8 -28   18.50    6.91
  -3   8 -28   14.31    7.75
   3  -8 -29   11.90    6.51
  -3   8 -29    8.05    7.61
   3  -8 -30   10.11    6.42
  -3   8 -30    8.90    7.32
   3  -8 -31   31.88    6.66
  -3   8 -31   27.39    7.11
   3  -8 -32   13.58    6.14
  -3   8 -32    7.55    6.24
  -3  -9 -31   11.35    6.15
  -3  -9 -30    7.77    6.43
  -3  -9 -29    2.76    6.57
  -3  -9 -28   30.06    7.48
  -3  -9 -27   10.64    7.35
  -3  -9 -26   50.08    8.00
  -3  -9 -25   94.82    9.21
   3   9 -21   84.78    6.87
   3   9 -20   32.26    5.71
   3   9 -19   26.21    5.54
   3   9 -18   11.57    5.45
  -3  -9 -17   41.07    7.18
   3   9 -17   33.61    7.67
   3   9 -17   46.21    5.86
  -3  -9 -16   20.19    6.90
   3   9 -16   15.12    7.16
   3   9 -16   26.15    5.50
  -3  -9 -15   25.20    6.56
   3   9 -15   20.07    7.53
   3   9 -15   26.48    5.42
  -3  -9 -14   78.97    7.45
   3   9 -14   64.39    6.00
   3   9 -14   60.59    8.31
  -3  -9 -13   85.04    7.31
   3   9 -13   77.87    8.23
   3   9 -13   73.91    6.10
  -3  -9 -12   71.14    6.78
   3   9 -12   60.35    5.54
   3   9 -12   65.94    8.13
   3   9 -11   22.89    7.30
   3   9 -11   25.00    4.77
  -3  -9 -10    7.94    5.17
   3   9 -10   11.64    4.45
  -3  -9  -9   52.06    5.89
   3   9  -9   62.62    5.40
   3   9  -8  269.06   10.00
  -3   9   7  251.82    8.91
   3   9  -7  263.31    9.33
   3   9  -6   42.19    6.68
   3   9  -6   55.26    4.91
   3   9  -5   59.72    7.03
   3   9  -5   65.71    4.97
   3   9  -4   70.36    6.92
   3   9  -4   66.72    4.89
   3   9  -3  254.04   10.40
   3   9  -3  236.56    8.75
   3   9  -2   45.13    6.04
  -3   9   2   59.31    5.34
   3   9  -1   32.32    5.85
  -3   9   1   57.31    5.45
   3   9   0    1.71    5.07
  -3   9   0    0.82    4.56
   3   9   1   48.03    5.74
  -3   9  -1   40.80    5.34
   3   9   2   44.45    5.44
  -3   9  -2   30.28    5.19
  -3   9  -3  186.53    8.48
  -3   9  -4   82.27    6.28
  -3   9  -5   51.49    5.67
  -3   9  -6   56.42    5.93
  -3   9  -7  233.75   10.06
   3  -9  -8  184.74    8.66
  -3   9  -8  249.54   10.03
   3  -9  -9   82.31    6.01
  -3   9  -9   89.16    7.08
   3  -9 -10   14.80    4.77
  -3   9 -10   11.64    6.09
   3  -9 -11   25.57    5.32
  -3   9 -11   30.06    6.91
   3  -9 -12   95.15    6.70
  -3   9 -12   84.27    7.96
   3  -9 -13   88.25    6.66
  -3   9 -13   76.75    7.83
  -3   9 -13   74.64    8.38
   3  -9 -14   32.47    6.35
  -3   9 -14   53.20    7.16
  -3   9 -14   56.14    8.25
  -3   9 -15   33.44    6.84
   3  -9 -15   37.52    6.19
  -3   9 -15   29.42    7.84
  -3   9 -16   28.79    6.84
   3  -9 -16   23.89    6.09
  -3   9 -16   24.64    8.20
   3  -9 -17   56.96    6.88
  -3   9 -17   58.74    6.99
  -3   9 -17   45.23    8.71
  -3   9 -18    3.50    6.03
  -3   9 -18    5.39    8.24
  -3   9 -19   13.79    6.30
  -3   9 -20   25.43    6.49
  -3   9 -21   86.76    7.50
  -3   9 -22   21.54    6.19
  -3   9 -23   20.01    5.78
  -3   9 -24    6.09    5.40
   3  -9 -24    9.71    7.19
   3  -9 -25   86.21    8.25
  -3   9 -25   84.28    6.41
   3  -9 -26   46.22    7.24
  -3   9 -26   54.17    8.62
   3  -9 -27   11.90    6.74
  -3   9 -27   13.13    7.76
   3  -9 -28   24.05    6.73
  -3   9 -28   30.24    7.84
   3  -9 -29    0.91    6.15
  -3   9 -29    9.84    6.92
   3  -9 -30    2.33    5.72
  -3   9 -30    2.00    6.42
   3  -9 -31   11.53    5.69
  -3   9 -31    6.62    6.08
  -3 -10 -29    8.39    6.17
  -3 -10 -28    5.46    6.61
  -3 -10 -27    2.78    6.80
  -3 -10 -26    5.06    7.26
  -3 -10 -25    2.34    7.82
   3  10 -20    5.02    5.42
   3  10 -19   23.47    5.80
   3  10 -18   94.97    7.31
  -3 -10 -17   35.52    7.52
   3  10 -17   16.33    7.80
   3  10 -17   25.77    5.99
  -3 -10 -16    8.64    7.09
   3  10 -16    2.63    7.87
   3  10 -16    3.39    5.35
  -3 -10 -15  232.38   11.62
   3  10 -15  248.66   10.69
   3  10 -15  268.04   12.88
   3  10 -14   32.49    8.60
   3  10 -14   31.96    5.91
  -3 -10 -13   99.06    7.84
   3  10 -13   80.35    9.17
   3  10 -13   81.70    6.71
  -3 -10 -12   40.35    7.15
   3  10 -12   26.60    8.27
   3  10 -12   36.55    5.68
  -3 -10 -11   14.95    6.08
   3  10 -11   19.50    5.32
  -3 -10 -10  134.68    8.40
   3  10 -10  148.42    7.64
  -3 -10  -9   70.59    7.05
   3  10  -9   68.92    5.96
  -3 -10  -8   13.54    5.74
   3  10  -8   10.10    7.60
   3  10  -8   23.11    5.03
  -3  10   7  123.06    6.36
   3  10  -7  121.53    6.80
  -3  10   6   25.42    4.80
   3  10  -6   21.42    7.27
   3  10  -6   22.98    4.57
  -3  10   5   75.99    5.85
   3  10  -5   56.64    7.63
   3  10  -5   61.47    5.55
  -3  10   4   74.67    6.25
   3  10  -4   75.83    7.79
   3  10  -4   64.99    5.60
  -3  10   3  131.66    7.59
   3  10  -3  146.39    8.92
  -3  10   2   83.13    6.93
   3  10  -2   71.49    7.57
  -3  10   2   80.00    6.67
  -3  10   1  246.70   10.39
   3  10  -1  240.18   10.98
  -3  10   1  227.84    9.80
  -3  10   0   19.08    6.35
   3  10   0   11.36    6.02
  -3  10   0   19.40    5.53
  -3  10  -1  196.31    9.62
   3  10   1  206.45    9.74
  -3  10  -1  198.45    9.27
  -3  10  -2   98.77    8.06
   3  10   2   83.84    7.05
  -3  10  -2  111.43    7.23
  -3  10  -3  147.48    8.96
  -3  10  -3  163.20    8.70
  -3  10  -4   58.33    7.26
  -3  10  -4   56.41    6.51
  -3  10  -5  122.94    8.65
  -3  10  -5   99.45    7.49
  -3  10  -6   56.49    7.83
  -3  10  -6   38.46    6.55
  -3  10  -7  113.42    8.82
  -3  10  -7   83.55    7.42
   3 -10  -8   14.54    5.23
  -3  10  -8   12.87    7.49
  -3  10  -8    5.74    6.20
   3 -10  -9   54.68    6.08
  -3  10  -9   69.30    7.45
   3 -10 -10  127.80    7.92
  -3  10 -10  169.00    9.34
   3 -10 -11    8.51    5.58
  -3  10 -11   10.90    6.98
   3 -10 -12   43.08    6.24
  -3  10 -12   34.75    7.69
  -3  10 -13   86.26    8.47
   3 -10 -13   74.46    7.01
  -3  10 -13   76.43    8.59
   3 -10 -14   42.28    6.94
  -3  10 -14   56.37    7.73
  -3  10 -14   62.81    8.53
  -3  10 -15  164.64   10.10
  -3  10 -15  159.14   10.74
  -3  10 -16   12.21    7.03
   3 -10 -16    6.65    6.30
  -3  10 -16   14.15    7.99
  -3  10 -17   40.77    7.46
   3 -10 -17   33.66    6.71
  -3  10 -17   36.23    8.74
  -3  10 -18   74.45    7.95
  -3  10 -19   36.52    7.34
  -3  10 -20    8.42    6.71
  -3  10 -21   -4.83    6.49
  -3  10 -22   58.19    7.21
  -3  10 -23   51.70    6.57
  -3  10 -24   14.23    5.51
   3 -10 -25    0.70    6.80
  -3  10 -25    9.90    5.05
  -3  10 -25    6.09    7.88
   3 -10 -26   10.77    6.47
  -3  10 -26    7.35    7.59
   3 -10 -27    2.54    6.22
  -3  10 -27    3.55    6.96
   3 -10 -28    8.39    6.00
  -3  10 -28    5.09    6.74
   3 -10 -29    6.28    5.72
  -3  10 -29   10.04    6.30
  -3 -11 -27   29.32    6.58
  -3 -11 -26    8.73    6.57
  -3 -11 -25    5.37    7.13
   3  11 -19   10.73    5.48
   3  11 -18   34.50    6.06
  -3 -11 -17   61.44    8.06
   3  11 -17   41.44    6.42
  -3 -11 -16   15.88    7.45
   3  11 -16   12.34    5.83
  -3 -11 -15   88.35    8.70
   3  11 -15   71.07    9.79
   3  11 -15   86.48    7.18
  -3 -11 -14   30.87    7.63
   3  11 -14    7.70    8.75
   3  11 -14   22.62    5.88
  -3 -11 -13    2.15    6.74
   3  11 -13   -3.54    8.98
   3  11 -13    6.37    5.55
  -3 -11 -12   50.40    7.66
   3  11 -12   59.95    6.51
  -3 -11 -11   61.56    7.61
   3  11 -11   60.77    6.39
  -3 -11 -10   16.37    6.53
   3  11 -10   31.30    5.81
  -3 -11  -9   14.83    6.37
   3  11  -9   23.94    8.48
   3  11  -9   25.56    5.27
  -3 -11  -8   21.37    6.46
   3  11  -8   14.27    8.40
   3  11  -8   28.68    5.39
   3  11  -7   25.36    8.23
   3  11  -7   62.35    6.01
  -3  11   6    1.39    4.85
   3  11  -6    1.39    7.74
   3  11  -6    6.06    5.05
  -3  11   5   97.41    6.88
   3  11  -5   92.34    9.23
   3  11  -4  154.30   10.00
  -3  11   4  122.46    7.81
  -3  11   3   39.26    6.44
   3  11  -3   57.71    8.34
  -3  11   2   25.48    6.31
   3  11  -2   21.75    7.55
  -3  11   1  170.24    9.15
   3  11  -1  137.63    9.44
  -3  11   1  148.37    8.83
  -3  11   0   80.13    7.93
   3  11   0   71.70    7.79
  -3  11   0   76.42    7.30
  -3  11  -1  163.63    9.52
  -3  11  -1  151.35    8.71
  -3  11  -2   28.36    7.48
  -3  11  -2   30.46    6.53
  -3  11  -3   72.93    8.22
  -3  11  -3   80.00    7.57
  -3  11  -4   91.67    8.81
  -3  11  -4   92.77    7.82
  -3  11  -5   79.17    8.91
  -3  11  -5   71.66    7.73
  -3  11  -6   12.71    7.91
  -3  11  -6    3.43    6.44
  -3  11  -7   43.75    8.34
  -3  11  -7   39.94    7.42
   3 -11  -8   27.82    5.79
  -3  11  -8   32.52    8.59
  -3  11  -8   27.26    7.29
  -3  11  -9   33.65    8.46
   3 -11  -9   26.19    5.92
  -3  11  -9   17.83    7.28
  -3  11 -10   30.96    8.24
   3 -11 -10   28.19    6.11
  -3  11 -10   23.60    7.27
   3 -11 -11   81.60    7.34
  -3  11 -11   76.64    8.36
   3 -11 -12   22.79    6.29
  -3  11 -12   24.17    7.75
   3 -11 -13    4.76    6.08
  -3  11 -13   11.29    7.47
   3 -11 -14   34.24    7.20
  -3  11 -14   29.73    8.17
  -3  11 -14   33.57    8.17
   3 -11 -15   74.95    7.70
  -3  11 -15   73.34    8.84
  -3  11 -15   62.79    8.87
  -3  11 -16   28.59    8.02
   3 -11 -16   24.04    6.86
  -3  11 -16   33.95    8.32
   3 -11 -17   53.71    7.46
  -3  11 -17   55.56    8.47
  -3  11 -18   17.57    7.36
  -3  11 -19    8.97    6.99
  -3  11 -20   58.31    7.76
  -3  11 -21    2.82    6.39
  -3  11 -22   17.85    6.28
  -3  11 -23    6.73    5.54
   3 -11 -24    7.05    6.82
  -3  11 -24   15.41    5.51
  -3  11 -24   12.78    7.49
   3 -11 -25    9.56    6.37
  -3  11 -25    7.45    4.93
  -3  11 -25   -1.72    6.95
   3 -11 -26   11.99    5.88
  -3  11 -26   10.63    6.88
   3 -11 -27   20.82    5.85
  -3  11 -27   22.21    6.57
  -3  11 -28   18.54    6.06
  -3 -12 -25    1.34    6.05
  -3 -12 -24    1.80    6.54
  -3 -12 -17    7.08    7.05
   3  12 -17   10.25    5.50
  -3 -12 -16   50.36    7.83
   3  12 -16   50.47    6.39
  -3 -12 -15    7.24    7.34
   3  12 -15   15.51    5.79
  -3 -12 -14  203.15   11.12
   3  12 -14  180.75    9.39
  -3 -12 -13   73.15    8.14
   3  12 -13   59.90    6.49
  -3 -12 -12   13.69    7.04
   3  12 -12   18.95    5.67
  -3 -12 -11   10.33    7.07
   3  12 -11   14.06    5.80
   3  12 -10   10.51    9.29
  -3 -12 -10   15.80    6.99
   3  12 -10   34.58    5.97
  -3 -12  -9   99.57    8.18
   3  12  -9   82.21    7.03
  -3 -12  -8    7.68    6.56
  -3 -12  -7   48.05    7.25
   3  12  -7   34.40    9.11
   3  12  -6   59.88    9.36
  -3  12   5    8.29    5.87
   3  12  -5   15.04    8.50
   3  12  -4   48.80    9.05
  -3  12   4   42.68    6.84
  -3  12   3   -0.95    6.51
   3  12  -3   10.60    8.12
  -3  12   2   59.52    7.59
  -3  12   1  139.89    9.43
  -3  12   0   58.70    8.02
  -3  12   0   53.23    7.45
  -3  12  -1  128.50    8.75
  -3  12  -1  122.21    9.41
  -3  12  -2   27.81    8.04
  -3  12  -2   26.00    6.77
  -3  12  -3    3.25    7.62
  -3  12  -3    5.78    6.55
  -3  12  -4   35.51    8.19
  -3  12  -4   53.45    7.56
  -3  12  -5    5.31    8.03
  -3  12  -5    5.35    6.98
  -3  12  -6   78.84    9.39
  -3  12  -6   75.76    8.14
   3 -12  -7   42.06    6.51
  -3  12  -7   51.25    9.03
  -3  12  -7   53.04    7.91
  -3  12  -8   12.56    8.69
   3 -12  -8    8.05    5.90
  -3  12  -8    6.46    7.38
   3 -12  -9   67.47    7.11
  -3  12  -9   87.79    9.89
  -3  12  -9   79.78    8.67
  -3  12 -10   20.57    8.80
   3 -12 -10    6.69    6.04
  -3  12 -10   28.48    7.74
  -3  12 -11    3.09    8.74
   3 -12 -11    5.81    6.32
  -3  12 -11    5.56    7.74
   3 -12 -12   10.72    6.33
  -3  12 -12    2.68    7.64
   3 -12 -13   62.71    7.60
  -3  12 -13   90.43    8.98
   3 -12 -14  205.45   10.66
  -3  12 -14  205.89   11.64
  -3  12 -15   -3.47    8.04
   3 -12 -15    9.83    6.52
  -3  12 -15    0.37    7.73
  -3  12 -16   32.11    8.16
   3 -12 -16   53.58    7.37
  -3  12 -17    5.75    7.43
   3 -12 -17    5.00    6.40
  -3  12 -18   23.39    7.62
  -3  12 -19   39.76    7.72
  -3  12 -20   13.85    6.76
  -3  12 -21    9.18    6.43
  -3  12 -22   15.63    6.01
  -3  12 -23    9.54    5.50
  -3  12 -23   -0.53    6.96
   3 -12 -24    5.04    5.88
  -3  12 -24    6.59    5.16
  -3  12 -24    3.44    6.54
   3 -12 -25    7.69    5.46
  -3  12 -25    5.37    6.17
  -3 -13 -16    9.15    6.94
  -3 -13 -15    8.61    6.93
   3  13 -15   15.47    5.53
  -3 -13 -14   25.47    7.28
   3  13 -14   26.81    5.78
  -3 -13 -13   -2.33    7.07
  -3 -13 -12   37.72    7.40
  -3 -13 -11   21.98    7.06
  -3 -13 -10   74.92    8.28
  -3 -13  -9    6.04    6.56
  -3 -13  -8   45.34    7.29
  -3 -13  -7   -0.65    6.59
  -3 -13  -6    9.60    6.52
  -3  13   4   70.35    7.45
  -3  13   3   30.98    7.14
  -3  13   2    4.14    6.95
  -3  13   1   15.14    7.33
  -3  13   0  114.89    9.55
  -3  13  -1   24.99    8.38
  -3  13  -2    3.14    7.98
  -3  13  -2   10.45    6.88
  -3  13  -3   24.53    8.55
  -3  13  -3   28.89    7.40
  -3  13  -4   87.97    9.71
  -3  13  -4  105.09    8.52
  -3  13  -5   11.56    8.62
  -3  13  -5   25.29    7.08
   3 -13  -6    6.64    6.12
  -3  13  -6   14.62    8.66
  -3  13  -6   18.80    7.18
   3 -13  -7   -1.35    6.10
  -3  13  -7    3.32    8.75
  -3  13  -7    7.24    7.07
  -3  13  -8   38.83    9.22
   3 -13  -8   34.40    6.61
  -3  13  -8   47.96    8.07
  -3  13  -9   19.30    8.92
   3 -13  -9   16.58    6.42
  -3  13  -9   26.61    7.79
   3 -13 -10   61.57    7.39
  -3  13 -10   83.05    9.82
  -3  13 -10   92.36    8.79
  -3  13 -11   41.16    9.25
   3 -13 -11   28.70    6.68
  -3  13 -11   44.82    8.26
  -3  13 -12   18.11    8.84
   3 -13 -12   23.56    6.55
  -3  13 -12   31.99    8.06
   3 -13 -13    1.55    6.39
  -3  13 -13    0.64    7.60
   3 -13 -14   20.55    6.40
  -3  13 -14   19.68    7.86
  -3  13 -15   -4.04    8.28
   3 -13 -15    5.06    6.11
  -3  13 -16    7.80    7.94
   3 -13 -16   18.81    6.51
  -3  13 -17   22.91    7.74
  -3  13 -18   17.67    7.21
  -3  13 -19   12.05    6.57
  -3  13 -20   11.24    6.34
  -3  13 -21   18.33    5.89
  -3  13 -21    2.52    6.58
  -3  13 -22    6.19    5.49
  -3  13 -22   -3.01    6.33
  -3  13 -23   34.31    6.53
  -3 -14 -16    5.17    5.95
  -3 -14 -15    7.64    6.45
  -3 -14 -14   10.24    6.58
  -3 -14 -13    9.65    6.67
  -3 -14 -12   28.95    7.20
  -3 -14 -11   42.14    7.19
  -3 -14 -10   90.59    8.18
  -3 -14  -9   13.39    6.68
  -3 -14  -8   67.36    7.62
  -3 -14  -7   55.37    7.32
  -3 -14  -6   27.29    6.90
  -3 -14  -5   17.18    6.71
  -3 -14  -4    0.73    6.45
  -3  14   3   10.39    6.43
  -3  14   2   11.69    6.96
  -3  14   1    1.28    7.25
  -3  14   0   43.41    8.21
  -3  14  -1   -5.72    8.05
  -3  14  -2   -4.22    8.30
  -3  14  -3   15.21    8.53
  -3  14  -4    4.33    8.13
   3 -14  -4    1.58    5.98
   3 -14  -5   34.58    6.55
  -3  14  -5   23.43    8.67
  -3  14  -5   37.53    7.45
  -3  14  -6    7.44    8.40
   3 -14  -6   11.98    6.02
  -3  14  -6   28.01    7.40
  -3  14  -7   23.51    8.82
   3 -14  -7   40.00    6.55
  -3  14  -7   36.49    7.49
  -3  14  -8   32.93    9.15
  -3  14  -8   43.56    7.46
  -3  14  -9   -1.16    8.77
   3 -14  -9    7.07    6.10
  -3  14  -9    9.15    6.97
   3 -14 -10   78.74    7.55
  -3  14 -10  100.59    8.67
  -3  14 -10   87.41   10.17
  -3  14 -11   35.52    9.18
   3 -14 -11   32.49    6.43
  -3  14 -11   41.00    7.88
  -3  14 -12   38.12    8.73
   3 -14 -12   49.95    7.05
  -3  14 -12   34.32    7.81
   3 -14 -13   10.65    6.07
  -3  14 -13   13.93    7.40
   3 -14 -14    8.06    6.09
   3 -14 -15    6.48    5.74
  -3  14 -16   15.16    7.10
  -3  14 -17   12.61    6.89
  -3  14 -18   45.81    6.99
  -3  14 -19    9.60    5.99
  -3  14 -20   23.25    6.16
  -3 -15 -14   25.71    5.94
  -3 -15 -13   47.39    6.64
  -3 -15 -12    9.74    6.02
  -3 -15 -11    7.03    6.33
  -3 -15 -10   16.35    5.98
  -3 -15  -9   16.27    6.18
  -3 -15  -8   14.49    6.31
  -3 -15  -7   15.98    6.23
  -3 -15  -6   11.58    6.27
  -3 -15  -5    9.92    6.18
  -3 -15  -4   30.40    6.63
  -3 -15  -3   11.59    6.30
  -3  15   1   12.44    6.46
  -3  15   0   31.02    7.18
  -3  15  -1    8.32    7.06
   3 -15  -2   11.53    5.93
  -3  15  -2   41.56    7.86
   3 -15  -3    5.00    5.78
  -3  15  -3    6.99    7.33
   3 -15  -4   25.12    6.07
  -3  15  -4   23.79    7.93
   3 -15  -5   23.33    5.96
  -3  15  -5   21.96    7.82
   3 -15  -6   19.41    5.82
  -3  15  -6   15.22    7.66
   3 -15  -7   13.34    5.89
  -3  15  -7   23.56    8.00
   3 -15  -8    7.62    5.75
  -3  15  -8   15.88    7.81
   3 -15  -9   10.66    5.62
  -3  15  -9   18.13    7.94
  -3  15  -9   24.23    6.96
   3 -15 -10   12.94    5.73
  -3  15 -10   15.61    7.77
  -3  15 -10   23.26    6.90
   3 -15 -11    7.29    5.60
  -3  15 -11   13.97    7.62
  -3  15 -11    7.56    6.43
   3 -15 -12   13.66    5.44
  -3  15 -12    3.84    7.30
  -3  15 -12    9.79    6.19
   3 -15 -13   32.83    5.76
  -3  15 -13   33.66    7.50
   3 -15 -14   22.83    5.35
  -3  15 -16   13.88    6.33
  -3 -16  -9    4.83    5.26
  -3 -16  -8   13.05    5.17
  -3 -16  -7   18.79    5.50
  -3 -16  -6   -1.33    5.37
  -3 -16  -5    9.28    5.48
  -3 -16  -4   13.33    5.51
  -3 -16  -3   22.91    5.74
  -3 -16  -2    9.03    5.51
  -3 -16  -1   -2.87    5.39
   3 -16   0   -2.88    5.14
  -3 -16   0   -2.49    5.41
   3 -16  -1    6.77    5.20
  -3  16  -1    5.80    6.03
  -3  16  -2   19.03    6.50
   3 -16  -2   12.92    5.37
  -3  16  -3   12.78    6.56
   3 -16  -3   14.82    5.33
   3 -16  -4    7.85    5.17
  -3  16  -4    8.21    6.58
   3 -16  -5    9.89    5.18
  -3  16  -5    6.85    6.59
  -3  16  -6    4.39    6.47
   3 -16  -6    6.01    5.15
   3 -16  -7   24.12    5.24
  -3  16  -7   14.71    6.63
   3 -16  -8   13.62    4.98
  -3  16  -8   11.53    6.70
  -3  16  -9   -0.84    6.64
   4   0   0   23.71    2.55
   4   0   0   20.09    2.63
   4   0   0   22.96    2.31
   4   0   0   21.22    4.84
   4   0   1   31.60    2.72
   4   0  -1   42.70    2.87
   4   0   1   31.83    3.03
   4   0  -1   37.63    5.36
   4   0   1   30.31    5.06
   4   0   1   34.28    2.54
   4   0  -1   43.47    2.76
   4   0   2  136.09    5.24
   4   0  -2  161.15    7.40
   4   0  -2  150.94    8.85
   4   0   2  144.89    5.70
   4   0   2  143.53    7.80
   4   0   2  137.46    5.11
   4   0  -2  158.92    5.39
   4   0   3   82.34    3.97
   4   0  -3   96.54    7.63
   4   0   3   80.67    5.70
   4   0   3   82.45    4.18
   4   0  -3   92.05    4.31
   4   0  -3  101.84    6.27
   4   0  -3   96.17    4.05
   4   0   3   86.17    3.79
   4   0   4   79.11    3.74
   4   0  -4   43.90    6.10
   4   0   4   82.97    4.01
   4   0  -4   51.37    5.41
   4   0   4   85.35    5.37
   4   0  -4   42.54    3.43
   4   0  -4   47.17    3.22
   4   0   4   76.43    3.29
   4   0   5  137.51    5.48
   4   0  -5  135.03    5.52
   4   0   5  158.19    6.91
   4   0  -5  144.33    8.21
   4   0   5  155.84    5.81
   4   0  -5  140.62    5.33
   4   0   5  140.74    5.13
   4   0  -6   16.99    4.76
   4   0  -6   14.86    2.51
   4   0   6   13.65    2.47
   4   0   6   13.76    2.80
   4   0  -6   15.29    2.29
   4   0   6   14.86    2.01
   4   0   7    7.61    2.40
   4   0  -7   24.28    5.31
   4   0   7    9.37    2.24
   4   0  -7   20.47    2.57
   4   0   7   10.96    2.06
   4   0  -7   23.81    2.46
   4   0  -8   29.24    2.70
   4   0  -8   31.87    5.84
   4   0  -8   35.02    6.17
   4   0   8   26.58    2.83
   4   0  -8   28.72    2.80
   4   0  -9   26.61    2.63
   4   0  -9   24.98    5.73
   4   0  -9   26.85    2.90
   4   0  -9   26.58    5.89
   4   0 -10  311.39    9.43
  -4   0 -10  295.01    9.40
  -4   0  10  324.33   11.51
   4   0 -10  322.53   15.23
   4   0  10  307.38    9.91
   4   0 -10  319.24    9.86
   4   0 -10  284.90   14.43
   4   0 -10  329.59   10.19
   4   0 -11   22.14    2.88
  -4   0 -11   30.37    3.15
  -4   0  11   36.21    4.03
   4   0  11   29.68    2.71
   4   0 -11   31.39    6.26
   4   0 -11   30.89    2.58
   4   0 -11   32.44    3.37
   4   0 -12  119.01    5.29
  -4   0 -12  139.28    5.43
  -4   0  12  142.42    6.29
   4   0  12  128.79    5.12
   4   0 -12  129.62    9.62
   4   0 -12  120.21    4.97
   4   0 -12  141.35    6.05
   4   0 -13  230.08    8.01
  -4   0 -13  225.07    8.05
  -4   0  13  253.25    8.70
   4   0 -13  239.69   13.05
   4   0 -13  214.75    7.61
   4   0 -13  264.58    8.94
   4   0 -14   12.19    3.48
  -4   0 -14   14.85    3.45
   4   0 -14   15.64    5.63
   4   0 -14   16.22    3.52
   4   0 -15  461.05   14.57
  -4   0 -15  499.26   14.65
   4   0 -15  479.17   15.50
   4   0 -16   87.61    5.26
  -4   0 -16   71.86    5.08
   4   0 -16   87.83    5.69
   4   0 -17  234.76    9.07
  -4   0 -17  251.42    9.02
   4   0 -17  224.12    9.65
   4   0 -18  136.88    7.00
  -4   0 -18  144.45    6.94
   4   0 -18  121.77    7.41
   4   0 -19   23.54    5.14
  -4   0 -19   13.23    4.86
   4   0 -19   14.28    4.97
   4   0 -20    6.82    5.25
  -4   0 -20    2.51    5.17
   4   0 -20   -0.45    5.26
   4   0 -21   -0.49    5.63
  -4   0 -21    0.38    5.57
   4   0 -21    2.19    5.40
   4   0 -22   27.37    6.21
  -4   0 -22   30.33    6.28
   4   0 -22   26.62    6.22
   4   0 -23   37.28    6.67
  -4   0 -23   29.57    6.63
   4   0 -23   25.65    6.70
   4   0 -24  175.07    9.56
  -4   0 -24  169.84    9.45
   4   0 -24  161.90   10.48
   4   0 -25  110.14    8.38
  -4   0 -25   99.34    8.31
   4   0 -25  119.22    9.64
   4   0 -26   67.56    7.70
  -4   0 -26   56.34    7.68
   4   0 -26   71.86    8.88
  -4   0 -27    5.95    6.97
   4   0 -27   15.49    7.86
   4   0 -28   -2.04    7.62
   4   0 -29   -2.39    7.81
   4   0 -30   10.42    7.81
   4   0 -31   43.71    8.41
   4   0 -32   68.59    8.62
   4   0 -33   16.58    7.23
   4   0 -34   -4.74    6.87
   4   0 -35   30.54    6.72
   4   0 -36   40.11    6.51
   4   0 -37    7.08    5.27
   4   1 -37    6.59    5.19
   4   1 -36   17.72    5.80
  -4  -1 -30   51.94    7.88
  -4  -1 -29   28.18    7.56
  -4  -1 -28   17.06    7.42
  -4  -1 -27   58.02    7.89
  -4  -1 -26   86.73    8.23
  -4  -1 -25   76.29    7.81
  -4  -1 -24   48.34    7.03
  -4  -1 -23   73.44    6.94
   4   1 -22  266.22   11.18
  -4  -1 -22  262.33   10.79
   4   1 -21   33.00    6.10
  -4  -1 -21   45.16    5.89
  -4  -1 -20  147.98    7.67
   4   1 -20  144.14    7.85
   4   1 -19   20.97    5.25
  -4  -1 -19   18.35    4.87
   4   1 -18  182.80    8.49
  -4  -1 -18  215.21    8.32
   4   1 -17   66.32    5.40
  -4  -1 -17   70.97    5.05
   4   1 -16  479.70   15.52
  -4  -1 -16  524.58   15.25
   4   1 -15   23.75    4.01
  -4  -1 -15   39.97    3.75
   4   1 -14  158.25    6.73
  -4  -1 -14  174.55    6.42
   4   1 -13   27.02    3.55
  -4  -1 -13   35.37    3.22
  -4  -1 -13   27.43    2.92
   4   1 -12  131.34    5.43
  -4   1  12  115.96    5.87
   4  -1  12  120.92    5.11
   4   1 -11   48.58    3.33
  -4  -1 -11   49.21    3.22
   4   1 -11   44.83    3.03
  -4  -1 -10  298.79    9.15
   4   1 -10  307.35    9.74
   4  -1  10  278.66    9.61
   4   1  -9   57.35    6.95
   4   1  -9   64.10    3.64
   4  -1   9   62.56    3.59
   4   1  -8   54.25    3.48
   4   1  -8   59.74    6.92
   4   1  -8   57.99    6.67
   4  -1   8   66.35    3.61
   4   1  -7  189.48    6.86
   4   1  -7  201.63   10.45
   4  -1   7  204.59    6.92
   4  -1   7  192.10    6.32
   4   1  -6  523.03   14.70
   4  -1   6  482.69   14.60
   4   1  -6  550.43   18.64
   4   1  -6  510.17   14.35
   4  -1   6  450.72   13.90
   4   1  -5  388.97   12.14
  -4  -1  -5  416.87   12.56
   4  -1   5  400.55   12.09
   4   1  -5  390.61   11.77
   4  -1   5  380.15   11.50
   4   1  -4   52.95    3.46
  -4  -1  -4   60.95    3.99
   4  -1   4   42.95    3.17
   4   1  -4   50.54    5.92
   4   1  -4   54.47    3.13
   4  -1   4   37.52    2.61
   4   1  -3  512.08   15.35
  -4  -1  -3  562.62   16.23
   4  -1   3  511.89   15.29
   4   1  -3  512.25   14.86
   4  -1   3  518.58   14.76
   4  -1   2  143.05    5.29
   4   1  -2  135.08    8.34
   4  -1   2  144.01    5.78
  -4  -1  -2  156.31    6.76
   4   1  -2  153.82    5.47
   4  -1   2  147.33    5.21
   4  -1   1    6.61    2.26
   4  -1   1    4.10    2.33
   4   1  -1    8.23    3.99
  -4  -1  -1    8.81    3.25
   4  -1   1    6.18    2.55
   4  -1   1    5.03    1.87
   4   1  -1    7.95    2.07
   4  -1   0  363.52   11.50
  -4  -1   0  370.18   12.23
   4   1   0  346.92   13.10
   4   1   0  353.98   10.05
   4  -1   0  345.19   10.00
   4   1   1   34.03    2.95
   4   1   1   31.68    3.03
   4  -1  -1   47.14    4.21
  -4  -1   1   55.32    4.93
   4   1   1   36.46    2.64
   4  -1  -1   46.33    2.83
   4   1   2  178.74    6.40
   4  -1  -2  216.41    8.77
  -4  -1   2  218.05    8.98
   4   1   2  188.42    7.00
   4  -1  -2  191.12    6.47
   4   1   2  184.19    6.27
   4   1   3  400.81   12.26
  -4  -1   3  401.33   14.38
   4  -1  -3  424.18   14.56
   4  -1  -3  375.44   11.97
   4   1   3  385.31   11.57
   4  -1  -3  399.96   11.74
   4  -1  -4   65.84    3.64
   4   1   4   65.55    3.87
   4  -1  -4   74.73    6.04
  -4  -1   4   65.24    5.55
   4   1   4   57.13    3.09
   4  -1  -4   68.13    3.45
   4   1   5  338.65   10.60
   4  -1  -5  340.25   13.72
  -4  -1   5  312.56   12.87
   4  -1  -5  323.18   10.32
   4  -1  -5  327.76   10.11
   4   1   6  401.48   12.27
   4   1   6  395.34   12.54
   4  -1  -6  423.48   16.21
   4  -1  -6  415.48   12.45
   4  -1  -6  419.92   12.27
   4   1   7  310.24    9.38
   4  -1  -7  271.31    9.16
   4  -1  -7  290.45   13.72
   4  -1  -7  254.76   12.77
   4   1   7  321.69    9.60
   4  -1  -7  270.12    9.03
   4   1   8   52.37    3.84
   4   1   8   49.83    3.43
   4  -1  -8   58.78    6.79
   4  -1  -8   47.67    6.76
   4  -1  -8   47.01    3.16
  -4  -1   8   48.12    4.99
   4  -1  -8   49.22    3.24
   4  -1  -9   61.40    7.08
  -4  -1   9   64.18    5.35
   4  -1  -9   62.07    7.22
   4  -1  -9   58.64    3.38
   4   1   9   63.67    3.68
   4  -1  -9   58.40    3.68
  -4   1 -10  296.60    9.50
   4  -1 -10  328.86    9.49
   4   1  10  310.29   10.06
  -4  -1  10  311.07   11.70
   4  -1 -10  342.68   15.34
   4  -1 -10  329.81   15.48
   4  -1 -10  304.11    9.82
   4  -1 -10  333.60   10.28
  -4   1 -11   25.26    3.03
   4  -1 -11   21.13    2.78
  -4  -1  11   30.05    3.98
   4  -1 -11   23.84    6.07
   4  -1 -11   18.72    2.30
   4   1  11   23.64    2.62
   4  -1 -11   18.76    3.16
   4  -1 -11   19.01    5.98
  -4   1 -12  156.42    5.96
   4  -1 -12  153.12    5.69
  -4  -1  12  158.31    7.12
   4  -1 -12  149.01   10.46
   4  -1 -12  135.69    5.45
   4  -1 -12  152.61    6.44
  -4   1 -13   24.34    3.36
   4  -1 -13   12.76    3.01
   4  -1 -13    8.93    1.94
  -4  -1  13   15.58    3.30
   4  -1 -13    9.48    5.50
   4  -1 -13   12.65    3.53
  -4   1 -14  180.29    7.03
   4  -1 -14  194.18    6.86
   4  -1 -14  169.88   11.46
   4  -1 -14  161.03    6.09
   4  -1 -14  201.53    7.78
   4  -1 -15   39.76    3.90
   4  -1 -15   44.13    4.37
   4  -1 -16  488.59   14.54
   4  -1 -16  509.97   15.70
   4  -1 -17   58.74    5.01
   4  -1 -17   54.52    5.36
  -4   1 -18  185.28    8.55
   4  -1 -18  208.86    8.35
   4  -1 -18  195.65    9.07
  -4   1 -19   14.14    5.19
   4  -1 -19   11.84    4.88
   4  -1 -19    7.18    4.77
  -4   1 -20  106.69    7.18
   4  -1 -20  111.04    6.80
   4  -1 -21   60.66    6.23
   4  -1 -21   47.27    6.44
  -4   1 -22  194.58    9.58
   4  -1 -22  207.07    9.40
   4  -1 -22  192.12   10.33
  -4   1 -23   59.15    7.12
   4  -1 -23   79.42    7.11
   4  -1 -23   75.88    7.88
   4  -1 -24   21.05    6.64
   4  -1 -24   21.77    6.93
   4  -1 -25   53.96    7.34
   4  -1 -25   54.26    8.05
   4  -1 -26   79.14    8.00
   4  -1 -26   78.43    9.01
   4  -1 -27   30.79    7.33
   4   1  27   38.74    6.18
   4  -1 -27   33.30    8.24
   4  -1 -28    3.06    6.89
   4   1  28   15.65    5.63
   4  -1 -28    3.00    7.51
   4  -1 -29   20.56    6.99
   4  -1 -29   13.37    7.57
   4  -1 -30   54.42    8.30
   4  -1 -31   31.51    7.93
   4  -1 -32   10.54    7.24
   4  -1 -33   10.06    7.20
   4  -1 -34   12.66    6.68
   4  -1 -35    7.73    6.01
   4  -1 -36   16.06    5.87
   4  -1 -37   13.01    5.25
   4   2 -36    9.60    5.54
   4   2 -35   21.46    6.08
   4   2 -34   14.71    6.33
   4   2 -33   -6.36    6.91
  -4  -2 -32    1.76    6.95
   4   2 -32    5.70    7.13
  -4  -2 -31   -4.79    7.25
   4   2 -31   -6.60    7.34
  -4  -2 -30   -0.79    7.27
   4   2 -30   -4.43    7.43
  -4  -2 -29    2.08    7.37
   4   2 -29   -1.73    7.51
  -4  -2 -28   69.92    8.37
   4   2 -28   67.51    8.85
  -4  -2 -27   57.93    7.68
   4   2 -27   44.75    8.30
  -4  -2 -26   46.50    7.26
   4   2 -26   45.05    8.22
  -4  -2 -25   19.02    6.58
   4   2 -25   28.11    7.37
  -4  -2 -24  133.25    8.35
   4   2 -24  117.30    9.16
  -4  -2 -23  103.65    7.69
   4   2 -23  100.60    8.50
  -4  -2 -22   43.37    6.10
   4   2 -22   25.28    6.11
  -4  -2 -21  115.35    6.95
   4   2 -21   94.75    7.57
  -4  -2 -20   30.34    5.07
   4   2 -20   14.42    5.11
  -4  -2 -19  372.07   12.05
   4   2 -19  321.11   12.99
  -4  -2 -18  172.60    6.99
   4   2 -18  115.63    7.36
  -4  -2 -17   63.15    4.78
  -4  -2 -17   49.11    6.43
   4   2 -17   64.24    5.53
  -4  -2 -16   83.47    5.14
   4   2 -16  113.26    6.33
  -4  -2 -15  151.08    6.49
   4   2 -15  209.18    7.90
  -4  -2 -14   46.25    3.69
   4  -2  14   39.58    2.31
  -4  -2 -13  464.65   14.53
   4  -2  13  494.27   14.77
   4  -2  12   15.10    2.47
   4   2 -12   20.50    3.34
   4  -2  11  312.38    9.63
   4   2 -11  274.20    9.75
   4  -2  10  156.48    5.81
   4   2 -10  133.09    5.85
   4  -2   9  599.49   17.66
   4   2  -9  613.93   17.61
   4  -2   8   24.41    2.91
   4   2  -8   23.21    2.66
   4  -2   7  491.72   14.16
   4   2  -7  446.23   13.68
   4  -2   7  462.34   13.38
   4  -2   6  136.65    5.55
   4  -2   6  120.00    4.59
   4   2  -6  128.46    5.09
   4   2  -5  185.64    7.00
   4  -2   5  195.63    7.01
   4   2  -5  190.51    6.58
   4  -2   5  182.41    6.20
   4   2  -4  101.21    4.87
   4  -2   4  100.62    3.66
   4   2  -4  105.64    4.51
   4  -2   3  277.31    8.62
   4  -2   3  277.06    9.10
   4   2  -3  276.17    9.22
   4   2  -3  273.31    8.50
   4  -2   3  252.95    8.25
   4  -2   2   17.60    2.68
   4  -2   2   17.08    2.73
   4   2  -2    7.88    2.17
   4  -2   2   16.21    2.01
  -4  -2  -2   19.24    4.26
  -4  -2  -1  333.45   11.79
   4  -2   1  318.77   10.74
  -4  -2  -1  365.13   13.12
   4  -2   1  268.15    9.78
   4  -2   1  283.56    9.14
   4   2  -1  323.24    9.40
  -4  -2   0  646.94   22.21
   4  -2   0  751.72   20.52
   4  -2   0  576.94   18.74
   4   2   0  592.74   18.94
  -4  -2   0  662.03   20.87
   4   2   0  665.79   18.32
   4  -2   0  697.82   18.37
  -4  -2   1  273.17   12.91
   4  -2  -1  334.66   11.80
  -4  -2   1  297.94   11.91
   4   2   1  287.63   10.02
   4   2   1  304.46    9.25
   4  -2  -1  315.64    9.39
   4  -2  -2    8.36    3.84
   4   2   2   14.36    2.87
  -4  -2   2    8.12    3.77
   4  -2  -2    5.92    2.11
  -4  -2   2    4.27    4.29
   4   2   2   12.90    2.00
   4   2   3  197.16    7.05
   4   2   3  220.73    7.80
  -4  -2   3  223.14    9.86
  -4  -2   3  224.57   11.34
   4  -2  -3  187.66    9.60
   4  -2  -3  228.58    7.60
   4  -2  -3  215.97    6.98
   4   2   3  200.20    6.75
   4   2   4  103.34    4.48
  -4  -2   4   84.28    6.32
   4   2   4  111.22    4.89
   4  -2  -4   81.26    6.78
  -4  -2   4   92.64    7.67
   4  -2  -4   96.66    4.56
  -4  -2   4   85.20    6.78
   4   2   4  109.65    4.06
   4  -2  -4   90.89    4.17
   4   2   5  162.90    6.20
   4   2   5  179.32    6.67
  -4  -2   5  192.49    9.37
  -4  -2   5  193.10    9.25
  -4  -2   5  186.04   10.80
   4  -2  -5  177.84    6.44
   4  -2  -5  160.04    9.28
   4  -2  -5  165.64    6.02
   4   2   5  163.00    5.77
   4   2   6  228.69    7.70
   4   2   6  243.62    8.20
  -4  -2   6  222.60   10.55
  -4  -2   6  213.92   10.57
   4  -2  -6  233.44   11.38
   4  -2  -6  222.75    7.89
  -4  -2   6  226.50   12.34
   4  -2  -6  224.45    7.59
   4   2   6  230.76    7.26
   4   2   7  451.02   13.58
  -4  -2   7  453.85   16.33
  -4  -2   7  456.20   17.35
  -4  -2   7  497.12   19.51
   4  -2  -7  497.66   18.32
   4  -2  -7  465.65   13.84
   4  -2  -7  439.56   13.50
   4   2   7  463.66   13.25
   4   2   8   21.18    3.22
   4  -2  -8   35.88    5.88
  -4  -2   8   18.51    5.19
   4  -2  -8   34.65    2.85
  -4  -2   8   19.51    4.17
   4  -2  -8   31.20    2.79
  -4  -2   8   18.78    6.42
   4   2   9  459.17   13.55
   4  -2  -9  456.95   18.50
   4  -2  -9  497.00   18.84
  -4  -2   9  461.26   17.78
   4  -2  -9  435.23   13.35
  -4  -2   9  446.38   15.72
   4  -2  -9  430.49   13.40
   4   2  10  113.46    5.32
  -4  -2  10   87.45    6.24
   4  -2 -10  102.87    8.56
   4  -2 -10  110.54    8.89
   4  -2 -10   97.24    4.44
   4  -2 -10  103.23    4.92
   4   2  11  317.98    9.70
   4  -2 -11  279.73    8.74
   4  -2 -11  270.63   14.07
  -4  -2  11  271.30   10.97
   4  -2 -11  313.13   14.81
   4  -2 -11  254.34    8.87
   4  -2 -11  270.17    9.43
   4   2  12   27.20    3.98
   4  -2 -12   30.27    3.12
   4  -2 -12   37.04    6.74
   4  -2 -12   28.32    2.48
   4  -2 -12   26.56    6.09
   4  -2 -12   29.03    3.57
   4   2  13  544.31   15.17
   4  -2 -13  480.82   14.23
   4  -2 -13  432.25   14.13
   4  -2 -13  468.91   20.57
  -4  -2  13  534.28   16.32
   4  -2 -13  500.71   15.26
   4  -2 -14   43.06    3.66
   4  -2 -14   32.13    2.59
   4  -2 -14   37.73    4.10
   4  -2 -15  139.00    6.05
   4   2  15  133.92    6.63
   4  -2 -15  146.93    6.90
   4  -2 -16  106.98    5.52
   4  -2 -16  122.11    6.41
   4  -2 -17   92.12    5.32
   4  -2 -17   94.39    6.18
   4  -2 -18  165.05    7.09
   4   2  18  144.27    7.36
   4  -2 -18  159.38    8.10
   4   2  19  320.88   12.12
   4  -2 -19  340.24   13.06
   4  -2 -20   13.16    4.93
   4   2  20   23.02    5.08
   4  -2 -21  115.29    7.12
   4   2  21  122.76    7.01
   4  -2 -22   21.84    5.78
   4   2  22   32.43    5.50
   4  -2 -22   15.85    6.02
   4  -2 -23  129.48    8.16
   4   2  23  123.00    7.43
   4  -2 -23  133.06    8.96
   4  -2 -24  119.10    8.04
   4   2  24  113.77    7.46
   4  -2 -24  123.62    9.25
   4  -2 -25   48.84    6.84
   4   2  25   40.58    5.90
   4  -2 -25   42.79    7.75
   4  -2 -26   63.02    7.44
   4   2  26   48.53    6.08
   4  -2 -26   53.40    8.11
   4  -2 -27   44.48    7.42
   4  -2 -27   43.96    8.10
   4  -2 -28   89.55    8.31
   4  -2 -28   78.64    8.97
   4  -2 -29    2.20    6.95
   4  -2 -29   -2.24    7.46
   4  -2 -30   -3.88    6.91
   4  -2 -30   -3.11    7.44
   4  -2 -31   -0.63    6.71
   4  -2 -31   -6.36    7.34
   4  -2 -32    1.57    7.05
   4  -2 -33   -3.87    6.64
   4  -2 -34   14.41    6.73
   4  -2 -35    9.04    5.97
   4  -2 -36   10.56    5.75
   4  -2 -37   21.62    5.38
   4   3 -36   20.31    5.46
   4   3 -35   37.33    6.31
   4   3 -34   20.93    6.09
  -4  -3 -33   -3.52    6.55
   4   3 -33    9.93    6.39
  -4  -3 -32   -0.36    6.95
   4   3 -32   -5.35    6.86
  -4  -3 -31   29.29    7.70
   4   3 -31   19.65    7.44
  -4  -3 -30   41.48    7.85
   4   3 -30   18.18    7.47
  -4  -3 -29   88.47    8.69
   4   3 -29   92.59    8.97
  -4  -3 -28    6.56    6.78
   4   3 -28   -4.68    7.34
  -4  -3 -27   27.27    7.30
   4   3 -27   17.77    7.27
  -4  -3 -26   43.88    7.48
   4   3 -26   61.52    8.15
  -4  -3 -25  119.56    8.43
   4   3 -25   92.57    8.94
  -4  -3 -24  318.01   12.38
   4   3 -24  308.74   13.71
  -4  -3 -23   33.21    5.92
   4   3 -23   23.49    6.48
  -4  -3 -22   18.66    5.56
   4   3 -22   15.33    5.75
  -4  -3 -21   94.80    6.47
   4   3 -21   60.04    6.57
  -4  -3 -20   13.60    4.90
   4   3 -20   11.10    5.15
  -4  -3 -19  120.43    6.50
   4   3 -19  101.81    6.94
  -4  -3 -18   36.64    4.66
   4   3 -18   34.42    5.27
  -4  -3 -17   52.98    4.74
   4   3 -17   53.56    5.22
  -4  -3 -16    9.03    3.82
  -4  -3 -16    7.20    5.03
   4   3 -16    8.49    4.03
  -4  -3 -15  146.79   10.27
   4   3 -15  202.35    8.03
  -4  -3 -14   70.34    7.79
   4   3 -14   42.48    4.28
   4  -3  13   81.54    4.28
  -4  -3 -13   84.49    8.23
   4   3 -13  101.02    5.19
   4  -3  12  150.03    6.04
   4   3 -12  169.93    6.63
   4  -3  11  298.73    9.84
  -4  -3 -11  278.10   14.06
   4   3 -11  301.07    9.97
   4  -3  10   41.49    3.32
  -4  -3 -10   42.41    6.64
   4   3 -10   47.80    3.47
  -4  -3  -9  210.92    6.79
  -4  -3  -9  207.83   11.70
   4  -3   9  196.02    7.48
   4   3  -9  208.92    7.29
  -4  -3  -8   36.24    2.49
  -4  -3  -8   32.32    6.43
   4   3  -8   24.49    2.88
  -4  -3  -7  245.20    6.92
  -4  -3  -7  219.17    8.61
  -4  -3  -7  225.68   12.13
  -4  -3  -6  181.29    8.52
   4  -3   6  193.47    6.47
  -4  -3  -5   17.24    5.78
   4   3  -5   11.06    2.33
  -4  -3  -5   15.22    4.04
   4  -3   5   18.56    1.99
   4  -3   4  283.65    8.64
   4   3  -4  297.26    8.99
  -4  -3  -3  423.23   15.86
   4   3  -3  415.68   12.22
   4  -3   3  406.95   11.91
  -4  -3  -2   74.75    6.60
   4  -3   2   65.43    3.14
   4   3  -2   64.74    3.33
  -4  -3  -1  774.21   25.41
  -4  -3  -1  690.46   24.41
   4  -3   1  708.04   20.04
   4   3  -1  742.74   20.23
  -4  -3   0   31.56    5.92
   4  -3   0   20.54    2.16
   4   3   0   22.73    2.20
  -4  -3   0   25.76    5.40
  -4  -3   1  697.68   24.81
  -4  -3   1  692.17   23.03
   4   3   1  683.17   19.51
   4  -3  -1  715.08   19.67
  -4  -3   2   59.68    5.84
  -4  -3   2   61.15    6.65
  -4  -3   2   67.09    7.31
   4   3   2   78.20    3.53
  -4  -3   3  403.46   17.06
  -4  -3   3  373.81   14.88
  -4  -3   3  402.09   15.47
   4   3   3  400.52   11.42
   4  -3  -3  380.30   11.57
  -4  -3   4  320.63   12.87
  -4  -3   4  322.34   13.03
  -4  -3   4  340.40   15.14
   4   3   4  279.35    8.90
   4  -3  -4  299.86    9.24
  -4  -3   5   25.35    4.83
  -4  -3   5   32.78    5.30
  -4  -3   5   26.26    6.62
   4  -3  -5   18.78    2.46
   4   3   5   24.95    2.15
   4   3   6  269.54    9.23
  -4  -3   6  365.67   16.09
  -4  -3   6  316.47   13.13
  -4  -3   6  326.14   12.78
   4   3   6  269.06    8.74
   4  -3  -6  307.66    9.26
  -4  -3   7  141.85    8.58
  -4  -3   7  148.41    9.43
  -4  -3   7  157.49   11.42
   4  -3  -7  158.81    6.03
   4   3   8   31.46    3.38
   4  -3  -8   14.20    2.05
   4  -3  -8   14.67    2.82
  -4  -3   8   24.18    5.54
  -4  -3   8   29.34    4.93
   4  -3  -8   11.60    2.49
  -4  -3   8   28.32    7.10
   4   3   9  157.13    6.25
  -4  -3   9  163.77    8.50
  -4  -3   9  164.43    9.89
   4  -3  -9  159.74    6.17
  -4  -3   9  178.14   11.90
   4  -3  -9  142.75    5.92
   4   3  10   53.60    4.06
  -4  -3  10   61.82    5.65
  -4  -3  10   57.18    6.74
   4  -3 -10   52.46    3.49
   4  -3 -10   48.98    3.56
   4   3  11  319.69   10.48
  -4  -3  11  315.67   12.50
   4  -3 -11  315.21   10.31
  -4  -3  11  328.48   14.99
   4  -3 -11  332.70   10.64
   4   3  12  163.50    6.78
  -4  -3  12  204.84   12.89
  -4  -3  12  183.29    8.44
   4  -3 -12  158.86   10.81
  -4  -3  12  184.23   11.08
   4  -3 -12  156.89    6.16
   4  -3 -12  164.26    6.88
   4   3  13   91.69    5.13
   4  -3 -13   75.85    3.91
   4  -3 -13   88.14    4.99
   4  -3 -14   52.88    3.31
   4  -3 -14   66.74    4.81
   4  -3 -15  119.38    5.63
   4   3  15  103.91    5.86
   4  -3 -15  120.14    6.26
   4  -3 -16   14.71    3.83
   4   3  16   11.78    4.12
   4  -3 -16   18.29    4.22
   4  -3 -17   39.60    4.43
   4   3  17   37.96    4.68
   4  -3 -17   47.58    4.99
   4  -3 -18   27.97    4.54
   4   3  18   21.60    4.44
   4  -3 -18   27.05    5.17
   4  -3 -19  113.87    6.31
   4   3  19  107.39    6.38
   4  -3 -19  106.66    7.05
   4  -3 -20   22.06    4.95
   4   3  20   15.33    4.63
   4  -3 -20   10.86    5.43
   4  -3 -21   78.02    6.22
   4   3  21   90.53    6.14
   4  -3 -22   42.14    5.83
   4   3  22   38.53    5.26
   4  -3 -22   35.06    6.36
   4  -3 -23   50.71    6.47
   4   3  23   58.60    5.67
   4  -3 -23   45.13    7.09
   4  -3 -24  303.62   12.07
   4  -3 -24  301.26   13.41
   4  -3 -25  116.68    8.20
   4  -3 -25  104.52    9.16
   4  -3 -26   35.80    6.98
   4  -3 -26   33.79    7.76
   4  -3 -27   26.40    6.76
   4  -3 -27   23.99    7.48
   4  -3 -28    1.81    6.53
   4  -3 -28   -1.89    7.43
   4  -3 -29  120.31    8.79
   4  -3 -29  102.72    9.32
   4  -3 -30   27.77    7.25
   4  -3 -30   11.10    7.07
   4  -3 -31   37.38    7.22
   4  -3 -31   24.45    7.29
   4  -3 -32   -0.90    6.48
   4  -3 -32   -2.25    6.75
   4  -3 -33    2.66    6.07
   4  -3 -33    5.15    6.57
   4  -3 -34   12.26    5.99
   4  -3 -35   31.66    6.13
   4  -3 -36   11.98    5.39
  -4  -4 -35    4.52    5.57
   4   4 -35    5.94    5.09
  -4  -4 -34   34.74    6.52
   4   4 -34   50.00    6.50
  -4  -4 -33   37.29    7.08
   4   4 -33   44.30    6.61
  -4  -4 -32   45.30    7.60
   4   4 -32   63.26    7.25
  -4  -4 -31   91.58    8.61
   4   4 -31   86.83    8.28
  -4  -4 -30   49.27    7.88
   4   4 -30   43.57    7.79
  -4  -4 -29    5.15    7.20
   4   4 -29   -7.04    7.31
  -4  -4 -28   17.58    7.44
   4   4 -28   11.17    7.10
  -4  -4 -27   40.73    7.57
   4   4 -27   22.50    7.11
  -4  -4 -26   34.66    7.25
   4   4 -26   31.18    7.12
  -4  -4 -25  112.82    8.21
   4   4 -25  129.61    9.24
  -4  -4 -24   29.47    6.52
   4   4 -24    8.02    6.32
  -4  -4 -23    3.22    5.81
   4   4 -23   -0.28    6.15
  -4  -4 -22   42.60    6.01
   4   4 -22   25.87    6.06
  -4  -4 -21   69.03    6.17
   4   4 -21   32.75    6.03
  -4  -4 -20   17.62    5.11
   4   4 -20   14.01    5.25
  -4  -4 -19   71.71    5.81
   4   4 -19   64.88    6.06
  -4  -4 -18   83.85    6.00
   4   4 -18   98.12    6.49
   4   4 -17  222.41    9.36
  -4  -4 -16   48.62    6.72
   4   4 -16  107.54    5.92
  -4  -4 -15  299.09   14.37
   4   4 -15  329.70   11.42
  -4  -4 -14  462.42   18.48
   4  -4  14  427.23   13.75
   4   4 -14  471.51   14.53
  -4  -4 -13  281.00   13.76
   4   4 -13  298.90    9.78
  -4  -4 -12  156.25   10.29
   4  -4  12  154.18    6.59
   4   4 -11  113.74    4.14
  -4  -4 -11   79.31    4.46
  -4  -4 -11   87.09    8.36
   4   4 -11  117.83    5.17
  -4  -4 -10  202.27    7.17
  -4  -4 -10  194.35   11.86
  -4  -4  -9  714.31   19.71
  -4  -4  -9  733.33   25.74
   4   4  -9  772.77   20.26
  -4  -4  -8  684.44   16.51
  -4  -4  -8  679.63   23.14
   4   4  -8  695.65   17.13
  -4  -4  -7  445.07   13.38
  -4  -4  -7  396.16   15.74
  -4  -4  -7  425.88   18.78
  -4  -4  -6  359.21   10.78
  -4  -4  -6  356.02   13.91
  -4  -4  -6  328.75   15.95
  -4  -4  -5  122.66    4.52
  -4  -4  -5  128.58    9.63
  -4  -4  -5  124.60    7.62
   4   4  -5  135.83    5.01
   4  -4   5  125.29    4.54
  -4   4   4   29.99    2.36
  -4  -4  -4   28.86    6.27
  -4  -4  -4   30.18    4.94
   4   4  -4   17.30    2.31
   4  -4   4   14.03    1.91
  -4   4   3  314.95    8.94
  -4  -4  -3  255.21   12.39
   4   4  -3  294.00    9.06
   4  -4   3  278.46    8.74
  -4  -4  -2   60.57    6.31
   4  -4   2   56.39    2.84
   4   4  -2   51.63    3.02
  -4   4   1    2.80    2.20
  -4  -4  -1    4.38    5.22
  -4  -4  -1    3.65    4.83
   4   4  -1    3.88    1.80
   4  -4   1    1.34    1.64
  -4   4   0  136.60    4.93
  -4  -4   0  139.09    9.25
   4  -4   0  125.30    4.62
   4   4   0  125.41    4.64
  -4   4  -1    5.10    2.29
  -4  -4   1    8.69    5.27
  -4  -4   1    7.65    5.05
   4  -4  -1    3.56    1.75
   4   4   1    0.40    1.74
  -4   4  -2   32.74    2.87
  -4  -4   2   34.25    6.30
  -4  -4   2   26.08    5.58
   4   4   2   33.55    2.34
   4  -4  -2   37.37    2.56
  -4   4  -3  302.14    9.85
  -4  -4   3  362.74   14.59
  -4  -4   3  331.75   13.94
  -4  -4   3  353.76   15.69
   4   4   3  312.73    9.55
   4  -4  -3  338.13    9.87
  -4   4  -4    9.41    2.72
  -4  -4   4    8.01    4.34
  -4  -4   4    9.47    4.77
  -4  -4   4   11.19    5.52
   4  -4  -4   18.84    2.26
   4  -4  -5   67.82    3.06
  -4  -4   5   76.98    6.93
  -4  -4   5   83.08    8.46
  -4  -4   5   84.07    7.03
   4   4   5   70.11    3.19
   4  -4  -5   69.65    3.61
   4  -4  -6  341.60   10.56
  -4  -4   6  412.96   16.02
  -4  -4   6  429.68   15.49
  -4  -4   6  472.09   18.81
   4  -4  -6  359.74   11.12
   4  -4  -7  426.11   12.62
  -4  -4   7  525.68   17.59
  -4  -4   7  539.82   21.05
  -4  -4   7  512.16   18.51
   4  -4  -7  411.84   13.07
   4  -4  -8  720.93   19.81
  -4  -4   8  727.27   27.82
  -4  -4   8  652.96   24.63
  -4  -4   8  705.34   23.96
   4  -4  -8  707.70   20.24
   4  -4  -9  596.68   17.22
  -4  -4   9  690.50   23.43
  -4  -4   9  700.00   21.63
  -4  -4   9  736.05   26.46
   4  -4  -9  562.24   17.57
   4  -4 -10  227.42    7.77
  -4  -4  10  275.82   15.27
  -4  -4  10  293.69   13.74
  -4  -4  10  272.47   11.30
   4  -4 -10  216.09    8.08
  -4  -4  11  151.27    8.20
   4  -4 -11  144.84    5.92
   4  -4 -12  183.52    6.79
   4  -4 -12  192.27    7.21
   4   4  13  269.07    9.12
   4  -4 -13  236.92    8.53
   4  -4 -13  255.24    9.36
   4   4  14  427.58   13.21
   4  -4 -14  390.37   12.62
   4  -4 -14  427.08   13.60
   4   4  15  304.53   10.91
   4  -4 -15  322.17   10.39
   4   4  16   39.40    4.45
   4  -4 -16   73.06    5.36
   4   4  17  258.10    9.73
   4  -4 -17  285.23   10.67
   4  -4 -18   55.95    5.15
   4   4  18   50.94    4.79
   4  -4 -18   55.80    5.65
   4  -4 -19   72.14    5.60
   4   4  19   60.13    5.21
   4  -4 -19   74.95    6.26
   4  -4 -20   21.56    4.98
   4   4  20   10.53    4.18
   4  -4 -20   22.28    5.37
   4  -4 -21   44.75    5.65
   4  -4 -21   30.72    5.83
   4  -4 -22   40.81    5.83
   4  -4 -22   25.53    6.03
   4  -4 -23    4.44    5.55
   4  -4 -23    1.62    6.13
   4  -4 -24   16.57    5.93
   4  -4 -24   13.84    6.62
   4  -4 -25  124.55    8.22
   4  -4 -25  119.31    9.20
   4  -4 -26   44.11    6.94
   4  -4 -26   33.40    7.64
   4  -4 -27   38.67    6.98
   4  -4 -27   28.82    7.25
   4  -4 -28    7.72    6.65
   4  -4 -28   -1.03    7.07
   4  -4 -29   12.87    6.74
   4  -4 -29    1.14    6.98
   4  -4 -30   55.46    7.51
   4  -4 -30   35.18    7.43
   4  -4 -31  106.67    8.36
   4  -4 -31   89.07    8.49
   4  -4 -32   54.16    7.09
   4  -4 -32   47.36    6.83
   4  -4 -33   58.86    7.02
   4  -4 -33   51.78    6.77
   4  -4 -34   29.60    6.00
   4  -4 -34   23.69    5.99
   4  -4 -35    5.16    5.11
  -4  -5 -34    2.37    5.87
   4   5 -34    2.84    4.99
  -4  -5 -33    6.78    6.44
   4   5 -33   13.23    5.55
  -4  -5 -32    8.04    6.71
   4   5 -32    6.68    5.70
  -4  -5 -31   12.05    6.89
   4   5 -31   16.73    6.02
  -4  -5 -30   12.84    7.17
   4   5 -30   17.48    6.23
  -4  -5 -29    6.48    7.53
   4   5 -29   11.36    6.13
  -4  -5 -28  105.24    8.76
   4   5 -28  100.66    8.61
  -4  -5 -27   42.47    7.48
   4   5 -27   22.91    6.94
  -4  -5 -26   43.04    7.32
   4   5 -26   39.03    7.15
  -4  -5 -25   42.52    7.04
   4   5 -25   46.98    7.28
  -4  -5 -24   12.28    6.35
   4   5 -24   13.28    6.42
  -4  -5 -23   62.26    6.81
   4   5 -23   33.48    6.60
  -4  -5 -22   53.19    6.58
   4   5 -22   30.18    6.01
  -4  -5 -21    0.99    5.39
   4   5 -21   -5.55    5.36
  -4  -5 -20  127.33    7.37
   4   5 -20   92.46    6.98
   4   5 -19   66.08    6.07
   4   5 -18  134.03    7.35
   4   5 -17    8.70    4.20
   4   5 -16  185.58    8.19
   4   5 -15   37.01    4.29
   4   5 -14  213.83    7.52
  -4  -5 -14  192.81   11.71
   4   5 -14  220.20    8.39
   4   5 -13    6.39    2.61
  -4  -5 -13   13.10    3.41
  -4  -5 -13   12.99    5.86
   4   5 -13    7.24    3.22
   4   5 -12   88.88    4.14
  -4  -5 -12   80.60    4.81
  -4  -5 -12   76.53    8.24
   4   5 -12   90.24    4.83
   4   5 -11   43.75    3.04
  -4  -5 -11   68.70    3.99
  -4  -5 -11   76.74    8.22
   4   5 -11   44.50    3.77
   4   5 -10  593.16   15.80
  -4  -5 -10  566.76   16.34
  -4  -5 -10  575.15   22.25
   4   5 -10  632.95   16.77
   4   5  -9  349.49   10.08
  -4  -5  -9  310.09   10.48
   4  -5   9  318.63   10.95
  -4  -5  -9  310.07   15.62
   4   5  -8  199.58    6.45
  -4  -5  -8  196.17    6.97
  -4  -5  -8  201.00   11.92
   4   5  -8  213.67    7.26
  -4  -5  -7  316.83    8.36
  -4  -5  -7  317.26   14.51
   4   5  -7  234.04    8.20
   4   5  -6   45.69    2.62
  -4  -5  -6   53.65    3.17
  -4  -5  -6   48.61    7.07
   4   5  -6   49.62    3.02
  -4  -5  -5  289.07   13.96
   4   5  -5  243.74    8.03
  -4   5   4   65.49    3.32
  -4  -5  -4   58.21    7.35
   4   5  -4   37.65    2.72
   4  -5   3  152.11    5.08
   4   5  -3  142.61    5.34
  -4   5   2  183.95    6.37
   4  -5   2  193.87    5.81
   4   5  -1  120.70    4.52
   4  -5   1  116.58    4.40
  -4   5   0  875.69   24.01
   4   5   0  852.42   23.65
   4  -5   0  844.45   23.60
  -4   5  -1  128.58    5.33
  -4  -5   1  142.20    9.69
  -4  -5   1  149.04    9.81
   4  -5  -1  147.69    4.84
   4   5   1  128.21    4.69
  -4   5  -2  263.36    8.18
  -4  -5   2  228.63   12.71
  -4  -5   2  238.66   12.42
   4   5   2  246.02    7.43
   4  -5  -2  224.91    7.49
  -4   5  -3  183.05    6.99
  -4  -5   3  203.89   11.86
  -4  -5   3  206.31   11.19
   4  -5  -3  197.82    6.53
   4   5   3  204.34    6.28
  -4   5  -4    9.76    3.06
  -4  -5   4   17.80    5.19
  -4  -5   4   20.46    5.92
  -4  -5   4   12.81    5.21
   4   5   4   27.35    2.03
   4  -5  -4   31.09    2.39
  -4  -5   5  260.02   14.08
  -4  -5   5  262.02   12.51
  -4  -5   5  234.67   12.48
   4  -5  -5  272.95    8.08
  -4   5  -6   46.62    3.95
   4  -5  -6   42.99    2.91
  -4  -5   6   38.31    6.36
  -4  -5   6   47.41    6.14
   4  -5  -6   45.14    2.94
  -4  -5   6   42.47    7.45
   4  -5  -7  309.50    9.32
  -4  -5   7  254.07   13.89
  -4  -5   7  280.22   15.62
  -4  -5   7  246.06   12.76
   4  -5  -7  318.10    9.60
   4  -5  -8  199.46    6.96
  -4  -5   8  199.34   11.73
  -4  -5   8  218.02   10.92
  -4  -5   8  220.51   13.72
   4  -5  -8  196.50    7.10
   4  -5  -9  259.39    8.67
   4  -5  -9  258.31    8.96
   4  -5 -10  619.86   17.69
  -4  -5  10  641.09   21.91
   4  -5 -10  586.40   17.83
   4  -5 -11   43.26    3.57
   4  -5 -11   45.77    3.67
   4  -5 -12  101.32    5.01
   4  -5 -12   95.40    5.04
   4  -5 -13   13.78    3.40
   4  -5 -14  212.89    8.02
   4  -5 -14  226.06    8.63
   4  -5 -15   15.01    2.74
   4  -5 -15   18.73    3.97
   4  -5 -16  166.88    7.72
   4  -5 -17    5.90    4.25
   4  -5 -18  125.27    7.26
   4  -5 -19   58.18    5.94
   4  -5 -20  125.13    7.08
   4  -5 -20  103.18    7.35
  -4   5 -21   12.25    4.22
   4  -5 -21    6.15    5.40
   4  -5 -21   -3.59    5.50
  -4   5 -22   78.30    5.36
   4  -5 -22   90.58    6.68
   4  -5 -22   74.69    7.19
   4  -5 -23   54.35    6.39
   4  -5 -23   35.90    6.59
   4  -5 -24   17.36    6.14
   4  -5 -24    9.60    6.19
   4  -5 -25   55.43    6.78
   4  -5 -25   38.74    7.13
   4  -5 -26   61.11    6.95
   4  -5 -26   49.10    7.53
   4  -5 -27   28.68    6.83
   4  -5 -27   17.10    6.83
   4  -5 -28   88.48    8.12
   4  -5 -28   64.66    8.10
   4  -5 -29    1.30    6.51
   4  -5 -29    6.59    6.20
   4  -5 -30   18.50    6.51
   4  -5 -30   15.38    6.29
   4  -5 -31    9.90    6.51
   4  -5 -31   14.26    5.76
   4  -5 -32    8.06    6.30
   4  -5 -32    5.61    5.43
   4  -5 -33   16.82    6.19
   4  -5 -33   12.58    5.24
   4  -5 -34    1.97    5.44
   4  -5 -34    5.28    5.06
  -4  -6 -33   15.17    6.24
   4   6 -33   17.76    5.00
  -4  -6 -32   22.26    6.49
   4   6 -32   26.92    5.58
  -4  -6 -31    4.18    6.69
   4   6 -31    6.81    5.30
  -4  -6 -30   32.38    7.54
   4   6 -30   30.73    6.16
  -4  -6 -29   11.54    7.14
   4   6 -29   16.55    5.91
  -4  -6 -28   13.44    7.15
   4   6 -28   21.68    6.01
  -4  -6 -27   18.70    7.07
   4   6 -27   30.27    6.33
  -4  -6 -26    3.60    6.83
   4   6 -26   12.02    5.85
  -4  -6 -25   18.48    6.87
   4   6 -25   18.22    5.87
  -4  -6 -24   82.15    7.68
   4   6 -24   60.73    6.67
  -4  -6 -23   17.45    6.45
   4   6 -23   15.73    5.44
  -4  -6 -22   19.94    6.66
   4   6 -22    6.12    4.98
   4   6 -21    8.80    4.92
   4   6 -20   43.65    5.49
   4   6 -19   73.10    6.14
   4   6 -18   39.54    5.02
   4   6 -17   10.53    4.06
   4   6 -16  105.80    6.07
   4   6 -15   40.01    3.85
   4   6 -15   40.41    4.33
  -4  -6 -14   80.85    5.52
   4   6 -14   79.86    4.61
   4   6 -14   82.81    5.18
  -4  -6 -13    9.69    3.92
   4   6 -13    4.99    2.99
   4   6 -13    2.45    3.02
  -4  -6 -12  405.75   12.62
   4   6 -12  365.74   11.71
   4   6 -12  388.35   12.44
  -4  -6 -11   12.98    3.48
   4   6 -11    7.84    2.65
   4   6 -11    6.24    2.83
   4   6 -10  423.70   13.45
   4   6 -10  453.31   14.03
  -4  -6  -9  333.89   11.03
   4   6  -9  339.58   10.42
   4   6  -9  356.06   10.91
  -4  -6  -8  378.35   11.48
   4   6  -8  363.31   10.91
   4   6  -8  349.81   11.16
   4   6  -7  179.28    6.21
   4   6  -7  169.29    6.36
   4   6  -6   85.32    3.87
   4   6  -6   85.77    3.89
   4   6  -5    4.56    2.12
   4   6  -5    2.43    1.82
   4   6  -4  699.12   19.79
   4   6  -4  665.85   19.76
  -4   6   3  420.48   12.99
   4   6  -3  419.89   12.29
  -4   6   2  484.45   12.79
   4   6  -2  372.87   11.67
  -4   6   1   81.64    4.21
   4   6  -1   41.75    2.45
  -4   6   0   48.31    3.85
   4   6   0   43.68    2.36
  -4   6  -1   55.61    3.99
   4   6   1   50.21    2.49
  -4   6  -2  463.17   13.30
   4   6   2  407.56   12.16
  -4   6  -3  441.38   14.00
  -4  -6   3  551.00   19.90
  -4   6  -4  630.95   19.05
  -4  -6   4  708.25   26.12
  -4  -6   4  710.30   24.50
  -4   6  -5    6.86    3.44
  -4   6  -6   85.56    5.22
   4  -6  -7  239.67    7.88
   4  -6  -7  240.55    7.64
   4  -6  -8  324.39    9.99
   4  -6  -8  334.31    9.88
   4  -6  -9  265.57    8.95
   4  -6  -9  244.35    8.72
   4  -6 -10  413.39   12.70
   4  -6 -10  404.56   12.71
   4  -6 -11   13.97    3.43
   4  -6 -11   12.58    2.98
   4  -6 -12  358.37   11.52
   4  -6 -12  337.22   11.43
   4  -6 -13    5.24    3.55
   4  -6 -13    1.47    3.08
   4  -6 -14   76.63    5.10
   4  -6 -14   70.94    4.93
   4  -6 -15   26.39    4.12
   4  -6 -16  110.94    5.51
   4  -6 -16  119.45    6.51
   4  -6 -17   19.73    4.52
   4  -6 -18   60.76    5.61
   4  -6 -19   58.08    5.87
  -4   6 -20   79.34    5.80
   4  -6 -20   76.90    6.56
  -4   6 -21   20.18    4.60
   4  -6 -21   18.58    5.80
   4  -6 -21   15.23    5.37
   4  -6 -22   31.49    6.08
  -4   6 -22   28.91    4.84
   4  -6 -22   15.02    5.45
   4  -6 -23   21.20    6.04
  -4   6 -23   26.92    4.51
   4  -6 -23   10.60    5.44
   4  -6 -24   77.73    7.12
   4  -6 -24   66.64    7.10
   4  -6 -25   21.23    6.26
   4  -6 -25   20.02    5.98
   4  -6 -26    6.00    6.44
   4  -6 -26   10.76    5.79
   4  -6 -27   21.81    6.60
   4  -6 -27   24.53    6.20
   4  -6 -28   20.91    6.69
   4  -6 -28   18.10    5.96
   4  -6 -29   14.88    6.58
   4  -6 -29   16.80    5.99
   4  -6 -30   15.94    6.55
   4  -6 -30   18.04    5.54
   4  -6 -31   12.89    6.25
   4  -6 -31    4.30    5.17
   4  -6 -32   27.12    6.26
   4  -6 -32   22.50    5.52
   4  -6 -33   21.30    5.94
   4  -6 -33   10.06    5.04
  -4  -7 -32   11.71    5.90
  -4  -7 -31    5.69    6.50
  -4  -7 -30   -1.12    6.65
  -4  -7 -29    9.74    6.83
  -4  -7 -28    3.43    6.88
   4   7 -28    3.99    5.25
  -4  -7 -27   32.17    7.20
   4   7 -27   23.09    5.66
  -4  -7 -26   96.20    8.45
   4   7 -26   90.12    7.22
  -4  -7 -25   11.17    7.05
   4   7 -25   12.55    5.31
  -4  -7 -24  231.11   10.38
   4   7 -24  170.65    9.48
  -4  -7 -23   12.57    7.00
   4   7 -23    4.10    4.88
  -4  -7 -22   81.99    7.87
   4   7 -22   48.59    5.89
   4   7 -21    0.39    4.65
   4   7 -20    2.17    4.50
   4   7 -19   10.69    4.37
   4   7 -18   14.91    4.39
   4   7 -17    1.13    3.77
   4   7 -16    5.47    3.81
  -4  -7 -15   20.10    4.94
   4   7 -15   12.86    3.75
   4   7 -15    9.54    3.57
  -4  -7 -14  125.58    7.02
   4   7 -14  135.43    6.15
   4   7 -14  126.20    6.18
  -4  -7 -13  105.49    6.44
   4   7 -13  110.36    5.47
   4   7 -13  116.32    5.61
  -4  -7 -12  172.29    7.41
   4   7 -12  143.08    6.29
  -4  -7 -11   70.42    5.24
   4   7 -11   75.53    4.46
  -4  -7 -10   28.05    4.25
   4   7 -10   41.24    3.55
  -4  -7  -9  131.42    6.32
   4   7  -9  135.21    5.63
  -4  -7  -8  201.32    8.63
   4   7  -8  281.35    8.44
  -4  -7  -7  301.16   10.49
   4   7  -7  322.32    9.99
   4   7  -6  432.28   12.92
   4   7  -5  178.68    6.39
  -4   7   4  324.26   10.23
   4   7  -4  281.14    9.38
  -4   7   3    5.17    3.46
  -4   7   2   15.14    3.73
  -4   7   1   15.26    3.81
  -4   7   0   37.84    4.18
  -4   7  -1    0.31    3.43
  -4   7  -2    8.36    3.60
  -4   7  -3   12.43    3.66
  -4   7  -4  218.32    8.43
  -4   7  -5  185.22    7.68
  -4   7  -6  523.42   16.32
   4  -7  -7  314.58   10.85
  -4   7  -7  369.48   11.86
   4  -7  -8  182.40    7.38
  -4   7  -8  221.90    8.72
   4  -7  -9  129.45    5.92
  -4   7  -9  127.06    7.25
   4  -7 -10   13.84    3.72
  -4   7 -10   35.25    5.34
   4  -7 -11  100.46    5.39
  -4   7 -11   72.16    6.68
   4  -7 -12  120.58    6.43
  -4   7 -12  134.06    8.23
   4  -7 -13   95.38    6.03
  -4   7 -13  134.72    8.34
   4  -7 -14  126.70    6.74
  -4   7 -14  122.16    8.64
   4  -7 -15   22.52    4.61
  -4   7 -19   18.72    5.26
  -4   7 -20    4.89    4.97
  -4   7 -21    9.65    5.05
  -4   7 -22   76.46    6.24
   4  -7 -22   96.60    7.62
  -4   7 -23   15.07    4.76
   4  -7 -23   19.32    6.23
   4  -7 -24  216.87    9.89
  -4   7 -24  197.88    8.83
   4  -7 -25   14.19    6.29
   4  -7 -26   94.85    7.80
   4  -7 -27   13.09    6.26
   4  -7 -28    2.89    6.06
   4  -7 -29    4.39    6.21
   4  -7 -30    5.43    6.20
   4  -7 -31    6.29    5.98
   4  -7 -32    3.82    5.43
  -4  -8 -31    1.59    5.98
  -4  -8 -30    7.38    6.33
  -4  -8 -29    1.68    6.35
  -4  -8 -28   21.06    6.77
  -4  -8 -27   19.23    7.05
  -4  -8 -26   13.06    7.12
  -4  -8 -25    2.78    6.90
  -4  -8 -24   16.73    7.17
  -4  -8 -23    5.98    7.35
  -4  -8 -16  116.20    7.68
  -4  -8 -15  178.19    8.81
   4   8 -15  162.21    7.47
  -4  -8 -14   65.32    6.35
   4   8 -14   70.82    5.13
  -4  -8 -13  105.72    7.02
   4   8 -13   78.40    5.27
  -4  -8 -12  231.96    8.95
   4   8 -12  166.32    7.53
  -4  -8 -11  272.67   10.20
   4   8 -11  242.97    9.09
  -4  -8 -10   26.82    4.75
   4   8 -10   19.69    3.77
  -4  -8  -9  263.93    9.73
   4   8  -9  244.63    8.90
  -4  -8  -8  101.90    6.07
   4   8  -8  106.16    5.31
   4   8  -7   21.78    3.44
   4   8  -6   95.94    4.86
   4   8  -5  231.54    8.22
  -4   8   4   65.72    5.11
  -4   8   3   77.97    5.31
  -4   8   2   62.78    5.10
  -4   8   1    4.63    4.09
  -4   8   0  273.28   10.00
  -4   8  -1    8.51    4.12
  -4   8  -2   55.37    4.87
  -4   8  -3   79.28    5.50
  -4   8  -4   85.31    5.72
  -4   8  -5  245.95    9.56
  -4   8  -6  169.86    8.01
   4  -8  -7   26.92    3.90
  -4   8  -7   16.34    4.80
   4  -8  -8   75.10    5.01
  -4   8  -8   67.80    6.18
   4  -8  -9  227.39    8.76
  -4   8  -9  227.20    9.97
   4  -8 -10   35.93    4.60
  -4   8 -10   23.91    5.83
   4  -8 -11  246.01    9.42
  -4   8 -11  236.16   10.63
   4  -8 -12  200.68    8.14
  -4   8 -12  141.85    9.15
   4  -8 -13   55.87    5.52
  -4   8 -13   53.22    7.51
   4  -8 -14   46.38    5.44
  -4   8 -14   35.68    7.46
   4  -8 -15  147.10    7.97
  -4   8 -15  178.15   10.36
  -4   8 -16  134.22   10.04
  -4   8 -17   55.87    6.51
  -4   8 -17   65.16    8.87
  -4   8 -18   22.56    5.95
  -4   8 -18   16.04    8.24
  -4   8 -19   17.15    5.75
  -4   8 -19    2.73    8.41
  -4   8 -20    4.35    5.53
  -4   8 -20   -9.20    8.39
  -4   8 -21   28.72    5.59
  -4   8 -21   18.18    8.91
  -4   8 -22    6.02    5.26
  -4   8 -22   -5.43    8.80
   4  -8 -23   26.83    6.75
  -4   8 -23   25.62    5.59
  -4   8 -23   17.98    8.48
  -4   8 -24   12.54    5.30
   4  -8 -24   29.62    6.61
  -4   8 -24   19.78    8.67
   4  -8 -25    6.16    6.23
  -4   8 -25    4.26    8.52
   4  -8 -26   18.55    6.49
  -4   8 -26    9.14    8.23
   4  -8 -27   15.47    6.28
  -4   8 -27   18.06    8.30
   4  -8 -28   12.54    5.98
   4  -8 -29    2.50    5.79
   4  -8 -30    7.06    5.77
   4  -8 -31    4.74    5.51
  -4  -9 -30   42.52    6.28
  -4  -9 -29   13.68    6.03
  -4  -9 -28   47.72    6.88
  -4  -9 -27    6.98    6.68
  -4  -9 -26   17.79    6.84
  -4  -9 -25   21.18    7.24
  -4  -9 -24   10.45    7.33
  -4  -9 -16   49.60    6.90
  -4  -9 -15   50.37    6.84
  -4  -9 -14  108.81    7.58
   4   9 -14   76.33    5.79
  -4  -9 -13   82.90    7.02
   4   9 -13   60.10    5.33
  -4  -9 -12    6.89    5.39
   4   9 -12    7.43    4.15
  -4  -9 -11   20.81    5.58
   4   9 -11   14.48    4.17
  -4  -9 -10   50.82    5.69
   4   9 -10   40.43    4.52
  -4  -9  -9  165.13    8.04
   4   9  -9  151.60    7.05
  -4  -9  -8    7.56    4.79
   4   9  -8    4.89    3.52
   4   9  -7   41.86    4.21
   4   9  -6   20.57    3.92
  -4   9   3  292.02   10.85
  -4   9   2  143.21    7.22
  -4   9   1   92.03    6.24
  -4   9   0   96.34    6.60
  -4   9  -1   78.52    6.13
  -4   9  -2  174.66    8.12
  -4   9  -3  273.24   10.60
  -4   9  -4   23.21    5.24
  -4   9  -5   20.63    5.36
  -4   9  -6   22.22    5.40
   4  -9  -7   36.10    4.62
  -4   9  -7   39.53    6.01
   4  -9  -8    6.21    4.21
  -4   9  -8   16.02    5.79
   4  -9  -9  140.13    7.11
  -4   9  -9  133.10    8.49
   4  -9 -10   37.50    5.12
  -4   9 -10   45.71    6.71
   4  -9 -11   11.74    4.74
  -4   9 -11   20.75    6.66
   4  -9 -12   14.70    4.96
  -4   9 -12    6.45    6.57
   4  -9 -13   64.61    6.15
  -4   9 -13   45.82    7.68
   4  -9 -14   89.76    6.69
  -4   9 -14   67.27    7.59
  -4   9 -14   63.47    8.19
  -4   9 -15   28.88    6.78
   4  -9 -15   53.06    6.18
  -4   9 -15   37.36    8.07
  -4   9 -16   25.60    6.57
   4  -9 -16   28.90    5.87
  -4   9 -16   26.89    8.03
  -4   9 -17   13.37    6.40
  -4   9 -17    9.26    8.25
  -4   9 -18   30.92    6.65
  -4   9 -18   28.92    8.67
  -4   9 -19   21.94    6.24
  -4   9 -19   29.83    8.77
  -4   9 -20   12.63    5.97
  -4   9 -20    7.84    8.30
  -4   9 -21    8.74    5.92
  -4   9 -21   10.51    8.23
  -4   9 -22    8.42    5.85
  -4   9 -22   -1.64    8.47
   4  -9 -23   16.74    6.65
  -4   9 -23   17.78    5.94
  -4   9 -23    5.95    8.41
  -4   9 -24    9.41    5.34
   4  -9 -24   13.69    6.26
  -4   9 -24    6.24    8.14
  -4   9 -25   15.26    5.28
   4  -9 -25   14.93    6.18
  -4   9 -25   16.07    8.19
   4  -9 -26   33.92    6.37
  -4   9 -26   36.36    8.42
   4  -9 -27    8.77    5.88
   4  -9 -28   51.29    6.30
   4  -9 -29   13.53    5.48
   4  -9 -30   36.86    5.71
  -4 -10 -28    4.95    5.57
  -4 -10 -27   24.54    6.28
  -4 -10 -26   28.12    6.67
  -4 -10 -25   23.61    6.77
  -4 -10 -24   -3.60    7.01
  -4 -10 -16    9.34    6.57
  -4 -10 -15   43.26    7.17
  -4 -10 -14   26.34    6.60
  -4 -10 -13  139.52    8.73
   4  10 -13  110.88    6.79
  -4 -10 -12   59.71    6.85
   4  10 -12   48.16    5.25
  -4 -10 -11   87.64    7.62
   4  10 -11   91.07    6.05
  -4 -10 -10   36.90    6.24
   4  10 -10   66.22    5.23
  -4 -10  -9   76.29    6.87
   4  10  -9   92.34    5.89
  -4 -10  -8  120.42    7.62
   4  10  -8  130.99    6.71
  -4  10   7    9.80    4.55
  -4 -10  -7    3.34    5.16
  -4  10   6  123.04    6.93
  -4  10   5   34.91    5.57
  -4  10   4    8.74    5.34
  -4  10   2    5.73    5.26
  -4  10   1    9.11    5.15
  -4  10   0   13.41    5.39
  -4  10  -1   33.61    5.93
  -4  10  -2    3.07    5.44
  -4  10  -3  101.73    7.53
  -4  10  -4   11.42    5.82
  -4  10  -5   36.16    6.37
  -4  10  -6  141.22    8.60
   4 -10  -7    5.28    4.75
  -4  10  -7    9.42    6.25
   4 -10  -8  128.91    7.47
  -4  10  -8  165.32    9.06
  -4  10  -9  101.89    9.11
  -4  10  -9   95.23    7.99
   4 -10 -10   16.04    5.25
  -4  10 -10   19.75    6.72
   4 -10 -11  110.19    7.24
  -4  10 -11  116.18    8.87
   4 -10 -12   64.45    6.43
  -4  10 -12   79.65    8.25
   4 -10 -13   69.34    6.90
  -4  10 -13   67.09    8.20
  -4  10 -13   70.70    8.53
  -4  10 -14   33.97    7.67
   4 -10 -14   26.18    5.94
  -4  10 -14   27.69    7.85
   4 -10 -15   55.55    6.66
  -4  10 -15   64.87    8.05
  -4  10 -15   55.91    8.52
  -4  10 -16   17.11    7.25
   4 -10 -16   10.08    5.73
  -4  10 -16   12.74    8.18
  -4  10 -17   15.39    6.82
  -4  10 -17   11.34    8.30
  -4  10 -18   15.74    6.73
  -4  10 -18   22.77    8.54
  -4  10 -19   12.82    6.42
  -4  10 -19   18.39    8.15
  -4  10 -20   30.85    6.80
  -4  10 -20   39.84    8.60
  -4  10 -21    4.06    6.35
  -4  10 -21    3.16    8.17
  -4  10 -22   16.18    6.16
  -4  10 -22   14.80    8.24
  -4  10 -23    5.26    5.76
   4 -10 -23    4.05    6.30
  -4  10 -23    0.51    8.00
  -4  10 -24   -0.75    5.42
   4 -10 -24    2.80    5.96
  -4  10 -24    0.40    8.01
  -4  10 -25   21.98    5.17
   4 -10 -25   17.08    5.88
  -4  10 -25   15.87    7.84
   4 -10 -26   28.61    5.92
   4 -10 -27   23.78    5.62
   4 -10 -28    5.56    5.04
  -4 -11 -26   14.92    5.82
  -4 -11 -25   13.53    6.01
  -4 -11 -24   13.86    6.66
  -4 -11 -16   62.36    7.88
  -4 -11 -15   16.85    7.06
  -4 -11 -14   42.13    7.28
  -4 -11 -13   10.11    6.88
  -4 -11 -12   41.16    6.96
   4  11 -12   28.54    5.13
  -4 -11 -11   91.33    7.80
   4  11 -11   71.32    6.04
  -4 -11 -10    4.39    6.09
   4  11 -10    8.33    4.81
  -4 -11  -9   19.54    6.19
  -4 -11  -8  168.96    9.18
  -4 -11  -7   56.67    6.84
  -4  11   6  132.93    7.51
  -4  11   5  180.54    8.96
  -4  11   4   49.85    6.70
  -4  11   3   82.82    7.40
  -4  11   2    3.92    6.29
  -4  11   1   37.08    6.89
  -4  11   1   34.84    6.42
  -4  11   0   76.46    7.91
  -4  11   0   77.63    7.12
  -4  11  -1   27.92    7.39
  -4  11  -1   16.69    5.92
  -4  11  -2    5.85    6.94
  -4  11  -2    4.80    6.04
  -4  11  -3   43.41    7.72
  -4  11  -3   47.82    6.66
  -4  11  -4   29.80    7.84
  -4  11  -4   16.43    6.44
  -4  11  -5  197.99   10.81
  -4  11  -5  172.13    9.88
   4 -11  -6  124.81    7.54
  -4  11  -6  136.20    9.98
  -4  11  -6  112.59    8.53
   4 -11  -7   63.88    6.41
  -4  11  -7   81.36    9.18
  -4  11  -7   67.68    7.97
   4 -11  -8  162.96    8.49
  -4  11  -8  173.95   10.88
  -4  11  -8  158.06    9.75
  -4  11  -9   12.73    8.39
   4 -11  -9   11.51    5.40
  -4  11  -9   -0.91    6.76
  -4  11 -10   14.34    8.26
   4 -11 -10   12.29    5.63
  -4  11 -10    5.85    6.81
   4 -11 -11   73.52    6.75
  -4  11 -11   61.10    8.27
   4 -11 -12   33.43    5.95
  -4  11 -12   16.53    7.70
   4 -11 -13   12.22    5.98
  -4  11 -13   20.54    7.74
  -4  11 -14   43.18    8.00
   4 -11 -14   19.41    5.93
  -4  11 -14   40.45    8.12
  -4  11 -15   33.43    8.13
   4 -11 -15   28.07    6.36
  -4  11 -15   42.85    8.20
   4 -11 -16   48.17    6.59
  -4  11 -16   64.22    8.70
  -4  11 -16   55.04    7.99
  -4  11 -17    2.58    7.14
  -4  11 -17   10.43    7.74
  -4  11 -18   26.06    7.38
  -4  11 -18   37.98    8.47
  -4  11 -19   11.21    6.99
  -4  11 -19   20.74    8.03
  -4  11 -20   15.57    6.60
  -4  11 -20   16.82    7.90
  -4  11 -21    4.25    6.38
  -4  11 -21   11.33    7.62
  -4  11 -22   64.17    8.76
  -4  11 -22   82.56    7.39
  -4  11 -23   11.93    5.73
   4 -11 -23   15.76    6.13
  -4  11 -23   15.93    7.63
   4 -11 -24   20.36    5.70
  -4  11 -24   23.81    5.36
  -4  11 -24   14.24    7.32
   4 -11 -25   18.30    5.43
  -4  11 -25   26.03    5.08
   4 -11 -26   10.13    5.11
  -4 -12 -24   17.46    5.75
  -4 -12 -23   11.87    6.20
  -4 -12 -16   35.29    7.17
  -4 -12 -15   10.79    6.92
  -4 -12 -14   21.60    7.09
  -4 -12 -13   44.23    7.50
  -4 -12 -12   27.81    7.10
  -4 -12 -11   45.23    7.26
  -4 -12 -10   28.73    6.97
  -4 -12  -9  124.64    8.61
  -4 -12  -8    5.01    6.29
  -4 -12  -7   91.57    7.80
  -4 -12  -6    0.07    6.07
  -4  12   5   44.42    6.47
  -4  12   4   56.02    6.96
  -4  12   3   26.78    6.74
  -4  12   2   33.29    7.13
  -4  12   1    6.73    6.96
  -4  12   0   11.16    7.19
  -4  12  -1    3.33    7.31
  -4  12  -1    5.93    6.49
  -4  12  -2   32.56    7.88
  -4  12  -2   22.67    6.54
  -4  12  -3   31.00    7.92
  -4  12  -3   33.22    6.75
  -4  12  -4   63.15    8.69
  -4  12  -4   62.70    7.74
   4 -12  -5   53.35    6.36
  -4  12  -5   75.61    9.04
  -4  12  -5   69.91    7.78
   4 -12  -6   -1.02    5.49
  -4  12  -6   15.11    8.45
  -4  12  -6   10.06    6.74
   4 -12  -7   77.27    6.79
  -4  12  -7   94.28    9.50
  -4  12  -7   80.79    8.17
  -4  12  -8   24.43    8.45
   4 -12  -8   23.31    5.74
  -4  12  -8   15.59    7.17
   4 -12  -9   85.03    7.06
  -4  12  -9   85.73    9.52
  -4  12  -9   72.86    8.52
  -4  12 -10   22.24    8.82
   4 -12 -10   27.89    6.15
  -4  12 -10   10.77    7.45
  -4  12 -11   47.87    8.83
   4 -12 -11   44.71    6.40
  -4  12 -11   44.78    8.10
   4 -12 -12   32.55    6.40
  -4  12 -12   15.13    7.72
   4 -12 -13   43.54    6.69
  -4  12 -13   35.90    7.94
   4 -12 -14   32.12    6.42
  -4  12 -14    9.94    7.73
  -4  12 -15    5.81    7.70
   4 -12 -15    4.78    5.87
  -4  12 -15    1.83    7.87
  -4  12 -16   34.15    8.15
  -4  12 -16   31.49    8.19
  -4  12 -17   16.80    7.63
  -4  12 -17   15.84    7.95
  -4  12 -18   26.98    7.38
  -4  12 -18   22.91    8.10
  -4  12 -19   66.96    7.89
  -4  12 -19   53.92    8.55
  -4  12 -20   -5.09    6.71
  -4  12 -20   -6.25    7.63
  -4  12 -21   34.29    6.63
  -4  12 -21   28.36    7.76
  -4  12 -22   16.86    5.74
  -4  12 -22   -2.34    7.14
   4 -12 -23   11.53    5.48
  -4  12 -23   23.76    5.52
  -4  12 -23    4.33    6.62
   4 -12 -24   16.99    5.05
  -4 -13 -15   16.96    6.48
  -4 -13 -14    5.90    6.51
  -4 -13 -13   13.21    6.76
  -4 -13 -12   92.65    8.50
  -4 -13 -11   13.09    6.49
  -4 -13 -10   56.50    7.34
  -4 -13  -9   28.12    6.88
  -4 -13  -8    9.53    6.50
  -4 -13  -7    2.85    6.37
  -4 -13  -6    4.63    6.37
  -4 -13  -5   -1.99    6.39
  -4  13   4    3.71    6.11
  -4  13   3   24.95    7.02
  -4  13   2   42.58    7.60
  -4  13   1   90.43    8.89
  -4  13   0    8.62    7.84
  -4  13  -1   67.97    8.90
  -4  13  -2   31.42    8.51
  -4  13  -3   33.86    8.34
  -4  13  -3   40.22    7.28
   4 -13  -4    6.25    5.44
  -4  13  -4    7.84    7.69
  -4  13  -4   10.52    6.63
   4 -13  -5    1.35    5.56
  -4  13  -5    3.88    7.98
  -4  13  -5   12.92    6.66
  -4  13  -6    3.37    8.19
   4 -13  -6    2.69    5.54
  -4  13  -6   10.01    6.78
  -4  13  -7    9.08    8.49
   4 -13  -7   24.34    5.97
  -4  13  -7   18.17    7.39
  -4  13  -8    6.27    8.64
   4 -13  -8    8.44    5.63
  -4  13  -8   18.56    7.24
  -4  13  -9   23.97    8.92
   4 -13  -9   33.32    6.27
  -4  13  -9   27.44    7.76
  -4  13 -10   48.92    9.37
   4 -13 -10   74.74    6.83
  -4  13 -10   53.50    8.07
  -4  13 -11   15.92    8.74
   4 -13 -11   19.26    5.95
  -4  13 -11   22.81    7.69
   4 -13 -12  115.94    7.94
  -4  13 -12   99.59   10.10
  -4  13 -12  106.56    9.34
   4 -13 -13   13.51    5.99
  -4  13 -13   20.75    7.75
   4 -13 -14    7.05    5.67
  -4  13 -14    4.27    7.79
  -4  13 -15    5.92    7.78
   4 -13 -15   11.50    5.59
  -4  13 -15    2.26    7.57
  -4  13 -16   10.52    7.61
  -4  13 -16   10.07    7.60
  -4  13 -17    1.67    7.22
  -4  13 -17    4.37    7.29
  -4  13 -18   27.76    7.17
  -4  13 -18   36.47    7.72
  -4  13 -19   31.07    6.66
  -4  13 -19   12.27    7.13
  -4  13 -20   21.65    6.04
  -4  13 -20    4.96    6.75
  -4  13 -21   32.39    5.86
  -4  13 -21   12.74    6.54
  -4  13 -22    3.73    6.06
  -4 -14 -14    5.97    5.74
  -4 -14 -13   52.44    7.02
  -4 -14 -12    8.65    6.10
  -4 -14 -11   27.02    6.81
  -4 -14 -10   27.53    6.42
  -4 -14  -9   15.13    6.12
  -4 -14  -8    5.40    6.22
  -4 -14  -7   13.25    6.28
  -4 -14  -6   32.21    6.58
  -4 -14  -5   15.52    6.30
  -4 -14  -4    4.65    6.09
  -4 -14  -3   36.65    6.57
  -4  14   2   -1.68    6.93
  -4  14   1    4.14    7.04
  -4  14   0   -0.49    7.47
  -4  14  -1    1.86    7.66
  -4  14  -2    1.83    7.89
  -4  14  -3   49.91    8.59
   4 -14  -3   44.23    6.32
   4 -14  -4    5.53    5.58
  -4  14  -4   11.34    7.76
  -4  14  -5    4.56    7.73
   4 -14  -5    9.77    5.47
  -4  14  -6   16.92    8.16
   4 -14  -6   24.80    5.77
  -4  14  -6   22.04    7.00
  -4  14  -7    4.79    8.23
   4 -14  -7   11.67    5.63
  -4  14  -7   13.88    6.81
  -4  14  -8   -3.24    8.45
   4 -14  -8    5.26    5.54
  -4  14  -8    5.47    6.85
  -4  14  -9   11.49    8.44
   4 -14  -9   29.18    5.85
  -4  14  -9   16.30    6.95
  -4  14 -10   14.22    8.42
   4 -14 -10   21.71    5.78
  -4  14 -10   18.97    7.06
  -4  14 -11   11.80    8.19
   4 -14 -11   19.22    5.62
  -4  14 -11   22.04    7.26
  -4  14 -12    0.98    8.22
   4 -14 -12   15.10    5.61
  -4  14 -12   17.11    7.27
   4 -14 -13   64.38    6.40
  -4  14 -13   44.50    7.71
   4 -14 -14    4.97    5.13
  -4  14 -14    5.97    6.76
  -4  14 -15   68.99    7.92
  -4  14 -16   33.38    7.09
  -4  14 -16   28.90    6.93
  -4  14 -17   59.34    7.18
  -4  14 -17   46.27    7.09
  -4  14 -18    6.91    5.90
  -4  14 -18    3.54    6.06
  -4 -15 -13    1.72    4.93
  -4 -15 -12   11.83    5.30
  -4 -15 -11   12.98    5.42
  -4 -15 -10   17.32    5.64
  -4 -15  -9   18.48    5.71
  -4 -15  -8    1.60    5.47
  -4 -15  -7   18.93    5.84
  -4 -15  -6   15.13    5.81
  -4 -15  -5   18.32    5.98
  -4 -15  -4    5.16    5.83
  -4 -15  -3   31.58    6.26
  -4 -15  -2   22.46    6.20
  -4 -15  -1   38.76    6.33
  -4  15   1   47.38    6.67
   4 -15   0   -4.17    5.29
  -4  15   0    7.82    6.44
   4 -15  -1   46.87    6.05
  -4  15  -1   56.97    7.54
  -4  15  -2   32.12    7.43
   4 -15  -2   22.30    5.61
  -4  15  -3   35.20    7.81
   4 -15  -3   44.11    5.80
  -4  15  -4   13.62    7.39
   4 -15  -4    6.40    5.22
  -4  15  -5    6.86    7.42
   4 -15  -5   11.01    5.24
  -4  15  -6   13.29    7.39
   4 -15  -6   12.84    5.26
  -4  15  -7   29.98    7.82
   4 -15  -7   20.20    5.32
  -4  15  -8   14.21    7.40
   4 -15  -8    2.23    4.98
  -4  15  -9   22.14    7.63
   4 -15  -9   13.50    5.36
  -4  15 -10   13.62    7.26
   4 -15 -10    7.82    4.91
  -4  15 -10    7.62    6.26
   4 -15 -11    8.15    4.94
  -4  15 -11   14.34    7.20
  -4  15 -11   11.20    6.23
   4 -15 -12   11.80    4.77
  -4  15 -12   17.88    6.83
  -4  15 -12   21.70    6.28
   4 -15 -13    5.56    4.65
  -4  15 -13   15.72    6.66
  -4  15 -13   16.76    5.96
  -4  15 -14   12.55    5.78
  -4 -16  -4   23.47    5.32
   4 -16   3    2.49    4.72
  -4 -16  -3    4.47    4.95
   4 -16   2    1.37    4.66
  -4 -16  -2    0.68    4.89
   4 -16   1    7.41    4.80
  -4 -16  -1   11.40    5.02
  -4 -16   0   18.39    5.27
   4 -16   0   21.11    4.95
  -4 -16   1   11.98    5.17
   4 -16  -1    6.93    4.66
  -4 -16   2    2.21    4.96
   4 -16  -2    0.19    4.63
   4 -16  -3    3.14    4.64
  -4  16  -4   23.04    6.34
   5   0   0    2.45    2.87
   5   0   0    1.30    2.71
   5   0   0    1.20    2.35
   5   0   0    3.34    4.83
   5   0   1    7.33    2.90
   5   0   1   10.23    2.93
   5   0   1    7.64    2.47
   5   0   1    8.53    4.94
   5   0  -1   10.61    5.55
   5   0  -1    7.99    2.48
   5   0   2   84.12    4.45
   5   0   2   88.61    7.04
   5   0   2   91.50    5.10
   5   0  -2   83.77    7.95
   5   0   2   91.51    4.25
   5   0  -2   84.69    4.29
   5   0   3  167.19    6.23
   5   0   3  191.07    9.27
   5   0  -3  143.98   10.14
   5   0  -3  136.57    6.43
   5   0   3  178.38    6.97
   5   0  -3  136.73    8.28
   5   0   3  178.91    6.15
   5   0  -3  139.09    6.00
   5   0   4   10.98    3.21
   5   0   4   15.01    3.34
   5   0  -4   13.83    3.22
   5   0  -4   11.81    4.54
   5   0  -4   13.46    2.72
   5   0  -4   13.99    5.61
   5   0   4   11.10    2.48
   5   0   4   14.36    4.16
   5   0   5  287.22    9.61
   5   0  -5  286.91   14.67
   5   0   5  303.08   11.48
   5   0  -5  289.28    9.96
   5   0  -5  274.61   12.77
   5   0   5  300.96   10.18
   5   0   5  285.06    9.28
   5   0  -5  282.11    9.50
   5   0   6   34.58    3.96
   5   0  -6   52.54    4.06
   5   0   6   38.04    4.10
   5   0   6   38.42    3.87
   5   0  -6   56.11    7.40
   5   0  -6   53.70    6.25
   5   0   6   36.04    3.04
   5   0  -6   53.04    3.64
   5   0   7    3.51    2.31
   5   0   7    0.05    2.81
   5   0  -7    6.39    2.76
   5   0  -7    5.18    4.90
   5   0  -7    5.44    2.71
   5   0  -8  386.04   12.38
   5   0  -8  362.76   16.62
   5   0   8  403.34   12.61
   5   0  -8  366.58   12.14
   5   0   8  395.45   11.87
   5   0  -9  275.50    9.37
   5   0   9  255.89    9.43
   5   0  -9  263.43   13.87
   5   0  -9  276.12    9.32
   5   0 -10  349.39   11.63
   5   0 -10  362.50   17.38
   5   0 -10  321.20   16.39
   5   0 -10  352.00   11.79
   5   0 -11   93.90    4.15
  -5   0 -11   88.86    4.16
   5   0  11   88.10    4.75
   5   0 -11   79.70    4.41
  -5   0  11   78.17    5.94
   5   0 -11   84.03    4.96
   5   0 -12   10.76    2.84
  -5   0 -12   27.40    3.21
   5   0  12   30.11    3.21
  -5   0  12    8.38    3.63
   5   0 -12   10.91    2.54
   5   0 -12   11.07    3.36
   5   0 -13   14.11    3.12
  -5   0 -13   21.30    3.20
   5   0  13   23.81    3.11
   5   0 -13   15.83    2.68
   5   0 -13   19.05    3.82
   5   0 -14   24.26    3.62
  -5   0 -14   27.90    3.61
   5   0 -14   30.24    2.99
   5   0 -14   31.54    4.22
   5   0 -15  298.51   10.59
  -5   0 -15  317.97   10.57
   5   0 -16  262.09    9.84
  -5   0 -16  290.29    9.94
   5   0 -16  280.62   10.86
   5   0 -17   11.57    4.27
  -5   0 -17   13.12    4.30
   5   0 -17   16.14    4.79
   5   0 -18   29.51    4.96
   5   0 -18   26.82    5.35
   5   0 -19  155.42    7.77
  -5   0 -19  144.18    7.56
   5   0 -19  150.88    8.55
   5   0 -20  124.80    7.26
  -5   0 -20  134.54    7.32
   5   0 -21    5.16    5.18
  -5   0 -21   10.34    5.44
   5   0 -21   -0.43    6.23
   5   0 -22  180.74    8.90
  -5   0 -22  175.98    8.87
  -5   0 -23    5.97    5.80
   5   0 -23    2.08    6.02
   5   0 -23   -1.33    7.04
  -5   0 -24   10.91    6.09
   5   0 -24   10.14    7.36
   5   0 -25    3.42    7.49
   5   0 -26  -10.92    7.85
   5   0  27   70.77    7.85
   5   0 -27   39.62    8.44
   5   0  28   93.35    8.08
   5   0 -28   77.46    9.24
   5   0  29    1.75    6.29
   5   0 -29   -2.34    7.54
   5   0  30   11.81    6.37
   5   0 -30   14.22    7.58
   5   0 -31   26.28    7.22
   5   0 -32   12.72    6.88
   5   0 -33    4.82    6.54
   5   0 -34    4.97    6.25
   5   0 -35    4.22    6.08
   5   0 -36   24.36    5.88
   5   1 -36    5.59    5.38
   5   1 -35   24.98    6.37
   5  -1  32   44.13    6.58
   5  -1  31   26.07    6.61
   5  -1  30   16.16    6.77
  -5  -1 -28   38.51    7.06
  -5  -1 -27   55.10    7.17
  -5  -1 -26   48.52    6.99
  -5  -1 -25  225.97   10.68
  -5  -1 -24   66.60    7.16
  -5  -1 -23   82.33    7.22
  -5  -1 -22   66.83    6.72
  -5  -1 -21   33.93    5.66
  -5  -1 -20   54.85    5.75
  -5  -1 -19   88.62    6.06
  -5  -1 -18   87.67    5.90
  -5  -1 -17   50.04    4.81
  -5  -1 -16   58.58    4.79
  -5  -1 -15   39.87    4.08
  -5  -1 -14   24.00    3.55
  -5  -1 -13  377.78   10.80
   5  -1  13  301.37   11.03
  -5  -1 -12  411.73   11.43
   5  -1  12  324.44   11.85
  -5  -1 -11   75.53    3.77
   5   1 -11   70.93    4.20
   5  -1  11   61.68    4.21
   5   1 -11   68.81    8.31
   5   1 -10   23.83    3.14
   5  -1  10   24.31    2.58
   5  -1  10   29.49    3.33
   5   1 -10   28.59    6.51
   5   1  -9  439.15   10.90
   5  -1   9  401.98   11.27
   5  -1   9  424.08   10.77
   5   1  -8   30.94    3.29
   5  -1   8   17.58    3.20
  -5  -1  -8    9.72    2.25
   5  -1   8   23.61    2.87
   5  -1   8   19.50    3.57
   5   1  -7  695.99   20.44
   5  -1   7  775.50   22.51
   5   1  -7  692.12   25.70
   5  -1   7  772.88   20.72
   5  -1   7  747.15   19.86
   5   1  -6  252.22    9.01
   5  -1   6  255.34    9.05
  -5  -1  -6  251.83    8.85
   5  -1   6  265.02   10.84
   5   1  -6  240.34   13.08
   5  -1   6  236.43    8.17
   5  -1   5  239.18    8.74
  -5  -1  -5  255.11    9.40
   5   1  -5  273.87   13.44
   5  -1   5  242.80    9.10
   5  -1   5  256.73   11.19
   5  -1   5  248.78    8.41
   5  -1   4  394.80   12.61
   5   1  -4  371.02   16.89
   5   1  -4  440.47   13.41
   5  -1   4  422.03   13.34
  -5  -1  -4  418.84   13.82
   5  -1   4  433.07   15.87
   5  -1   4  411.86   12.44
   5  -1   3   43.23    3.71
   5   1  -3   55.59    4.07
   5   1  -3   49.62    6.44
  -5  -1  -3   55.10    4.58
   5  -1   3   43.51    3.91
   5  -1   3   41.45    5.52
   5  -1   3   43.59    3.22
   5  -1   2  161.69    6.15
   5  -1   2  155.31    9.19
  -5  -1  -2  149.20    7.50
   5  -1   2  164.72    6.82
   5   1  -2  147.08    9.43
   5  -1   2  169.26    6.03
   5  -1   1  178.06    6.75
   5   1  -1  209.06   10.61
  -5  -1  -1  222.00    9.09
   5  -1   1  195.75   10.62
   5  -1   1  180.93    7.39
   5  -1   1  202.63    6.86
   5  -1   0   25.06    3.08
   5   1   0   20.92    3.40
  -5  -1   0   35.74    4.69
   5  -1   0   28.33    3.82
   5  -1   0   22.97    3.28
   5  -1   0   26.56    5.66
   5  -1   0   24.90    2.86
   5  -1  -1   87.96    4.49
   5  -1  -1  100.77    8.17
   5   1   1  105.21    5.33
   5  -1  -1   92.83    5.95
   5  -1  -1   91.61    4.45
   5   1   2  138.16    5.78
   5   1   2  138.06    6.35
   5  -1  -2  140.19    9.59
  -5  -1   2  159.03    8.34
   5  -1  -2  134.74    7.55
   5  -1  -2  135.38    5.57
   5   1   3   26.25    3.46
   5  -1  -3   42.74    5.16
   5   1   3   27.95    3.72
   5  -1  -3   44.58    6.86
   5  -1  -3   42.14    3.69
  -5  -1   3   36.46    5.30
   5  -1  -3   39.92    3.27
   5   1   4  414.52   13.25
   5  -1  -4  429.84   17.96
   5  -1  -4  431.07   15.98
   5  -1  -4  398.95   12.94
   5  -1  -4  397.35   12.39
   5  -1  -5  289.13   12.53
   5  -1  -5  269.83   13.95
   5  -1  -5  283.00    9.26
   5  -1  -5  262.78    8.76
   5   1   6  269.57    9.10
   5  -1  -6  243.97   13.74
   5  -1  -6  236.28    8.69
   5  -1  -6  240.01   12.23
   5  -1  -6  233.28    8.38
   5   1   7  705.09   19.95
   5  -1  -7  622.66   24.15
   5  -1  -7  666.51   20.06
   5  -1  -7  637.96   19.74
   5   1   8    2.27    3.73
   5  -1  -8    1.26    2.65
  -5  -1   8    8.02    4.24
   5   1   8    3.84    3.03
   5  -1  -8    3.40    5.19
   5  -1  -8    4.03    2.86
   5   1   9  410.91   13.14
  -5  -1   9  415.01   15.52
   5   1   9  388.42   12.97
   5  -1  -9  422.64   12.91
   5  -1  -9  400.32   18.73
   5  -1  -9  360.90   17.27
   5  -1  -9  411.29   12.80
   5   1  10   12.36    4.21
   5  -1 -10    4.63    2.25
   5   1  10   10.02    3.04
   5  -1 -10    6.91    5.35
   5  -1 -10    5.99    2.61
   5  -1 -10   10.75    6.13
   5  -1 -10    6.58    3.04
   5   1  11   51.62    4.96
   5  -1 -11   48.26    3.26
   5  -1 -11   59.51    7.86
  -5  -1  11   51.99    5.20
   5   1  11   41.80    3.70
   5  -1 -11   53.49    3.77
   5  -1 -11   53.16    4.03
   5   1  12  449.60   14.07
   5  -1 -12  428.83   12.69
   5   1  12  438.28   13.40
   5  -1 -12  419.17   13.21
   5  -1 -12  442.10   13.75
   5  -1 -13  364.07   11.26
   5  -1 -13  332.61   11.38
   5  -1 -13  357.99   12.16
   5   1  14   11.70    4.98
   5  -1 -14   21.43    3.58
   5  -1 -14   17.57    2.61
   5  -1 -14   18.26    4.13
   5  -1 -15   46.76    4.23
   5  -1 -15   39.68    3.15
   5  -1 -15   49.41    5.04
   5  -1 -16   45.78    4.52
   5  -1 -16   44.19    5.12
   5  -1 -17   58.83    4.97
   5  -1 -17   64.40    5.88
   5  -1 -18  113.85    6.49
   5  -1 -18  108.71    7.21
   5  -1 -19  102.65    6.44
   5  -1 -19   88.69    7.28
   5  -1 -20   47.86    5.81
   5  -1 -20   36.94    6.19
   5  -1 -21   44.71    5.91
   5   1  21   35.32    6.50
   5  -1 -22   42.06    6.34
   5   1  22   53.45    7.04
   5  -1 -23  103.45    7.69
   5   1  23  109.99    8.07
   5  -1 -24   77.31    7.30
   5   1  24   86.34    7.58
   5  -1 -25  234.30   10.76
   5   1  25  243.21   11.10
   5  -1 -25  229.39   12.56
   5  -1 -26   38.43    6.85
   5   1  26   43.90    7.02
   5  -1 -26   33.33    8.29
   5  -1 -27   69.94    7.52
   5   1  27   77.27    7.67
   5  -1 -27   63.05    9.08
   5   1  28   54.53    7.01
   5  -1 -28   44.01    8.57
   5   1  29   13.27    5.96
   5  -1 -29    3.33    7.14
   5  -1 -30   19.18    7.23
   5  -1 -31   23.14    7.24
   5  -1 -32   44.55    7.68
   5  -1 -33   23.76    6.72
   5  -1 -34    1.94    5.99
   5  -1 -35   26.71    6.44
   5  -1 -36    5.68    5.48
   5   2 -36    1.12    5.21
   5   2 -35   10.30    5.82
   5   2 -34   33.35    6.70
   5  -2  33    9.40    5.85
   5   2 -33    8.80    6.36
   5  -2  32   65.05    7.41
   5   2 -32   84.20    8.39
   5   2 -31   31.99    7.44
  -5  -2 -30   53.47    7.24
   5   2 -30   71.41    8.16
  -5  -2 -29   -3.83    6.70
   5   2 -29   17.84    7.30
  -5  -2 -28   15.31    6.88
   5   2 -28   31.82    7.93
  -5  -2 -27   19.95    6.76
   5   2 -27    1.31    7.70
  -5  -2 -26   66.88    7.48
   5   2 -26   54.52    8.55
  -5  -2 -25    8.29    6.34
   5   2 -25    0.10    7.70
  -5  -2 -24   11.08    6.01
   5   2 -24   -1.92    7.22
  -5  -2 -23   41.94    6.15
   5   2 -23   17.45    6.66
  -5  -2 -22    2.53    5.50
   5   2 -22   -7.12    6.53
  -5  -2 -21   21.97    5.54
   5   2 -21    2.11    5.88
  -5  -2 -20   90.81    6.32
   5   2 -20   70.81    7.02
  -5  -2 -19   36.69    5.02
   5   2 -19   19.87    5.60
  -5  -2 -18   51.05    4.93
   5   2 -18   38.45    5.52
  -5  -2 -17   39.97    4.56
   5   2 -17   53.04    5.64
  -5  -2 -16  197.85    7.59
   5   2 -16  192.73    8.83
  -5  -2 -15  219.84    8.23
   5   2 -15  266.60    9.82
  -5  -2 -14  334.53   10.36
   5   2 -14  355.24   11.74
  -5  -2 -13   27.20    3.18
   5  -2  13   19.36    3.04
   5   2 -13   23.79    3.94
  -5  -2 -12   77.79    4.07
   5  -2  12   78.10    4.63
   5  -2  11  314.51   10.25
   5   2 -11  317.99   10.39
  -5  -2 -10  223.58    7.58
   5  -2  10  235.40    8.73
   5  -2   9  133.76    6.09
   5   2  -9  137.03    5.97
   5  -2   8  176.21    6.47
   5  -2   8  169.40    7.19
   5   2  -8  191.26    7.03
   5  -2   7   20.77    3.51
   5   2  -7   10.79    3.09
   5  -2   7   18.80    2.65
   5   2  -7   10.70    3.00
   5   2  -6  758.28   22.97
  -5  -2  -6  750.56   24.06
   5   2  -6  764.69   22.46
   5  -2   6  810.88   22.15
   5   2  -5  280.00    9.26
   5  -2   5  233.28    8.90
  -5  -2  -5  219.63    9.76
   5  -2   5  231.03    8.02
   5   2  -5  265.51    8.48
   5  -2   4  110.95    5.51
  -5  -2  -4  118.39    6.51
   5   2  -4   87.34    5.18
   5  -2   4  100.87    4.41
   5   2  -4   86.29    4.50
   5  -2   3   93.62    4.91
   5   2  -3  112.94    5.73
   5  -2   3  103.41    5.55
  -5  -2  -3   99.33    6.47
   5  -2   3  100.89    4.56
   5   2  -3  118.59    4.91
   5  -2   2  211.68    7.81
  -5  -2  -2  221.88   10.03
   5  -2   2  228.08    8.33
   5  -2   2  222.29    8.66
   5  -2   2  227.69    7.71
   5  -2   1   64.46    3.91
   5  -2   1   71.36    4.60
   5  -2   1   61.87    4.29
   5  -2   1   67.14    3.53
   5   2  -1   55.96    3.64
   5  -2   0  378.67   11.78
   5   2   0  392.99   12.97
   5  -2   0  418.60   13.85
  -5  -2   0  437.22   15.02
   5  -2   0  396.19   11.98
   5   2   0  436.81   12.12
   5  -2  -1   29.96    3.11
   5   2   1   41.18    4.02
   5  -2  -1   38.36    4.66
   5   2   1   39.62    3.02
   5  -2  -1   29.53    2.99
   5  -2  -2  302.86    9.52
   5   2   2  286.56   10.66
  -5  -2   2  364.25   13.54
   5  -2  -2  348.90   12.84
   5  -2  -2  311.37    9.81
   5   2   2  284.67    9.59
   5   2   3  124.92    6.22
   5  -2  -3  145.41    8.42
  -5  -2   3  158.36    8.78
   5  -2  -3  138.89    6.18
   5   2   3  120.99    5.24
   5  -2  -3  132.74    5.50
   5  -2  -4   40.08    3.81
   5   2   4   58.94    4.47
   5  -2  -4   44.18    5.76
  -5  -2   4   43.84    5.82
   5   2   4   54.21    3.29
   5  -2  -4   38.68    3.20
   5   2   5  227.79    8.33
   5  -2  -5  213.37   11.43
   5  -2  -5  238.12    8.61
  -5  -2   5  297.84   12.46
   5   2   5  241.43    8.94
  -5  -2   5  281.90   12.23
   5  -2  -5  218.01    7.99
   5   2   5  233.27    7.90
   5   2   6  803.89   23.25
  -5  -2   6  806.61   27.08
   5   2   6  866.23   24.04
   5  -2  -6  848.37   23.75
  -5  -2   6  865.76   27.85
   5  -2  -6  824.85   23.29
   5   2   6  799.95   22.86
   5   2   7   48.02    4.26
  -5  -2   7   29.61    5.50
   5   2   7   47.08    4.08
   5  -2  -7   39.32    6.32
   5  -2  -7   41.22    3.75
  -5  -2   7   30.97    5.73
   5   2   7   51.06    3.27
   5  -2  -7   41.93    3.62
   5   2   8  194.12    7.80
  -5  -2   8  193.17   10.12
   5  -2  -8  208.71   12.04
  -5  -2   8  205.07   11.43
   5  -2  -8  220.83    7.94
   5  -2  -8  214.24    7.66
   5   2   9  108.01    5.55
   5  -2  -9   88.10    8.93
   5  -2  -9   95.67    8.86
   5  -2  -9   86.58    4.81
   5  -2  -9   83.69    4.83
   5   2  10  282.23   10.26
   5  -2 -10  297.74    8.94
   5  -2 -10  325.88   15.79
  -5  -2  10  323.32   12.70
   5  -2 -10  288.53    9.91
   5  -2 -10  285.39    9.98
   5   2  11  270.83   10.05
   5  -2 -11  293.60    8.82
  -5  -2  11  289.21   12.08
   5  -2 -11  269.86    9.47
   5  -2 -11  269.21    9.72
   5   2  12   88.03    5.92
   5  -2 -12  100.11    4.49
  -5  -2  12  107.30    6.79
   5  -2 -12   89.88    4.77
   5  -2 -12   95.02    5.29
   5   2  13   16.28    4.64
   5  -2 -13   21.65    3.16
   5  -2 -13   19.25    2.92
   5  -2 -13   24.10    3.90
   5   2  14  301.89   11.23
   5  -2 -14  314.08    9.92
   5  -2 -14  288.16    9.98
   5  -2 -14  311.73   11.08
   5   2  15  214.38    9.31
   5  -2 -15  238.62    8.17
   5  -2 -15  208.49    7.82
   5  -2 -15  238.35    9.44
   5  -2 -16  150.04    6.72
   5   2  16  167.55    8.14
   5  -2 -16  155.39    7.71
   5  -2 -17   44.22    4.59
   5   2  17   33.73    5.64
   5  -2 -17   45.78    5.45
   5  -2 -18   63.94    5.30
   5   2  18   54.94    6.17
   5  -2 -18   60.84    6.21
   5  -2 -19   23.29    5.09
   5   2  19   19.06    5.76
   5  -2 -19   22.11    5.51
   5  -2 -20   94.52    6.48
   5   2  20   83.21    6.97
   5  -2 -20   74.67    7.13
   5  -2 -21   26.75    5.38
   5   2  21   28.93    6.01
   5  -2 -22    2.71    5.45
   5   2  22    8.09    5.77
   5  -2 -22   -3.57    6.46
   5  -2 -23   66.79    6.67
   5   2  23   70.83    7.18
   5  -2 -24   11.92    6.12
   5   2  24   10.60    6.04
   5  -2 -24    5.00    7.10
   5  -2 -25    8.93    6.25
   5   2  25   10.20    5.82
   5  -2 -25   -6.84    7.60
   5  -2 -26   61.45    7.32
   5   2  26   56.49    6.77
   5  -2 -26   52.20    8.37
   5  -2 -27    6.74    6.31
   5  -2 -27    4.87    7.65
   5  -2 -28    7.31    6.48
   5  -2 -28    7.25    7.21
   5  -2 -29   -1.60    6.28
   5  -2 -29   11.54    7.16
   5  -2 -30   59.56    7.85
   5  -2 -31   34.67    7.24
   5  -2 -32   70.75    7.93
   5  -2 -33   11.75    6.49
   5  -2 -34   39.85    6.84
   5  -2 -35    2.57    5.61
   5  -2 -36    8.47    5.48
   5   3 -35   13.03    5.64
   5  -3  34    9.02    5.68
   5   3 -34    6.64    5.97
   5   3 -33    4.39    6.10
  -5  -3 -32   -0.26    5.82
   5   3 -32   11.55    6.40
  -5  -3 -31   21.15    6.34
   5   3 -31   33.49    7.22
  -5  -3 -30   32.91    7.02
   5   3 -30   48.85    7.70
  -5  -3 -29   53.01    7.58
   5   3 -29   65.57    7.99
  -5  -3 -28   46.41    7.35
   5   3 -28   58.61    7.96
  -5  -3 -27    4.77    6.45
   5   3 -27   16.30    7.17
  -5  -3 -26   59.18    7.09
   5   3 -26   61.24    8.04
  -5  -3 -25   23.57    6.47
   5   3 -25   30.95    7.46
  -5  -3 -24  146.25    8.54
   5   3 -24  125.05    9.56
  -5  -3 -23    0.51    5.78
   5   3 -23   -9.82    6.87
  -5  -3 -22   54.71    6.10
   5   3 -22   15.13    6.24
  -5  -3 -21   25.57    5.28
   5   3 -21   20.39    5.92
  -5  -3 -20  126.13    6.93
   5   3 -20  115.73    8.13
  -5  -3 -19   72.22    5.63
   5   3 -19   76.33    6.76
  -5  -3 -18   93.99    5.72
   5   3 -18   92.75    6.95
  -5  -3 -17  264.40    9.83
   5   3 -17  322.14   11.62
  -5  -3 -16  140.92    6.36
   5   3 -16  155.06    7.70
  -5  -3 -15    2.41    3.34
   5   3 -15    2.51    3.99
  -5  -3 -14   28.09    3.62
   5  -3  14   20.93    3.17
   5   3 -14   17.80    4.04
  -5  -3 -13  121.09    5.45
   5  -3  13  117.78    5.71
  -5  -3 -13  132.53   10.43
   5   3 -13  139.70    6.46
  -5  -3 -12  293.52   15.55
   5  -3  12  325.72   10.73
   5   3 -12  302.95   10.88
   5  -3  11  528.38   16.50
   5   3 -11  567.08   16.68
   5  -3  10   43.13    4.01
   5   3 -10   71.42    4.40
   5  -3   9  203.06    8.26
   5   3  -9  230.44    8.21
   5  -3   8  970.49   26.66
   5   3  -8  881.09   26.05
   5  -3   7   65.09    4.61
   5   3  -7   72.75    4.16
   5  -3   7   62.08    3.64
   5  -3   6  394.79   12.81
   5  -3   6  370.50   11.48
   5   3  -6  386.34   11.98
   5  -3   5   10.23    2.38
   5  -3   5   13.66    3.49
   5   3  -5    9.06    2.63
   5  -3   4    5.26    2.18
   5  -3   4    8.63    3.37
   5  -3   4    5.02    1.91
   5   3  -4    5.87    2.54
   5  -3   3  247.45    8.58
  -5  -3  -3  219.20   10.61
  -5  -3  -3  221.39   10.93
   5  -3   3  254.09    9.03
   5   3  -3  232.84    8.08
   5  -3   3  236.10    7.81
   5  -3   2   42.85    3.95
  -5  -3  -2   43.66    5.40
   5  -3   2   37.38    4.04
  -5  -3  -2   37.77    5.64
  -5  -3  -2   36.24    7.15
   5  -3   2   37.27    3.07
   5   3  -2   55.43    3.46
   5  -3   1  301.44    9.74
   5  -3   1  347.40   11.90
  -5  -3  -1  337.86   13.16
  -5  -3  -1  327.63   14.28
   5  -3   1  291.00   10.75
  -5  -3  -1  320.69   15.10
   5  -3   1  301.59    9.62
   5   3  -1  303.07    9.74
   5  -3   0   26.50    2.99
  -5  -3   0   36.10    5.28
  -5  -3   0   35.61    6.47
  -5  -3   0   34.15    6.10
   5  -3   0   31.61    4.40
   5  -3   0   21.28    3.69
   5  -3   0   26.98    2.63
   5   3   0   34.10    2.88
   5  -3  -1  272.74    8.97
  -5  -3   1  298.15   12.79
  -5  -3   1  255.95   13.68
   5  -3  -1  295.22   11.97
  -5  -3   1  306.13   14.31
   5   3   1  303.06    9.19
   5  -3  -1  280.59    9.18
   5  -3  -2   38.33    3.09
  -5   3  -2   30.82    2.52
  -5  -3   2   42.90    6.76
  -5  -3   2   42.80    5.44
   5  -3  -2   35.96    5.34
  -5  -3   2   50.83    7.00
   5   3   2   31.83    2.93
   5  -3  -2   36.43    3.00
   5  -3  -3  202.17    6.74
  -5   3  -3  182.19    6.43
  -5  -3   3  200.97   10.43
  -5  -3   3  215.10   11.59
  -5  -3   3  199.54   12.08
   5  -3  -3  170.98    9.82
   5  -3  -3  209.12    8.04
   5  -3  -3  197.48    6.94
   5   3   3  186.56    6.68
   5   3   4    4.49    2.28
   5  -3  -4    4.09    4.67
   5  -3  -4    9.66    3.38
  -5  -3   4    5.96    5.25
  -5  -3   4    7.58    4.76
   5  -3  -4    7.53    2.71
  -5  -3   4    4.93    5.30
  -5  -3   5   36.89    6.05
  -5  -3   5   35.55    5.71
   5  -3  -5   37.68    3.96
   5  -3  -5   33.46    6.02
   5   3   5   29.44    2.79
  -5  -3   5   36.86    6.61
   5  -3  -5   35.61    3.13
  -5  -3   6  384.43   16.31
  -5  -3   6  422.99   17.24
  -5  -3   6  447.53   19.65
   5  -3  -6  472.78   13.78
   5  -3  -6  435.28   17.72
   5   3   6  380.56   12.33
   5  -3  -6  422.40   12.85
   5   3   7   62.12    4.56
  -5  -3   7   66.11    6.67
  -5  -3   7   65.84    8.36
  -5  -3   7   68.28    6.94
   5  -3  -7   44.66    4.07
   5  -3  -7   43.04    6.71
   5   3   7   59.09    3.43
   5  -3  -7   35.78    3.60
   5   3   8  860.57   24.37
  -5  -3   8  850.32   31.60
  -5  -3   8  770.18   28.73
   5  -3  -8  902.74   30.29
   5  -3  -8  892.84   24.77
  -5  -3   8  740.16   27.27
   5  -3  -8  860.62   24.31
   5   3   9  278.23    9.52
   5  -3  -9  263.42    9.39
  -5  -3   9  228.25   11.73
  -5  -3   9  239.19   13.21
   5  -3  -9  268.52   14.13
   5  -3  -9  264.83    9.24
   5   3  10   37.21    4.65
   5  -3 -10   46.86    3.75
   5  -3 -10   46.30    7.74
   5  -3 -10   40.35    3.89
   5   3  11  616.67   18.79
  -5  -3  11  634.94   21.71
   5  -3 -11  641.30   18.66
   5  -3 -11  610.74   18.69
   5  -3 -12  328.22   10.43
  -5  -3  12  335.54   13.96
   5  -3 -12  313.87   10.94
   5  -3 -12  325.88   11.44
   5   3  13  149.79    7.21
   5  -3 -13  146.72    5.95
   5  -3 -13  145.95    6.18
   5  -3 -13  156.71    6.99
   5   3  14   33.35    4.73
   5  -3 -14   27.15    3.45
   5  -3 -14   23.16    2.94
   5  -3 -14   26.38    4.16
   5   3  15    7.56    4.45
   5  -3 -15    5.07    3.43
   5  -3 -15    2.11    2.25
   5  -3 -15    5.13    3.86
   5  -3 -16  143.61    6.48
   5   3  16  137.76    7.37
   5  -3 -16  145.12    7.60
   5  -3 -17  320.56   10.25
   5  -3 -17  324.67   11.74
   5  -3 -18   63.03    5.15
   5   3  18   57.14    5.86
   5  -3 -18   59.24    6.05
   5  -3 -19   68.85    5.54
   5   3  19   54.26    6.04
   5  -3 -19   59.00    6.32
   5  -3 -20  161.97    7.57
   5   3  20  139.49    8.00
   5  -3 -20  134.25    8.82
   5  -3 -21   24.50    5.35
   5   3  21   20.68    5.49
   5  -3 -21   11.55    5.83
   5  -3 -22   27.36    5.89
   5   3  22   27.75    5.77
   5  -3 -22   10.30    6.19
   5  -3 -23   10.02    5.72
   5   3  23    3.63    5.53
   5  -3 -23   -3.66    6.99
   5  -3 -24  118.76    7.79
   5   3  24  109.83    7.43
   5  -3 -24   92.58    8.84
   5  -3 -25   35.39    6.43
   5  -3 -25   27.91    7.60
   5  -3 -26   38.31    6.71
   5  -3 -26   35.22    7.84
   5  -3 -27   17.74    6.55
   5  -3 -27   23.39    7.24
   5  -3 -28   63.14    7.43
   5  -3 -28   69.59    8.21
   5  -3 -29   53.02    7.08
   5  -3 -29   63.96    8.10
   5  -3 -30   30.93    6.59
   5  -3 -30   36.73    7.41
   5  -3 -31   18.12    5.95
   5  -3 -31   18.68    6.79
   5  -3 -32    3.61    6.26
   5  -3 -33   10.01    6.30
   5  -3 -34    4.60    5.88
   5  -3 -35   10.41    5.69
   5   4 -34   16.64    5.77
  -5  -4 -33    3.09    5.29
   5   4 -33    5.99    5.78
  -5  -4 -32   -1.53    5.76
   5   4 -32    7.61    6.10
  -5  -4 -31   35.35    6.66
   5   4 -31   38.43    7.17
  -5  -4 -30   26.73    6.84
   5   4 -30   37.96    7.20
  -5  -4 -29   11.17    6.70
   5   4 -29   20.16    6.82
  -5  -4 -28    4.96    6.48
   5   4 -28   16.37    6.87
  -5  -4 -27   16.99    6.58
   5   4 -27   41.18    7.25
  -5  -4 -26  112.15    8.35
   5   4 -26  113.58    9.04
  -5  -4 -25   12.37    6.36
   5   4 -25    8.61    6.30
  -5  -4 -24   24.29    6.23
   5   4 -24   26.48    6.55
  -5  -4 -23    5.85    5.59
   5   4 -23   -0.67    5.82
  -5  -4 -22   45.75    5.88
   5   4 -22   17.12    5.92
  -5  -4 -21   83.90    6.44
   5   4 -21   73.54    7.27
  -5  -4 -20  176.51    8.23
   5   4 -20  188.14    9.59
  -5  -4 -19   22.10    4.84
   5   4 -19   18.02    5.35
  -5  -4 -18   21.21    4.50
   5   4 -18   18.23    5.17
  -5  -4 -17   86.04    5.55
   5   4 -17  100.43    6.65
  -5  -4 -16    6.90    3.98
   5   4 -16   19.85    4.56
   5   4 -15   13.14    4.20
   5  -4  14   33.88    3.82
   5   4 -14   45.10    4.65
   5  -4  13  122.63    5.98
   5   4 -13  129.84    6.46
   5  -4  12  277.97    9.87
   5   4 -12  264.95    9.86
   5  -4  11   85.79    5.11
   5   4 -11   83.66    5.08
   5  -4  10  173.33    7.55
   5   4 -10  188.57    7.40
  -5  -4  -9  230.61    7.39
  -5  -4  -9  224.46   13.72
   5  -4   9  228.67    8.67
   5   4  -9  200.30    8.05
  -5  -4  -8  957.11   26.51
  -5  -4  -8  911.16   33.93
   5  -4   8 1013.87   28.11
   5   4  -8  961.71   27.34
  -5  -4  -7  194.48   12.78
  -5  -4  -7  169.20    8.72
   5   4  -7  176.77    7.16
  -5  -4  -6  214.42    6.90
  -5  -4  -6  193.38    9.89
  -5  -4  -6  215.95   13.41
   5  -4   6  213.71    7.29
  -5  -4  -5   18.62    2.04
   5  -4   5   21.55    2.58
  -5  -4  -5   15.04    6.77
   5   4  -5   25.14    2.92
  -5  -4  -5   15.32    4.48
   5  -4   5   27.40    2.45
  -5   4   4   80.79    3.45
  -5  -4  -4   74.70    8.86
  -5  -4  -4   71.34    6.88
   5   4  -4   81.40    4.13
   5  -4   4   67.09    3.64
  -5   4   3  174.64    6.20
  -5  -4  -3  185.10   10.70
   5  -4   3  208.80    6.65
   5   4  -3  198.76    6.90
  -5  -4  -2  177.15   11.00
   5  -4   2  179.74    6.69
   5   4  -2  187.59    6.90
  -5   4   1   19.41    2.36
  -5  -4  -1   16.43    6.42
   5   4  -1   12.32    2.32
   5  -4   1    6.59    2.27
  -5  -4  -1   12.18    5.32
   5  -4   0    6.11    2.74
  -5   4   0    4.70    2.21
  -5  -4   0    0.98    5.44
  -5  -4   0    0.26    4.16
  -5  -4   0    2.45    5.11
   5  -4   0    6.35    2.19
   5   4   0    3.34    2.08
   5  -4  -1    9.83    2.67
  -5   4  -1    5.43    2.30
  -5  -4   1    3.49    4.51
  -5  -4   1    6.63    5.51
   5  -4  -1   10.10    2.25
  -5  -4   1    7.18    5.73
   5   4   1    5.57    2.32
  -5   4  -2  158.06    6.40
   5  -4  -2  215.01    6.69
  -5  -4   2  188.27   11.24
  -5  -4   2  166.06   11.82
  -5  -4   2  177.95   10.31
   5   4   2  188.49    6.59
   5  -4  -2  214.52    6.83
   5  -4  -3  200.40    6.93
  -5   4  -3  210.90    7.13
  -5  -4   3  212.79   13.06
  -5  -4   3  230.39   11.97
  -5  -4   3  223.61   11.42
   5   4   3  212.82    7.06
   5  -4  -3  195.72    7.14
   5  -4  -4  102.71    4.25
  -5   4  -4   80.35    4.31
  -5  -4   4   93.80    7.96
  -5  -4   4  103.18    9.70
  -5  -4   4   94.33    7.83
   5   4   4   93.13    4.21
   5  -4  -4   97.09    4.48
  -5   4  -5   16.80    2.93
   5  -4  -5   15.85    1.81
  -5  -4   5   23.81    5.47
  -5  -4   5   21.05    5.27
   5   4   5   20.61    2.47
  -5  -4   5   15.47    6.28
   5  -4  -5   15.26    2.67
   5  -4  -6  249.16    7.40
  -5  -4   6  240.93   12.21
  -5  -4   6  253.46   14.99
  -5  -4   6  224.11   12.07
   5   4   6  214.72    7.64
   5  -4  -6  233.00    8.08
   5  -4  -7  264.33    7.75
  -5  -4   7  174.84   11.81
  -5  -4   7  171.69   11.35
   5  -4  -7  274.63    9.58
  -5  -4   7  209.34   14.45
   5  -4  -7  245.84    8.51
   5  -4  -8 1027.58   28.26
  -5  -4   8  985.63   33.01
   5  -4  -8 1008.18   29.06
   5  -4  -9  212.94    8.15
   5  -4  -9  202.33    7.70
  -5  -4  10  179.93   10.39
   5  -4 -10  192.10    7.79
   5  -4 -10  187.72    7.52
  -5  -4  11   34.33    5.50
   5  -4 -11   39.25    3.83
   5  -4 -11   37.13    4.07
  -5  -4  12  265.89   12.03
   5  -4 -12  255.78    9.28
   5  -4 -12  246.68    9.45
   5   4  13  111.19    6.30
   5  -4 -13  105.25    5.32
   5  -4 -13  100.21    6.02
   5   4  14   55.95    5.38
   5  -4 -14   64.15    4.11
   5  -4 -14   64.97    5.16
   5   4  15   34.98    5.02
   5  -4 -15   25.78    4.10
   5  -4 -15   23.82    3.04
   5  -4 -15   28.19    4.41
   5  -4 -16    9.51    3.92
   5   4  16    6.71    4.62
   5  -4 -16   13.24    4.47
   5  -4 -17   89.45    5.40
   5   4  17   74.65    6.18
   5  -4 -17   83.25    6.53
   5  -4 -18   17.66    4.37
   5   4  18    7.90    5.00
   5  -4 -18   21.46    5.16
   5  -4 -19   22.31    4.76
   5   4  19   11.76    5.13
   5  -4 -19   19.59    5.53
   5   4  20  155.49    8.35
   5  -4 -20  165.00    9.16
   5  -4 -21   98.61    6.65
   5   4  21   98.54    6.85
   5  -4 -22   51.21    5.94
   5  -4 -22   42.59    6.86
   5  -4 -23   10.64    5.66
   5  -4 -23    1.52    6.00
   5  -4 -24   21.43    6.16
   5  -4 -24   17.05    6.53
   5  -4 -25   18.66    6.24
   5  -4 -25   15.06    6.67
   5  -4 -26  141.61    8.53
   5  -4 -26  137.53    9.67
   5  -4 -27   28.70    6.51
   5  -4 -27   35.14    7.11
   5  -4 -28    0.46    6.12
   5  -4 -28    9.05    6.89
   5  -4 -29    8.54    6.36
   5  -4 -29   12.94    6.80
   5  -4 -30   27.97    6.56
   5  -4 -30   21.51    6.69
   5  -4 -31   29.80    6.07
   5  -4 -31   30.14    6.68
   5  -4 -32    4.47    5.52
   5  -4 -32    7.54    6.14
   5  -4 -33    3.95    5.80
   5  -4 -34   17.51    5.82
   5   5 -33    4.37    5.26
  -5  -5 -32    6.41    5.56
   5   5 -32   11.79    5.91
  -5  -5 -31   10.58    6.12
   5   5 -31    9.63    6.11
  -5  -5 -30   35.62    6.56
   5   5 -30   35.45    6.77
  -5  -5 -29   18.08    6.45
   5   5 -29   18.63    6.64
  -5  -5 -28   23.26    6.85
   5   5 -28   27.94    6.95
  -5  -5 -27   80.44    7.77
   5   5 -27   79.71    8.04
  -5  -5 -26   11.28    6.51
   5   5 -26   17.59    6.34
  -5  -5 -25   79.58    7.28
   5   5 -25   76.91    7.66
  -5  -5 -24    3.19    5.82
   5   5 -24    3.92    5.91
  -5  -5 -23   46.52    6.32
   5   5 -23   29.87    6.34
  -5  -5 -22   28.66    5.81
   5   5 -22    5.48    5.60
  -5  -5 -21   86.39    6.57
   5   5 -21   73.90    7.06
  -5  -5 -20  107.95    6.72
   5   5 -20  112.19    7.67
  -5  -5 -19   -0.29    4.86
   5   5 -19    2.61    4.89
  -5  -5 -18   29.22    5.19
   5   5 -18   43.86    5.83
   5   5 -17   48.04    5.56
   5   5 -16   75.02    5.88
   5  -5  15   10.39    3.34
   5   5 -15   19.55    4.36
   5  -5  14   15.90    3.52
   5   5 -14   14.62    4.08
   5  -5  13  222.41    9.12
   5   5 -13  258.38    9.53
   5  -5  12  133.32    6.66
   5   5 -12  152.68    6.85
  -5  -5 -11  222.50    7.78
   5  -5  11  202.18    8.70
   5   5 -11  230.76    8.57
  -5  -5 -10   92.73    4.64
   5   5 -10  104.16    5.28
  -5  -5  -9   42.86    3.25
   5   5  -9   28.19    3.52
  -5  -5  -8  202.68    7.02
   5   5  -8  206.16    7.53
  -5  -5  -7  679.57   19.70
   5   5  -7  729.51   20.35
  -5  -5  -6   47.07    3.09
  -5  -5  -6   48.35    5.96
  -5  -5  -5  189.81    6.37
  -5  -5  -5  181.04   10.54
   5  -5   5  189.52    6.43
   5   5  -5  182.92    6.79
  -5   5   4  108.45    4.91
  -5  -5  -4  113.97    8.91
   5   5  -4  125.26    5.23
  -5   5   3  754.06   21.05
   5  -5   3  727.24   20.96
   5   5  -3  802.91   21.34
  -5   5   2  363.04   10.73
   5   5  -2  334.08   10.66
   5  -5   2  367.23   10.63
  -5   5   1  208.54    7.32
  -5  -5  -1  212.24   12.64
   5  -5   1  215.99    7.13
   5   5  -1  217.61    7.23
   5  -5   0    2.83    2.63
  -5   5   0    2.67    2.51
  -5  -5   0   -1.73    6.03
  -5  -5   0    4.61    5.78
   5  -5   0   -1.65    2.17
   5   5   0   -2.47    2.28
  -5   5  -1  238.97    7.89
   5  -5  -1  231.70    7.79
  -5  -5   1  271.45   13.90
  -5  -5   1  233.76   13.81
  -5  -5   1  235.27   12.59
   5  -5  -1  213.47    7.55
   5   5   1  251.08    7.71
  -5   5  -2  403.18   12.09
   5  -5  -2  418.46   11.85
  -5  -5   2  433.86   18.34
  -5  -5   2  407.47   19.10
  -5  -5   2  401.62   17.15
   5  -5  -2  394.14   11.91
   5   5   2  366.30   11.72
  -5   5  -3  662.46   20.12
  -5  -5   3  827.01   27.12
  -5  -5   3  821.77   29.13
  -5  -5   3  742.53   25.90
   5   5   3  729.67   19.92
   5  -5  -3  691.57   20.06
  -5   5  -4  148.56    5.39
   5  -5  -4   89.52    4.01
  -5  -5   4  121.09   10.64
  -5  -5   4  136.82    9.68
  -5  -5   4  114.88    8.76
   5   5   4  107.11    4.35
   5  -5  -4   91.56    4.56
  -5   5  -5  185.92    7.20
   5  -5  -5  187.74    6.34
  -5  -5   5  188.21   11.19
   5  -5  -5  185.55    6.88
   5   5   5  208.21    6.64
   5  -5  -6   74.41    3.59
  -5   5  -6   66.40    4.46
   5  -5  -6   71.67    4.03
   5  -5  -7  819.47   22.36
  -5   5  -7  779.55   23.11
   5  -5  -7  803.22   22.91
   5  -5  -8  179.69    6.44
   5  -5  -8  168.46    6.80
   5  -5  -9   23.66    2.80
   5  -5  -9   19.96    3.30
   5  -5 -10  131.51    5.47
   5  -5 -10  133.74    6.18
   5  -5 -11  231.83    8.92
   5  -5 -11  216.84    8.58
   5  -5 -12  122.40    6.11
   5  -5 -12  120.98    6.25
   5  -5 -13  258.95    9.71
   5  -5 -13  272.82   10.11
   5  -5 -14   19.94    3.42
   5  -5 -14   14.70    4.08
   5  -5 -15   23.97    3.28
   5  -5 -15   23.12    4.60
   5  -5 -16   73.74    4.47
   5  -5 -16   76.29    6.00
   5  -5 -17   52.37    5.60
   5  -5 -18   27.52    4.88
   5  -5 -18   27.54    5.37
   5  -5 -19    1.14    4.71
   5  -5 -19    2.72    5.14
   5  -5 -20  113.17    6.74
   5  -5 -20  100.01    7.66
   5  -5 -21   81.18    6.39
   5  -5 -21   76.46    7.08
   5  -5 -22   11.85    5.34
   5  -5 -22   10.22    5.68
   5  -5 -23   89.60    6.79
   5  -5 -23   69.72    7.33
   5  -5 -24    8.26    5.66
   5  -5 -24    2.04    5.78
   5  -5 -25   61.06    6.69
   5  -5 -25   47.41    7.08
   5  -5 -26   17.64    6.25
   5  -5 -26   17.85    6.59
   5  -5 -27   94.77    7.68
   5  -5 -27   89.21    8.24
   5  -5 -28   24.01    6.33
   5  -5 -28   29.91    6.80
   5  -5 -29    8.34    5.95
   5  -5 -29   16.80    6.63
   5  -5 -30   43.93    6.55
   5  -5 -30   42.57    6.72
   5  -5 -31    3.09    5.61
   5  -5 -31    5.07    5.68
   5  -5 -32    2.65    5.22
   5  -5 -32    5.71    5.45
   5  -5 -33    2.30    4.84
   5  -5 -33    2.33    5.32
   5  -5 -34    1.66    4.94
   5   6 -32    7.47    4.99
  -5  -6 -31    6.54    5.65
   5   6 -31    3.41    5.31
  -5  -6 -30   15.82    6.04
   5   6 -30   12.49    5.80
  -5  -6 -29   16.27    6.32
   5   6 -29    3.06    5.85
  -5  -6 -28   31.78    6.88
   5   6 -28   21.22    6.64
  -5  -6 -27   11.35    6.48
   5   6 -27   14.10    6.18
  -5  -6 -26   51.63    6.99
   5   6 -26   59.06    7.21
  -5  -6 -25   15.10    6.33
   5   6 -25   14.39    6.08
  -5  -6 -24   19.45    6.15
   5   6 -24   15.66    5.92
  -5  -6 -23    0.76    5.79
   5   6 -23   -7.15    5.96
  -5  -6 -22    6.80    5.64
   5   6 -22    4.33    5.34
  -5  -6 -21   28.79    5.89
   5   6 -21   15.21    5.46
  -5  -6 -20   24.76    5.78
   5   6 -20   10.91    5.33
   5   6 -19   72.43    6.43
   5   6 -18   38.03    5.47
   5   6 -17   64.04    6.02
   5   6 -16  161.86    8.06
   5  -6  15   99.95    5.89
   5   6 -15  110.13    6.50
   5  -6  14   41.44    4.51
   5   6 -14   48.83    4.83
   5  -6  13   90.68    5.98
   5   6 -13  122.29    6.16
  -5  -6 -12  105.59    5.64
   5   6 -12  105.64    5.81
  -5  -6 -11   82.76    4.71
   5   6 -11   37.90    4.01
  -5  -6 -10   97.66    5.18
   5   6 -10   90.31    4.97
  -5  -6  -9  123.74    5.52
   5   6  -9  123.61    5.58
  -5  -6  -8    9.48    2.89
   5   6  -8    6.98    2.66
  -5  -6  -7  152.56    5.87
   5   6  -7  137.12    5.82
  -5  -6  -6   45.16    3.28
   5   6  -6   35.42    3.07
  -5  -6  -5  161.78    6.09
  -5  -6  -5  152.37   10.29
   5   6  -5  168.16    6.13
  -5   6   4   64.61    4.14
  -5  -6  -4   56.49    7.32
  -5   6   3    8.08    2.99
   5  -6   3    6.15    1.90
  -5  -6  -3    0.55    5.04
   5   6  -3    3.86    1.95
   5   6  -2  169.13    6.09
   5  -6   2  169.10    5.88
  -5   6   1   20.46    3.18
  -5  -6  -1   14.50    6.22
   5   6  -1   11.66    2.14
   5  -6   1   15.74    2.16
  -5   6   0   79.21    4.38
  -5  -6   0   73.28    8.62
   5   6   0   73.07    3.55
   5  -6   0   77.27    3.55
  -5   6  -1   13.78    3.16
   5   6   1   15.94    2.14
  -5  -6   1   16.65    6.39
   5  -6  -1   23.57    2.41
  -5   6  -2  183.16    7.20
   5  -6  -2  194.99    6.55
   5   6   2  197.87    6.45
  -5   6  -3    5.46    3.39
   5   6   3    2.48    1.83
   5  -6  -3    2.94    1.93
  -5   6  -4   97.56    4.94
   5  -6  -4   62.26    3.55
   5  -6  -5  126.42    5.28
   5  -6  -5  130.31    5.39
   5  -6  -6   68.07    3.72
   5  -6  -6   70.97    3.80
   5  -6  -7  126.94    5.28
   5  -6  -7  121.25    5.36
   5  -6  -8    8.09    2.66
   5  -6  -8    4.97    2.64
   5  -6  -9  121.24    5.25
   5  -6  -9  112.99    5.27
   5  -6 -10  109.00    5.24
  -5   6 -10  101.37    6.65
   5  -6 -10  106.53    5.34
   5  -6 -11   67.12    4.45
   5  -6 -11   68.33    4.68
   5  -6 -12  148.12    6.46
   5  -6 -12  150.38    6.89
   5  -6 -13  128.36    6.70
   5  -6 -13  132.18    6.65
   5  -6 -14   42.50    4.29
   5  -6 -14   38.74    4.64
   5  -6 -15  117.89    6.18
   5  -6 -15  127.49    6.95
   5  -6 -16  160.00    7.12
   5  -6 -16  162.98    8.13
   5  -6 -17   43.17    5.44
   5  -6 -18   17.90    5.13
   5  -6 -19   65.32    6.03
   5  -6 -19   63.33    6.45
   5  -6 -20   16.01    5.23
   5  -6 -20    9.26    5.17
   5  -6 -21   18.17    5.27
   5  -6 -21   12.77    5.42
   5  -6 -22   28.96    5.74
  -5   6 -22   30.46    4.94
  -5   6 -23    7.93    4.42
   5  -6 -23    4.98    5.44
   5  -6 -23   -4.40    5.69
   5  -6 -24   21.35    5.83
   5  -6 -24   16.05    5.88
   5  -6 -25   18.50    5.89
   5  -6 -25   22.73    6.18
   5  -6 -26   65.15    6.84
   5  -6 -26   60.50    7.47
   5  -6 -27   14.58    6.13
   5  -6 -27   16.49    6.33
   5  -6 -28   44.87    6.60
   5  -6 -28   36.80    6.71
   5  -6 -29   12.69    5.80
   5  -6 -29   11.63    5.95
   5  -6 -30   19.79    5.76
   5  -6 -30   14.55    5.76
   5  -6 -31    3.52    5.38
   5  -6 -31    0.64    5.30
   5  -6 -32    8.11    5.07
   5  -6 -32    6.75    5.18
  -5   6 -33    3.42    6.19
  -5  -7 -30    2.42    5.55
  -5  -7 -29   88.18    7.47
  -5  -7 -28   11.71    6.04
  -5  -7 -27   16.37    6.21
   5   7 -27   20.61    5.85
  -5  -7 -26   46.41    6.82
   5   7 -26   35.93    6.26
  -5  -7 -25    7.38    6.05
   5   7 -25    6.54    5.51
  -5  -7 -24   12.99    6.24
   5   7 -24    6.94    5.33
  -5  -7 -23   11.46    6.17
   5   7 -23    1.27    5.17
  -5  -7 -22   40.77    6.47
   5   7 -22   39.98    5.96
  -5  -7 -21    3.35    5.99
   5   7 -21    9.31    4.92
   5   7 -20    6.59    4.89
   5   7 -19   58.48    5.99
   5   7 -18   69.36    6.11
   5   7 -17  113.35    6.90
   5   7 -16   34.73    4.82
   5  -7  15   72.70    5.56
   5   7 -15   90.60    5.71
   5   7 -14   21.69    4.07
  -5  -7 -13  111.72    6.37
   5   7 -13  109.86    5.73
  -5  -7 -12   19.41    4.14
   5   7 -12   17.89    3.31
  -5  -7 -11   68.16    5.00
   5   7 -11   44.08    3.96
  -5  -7 -10  183.44    7.26
   5   7 -10  161.03    6.71
  -5  -7  -9  190.64    7.62
  -5  -7  -8   75.75    4.73
  -5  -7  -7   20.38    3.43
  -5  -7  -6  153.98    6.37
  -5   7   4   12.06    3.53
  -5   7   3   76.20    4.67
  -5   7   2   37.94    4.03
  -5   7   1  326.26   10.89
  -5   7   0    9.74    3.65
  -5   7  -1  392.63   12.64
  -5   7  -2   19.82    3.97
  -5   7  -3   76.17    5.05
  -5   7  -4   21.83    4.06
  -5   7  -5   57.59    4.94
   5  -7  -5   54.53    3.82
  -5   7  -6  150.02    7.01
   5  -7  -6  138.09    5.85
  -5   7  -7   16.54    4.61
   5  -7  -7   24.02    3.34
  -5   7  -8   63.57    5.71
   5  -7  -8   93.26    4.87
  -5   7  -9  149.71    8.16
   5  -7  -9  192.83    7.18
  -5   7 -10  154.18    8.42
   5  -7 -10  185.67    7.36
  -5   7 -11   46.34    6.39
   5  -7 -11   66.80    4.74
  -5   7 -12    7.81    5.69
   5  -7 -12   11.25    3.88
  -5   7 -13   85.78    7.75
   5  -7 -13   88.21    5.48
  -5   7 -14   17.80    6.79
   5  -7 -14   16.00    4.02
  -5   7 -15   72.30    8.11
   5  -7 -15   84.51    5.65
  -5   7 -16   29.09    7.77
   5  -7 -16   31.61    4.14
  -5   7 -17   56.49    8.78
   5  -7 -20    4.98    5.50
  -5   7 -20   12.29    5.36
  -5   7 -21   15.15    5.27
   5  -7 -21   14.75    5.59
  -5   7 -22   57.49    5.92
   5  -7 -22   57.58    6.17
   5  -7 -23    2.12    5.53
  -5   7 -23    5.81    4.91
  -5   7 -24   12.21    4.73
   5  -7 -24    7.92    5.67
   5  -7 -25    2.99    5.57
  -5   7 -26   56.93    9.34
   5  -7 -26   53.62    6.57
  -5   7 -27   29.53    8.53
   5  -7 -27   32.52    6.15
  -5   7 -28   11.52    8.25
   5  -7 -28    6.96    5.70
  -5   7 -29   66.47    8.71
   5  -7 -29   81.33    6.77
  -5   7 -30    4.22    7.17
   5  -7 -30    2.08    5.06
  -5   7 -31   30.82    7.03
   5  -7 -31   43.62    5.54
  -5   7 -32    9.51    6.20
  -5  -8 -29    7.60    5.56
  -5  -8 -28   30.99    6.06
  -5  -8 -27    5.99    5.87
  -5  -8 -26   28.43    6.28
  -5  -8 -25    7.30    6.10
  -5  -8 -24    8.17    6.17
  -5  -8 -23   30.83    6.50
  -5  -8 -22   20.53    6.59
   5  -8  15   45.05    5.26
  -5  -8 -14   88.40    6.37
  -5  -8 -13    9.57    4.73
  -5  -8 -12   28.69    4.92
  -5  -8 -11   49.84    5.20
  -5  -8 -10   60.76    5.11
  -5  -8  -9  197.00    8.24
  -5  -8  -8   27.69    4.22
  -5  -8  -7    4.40    3.70
  -5  -8  -6   15.06    3.73
  -5   8   3   43.65    4.64
  -5   8   2  172.86    7.40
  -5   8   1   28.63    4.45
  -5   8   0  170.09    7.55
  -5   8  -1   36.94    4.60
  -5   8  -2  138.02    6.86
  -5   8  -3   44.23    4.98
  -5   8  -4  150.92    7.36
  -5   8  -5   37.43    4.97
  -5   8  -6    8.59    4.65
   5  -8  -6    6.82    3.44
  -5   8  -7    5.84    4.82
   5  -8  -7    4.56    3.42
  -5   8  -8   26.21    5.52
   5  -8  -8   17.31    3.78
  -5   8  -9  143.95    8.34
   5  -8  -9  182.22    7.41
  -5   8 -10   36.01    6.12
   5  -8 -10   42.56    4.47
  -5   8 -11   30.80    6.19
   5  -8 -11   24.06    4.35
  -5   8 -12   35.03    6.71
   5  -8 -12   38.14    4.69
  -5   8 -13   20.19    6.52
   5  -8 -13    7.75    4.32
  -5   8 -14   62.76    7.95
  -5   8 -15   58.35    8.19
   5  -8 -15   52.89    5.30
  -5   8 -16   35.14    8.32
   5  -8 -16   27.34    4.37
  -5   8 -17   21.83    8.20
  -5   8 -18   56.02    9.22
  -5   8 -19   13.84    8.54
  -5   8 -19   20.20    5.91
  -5   8 -20   31.00    8.83
  -5   8 -20   33.94    6.02
  -5   8 -21   -1.63    8.61
  -5   8 -21   11.22    5.46
   5  -8 -21    5.03    5.76
  -5   8 -22    5.16    8.31
   5  -8 -22   16.28    5.78
  -5   8 -22   19.42    5.57
  -5   8 -23   44.35    5.81
  -5   8 -23   33.72    8.69
   5  -8 -23   46.94    6.17
  -5   8 -24   14.06    8.49
   5  -8 -24   18.95    5.90
  -5   8 -24   18.33    5.13
  -5   8 -25    6.42    8.22
   5  -8 -25    2.40    5.37
  -5   8 -26   14.08    8.31
   5  -8 -26   22.10    5.72
  -5   8 -27   -1.89    7.91
   5  -8 -27    1.98    5.27
  -5   8 -28   23.14    7.92
   5  -8 -28   24.92    5.54
  -5   8 -29    8.62    7.21
   5  -8 -29    5.80    5.12
  -5   8 -30   10.18    6.62
   5  -8 -30    9.33    4.77
  -5   8 -31    1.59    5.93
  -5  -9 -28   12.86    5.22
  -5  -9 -27   14.37    5.53
  -5  -9 -26   11.09    5.80
  -5  -9 -25   43.09    6.43
  -5  -9 -24    0.06    5.89
  -5  -9 -23   50.11    6.93
  -5  -9 -22    9.62    6.54
  -5  -9 -15   14.59    5.50
  -5  -9 -14  100.26    7.13
  -5  -9 -13    7.62    5.15
  -5  -9 -12   29.64    5.42
  -5  -9 -11   22.33    5.08
  -5  -9 -10   67.67    5.87
  -5  -9  -9   21.21    4.83
  -5  -9  -8   15.13    4.61
  -5  -9  -7   99.00    6.15
  -5  -9  -6   70.13    5.51
  -5   9   3   70.20    5.75
  -5   9   2   30.41    4.97
  -5   9   1   21.72    4.77
  -5   9   0    2.79    4.57
  -5   9  -1   16.96    4.86
  -5   9  -2   21.86    5.13
  -5   9  -3   22.42    5.27
  -5   9  -4   18.23    5.11
  -5   9  -5   80.28    6.51
  -5   9  -6   78.99    6.67
   5  -9  -6   77.91    5.27
  -5   9  -7   95.09    6.94
   5  -9  -7   75.01    5.31
  -5   9  -8   36.24    6.20
   5  -9  -8   10.53    4.06
  -5   9  -9   12.99    6.19
   5  -9  -9    6.00    4.27
  -5   9 -10   82.62    7.73
   5  -9 -10   82.06    5.80
  -5   9 -11   33.20    6.89
   5  -9 -11   39.72    5.14
  -5   9 -12   18.11    6.71
   5  -9 -12   27.92    5.03
  -5   9 -13    0.79    6.75
   5  -9 -13    2.63    4.67
  -5   9 -14   60.76    7.94
   5  -9 -14   50.31    5.65
  -5   9 -15   11.79    7.88
  -5   9 -16    9.80    7.54
   5  -9 -16    3.42    4.21
  -5   9 -16   10.86    6.58
  -5   9 -17   48.43    8.68
  -5   9 -17   35.81    6.98
  -5   9 -18   66.14    9.16
  -5   9 -18   50.51    7.03
  -5   9 -19   13.65    8.28
  -5   9 -19   12.54    6.26
  -5   9 -20   28.33    8.50
  -5   9 -20   31.35    6.20
  -5   9 -21   15.68    8.45
  -5   9 -21   10.54    5.72
   5  -9 -21    5.16    5.87
  -5   9 -22    4.61    8.08
  -5   9 -22   11.29    5.68
   5  -9 -22    7.98    5.66
  -5   9 -23   51.18    6.30
  -5   9 -23   43.93    8.78
   5  -9 -23   51.45    6.10
  -5   9 -24    0.41    7.92
  -5   9 -24    6.00    5.33
   5  -9 -24    3.00    5.33
  -5   9 -25   23.15    8.08
   5  -9 -25   33.10    5.67
  -5   9 -26   11.69    7.65
   5  -9 -26    6.78    5.03
  -5   9 -27    8.34    7.29
   5  -9 -27   16.55    5.00
  -5   9 -28    4.59    6.75
   5  -9 -28   10.89    4.82
  -5   9 -29    4.77    6.38
  -5 -10 -26   11.84    5.28
  -5 -10 -25   19.26    5.69
  -5 -10 -24    6.20    5.70
  -5 -10 -23   12.43    6.06
  -5 -10 -22   31.07    6.64
  -5 -10 -15   58.79    6.70
  -5 -10 -14   51.09    6.70
  -5 -10 -13  127.89    8.08
  -5 -10 -12   20.68    5.89
  -5 -10 -11   18.50    5.46
  -5 -10 -10   21.27    5.46
  -5 -10  -9   64.47    6.20
  -5 -10  -8   62.21    6.00
  -5 -10  -7   37.37    5.33
  -5 -10  -6   25.93    5.05
  -5  10   2   62.31    6.08
  -5  10   1   27.50    5.49
  -5  10   0  300.68   11.42
  -5  10  -1   43.31    5.98
  -5  10  -2   55.38    6.28
  -5  10  -3    4.21    5.64
  -5  10  -4  104.37    7.54
  -5  10  -5  165.28    8.30
   5 -10  -5  102.01    6.47
  -5  10  -6   50.84    6.82
   5 -10  -6   41.55    5.09
  -5  10  -7   30.08    6.43
   5 -10  -7   33.65    4.83
  -5  10  -8   14.71    6.43
   5 -10  -8   31.42    4.79
  -5  10  -9   41.16    7.05
   5 -10  -9   53.17    5.63
  -5  10 -10   30.52    6.89
   5 -10 -10   19.48    4.86
  -5  10 -11   24.15    7.03
   5 -10 -11   13.80    5.11
  -5  10 -12   18.50    7.27
   5 -10 -12   15.49    5.04
  -5  10 -13  125.34    9.53
   5 -10 -13  136.65    7.69
  -5  10 -13  132.36    9.42
  -5  10 -14   42.38    8.37
  -5  10 -14   33.70    7.61
   5 -10 -14   49.78    5.85
  -5  10 -15   47.44    8.26
  -5  10 -15   49.52    7.69
  -5  10 -16   32.30    8.40
   5 -10 -16   17.92    4.78
  -5  10 -16   22.36    7.25
  -5  10 -17   48.18    8.62
  -5  10 -17   39.02    7.38
  -5  10 -18   20.86    8.08
  -5  10 -18    9.82    6.44
  -5  10 -19   11.61    8.12
  -5  10 -19    8.40    6.29
  -5  10 -20   88.95    7.61
  -5  10 -20   88.84    9.53
  -5  10 -21    2.19    7.79
  -5  10 -21    4.30    6.00
  -5  10 -22   18.28    8.10
  -5  10 -22   20.75    6.11
   5 -10 -22   26.02    5.75
  -5  10 -23    4.71    7.59
  -5  10 -23   -1.07    5.53
   5 -10 -23   13.23    5.22
  -5  10 -24    4.42    7.52
  -5  10 -24   10.91    5.23
   5 -10 -24    7.07    5.17
  -5  10 -25   12.95    7.47
  -5  10 -25   13.44    4.99
   5 -10 -25   17.13    5.04
  -5  10 -26    8.68    6.87
   5 -10 -26    8.56    4.65
  -5  10 -27    0.68    6.46
  -5  10 -28   14.34    6.10
  -5 -11 -24   11.51    5.14
  -5 -11 -23    4.11    5.34
  -5 -11 -22   -3.12    5.74
  -5 -11 -15   18.40    6.00
  -5 -11 -14   25.76    6.33
  -5 -11 -13   62.01    7.08
  -5 -11 -12   23.56    6.21
  -5 -11 -11   30.50    6.19
  -5 -11 -10   95.93    7.29
  -5 -11  -9    9.51    5.77
  -5 -11  -8   28.43    5.84
  -5 -11  -7   17.00    5.43
  -5 -11  -6   34.23    5.80
  -5  11   6   48.43    6.10
  -5 -11  -5   18.59    5.47
  -5  11   5   19.58    5.72
  -5  11   4   19.65    6.10
  -5  11   3   42.04    6.93
  -5  11   2   97.04    8.10
  -5  11   1   82.61    8.08
  -5  11   0   13.44    5.89
  -5  11   0   18.16    7.08
  -5  11  -1   61.80    6.64
  -5  11  -1   66.81    8.03
  -5  11  -2  112.41    7.82
  -5  11  -3   27.27    6.39
  -5  11  -4   32.05    6.64
  -5  11  -4   52.50    8.23
  -5  11  -5    2.47    5.91
   5 -11  -5    3.20    4.68
  -5  11  -6   29.67    6.84
   5 -11  -6   33.36    5.09
  -5  11  -6   45.68    8.40
  -5  11  -7   16.98    6.73
  -5  11  -7   24.91    8.13
   5 -11  -7    9.34    4.82
  -5  11  -8   26.16    7.09
  -5  11  -8   42.35    8.58
   5 -11  -8   31.76    5.39
  -5  11  -9   10.31    6.88
  -5  11  -9   21.75    8.41
   5 -11  -9   13.86    5.12
  -5  11 -10   63.47    8.16
   5 -11 -10   90.69    6.50
  -5  11 -10   80.62    9.16
  -5  11 -11   14.89    7.25
   5 -11 -11   18.28    5.59
  -5  11 -12   23.39    7.40
   5 -11 -12   29.78    5.75
  -5  11 -13   54.37    8.27
   5 -11 -13   79.23    6.60
  -5  11 -14   47.41    8.21
   5 -11 -14   30.25    5.59
  -5  11 -14   50.29    8.00
  -5  11 -15   24.06    7.58
  -5  11 -15   16.33    7.44
  -5  11 -16   38.89    8.08
   5 -11 -16   31.29    5.25
  -5  11 -16   29.99    7.28
  -5  11 -17   12.25    7.54
  -5  11 -17   14.39    6.85
  -5  11 -18   35.88    7.98
  -5  11 -18   32.32    7.12
  -5  11 -19   35.80    8.10
  -5  11 -19   32.28    6.90
  -5  11 -20    9.29    7.62
  -5  11 -20    7.44    6.36
  -5  11 -21    5.80    7.38
  -5  11 -21    6.67    6.32
  -5  11 -22    1.22    7.32
  -5  11 -22    5.20    5.65
   5 -11 -22    7.86    5.08
  -5  11 -23    1.55    7.08
  -5  11 -23   -3.96    5.39
   5 -11 -23    1.75    4.58
  -5  11 -24    2.20    6.76
  -5  11 -24    1.17    4.91
   5 -11 -24    2.94    4.52
  -5  11 -25    4.81    6.26
  -5  11 -26    4.16    5.99
  -5 -12 -14   49.37    6.84
  -5 -12 -13   24.03    6.40
  -5 -12 -12   76.49    7.33
  -5 -12 -11   56.36    6.92
  -5 -12 -10   19.10    5.87
  -5 -12  -9   41.74    6.51
  -5 -12  -8    4.95    5.86
  -5 -12  -7   75.52    7.05
  -5 -12  -6    0.48    5.46
  -5 -12  -5    6.40    5.57
  -5  12   5   18.48    5.90
  -5 -12  -4   22.67    5.77
  -5  12   4   37.22    6.58
  -5  12   3   10.73    6.63
  -5  12   2   46.52    7.36
  -5  12   1   28.69    7.50
  -5  12   0  138.52    9.58
  -5  12  -1   11.54    6.14
  -5  12  -1   17.14    7.80
  -5  12  -2   45.97    6.70
  -5  12  -2   31.21    7.93
  -5  12  -3   17.67    6.16
  -5  12  -3   13.42    7.70
  -5  12  -4   60.33    7.17
   5 -12  -4   46.03    5.65
  -5  12  -4   62.74    8.73
  -5  12  -5   20.87    6.92
  -5  12  -5   31.47    8.29
   5 -12  -5   14.85    5.13
  -5  12  -6    8.50    6.98
  -5  12  -6   14.35    8.24
   5 -12  -6    0.38    4.90
  -5  12  -7  102.03    8.58
   5 -12  -7   99.23    6.98
  -5  12  -7  104.44   10.03
  -5  12  -8    3.52    6.77
  -5  12  -8   18.83    8.34
   5 -12  -8    2.69    5.22
  -5  12  -9   59.29    7.89
   5 -12  -9   45.22    5.76
  -5  12  -9   68.68    9.14
  -5  12 -10   17.78    7.42
  -5  12 -10   20.22    8.31
   5 -12 -10    8.01    5.22
  -5  12 -11   70.25    8.13
   5 -12 -11   67.52    6.42
  -5  12 -11   87.70    9.16
  -5  12 -12   49.48    8.03
   5 -12 -12   54.22    6.26
  -5  12 -13   30.49    7.88
   5 -12 -13   12.94    5.46
  -5  12 -14   52.80    8.18
   5 -12 -14   33.23    5.69
  -5  12 -15    7.94    7.43
   5 -12 -15    8.55    5.03
  -5  12 -15   12.88    7.30
  -5  12 -16   57.60    8.45
  -5  12 -16   63.62    8.20
  -5  12 -17   16.49    7.79
  -5  12 -17   26.52    7.31
  -5  12 -18   10.49    7.61
  -5  12 -18   11.15    6.86
  -5  12 -19    9.52    7.31
  -5  12 -19   11.38    6.53
  -5  12 -20   -6.73    7.26
  -5  12 -20    4.44    6.10
  -5  12 -21    8.34    6.92
  -5  12 -21   23.13    6.04
   5 -12 -21   26.99    5.17
  -5  12 -22   -0.85    6.53
  -5  12 -22    0.37    5.30
   5 -12 -22   15.08    4.60
  -5  12 -23    3.53    6.09
  -5 -13 -14    1.38    5.47
  -5 -13 -13   63.05    6.70
  -5 -13 -12   66.99    6.85
  -5 -13 -11   37.26    6.35
  -5 -13 -10   49.60    6.70
  -5 -13  -9   17.21    5.87
  -5 -13  -8    4.66    5.90
  -5 -13  -7   39.18    6.52
  -5 -13  -6  117.35    7.96
  -5 -13  -5   10.76    5.72
  -5 -13  -4   11.63    5.79
  -5  13   3   52.74    7.32
  -5 -13  -3   57.61    6.63
  -5  13   2   38.15    7.30
  -5  13   1   31.62    7.53
  -5  13   0   -0.16    7.34
  -5  13  -1   26.60    7.91
   5 -13  -2   23.37    5.42
  -5  13  -2   32.61    8.19
  -5  13  -3   52.21    8.26
   5 -13  -3   56.69    6.09
  -5  13  -4    9.95    6.49
  -5  13  -4   13.59    7.63
   5 -13  -4    4.10    5.04
  -5  13  -5   14.78    6.59
  -5  13  -5   16.55    7.93
   5 -13  -5    7.43    5.08
  -5  13  -6  126.49    9.96
  -5  13  -6  116.71    8.39
   5 -13  -6  111.42    7.25
  -5  13  -7   20.50    6.93
  -5  13  -7   18.71    8.27
   5 -13  -7   29.32    5.67
  -5  13  -8   11.47    6.74
  -5  13  -8   11.79    8.22
   5 -13  -8   11.36    5.13
  -5  13  -9   11.28    6.97
  -5  13  -9   17.98    8.19
   5 -13  -9   10.72    5.18
  -5  13 -10   44.86    7.70
  -5  13 -10   44.14    8.51
   5 -13 -10   30.00    5.54
  -5  13 -11   34.43    7.63
  -5  13 -11   36.22    8.60
   5 -13 -11   27.42    5.53
  -5  13 -12   51.36    8.04
  -5  13 -12   45.85    8.58
   5 -13 -12   55.74    6.08
  -5  13 -13   63.81    8.24
   5 -13 -13   40.53    5.64
  -5  13 -14    7.50    7.32
  -5  13 -15   15.19    7.45
   5 -13 -15   20.90    4.93
  -5  13 -15    8.45    7.44
  -5  13 -16   13.39    7.20
  -5  13 -16   14.89    7.22
  -5  13 -17   16.37    7.13
  -5  13 -17   18.59    6.96
  -5  13 -18    0.34    6.48
  -5  13 -18   -4.11    6.43
  -5  13 -19   14.26    6.51
  -5  13 -19   16.38    6.23
  -5  13 -20   -0.25    6.15
  -5  13 -20   -1.55    5.44
   5 -14  13   11.99    5.09
  -5 -14 -13   14.23    5.09
  -5 -14 -12   14.03    5.32
  -5 -14 -11    5.89    5.30
  -5 -14 -10   61.83    6.37
  -5 -14  -9   10.26    5.59
  -5 -14  -8   43.57    6.13
  -5 -14  -7   15.18    5.51
  -5 -14  -6   23.28    5.75
  -5 -14  -5   15.45    5.52
  -5 -14  -4   30.18    5.74
  -5 -14  -3    6.69    5.42
  -5 -14  -2    1.94    5.44
  -5  14   2    0.07    6.34
  -5 -14  -1   -5.26    5.54
  -5  14   1    1.75    6.68
   5 -14   0   -2.15    5.04
  -5  14   0    6.87    7.16
   5 -14  -1    3.62    4.90
  -5  14  -1    0.33    7.44
   5 -14  -2    9.70    5.02
  -5  14  -2    7.17    7.67
  -5  14  -3    4.19    7.71
   5 -14  -3   10.00    5.07
  -5  14  -4    9.31    7.78
   5 -14  -4   15.18    5.10
  -5  14  -5   -5.74    7.84
   5 -14  -5    9.24    5.06
  -5  14  -6   13.07    8.10
   5 -14  -6   12.38    5.06
  -5  14  -7   19.03    6.71
  -5  14  -7   11.08    8.08
   5 -14  -7   16.25    4.87
  -5  14  -8   38.26    7.00
  -5  14  -8   28.23    8.50
   5 -14  -8   37.88    5.46
  -5  14  -9   17.29    6.55
  -5  14  -9   11.22    7.99
   5 -14  -9   27.88    5.30
  -5  14 -10   41.13    7.05
  -5  14 -10   42.67    8.46
   5 -14 -10   56.01    5.66
  -5  14 -11   12.99    6.47
  -5  14 -11    2.44    7.69
   5 -14 -11    4.86    4.77
  -5  14 -12   14.06    6.53
  -5  14 -12    8.63    7.38
   5 -14 -12   14.97    4.71
  -5  14 -13   11.30    6.55
   5 -14 -13   11.79    5.08
  -5  14 -13    4.92    7.35
  -5  14 -14   14.66    6.48
   5 -14 -14    4.10    4.35
  -5  14 -15   19.68    6.48
  -5  14 -16    8.69    6.33
  -5  14 -16   18.83    6.28
  -5  14 -17   13.19    5.89
  -5  14 -17    4.67    5.95
  -5 -15  -9   13.52    4.77
  -5 -15  -8   34.41    5.38
  -5 -15  -7    8.94    4.86
  -5 -15  -6   14.63    4.94
  -5 -15  -5   22.17    5.09
  -5 -15  -4   20.22    5.16
  -5 -15  -3    1.49    4.76
   5 -15   2    0.90    4.49
  -5 -15  -2    3.37    4.79
   5 -15   1   -0.06    4.57
  -5 -15  -1   -2.44    4.85
  -5  15   0    3.29    6.06
  -5 -15   0   11.20    5.03
   5 -15   0    8.45    4.57
  -5  15  -1   -1.90    6.44
  -5 -15   1   -5.13    4.96
   5 -15  -1   -3.75    4.53
  -5  15  -2   -0.63    6.76
   5 -15  -2    1.34    4.41
  -5  15  -3    0.24    6.79
   5 -15  -3    4.83    4.53
  -5  15  -4    9.32    7.01
   5 -15  -4   18.23    4.87
  -5  15  -5   16.60    7.04
   5 -15  -5   19.54    4.80
  -5  15  -6    0.34    7.01
   5 -15  -6   10.24    4.55
  -5  15  -7   -3.85    7.08
   5 -15  -7    0.20    4.64
  -5  15  -8   16.29    7.35
   5 -15  -8   27.43    4.71
  -5  15  -9    3.76    6.97
  -5  15 -10    3.36    6.72
  -5  15 -11   11.88    6.85
  -5  15 -11   25.35    6.08
  -5  15 -12   17.64    6.32
   6   0   0  286.62   14.24
   6   0   0  256.88   10.41
   6   0   0  298.28    9.67
   6   0   1 1819.38   48.91
   6   0   1 1800.97   54.28
   6   0   1 1717.33   49.97
   6   0   1 1856.95   48.95
   6   0  -1 1846.18   49.06
   6   0   2   14.44    3.76
   6   0   2   14.84    3.96
   6   0   2   14.03    4.97
   6   0  -2    6.05    5.60
   6   0  -2    2.58    3.00
   6   0   2   14.82    3.06
   6   0   3   53.08    4.46
   6   0   3   58.75    6.15
   6   0  -3   45.60    7.36
   6   0  -3   49.82    4.79
   6   0   3   57.64    4.77
   6   0   3   54.29    4.05
   6   0  -3   41.90    3.81
   6   0   4  648.03   18.94
   6   0   4  674.95   22.22
   6   0  -4  591.31   24.65
   6   0   4  690.73   20.06
   6   0  -4  624.60   19.78
   6   0  -4  598.28   18.81
   6   0   4  652.83   18.78
   6   0   5 1054.35   29.59
   6   0   5 1063.99   32.24
   6   0  -5  943.28   35.66
   6   0  -5 1008.81   30.30
   6   0   5 1096.55   29.52
   6   0  -5  956.71   29.45
   6   0   6   37.47    4.63
   6   0  -6   51.71    7.80
   6   0  -6   47.34    6.52
   6   0   6   40.08    4.50
   6   0  -6   54.48    4.52
   6   0  -6   43.65    3.78
   6   0   6   36.54    3.59
   6   0   7  115.18    6.33
   6   0  -7  121.06   10.54
   6   0  -7  126.38    9.50
   6   0   7  128.72    6.65
   6   0  -7  121.59    6.36
   6   0   7  121.89    5.47
   6   0  -7  115.82    5.88
   6   0   8    2.01    2.96
   6   0  -8    5.02    5.40
   6   0   8    1.24    3.37
   6   0  -8   -0.06    3.13
   6   0  -8    2.24    3.13
   6   0  -9   12.37    6.06
   6   0   9   15.42    3.78
   6   0  -9   10.74    3.30
   6   0  -9   12.37    3.62
   6   0 -10   80.02    5.11
   6   0  10   89.24    5.39
   6   0 -10   84.64    5.47
  -6   0  11    4.51    4.05
   6   0  11    5.50    3.27
   6   0 -11   10.18    3.14
   6   0 -11    9.04    3.72
   6   0  12   18.09    5.43
   6   0 -12    5.53    3.06
   6   0  12   15.29    3.51
   6   0 -12    7.84    4.02
   6   0  13   77.31    6.94
   6   0  13   69.76    5.02
   6   0 -13   88.99    5.08
   6   0  14    6.10    5.83
   6   0  14    6.95    3.26
   6   0 -14   10.64    2.92
   6   0 -14   11.45    4.55
   6   0  15  121.42    8.12
   6   0 -15  109.42    5.43
   6   0 -15  124.47    7.34
   6   0  16   51.11    6.98
   6   0 -16   59.65    6.04
   6   0  17   52.95    7.11
   6   0 -17   77.38    6.81
   6   0  18   52.57    7.38
   6   0 -18   78.33    7.03
   6   0  19    8.55    6.78
   6   0 -19   -3.33    6.06
   6   0  20   19.15    6.99
   6   0 -20   18.27    6.26
   6   0  21   35.92    7.32
   6   0 -21   20.05    6.95
   6   0  22   89.43    8.48
   6   0 -22   45.73    7.70
   6   0  23   84.89    8.39
   6   0 -23   37.36    7.86
   6   0  24   25.38    7.57
   6   0 -24    5.46    7.06
   6   0  25   19.40    7.52
   6   0 -25    8.77    7.41
   6   0  26   50.64    8.03
   6   0 -26   49.19    8.23
   6   0  27   66.90    8.55
   6   0 -27   67.80    8.56
   6   0  28   83.01    8.37
   6   0 -28   87.62    9.02
   6   0  29   46.35    7.60
   6   0 -29   58.22    8.35
   6   0  30   11.47    6.44
   6   0 -30   10.64    7.43
   6   0  31    9.90    5.89
   6   0 -31    2.77    6.98
   6   0 -32    5.41    6.81
   6   0 -33   63.93    8.01
   6   0 -34    2.29    6.27
   6   0 -35    5.35    5.77
   6   1 -35    9.10    5.75
   6   1 -34   11.00    6.39
   6  -1  32   11.46    6.01
   6  -1  31    5.85    6.32
   6  -1  30   76.72    8.20
   6  -1  29   41.26    7.56
   6  -1  28   14.90    7.31
   6  -1  27   41.89    7.92
   6  -1  26   14.17    7.74
   6  -1  14  120.63    6.16
   6  -1  13   57.70    4.60
   6  -1  12  315.12   10.88
   6   1 -12  279.72   10.42
   6   1 -11   65.76    4.75
   6  -1  11   89.91    5.39
   6   1 -10  357.63   12.25
   6  -1  10  346.99   12.29
   6  -1   9   70.64    5.87
   6   1  -9   81.99    5.27
   6  -1   9   71.96    4.82
   6  -1   9   78.27    5.32
   6  -1   8   79.76    5.77
   6   1  -8   63.69    5.03
   6  -1   8   78.29    5.68
   6  -1   8   82.07    5.34
   6  -1   8   87.38    4.62
   6  -1   7   19.43    4.52
   6   1  -7   18.25    3.65
   6  -1   7   17.88    4.00
   6  -1   7   20.49    3.18
   6  -1   7   19.91    4.33
   6  -1   6  178.76    7.72
   6   1  -6  164.50    7.63
   6  -1   6  187.94    9.79
   6  -1   6  190.53    8.07
   6  -1   6  179.55    6.98
   6  -1   5  192.15    7.74
   6  -1   5  178.67   10.13
   6   1  -5  168.55    7.79
   6  -1   5  202.33    8.33
   6  -1   5  196.52    7.26
   6  -1   4  157.34    7.10
   6  -1   4  171.04    7.74
   6  -1   4  160.80   10.05
   6  -1   4  166.06    6.67
   6  -1   3  117.25    5.85
   6   1  -3  134.58    6.59
   6  -1   3  119.44    9.07
[truncated: 436,515 more chars]
