# Supplementary material for: Side-Chain Type Ferrocene Macrocycles
Source: Precis Chem. 2024 Mar 13;2(4):143–50. doi: 10.1021/prechem.3c00121 (PMC11503920; doi:10.1021/prechem.3c00121)
Supplement: Supplementary file 4 — pc3c00121_si_004.cif [file pc3c00121_si_004.cif]

data_a3_auto_sq
_audit_creation_date               2023-02-25
_audit_creation_method
;
Olex2 1.5
(compiled 2022.04.07 svn.rca3783a0 for OlexSys, GUI svn.r6498)
;
_shelx_SHELXL_version_number       '2018/3'
_audit_contact_author_address      ?
_audit_contact_author_email        ?
_audit_contact_author_name         ''
_audit_contact_author_phone        ?
_publ_contact_author_id_orcid      ?
_publ_section_references
;
Dolomanov, O.V., Bourhis, L.J., Gildea, R.J, Howard, J.A.K. & Puschmann, H.
 (2009), J. Appl. Cryst. 42, 339-341.

Sheldrick, G.M. (2015). Acta Cryst. C71, 3-8.
;
_chemical_name_common              ?
_chemical_name_systematic          ?
_chemical_formula_moiety           'C66 H48 Fe3'
_chemical_formula_sum              'C66 H48 Fe3'
_chemical_formula_weight           1008.59
_chemical_melting_point            ?
_chemical_oxdiff_formula           CHFeCl
loop_
  _atom_type_symbol
  _atom_type_description
  _atom_type_scat_dispersion_real
  _atom_type_scat_dispersion_imag
  _atom_type_scat_source
 'C' 'C' 0.0137 0.0067 'International Tables Vol C Tables 4.2.6.8 and 6.1.1.4'
 'H' 'H' 0.0000 0.0000 'International Tables Vol C Tables 4.2.6.8 and 6.1.1.4'
 'Fe' 'Fe' -0.2673 2.5550
 'International Tables Vol C Tables 4.2.6.8 and 6.1.1.4'

_shelx_space_group_comment
;
The symmetry employed for this shelxl refinement is uniquely defined
by the following loop, which should always be used as a source of
symmetry information in preference to the above space-group names.
They are only intended as comments.
;
_space_group_crystal_system        'monoclinic'
_space_group_IT_number             14
_space_group_name_H-M_alt          'P 1 21/c 1'
_space_group_name_Hall             '-P 2ybc'
loop_
  _space_group_symop_operation_xyz
 'x, y, z'
 '-x, y+1/2, -z+1/2'
 '-x, -y, -z'
 'x, -y-1/2, z-1/2'

_cell_length_a                     14.3925(5)
_cell_length_b                     11.6493(4)
_cell_length_c                     34.8215(11)
_cell_angle_alpha                  90
_cell_angle_beta                   99.292(3)
_cell_angle_gamma                  90
_cell_volume                       5761.7(3)
_cell_formula_units_Z              4
_cell_measurement_reflns_used      28326
_cell_measurement_temperature      104(6)
_cell_measurement_theta_max        60.0880
_cell_measurement_theta_min        2.2230
_shelx_estimated_absorpt_T_max     0.813
_shelx_estimated_absorpt_T_min     0.479
_exptl_absorpt_coefficient_mu      4.315
_exptl_absorpt_correction_T_max    1.00000
_exptl_absorpt_correction_T_min    0.51586
_exptl_absorpt_correction_type     multi-scan
_exptl_absorpt_process_details
;
CrysAlisPro 1.171.41.93a (Rigaku Oxford Diffraction, 2020)
Empirical absorption correction using spherical harmonics,
implemented in SCALE3 ABSPACK scaling algorithm.
;
_exptl_absorpt_special_details     ?
_exptl_crystal_colour              colourless
_exptl_crystal_colour_primary      colourless
_exptl_crystal_density_diffrn      1.163
_exptl_crystal_density_meas        ?
_exptl_crystal_density_method      ?
_exptl_crystal_description         plate
_exptl_crystal_F_000               2088
_exptl_crystal_size_max            0.2
_exptl_crystal_size_mid            0.11
_exptl_crystal_size_min            0.05
_exptl_transmission_factor_max     ?
_exptl_transmission_factor_min     ?
_diffrn_reflns_av_R_equivalents    0.0457
_diffrn_reflns_av_unetI/netI       0.0296
_diffrn_reflns_Laue_measured_fraction_full  1.000
_diffrn_reflns_Laue_measured_fraction_max  0.977
_diffrn_reflns_limit_h_max         15
_diffrn_reflns_limit_h_min         -18
_diffrn_reflns_limit_k_max         15
_diffrn_reflns_limit_k_min         -14
_diffrn_reflns_limit_l_max         44
_diffrn_reflns_limit_l_min         -44
_diffrn_reflns_number              79602
_diffrn_reflns_point_group_measured_fraction_full  1.000
_diffrn_reflns_point_group_measured_fraction_max  0.977
_diffrn_reflns_theta_full          53.543
_diffrn_reflns_theta_max           60.479
_diffrn_reflns_theta_min           2.236
_diffrn_ambient_environment        N~2~
_diffrn_ambient_temperature        104(6)
_diffrn_detector                   'Hybrid Pixel Array Detector'
_diffrn_detector_area_resol_mean   10.0000
_diffrn_detector_type              HyPix
_diffrn_measured_fraction_theta_full  1.000
_diffrn_measured_fraction_theta_max  0.977
_diffrn_measurement_details
;
List of Runs (angles in degrees, time in seconds):

  # Type    Start    End  Width  t~exp~   \w     \q     \k     \f   Frames
--------------------------------------------------------------------------
  1  \w     53.00  79.00   0.25    0.50    --   75.32  57.00-150.00  104
  2  \w     64.00 149.00   0.25    0.50    --   75.32  57.00-120.00  340
  3  \w     96.00 122.00   0.25    0.50    --   75.32  57.00-150.00  104
  4  \w    -74.00  21.00   0.25    0.13    --   -1.41 -57.00-150.00  380
  5  \w   -143.00 -54.00   0.25    0.50    --  -78.14 -19.00-150.00  356
  6  \w   -152.00 -56.00   0.25    0.50    --  -78.14 -57.00   0.00  384
  7  \w   -150.00 -83.00   0.25    0.50    --  -78.14 -57.00  30.00  268
  8  \w      8.00 103.00   0.25    0.50    --   75.32 -77.00   0.00  380
  9  \w     81.00 129.00   0.25    0.50    --   75.32-157.00-161.00  192
 10  \w      1.00 105.00   0.25    0.50    --   75.32 -99.00-180.00  416
 11  \w     17.00 103.00   0.25    0.50    --   75.32 -77.00-180.00  344
 12  \w     53.00 111.00   0.25    0.50    --   75.32-125.00 -60.00  232
 13  \w     23.00 101.00   0.25    0.50    --   75.32-119.00  -6.00  312
 14  \w     -8.00  29.00   0.25    0.13    --   -1.41 -99.00  90.00  148
 15  \w     -2.00  32.00   0.25    0.13    --   -1.41 -99.00 120.00  136
 16  \w     -7.00  34.00   0.25    0.13    --   -1.41 -99.00 -90.00  164
 17  \w     79.00 105.00   0.25    0.50    --   75.32 157.00-125.00  104
 18  \w     86.00 112.00   0.25    0.50    --   75.32 119.00  79.00  104
 19  \w    109.00 142.00   0.25    0.50    --   75.32 125.00  30.00  132
 20  \w     43.00  73.00   0.25    0.13    --   -1.41  57.00-150.00  120
 21  \w    -22.00   9.00   0.25    0.13    --   -1.41  57.00-150.00  124
 22  \w   -108.00 -83.00   0.25    0.50    --  -78.14 157.00-125.00  100
 23  \w   -106.00 -42.00   0.25    0.50    --  -78.14 119.00  79.00  256
 24  \w    -82.00 -21.00   0.25    0.50    --  -78.14  57.00 120.00  244
 25  \w   -117.00 -91.00   0.25    0.50    --  -78.14 -99.00-120.00  104
 26  \w   -127.00 -63.00   0.25    0.50    --  -78.14-157.00-161.00  256
 27  \w   -151.00 -91.00   0.25    0.50    --  -78.14 -99.00 -60.00  240
 28  \w   -127.00 -84.00   0.25    0.50    --  -78.14-119.00  -6.00  172
;
_diffrn_measurement_device         'four-circle diffractometer'
_diffrn_measurement_device_type    'ROD, Synergy Custom system, HyPix'
_diffrn_measurement_method         '\w scans'
_diffrn_orient_matrix_type        
 'CrysAlisPro convention (1999,Acta A55,543-557)'
_diffrn_orient_matrix_UB_11        -0.0207955000
_diffrn_orient_matrix_UB_12        -0.0571020000
_diffrn_orient_matrix_UB_13        0.0308885000
_diffrn_orient_matrix_UB_21        0.0351561000
_diffrn_orient_matrix_UB_22        0.0864742000
_diffrn_orient_matrix_UB_23        0.0232489000
_diffrn_orient_matrix_UB_31        -0.0849495000
_diffrn_orient_matrix_UB_32        0.0497918000
_diffrn_orient_matrix_UB_33        -0.0049034000
_diffrn_radiation_monochromator    mirror
_diffrn_radiation_probe            x-ray
_diffrn_radiation_type             'Ga K\a'
_diffrn_radiation_wavelength       1.3405
_diffrn_source                     'Ga K\a'
_diffrn_special_details            ?
_reflns_Friedel_coverage           0.000
_reflns_Friedel_fraction_full      .
_reflns_Friedel_fraction_max       .
_reflns_number_gt                  12089
_reflns_number_total               12902
_reflns_special_details
;
 Reflections were merged by SHELXL according to the crystal
 class for the calculation of statistics and refinement.
 
 Structure factors included contributions from the .fab file.
 
 _reflns_Friedel_fraction is defined as the number of unique
 Friedel pairs measured divided by the number that would be
 possible theoretically, ignoring centric projections and
 systematic absences.
;
_reflns_threshold_expression       'I > 2\s(I)'
_computing_cell_refinement         'CrysAlisPro 1.171.41.93a (Rigaku OD, 2020)'
_computing_data_collection         'CrysAlisPro 1.171.41.93a (Rigaku OD, 2020)'
_computing_data_reduction          'CrysAlisPro 1.171.41.93a (Rigaku OD, 2020)'
_computing_molecular_graphics      'Olex2 1.5 (Dolomanov et al., 2009)'
_computing_publication_material    'Olex2 1.5 (Dolomanov et al., 2009)'
_computing_structure_refinement    'SHELXL 2018/3 (Sheldrick, 2015)'
_computing_structure_solution      ?
_refine_diff_density_max           1.250
_refine_diff_density_min           -0.880
_refine_diff_density_rms           0.084
_refine_ls_extinction_coef         .
_refine_ls_extinction_method       none
_refine_ls_goodness_of_fit_ref     1.187
_refine_ls_hydrogen_treatment      constr
_refine_ls_matrix_type             full
_refine_ls_number_parameters       622
_refine_ls_number_reflns           12902
_refine_ls_number_restraints       0
_refine_ls_R_factor_all            0.0846
_refine_ls_R_factor_gt             0.0797
_refine_ls_restrained_S_all        1.187
_refine_ls_shift/su_max            0.000
_refine_ls_shift/su_mean           0.000
_refine_ls_structure_factor_coef   Fsqd
_refine_ls_weighting_details      
 'w=1/[\s^2^(Fo^2^)+(0.0341P)^2^+20.4869P] where P=(Fo^2^+2Fc^2^)/3'
_refine_ls_weighting_scheme        calc
_refine_ls_wR_factor_gt            0.1605
_refine_ls_wR_factor_ref           0.1628
_refine_special_details            ?
_olex2_refinement_description
;
1.a Aromatic/amide H refined with riding coordinates:
 C2(H2), C3(H3), C5(H5), C6(H6), C8(H8), C9(H9), C11(H11), C12(H12), C14(H14),
 C16(H16), C17(H17), C18(H18), C19(H19), C20(H20), C21(H21), C22(H22), C24(H24),
  C25(H25), C27(H27), C28(H28), C30(H30), C31(H31), C33(H33), C34(H34),
 C36(H36), C37(H37), C39(H39), C40(H40), C41(H41), C42(H42), C43(H43), C44(H44),
  C45(H45), C47(H47), C48(H48), C50(H50), C52(H52), C53(H53), C55(H55),
 C56(H56), C58(H58), C59(H59), C61(H61), C62(H62), C63(H63), C64(H64), C65(H65),
  C66(H66)
;
_atom_sites_solution_hydrogens     geom
_atom_sites_solution_primary       ?
_atom_sites_solution_secondary     ?
loop_
  _atom_site_label
  _atom_site_type_symbol
  _atom_site_fract_x
  _atom_site_fract_y
  _atom_site_fract_z
  _atom_site_U_iso_or_equiv
  _atom_site_adp_type
  _atom_site_occupancy
  _atom_site_site_symmetry_order
  _atom_site_calc_flag
  _atom_site_refinement_flags_posn
  _atom_site_refinement_flags_adp
  _atom_site_refinement_flags_occupancy
  _atom_site_disorder_assembly
  _atom_site_disorder_group
 Fe1 Fe 0.67581(4) 0.75051(5) 0.24878(2) 0.02742(14) Uani 1 1 d . . . . .
 Fe2 Fe 0.02217(4) 0.11420(5) 0.07290(2) 0.02676(14) Uani 1 1 d . . . . .
 Fe3 Fe 0.17257(5) 0.10356(6) 0.43610(2) 0.03500(16) Uani 1 1 d . . . . .
 C1 C 0.6340(3) 0.5866(3) 0.31988(12) 0.0304(9) Uani 1 1 d . . . . .
 C2 C 0.5544(3) 0.6397(4) 0.32995(12) 0.0359(10) Uani 1 1 d . . . . .
 H2 H 0.531888 0.708732 0.317214 0.043 Uiso 1 1 calc R U . . .
 C3 C 0.5078(3) 0.5940(4) 0.35798(13) 0.0376(10) Uani 1 1 d . . . . .
 H3 H 0.454198 0.632486 0.364450 0.045 Uiso 1 1 calc R U . . .
 C4 C 0.5381(3) 0.4917(4) 0.37706(12) 0.0339(9) Uani 1 1 d . . . . .
 C5 C 0.6235(3) 0.4473(4) 0.37028(13) 0.0375(10) Uani 1 1 d . . . . .
 H5 H 0.649697 0.383173 0.385068 0.045 Uiso 1 1 calc R U . . .
 C6 C 0.6716(3) 0.4938(4) 0.34256(12) 0.0348(9) Uani 1 1 d . . . . .
 H6 H 0.730457 0.462283 0.338968 0.042 Uiso 1 1 calc R U . . .
 C7 C 0.4737(3) 0.4215(4) 0.39741(12) 0.0348(10) Uani 1 1 d . . . . .
 C8 C 0.3762(3) 0.4349(4) 0.38780(14) 0.0384(10) Uani 1 1 d . . . . .
 H8 H 0.351520 0.503132 0.375128 0.046 Uiso 1 1 calc R U . . .
 C9 C 0.3148(3) 0.3503(4) 0.39641(14) 0.0408(10) Uani 1 1 d . . . . .
 H9 H 0.248781 0.361372 0.389748 0.049 Uiso 1 1 calc R U . . .
 C10 C 0.3496(3) 0.2493(4) 0.41478(12) 0.0377(10) Uani 1 1 d . . . . .
 C11 C 0.4449(3) 0.2425(4) 0.42857(12) 0.0398(10) Uani 1 1 d . . . . .
 H11 H 0.468821 0.178431 0.443947 0.048 Uiso 1 1 calc R U . . .
 C12 C 0.5066(3) 0.3275(4) 0.42041(13) 0.0398(10) Uani 1 1 d . . . . .
 H12 H 0.571791 0.321492 0.430592 0.048 Uiso 1 1 calc R U . . .
 C13 C 0.2900(3) 0.1456(4) 0.41294(12) 0.0331(9) Uani 1 1 d . . . . .
 C14 C 0.2107(3) 0.1287(4) 0.38323(12) 0.0343(9) Uani 1 1 d . . . . .
 H14 H 0.184458 0.184655 0.364751 0.041 Uiso 1 1 calc R U . . .
 C15 C 0.1771(3) 0.0137(4) 0.38576(12) 0.0303(9) Uani 1 1 d . . . . .
 C16 C 0.2359(3) -0.0396(4) 0.41764(13) 0.0352(9) Uani 1 1 d . . . . .
 H16 H 0.230337 -0.116346 0.426237 0.042 Uiso 1 1 calc R U . . .
 C17 C 0.3044(3) 0.0416(4) 0.43436(13) 0.0350(9) Uani 1 1 d . . . . .
 H17 H 0.351962 0.028489 0.456216 0.042 Uiso 1 1 calc R U . . .
 C18 C 0.1597(4) 0.2320(4) 0.47428(15) 0.0456(11) Uani 1 1 d . . . . .
 H18 H 0.202488 0.293700 0.480743 0.055 Uiso 1 1 calc R U . . .
 C19 C 0.0823(4) 0.2329(6) 0.44407(17) 0.0633(17) Uani 1 1 d . . . . .
 H19 H 0.064117 0.294788 0.426730 0.076 Uiso 1 1 calc R U . . .
 C20 C 0.0370(4) 0.1281(8) 0.44385(19) 0.077(2) Uani 1 1 d . . . . .
 H20 H -0.017562 0.105624 0.426360 0.093 Uiso 1 1 calc R U . . .
 C21 C 0.0864(5) 0.0598(6) 0.47432(19) 0.072(2) Uani 1 1 d . . . . .
 H21 H 0.070474 -0.016143 0.480778 0.086 Uiso 1 1 calc R U . . .
 C22 C 0.1639(4) 0.1254(4) 0.49353(14) 0.0443(11) Uani 1 1 d . . . . .
 H22 H 0.209306 0.101879 0.514993 0.053 Uiso 1 1 calc R U . . .
 C23 C 0.1097(3) -0.0345(3) 0.35344(11) 0.0300(8) Uani 1 1 d . . . . .
 C24 C 0.0287(3) 0.0247(4) 0.33777(12) 0.0342(9) Uani 1 1 d . . . . .
 H24 H 0.002894 0.079515 0.353291 0.041 Uiso 1 1 calc R U . . .
 C25 C -0.0149(3) 0.0055(4) 0.30009(13) 0.0338(9) Uani 1 1 d . . . . .
 H25 H -0.071002 0.045991 0.290242 0.041 Uiso 1 1 calc R U . . .
 C26 C 0.0225(3) -0.0730(3) 0.27604(12) 0.0278(8) Uani 1 1 d . . . . .
 C27 C 0.0946(3) -0.1436(3) 0.29377(12) 0.0286(8) Uani 1 1 d . . . . .
 H27 H 0.115208 -0.205278 0.279423 0.034 Uiso 1 1 calc R U . . .
 C28 C 0.1369(3) -0.1261(3) 0.33185(12) 0.0299(8) Uani 1 1 d . . . . .
 H28 H 0.185060 -0.176850 0.343464 0.036 Uiso 1 1 calc R U . . .
 C29 C 0.0017(3) -0.0651(3) 0.23317(12) 0.0283(8) Uani 1 1 d . . . . .
 C30 C -0.0251(3) 0.0421(3) 0.21621(13) 0.0322(9) Uani 1 1 d . . . . .
 H30 H -0.051157 0.098581 0.231037 0.039 Uiso 1 1 calc R U . . .
 C31 C -0.0141(3) 0.0665(4) 0.17839(12) 0.0335(9) Uani 1 1 d . . . . .
 H31 H -0.033776 0.138940 0.167457 0.040 Uiso 1 1 calc R U . . .
 C32 C 0.0254(3) -0.0135(3) 0.15602(11) 0.0293(8) Uani 1 1 d . . . . .
 C33 C 0.0383(3) -0.1252(3) 0.17048(12) 0.0334(9) Uani 1 1 d . . . . .
 H33 H 0.055406 -0.184742 0.154343 0.040 Uiso 1 1 calc R U . . .
 C34 C 0.0261(3) -0.1493(3) 0.20838(12) 0.0354(10) Uani 1 1 d . . . . .
 H34 H 0.034796 -0.225857 0.217666 0.043 Uiso 1 1 calc R U . . .
 C35 C 0.0692(3) 0.0255(3) 0.12295(11) 0.0284(8) Uani 1 1 d . . . . .
 C36 C 0.0928(3) -0.0342(3) 0.08980(12) 0.0296(9) Uani 1 1 d . . . . .
 H36 H 0.073655 -0.109942 0.082109 0.035 Uiso 1 1 calc R U . . .
 C37 C 0.1495(3) 0.0385(3) 0.07033(12) 0.0305(9) Uani 1 1 d . . . . .
 H37 H 0.174338 0.019790 0.047428 0.037 Uiso 1 1 calc R U . . .
 C38 C 0.1628(3) 0.1441(3) 0.09108(11) 0.0285(8) Uani 1 1 d . . . . .
 C39 C 0.1130(3) 0.1355(3) 0.12309(11) 0.0286(8) Uani 1 1 d . . . . .
 H39 H 0.109391 0.194156 0.141755 0.034 Uiso 1 1 calc R U . . .
 C40 C -0.1176(3) 0.1426(5) 0.07161(14) 0.0422(11) Uani 1 1 d . . . . .
 H40 H -0.153382 0.121567 0.091183 0.051 Uiso 1 1 calc R U . . .
 C41 C -0.0687(3) 0.2466(4) 0.06947(13) 0.0384(10) Uani 1 1 d . . . . .
 H41 H -0.065600 0.308122 0.087550 0.046 Uiso 1 1 calc R U . . .
 C42 C -0.0249(3) 0.2441(4) 0.03582(12) 0.0370(10) Uani 1 1 d . . . . .
 H42 H 0.012241 0.303442 0.027328 0.044 Uiso 1 1 calc R U . . .
 C43 C -0.0465(3) 0.1373(4) 0.01716(12) 0.0393(11) Uani 1 1 d . . . . .
 H43 H -0.026033 0.111872 -0.006028 0.047 Uiso 1 1 calc R U . . .
 C44 C -0.1036(3) 0.0753(4) 0.03909(14) 0.0446(12) Uani 1 1 d . . . . .
 H44 H -0.128512 0.000738 0.033107 0.054 Uiso 1 1 calc R U . . .
 C45 C 0.2077(3) 0.3485(4) 0.10234(12) 0.0315(9) Uani 1 1 d . . . . .
 H45 H 0.146917 0.364489 0.108355 0.038 Uiso 1 1 calc R U . . .
 C46 C 0.2258(3) 0.2416(3) 0.08669(11) 0.0296(8) Uani 1 1 d . . . . .
 C47 C 0.3111(3) 0.2272(3) 0.07341(11) 0.0309(9) Uani 1 1 d . . . . .
 H47 H 0.322343 0.158927 0.059944 0.037 Uiso 1 1 calc R U . . .
 C48 C 0.3798(3) 0.3109(4) 0.07959(12) 0.0333(9) Uani 1 1 d . . . . .
 H48 H 0.436974 0.300348 0.069692 0.040 Uiso 1 1 calc R U . . .
 C49 C 0.3665(3) 0.4114(4) 0.10024(12) 0.0319(9) Uani 1 1 d . . . . .
 C50 C 0.2774(3) 0.4311(4) 0.10913(12) 0.0336(9) Uani 1 1 d . . . . .
 H50 H 0.263980 0.502726 0.120088 0.040 Uiso 1 1 calc R U . . .
 C51 C 0.4468(3) 0.4829(4) 0.11899(12) 0.0323(9) Uani 1 1 d . . . . .
 C52 C 0.4333(3) 0.5910(4) 0.13427(13) 0.0368(10) Uani 1 1 d . . . . .
 H52 H 0.376541 0.631474 0.125488 0.044 Uiso 1 1 calc R U . . .
 C53 C 0.5015(3) 0.6408(4) 0.16212(13) 0.0357(10) Uani 1 1 d . . . . .
 H53 H 0.490428 0.714468 0.172182 0.043 Uiso 1 1 calc R U . . .
 C54 C 0.5848(3) 0.5850(3) 0.17533(12) 0.0291(8) Uani 1 1 d . . . . .
 C55 C 0.6047(3) 0.4849(4) 0.15620(12) 0.0328(9) Uani 1 1 d . . . . .
 H55 H 0.665397 0.450938 0.162016 0.039 Uiso 1 1 calc R U . . .
 C56 C 0.5360(3) 0.4347(4) 0.12864(12) 0.0341(9) Uani 1 1 d . . . . .
 H56 H 0.550307 0.365996 0.116111 0.041 Uiso 1 1 calc R U . . .
 C57 C 0.6399(3) 0.6089(3) 0.21423(12) 0.0297(8) Uani 1 1 d . . . . .
 C58 C 0.7393(3) 0.6102(3) 0.22826(12) 0.0316(9) Uani 1 1 d . . . . .
 H58 H 0.787678 0.612069 0.212670 0.038 Uiso 1 1 calc R U . . .
 C59 C 0.7525(3) 0.6083(3) 0.26928(12) 0.0311(9) Uani 1 1 d . . . . .
 H59 H 0.811692 0.607797 0.285901 0.037 Uiso 1 1 calc R U . . .
 C60 C 0.6628(3) 0.6072(3) 0.28198(12) 0.0292(8) Uani 1 1 d . . . . .
 C61 C 0.5945(3) 0.6092(3) 0.24741(11) 0.0282(8) Uani 1 1 d . . . . .
 H61 H 0.528276 0.610536 0.246737 0.034 Uiso 1 1 calc R U . . .
 C62 C 0.5919(4) 0.8903(4) 0.24946(16) 0.0441(11) Uani 1 1 d . . . . .
 H62 H 0.525651 0.888964 0.248662 0.053 Uiso 1 1 calc R U . . .
 C63 C 0.6385(4) 0.8953(4) 0.21683(14) 0.0460(12) Uani 1 1 d . . . . .
 H63 H 0.609739 0.898439 0.190309 0.055 Uiso 1 1 calc R U . . .
 C64 C 0.7357(4) 0.8947(4) 0.23102(19) 0.0528(14) Uani 1 1 d . . . . .
 H64 H 0.784397 0.896847 0.215581 0.063 Uiso 1 1 calc R U . . .
 C65 C 0.7488(4) 0.8906(4) 0.27185(18) 0.0568(16) Uani 1 1 d . . . . .
 H65 H 0.807526 0.889969 0.288801 0.068 Uiso 1 1 calc R U . . .
 C66 C 0.6595(4) 0.8875(4) 0.28315(15) 0.0477(12) Uani 1 1 d . . . . .
 H66 H 0.647097 0.884077 0.309113 0.057 Uiso 1 1 calc R U . . .

loop_
  _atom_site_aniso_label
  _atom_site_aniso_U_11
  _atom_site_aniso_U_22
  _atom_site_aniso_U_33
  _atom_site_aniso_U_23
  _atom_site_aniso_U_13
  _atom_site_aniso_U_12
 Fe1 0.0278(3) 0.0194(3) 0.0329(3) 0.0014(2) -0.0019(2) -0.0050(2)
 Fe2 0.0311(3) 0.0217(3) 0.0236(3) -0.0016(2) -0.0074(2) 0.0031(2)
 Fe3 0.0359(3) 0.0385(4) 0.0314(3) -0.0078(3) 0.0076(3) -0.0086(3)
 C1 0.033(2) 0.0216(19) 0.034(2) -0.0005(16) -0.0036(16) -0.0089(16)
 C2 0.049(3) 0.023(2) 0.034(2) 0.0002(16) 0.0016(19) -0.0045(18)
 C3 0.049(3) 0.027(2) 0.037(2) -0.0069(18) 0.008(2) -0.0061(19)
 C4 0.039(2) 0.029(2) 0.031(2) -0.0046(17) -0.0021(17) -0.0151(18)
 C5 0.037(2) 0.035(2) 0.036(2) 0.0100(18) -0.0083(18) -0.0107(19)
 C6 0.029(2) 0.034(2) 0.038(2) 0.0070(18) -0.0056(17) -0.0079(17)
 C7 0.049(3) 0.027(2) 0.028(2) -0.0053(16) 0.0040(18) -0.0150(19)
 C8 0.048(3) 0.023(2) 0.045(3) -0.0038(18) 0.009(2) -0.0059(19)
 C9 0.041(3) 0.032(2) 0.050(3) -0.005(2) 0.010(2) -0.006(2)
 C10 0.049(3) 0.035(2) 0.031(2) -0.0067(18) 0.0114(19) -0.016(2)
 C11 0.051(3) 0.039(2) 0.027(2) 0.0020(18) 0.0013(19) -0.013(2)
 C12 0.045(3) 0.038(2) 0.034(2) -0.0019(19) -0.0005(19) -0.016(2)
 C13 0.037(2) 0.030(2) 0.033(2) -0.0046(17) 0.0086(18) -0.0081(18)
 C14 0.040(2) 0.033(2) 0.031(2) 0.0002(17) 0.0070(18) -0.0045(19)
 C15 0.034(2) 0.030(2) 0.0283(19) -0.0025(16) 0.0074(16) -0.0071(17)
 C16 0.041(2) 0.029(2) 0.037(2) -0.0018(18) 0.0092(19) -0.0059(18)
 C17 0.034(2) 0.035(2) 0.035(2) -0.0043(18) 0.0031(18) -0.0083(18)
 C18 0.051(3) 0.040(3) 0.047(3) -0.011(2) 0.012(2) 0.000(2)
 C19 0.045(3) 0.090(5) 0.055(3) -0.018(3) 0.006(3) 0.021(3)
 C20 0.036(3) 0.145(7) 0.053(3) -0.044(4) 0.012(3) -0.016(4)
 C21 0.090(5) 0.068(4) 0.071(4) -0.041(3) 0.055(4) -0.046(4)
 C22 0.057(3) 0.042(3) 0.036(2) -0.010(2) 0.016(2) -0.013(2)
 C23 0.036(2) 0.026(2) 0.0282(19) 0.0021(16) 0.0055(16) -0.0080(17)
 C24 0.039(2) 0.030(2) 0.035(2) -0.0027(17) 0.0120(18) -0.0007(18)
 C25 0.032(2) 0.028(2) 0.040(2) 0.0024(17) 0.0033(18) -0.0030(17)
 C26 0.030(2) 0.0169(17) 0.036(2) 0.0000(15) 0.0033(16) -0.0060(15)
 C27 0.033(2) 0.0175(17) 0.035(2) -0.0009(15) 0.0022(16) -0.0057(15)
 C28 0.036(2) 0.0199(19) 0.032(2) 0.0020(15) 0.0020(17) -0.0030(16)
 C29 0.028(2) 0.0196(18) 0.036(2) -0.0001(15) 0.0007(16) -0.0053(15)
 C30 0.032(2) 0.0224(19) 0.040(2) -0.0038(17) -0.0010(17) 0.0044(16)
 C31 0.031(2) 0.026(2) 0.039(2) 0.0027(17) -0.0050(17) 0.0079(17)
 C32 0.028(2) 0.027(2) 0.0284(19) 0.0031(16) -0.0091(15) -0.0009(16)
 C33 0.044(2) 0.0181(19) 0.035(2) -0.0039(16) -0.0039(18) -0.0008(17)
 C34 0.053(3) 0.0168(18) 0.034(2) 0.0024(16) -0.0008(19) 0.0007(18)
 C35 0.031(2) 0.0235(19) 0.0272(19) 0.0023(15) -0.0075(15) 0.0026(16)
 C36 0.030(2) 0.0207(18) 0.034(2) -0.0037(15) -0.0076(16) 0.0060(16)
 C37 0.032(2) 0.025(2) 0.031(2) -0.0012(16) -0.0042(16) 0.0047(16)
 C38 0.030(2) 0.0251(19) 0.0258(19) -0.0017(15) -0.0078(15) 0.0016(16)
 C39 0.035(2) 0.0217(18) 0.0240(18) -0.0013(14) -0.0103(16) -0.0005(16)
 C40 0.030(2) 0.056(3) 0.039(2) 0.009(2) -0.0026(18) 0.008(2)
 C41 0.036(2) 0.040(2) 0.035(2) -0.0067(19) -0.0056(18) 0.018(2)
 C42 0.043(2) 0.031(2) 0.034(2) 0.0080(18) -0.0048(18) 0.0107(19)
 C43 0.045(3) 0.040(2) 0.027(2) -0.0006(18) -0.0128(18) 0.015(2)
 C44 0.039(3) 0.034(2) 0.050(3) -0.003(2) -0.024(2) 0.001(2)
 C45 0.035(2) 0.028(2) 0.028(2) 0.0015(16) -0.0029(16) 0.0017(17)
 C46 0.038(2) 0.0219(19) 0.0253(19) 0.0036(15) -0.0072(16) -0.0005(16)
 C47 0.039(2) 0.025(2) 0.0247(19) -0.0020(15) -0.0045(16) -0.0005(17)
 C48 0.037(2) 0.034(2) 0.028(2) -0.0002(17) -0.0008(17) -0.0005(18)
 C49 0.037(2) 0.027(2) 0.028(2) 0.0032(16) -0.0040(17) -0.0030(17)
 C50 0.047(3) 0.0215(19) 0.029(2) -0.0014(16) -0.0042(18) 0.0017(18)
 C51 0.039(2) 0.030(2) 0.0260(19) 0.0022(16) 0.0003(17) -0.0065(18)
 C52 0.044(3) 0.023(2) 0.038(2) 0.0063(17) -0.0108(19) -0.0026(18)
 C53 0.045(3) 0.0210(19) 0.037(2) 0.0012(16) -0.0062(19) -0.0022(18)
 C54 0.032(2) 0.0234(19) 0.031(2) 0.0016(15) 0.0008(16) -0.0051(16)
 C55 0.029(2) 0.035(2) 0.034(2) -0.0047(18) 0.0037(17) -0.0058(17)
 C56 0.036(2) 0.032(2) 0.034(2) -0.0075(17) 0.0071(18) -0.0062(18)
 C57 0.033(2) 0.0189(18) 0.034(2) -0.0016(15) -0.0030(16) -0.0020(16)
 C58 0.030(2) 0.0242(19) 0.039(2) -0.0001(17) 0.0025(17) 0.0020(16)
 C59 0.026(2) 0.0244(19) 0.040(2) 0.0013(17) -0.0029(16) -0.0029(16)
 C60 0.030(2) 0.0192(18) 0.036(2) 0.0013(16) -0.0021(16) -0.0041(16)
 C61 0.028(2) 0.0204(18) 0.033(2) 0.0001(15) -0.0019(16) -0.0034(15)
 C62 0.046(3) 0.017(2) 0.068(3) -0.002(2) 0.006(2) 0.0004(19)
 C63 0.071(3) 0.022(2) 0.041(3) 0.0065(18) -0.006(2) -0.003(2)
 C64 0.053(3) 0.022(2) 0.087(4) 0.005(2) 0.023(3) -0.011(2)
 C65 0.053(3) 0.025(2) 0.082(4) 0.002(2) -0.022(3) -0.017(2)
 C66 0.076(4) 0.023(2) 0.042(3) -0.0053(19) 0.006(2) -0.011(2)

_geom_special_details
;
 All esds (except the esd in the dihedral angle between two l.s. planes)
 are estimated using the full covariance matrix.  The cell esds are taken
 into account individually in the estimation of esds in distances, angles
 and torsion angles; correlations between esds in cell parameters are only
 used when they are defined by crystal symmetry.  An approximate (isotropic)
 treatment of cell esds is used for estimating esds involving l.s. planes.
;
loop_
  _geom_bond_atom_site_label_1
  _geom_bond_atom_site_label_2
  _geom_bond_distance
  _geom_bond_site_symmetry_2
  _geom_bond_publ_flag
 Fe1 C57 2.057(4) . ?
 Fe1 C58 2.056(4) . ?
 Fe1 C59 2.054(4) . ?
 Fe1 C60 2.057(4) . ?
 Fe1 C61 2.016(4) . ?
 Fe1 C62 2.029(5) . ?
 Fe1 C63 2.044(4) . ?
 Fe1 C64 2.030(5) . ?
 Fe1 C65 2.034(5) . ?
 Fe1 C66 2.031(5) . ?
 Fe2 C35 2.045(4) . ?
 Fe2 C36 2.043(4) . ?
 Fe2 C37 2.049(4) . ?
 Fe2 C38 2.050(4) . ?
 Fe2 C39 2.021(4) . ?
 Fe2 C40 2.033(5) . ?
 Fe2 C41 2.014(4) . ?
 Fe2 C42 2.033(4) . ?
 Fe2 C43 2.048(4) . ?
 Fe2 C44 2.044(4) . ?
 Fe3 C13 2.046(4) . ?
 Fe3 C14 2.026(4) . ?
 Fe3 C15 2.051(4) . ?
 Fe3 C16 2.054(5) . ?
 Fe3 C17 2.041(5) . ?
 Fe3 C18 2.030(5) . ?
 Fe3 C19 2.037(6) . ?
 Fe3 C20 2.032(6) . ?
 Fe3 C21 2.026(5) . ?
 Fe3 C22 2.040(5) . ?
 C1 C2 1.395(6) . ?
 C1 C6 1.396(6) . ?
 C1 C60 1.465(6) . ?
 C2 H2 0.9500 . ?
 C2 C3 1.378(6) . ?
 C3 H3 0.9500 . ?
 C3 C4 1.399(6) . ?
 C4 C5 1.388(7) . ?
 C4 C7 1.498(6) . ?
 C5 H5 0.9500 . ?
 C5 C6 1.386(6) . ?
 C6 H6 0.9500 . ?
 C7 C8 1.397(7) . ?
 C7 C12 1.394(6) . ?
 C8 H8 0.9500 . ?
 C8 C9 1.388(6) . ?
 C9 H9 0.9500 . ?
 C9 C10 1.393(7) . ?
 C10 C11 1.381(7) . ?
 C10 C13 1.477(6) . ?
 C11 H11 0.9500 . ?
 C11 C12 1.390(6) . ?
 C12 H12 0.9500 . ?
 C13 C14 1.424(6) . ?
 C13 C17 1.421(6) . ?
 C14 H14 0.9500 . ?
 C14 C15 1.432(6) . ?
 C15 C16 1.426(6) . ?
 C15 C23 1.473(6) . ?
 C16 H16 0.9500 . ?
 C16 C17 1.422(6) . ?
 C17 H17 0.9500 . ?
 C18 H18 0.9500 . ?
 C18 C19 1.403(8) . ?
 C18 C22 1.408(7) . ?
 C19 H19 0.9500 . ?
 C19 C20 1.383(10) . ?
 C20 H20 0.9500 . ?
 C20 C21 1.421(11) . ?
 C21 H21 0.9500 . ?
 C21 C22 1.427(8) . ?
 C22 H22 0.9500 . ?
 C23 C24 1.388(6) . ?
 C23 C28 1.398(6) . ?
 C24 H24 0.9500 . ?
 C24 C25 1.378(6) . ?
 C25 H25 0.9500 . ?
 C25 C26 1.405(6) . ?
 C26 C27 1.388(6) . ?
 C26 C29 1.477(6) . ?
 C27 H27 0.9500 . ?
 C27 C28 1.382(6) . ?
 C28 H28 0.9500 . ?
 C29 C30 1.408(5) . ?
 C29 C34 1.389(6) . ?
 C30 H30 0.9500 . ?
 C30 C31 1.381(6) . ?
 C31 H31 0.9500 . ?
 C31 C32 1.393(6) . ?
 C32 C33 1.397(5) . ?
 C32 C35 1.471(6) . ?
 C33 H33 0.9500 . ?
 C33 C34 1.388(6) . ?
 C34 H34 0.9500 . ?
 C35 C36 1.434(6) . ?
 C35 C39 1.428(5) . ?
 C36 H36 0.9500 . ?
 C36 C37 1.422(6) . ?
 C37 H37 0.9500 . ?
 C37 C38 1.424(5) . ?
 C38 C39 1.423(6) . ?
 C38 C46 1.476(6) . ?
 C39 H39 0.9500 . ?
 C40 H40 0.9500 . ?
 C40 C41 1.409(7) . ?
 C40 C44 1.419(7) . ?
 C41 H41 0.9500 . ?
 C41 C42 1.418(7) . ?
 C42 H42 0.9500 . ?
 C42 C43 1.415(6) . ?
 C43 H43 0.9500 . ?
 C43 C44 1.408(7) . ?
 C44 H44 0.9500 . ?
 C45 H45 0.9500 . ?
 C45 C46 1.401(6) . ?
 C45 C50 1.383(6) . ?
 C46 C47 1.391(6) . ?
 C47 H47 0.9500 . ?
 C47 C48 1.380(6) . ?
 C48 H48 0.9500 . ?
 C48 C49 1.403(6) . ?
 C49 C50 1.386(6) . ?
 C49 C51 1.487(6) . ?
 C50 H50 0.9500 . ?
 C51 C52 1.393(6) . ?
 C51 C56 1.392(6) . ?
 C52 H52 0.9500 . ?
 C52 C53 1.390(6) . ?
 C53 H53 0.9500 . ?
 C53 C54 1.376(6) . ?
 C54 C55 1.395(6) . ?
 C54 C57 1.482(5) . ?
 C55 H55 0.9500 . ?
 C55 C56 1.391(6) . ?
 C56 H56 0.9500 . ?
 C57 C58 1.435(6) . ?
 C57 C61 1.416(6) . ?
 C58 H58 0.9500 . ?
 C58 C59 1.410(6) . ?
 C59 H59 0.9500 . ?
 C59 C60 1.430(6) . ?
 C60 C61 1.426(5) . ?
 C61 H61 0.9500 . ?
 C62 H62 0.9500 . ?
 C62 C63 1.411(7) . ?
 C62 C66 1.398(7) . ?
 C63 H63 0.9500 . ?
 C63 C64 1.406(8) . ?
 C64 H64 0.9500 . ?
 C64 C65 1.404(8) . ?
 C65 H65 0.9500 . ?
 C65 C66 1.404(8) . ?
 C66 H66 0.9500 . ?

loop_
  _geom_angle_atom_site_label_1
  _geom_angle_atom_site_label_2
  _geom_angle_atom_site_label_3
  _geom_angle
  _geom_angle_site_symmetry_1
  _geom_angle_site_symmetry_3
  _geom_angle_publ_flag
 C58 Fe1 C57 40.83(16) . . ?
 C58 Fe1 C60 68.66(17) . . ?
 C59 Fe1 C57 68.08(16) . . ?
 C59 Fe1 C58 40.15(16) . . ?
 C59 Fe1 C60 40.73(16) . . ?
 C60 Fe1 C57 68.96(16) . . ?
 C61 Fe1 C57 40.68(16) . . ?
 C61 Fe1 C58 68.38(17) . . ?
 C61 Fe1 C59 68.07(16) . . ?
 C61 Fe1 C60 40.97(15) . . ?
 C61 Fe1 C62 108.14(18) . . ?
 C61 Fe1 C63 124.11(19) . . ?
 C61 Fe1 C64 160.4(2) . . ?
 C61 Fe1 C65 157.7(2) . . ?
 C61 Fe1 C66 122.2(2) . . ?
 C62 Fe1 C57 123.80(18) . . ?
 C62 Fe1 C58 160.12(19) . . ?
 C62 Fe1 C59 158.5(2) . . ?
 C62 Fe1 C60 122.43(19) . . ?
 C62 Fe1 C63 40.5(2) . . ?
 C62 Fe1 C64 67.8(2) . . ?
 C62 Fe1 C65 67.8(2) . . ?
 C62 Fe1 C66 40.3(2) . . ?
 C63 Fe1 C57 108.91(17) . . ?
 C63 Fe1 C58 124.0(2) . . ?
 C63 Fe1 C59 159.1(2) . . ?
 C63 Fe1 C60 159.4(2) . . ?
 C64 Fe1 C57 124.4(2) . . ?
 C64 Fe1 C58 108.5(2) . . ?
 C64 Fe1 C59 122.9(2) . . ?
 C64 Fe1 C60 157.7(2) . . ?
 C64 Fe1 C63 40.4(2) . . ?
 C64 Fe1 C65 40.4(2) . . ?
 C64 Fe1 C66 67.9(2) . . ?
 C65 Fe1 C57 159.8(2) . . ?
 C65 Fe1 C58 123.0(2) . . ?
 C65 Fe1 C59 107.20(19) . . ?
 C65 Fe1 C60 121.1(2) . . ?
 C65 Fe1 C63 68.1(2) . . ?
 C66 Fe1 C57 158.8(2) . . ?
 C66 Fe1 C58 158.4(2) . . ?
 C66 Fe1 C59 122.39(19) . . ?
 C66 Fe1 C60 106.06(18) . . ?
 C66 Fe1 C63 68.1(2) . . ?
 C66 Fe1 C65 40.4(2) . . ?
 C35 Fe2 C37 69.19(17) . . ?
 C35 Fe2 C38 69.43(16) . . ?
 C35 Fe2 C43 156.38(18) . . ?
 C36 Fe2 C35 41.08(16) . . ?
 C36 Fe2 C37 40.67(17) . . ?
 C36 Fe2 C38 68.55(16) . . ?
 C36 Fe2 C43 121.68(17) . . ?
 C36 Fe2 C44 109.35(17) . . ?
 C37 Fe2 C38 40.65(15) . . ?
 C39 Fe2 C35 41.12(15) . . ?
 C39 Fe2 C36 68.46(15) . . ?
 C39 Fe2 C37 68.45(16) . . ?
 C39 Fe2 C38 40.90(16) . . ?
 C39 Fe2 C40 119.90(19) . . ?
 C39 Fe2 C42 124.08(17) . . ?
 C39 Fe2 C43 161.55(19) . . ?
 C39 Fe2 C44 156.0(2) . . ?
 C40 Fe2 C35 106.93(18) . . ?
 C40 Fe2 C36 126.08(19) . . ?
 C40 Fe2 C37 163.44(19) . . ?
 C40 Fe2 C38 154.61(19) . . ?
 C40 Fe2 C42 68.7(2) . . ?
 C40 Fe2 C43 68.50(19) . . ?
 C40 Fe2 C44 40.7(2) . . ?
 C41 Fe2 C35 124.06(18) . . ?
 C41 Fe2 C36 162.45(19) . . ?
 C41 Fe2 C37 154.73(19) . . ?
 C41 Fe2 C38 119.18(18) . . ?
 C41 Fe2 C39 106.27(17) . . ?
 C41 Fe2 C40 40.8(2) . . ?
 C41 Fe2 C42 41.01(19) . . ?
 C41 Fe2 C43 68.54(18) . . ?
 C41 Fe2 C44 68.26(19) . . ?
 C42 Fe2 C35 161.41(17) . . ?
 C42 Fe2 C36 155.77(18) . . ?
 C42 Fe2 C37 120.09(18) . . ?
 C42 Fe2 C38 106.31(18) . . ?
 C42 Fe2 C43 40.57(18) . . ?
 C42 Fe2 C44 68.03(19) . . ?
 C43 Fe2 C37 108.23(18) . . ?
 C43 Fe2 C38 124.83(19) . . ?
 C44 Fe2 C35 121.26(19) . . ?
 C44 Fe2 C37 126.46(19) . . ?
 C44 Fe2 C38 162.4(2) . . ?
 C44 Fe2 C43 40.2(2) . . ?
 C13 Fe3 C15 69.10(16) . . ?
 C13 Fe3 C16 68.55(17) . . ?
 C14 Fe3 C13 40.95(17) . . ?
 C14 Fe3 C15 41.12(16) . . ?
 C14 Fe3 C16 68.52(18) . . ?
 C14 Fe3 C17 68.55(18) . . ?
 C14 Fe3 C18 123.7(2) . . ?
 C14 Fe3 C19 106.8(2) . . ?
 C14 Fe3 C20 120.5(2) . . ?
 C14 Fe3 C21 156.7(2) . . ?
 C14 Fe3 C22 160.30(19) . . ?
 C15 Fe3 C16 40.65(17) . . ?
 C17 Fe3 C13 40.68(17) . . ?
 C17 Fe3 C15 68.67(17) . . ?
 C17 Fe3 C16 40.63(17) . . ?
 C18 Fe3 C13 104.50(19) . . ?
 C18 Fe3 C15 162.6(2) . . ?
 C18 Fe3 C16 153.6(2) . . ?
 C18 Fe3 C17 117.65(19) . . ?
 C18 Fe3 C19 40.4(2) . . ?
 C18 Fe3 C20 67.6(2) . . ?
 C18 Fe3 C22 40.5(2) . . ?
 C19 Fe3 C13 117.5(2) . . ?
 C19 Fe3 C15 127.0(2) . . ?
 C19 Fe3 C16 165.6(2) . . ?
 C19 Fe3 C17 151.9(2) . . ?
 C19 Fe3 C22 68.5(2) . . ?
 C20 Fe3 C13 152.9(3) . . ?
 C20 Fe3 C15 110.4(2) . . ?
 C20 Fe3 C16 129.8(3) . . ?
 C20 Fe3 C17 166.2(3) . . ?
 C20 Fe3 C19 39.7(3) . . ?
 C20 Fe3 C22 68.9(2) . . ?
 C21 Fe3 C13 162.1(3) . . ?
 C21 Fe3 C15 122.70(19) . . ?
 C21 Fe3 C16 110.6(2) . . ?
 C21 Fe3 C17 127.0(3) . . ?
 C21 Fe3 C18 67.9(2) . . ?
 C21 Fe3 C19 68.0(3) . . ?
 C21 Fe3 C20 41.0(3) . . ?
 C21 Fe3 C22 41.1(2) . . ?
 C22 Fe3 C13 122.79(19) . . ?
 C22 Fe3 C15 156.46(19) . . ?
 C22 Fe3 C16 120.6(2) . . ?
 C22 Fe3 C17 106.1(2) . . ?
 C2 C1 C6 117.4(4) . . ?
 C2 C1 C60 121.1(4) . . ?
 C6 C1 C60 119.7(4) . . ?
 C1 C2 H2 119.3 . . ?
 C3 C2 C1 121.4(4) . . ?
 C3 C2 H2 119.3 . . ?
 C2 C3 H3 119.5 . . ?
 C2 C3 C4 121.0(4) . . ?
 C4 C3 H3 119.5 . . ?
 C3 C4 C7 121.3(4) . . ?
 C5 C4 C3 117.0(4) . . ?
 C5 C4 C7 120.6(4) . . ?
 C4 C5 H5 119.1 . . ?
 C6 C5 C4 121.9(4) . . ?
 C6 C5 H5 119.1 . . ?
 C1 C6 H6 119.8 . . ?
 C5 C6 C1 120.4(4) . . ?
 C5 C6 H6 119.8 . . ?
 C8 C7 C4 120.0(4) . . ?
 C12 C7 C4 121.4(4) . . ?
 C12 C7 C8 117.4(4) . . ?
 C7 C8 H8 119.4 . . ?
 C9 C8 C7 121.2(4) . . ?
 C9 C8 H8 119.4 . . ?
 C8 C9 H9 119.8 . . ?
 C8 C9 C10 120.3(5) . . ?
 C10 C9 H9 119.8 . . ?
 C9 C10 C13 120.5(4) . . ?
 C11 C10 C9 118.1(4) . . ?
 C11 C10 C13 120.4(4) . . ?
 C10 C11 H11 119.3 . . ?
 C10 C11 C12 121.3(5) . . ?
 C12 C11 H11 119.3 . . ?
 C7 C12 H12 119.7 . . ?
 C11 C12 C7 120.5(4) . . ?
 C11 C12 H12 119.7 . . ?
 C10 C13 Fe3 133.6(3) . . ?
 C14 C13 Fe3 68.8(2) . . ?
 C14 C13 C10 122.4(4) . . ?
 C17 C13 Fe3 69.5(2) . . ?
 C17 C13 C10 129.8(4) . . ?
 C17 C13 C14 107.2(4) . . ?
 Fe3 C14 H14 125.3 . . ?
 C13 C14 Fe3 70.3(2) . . ?
 C13 C14 H14 125.6 . . ?
 C13 C14 C15 108.9(4) . . ?
 C15 C14 Fe3 70.4(2) . . ?
 C15 C14 H14 125.6 . . ?
 C14 C15 Fe3 68.5(2) . . ?
 C14 C15 C23 119.8(4) . . ?
 C16 C15 Fe3 69.8(2) . . ?
 C16 C15 C14 106.9(4) . . ?
 C16 C15 C23 131.6(4) . . ?
 C23 C15 Fe3 137.7(3) . . ?
 Fe3 C16 H16 126.9 . . ?
 C15 C16 Fe3 69.6(2) . . ?
 C15 C16 H16 125.8 . . ?
 C17 C16 Fe3 69.2(3) . . ?
 C17 C16 C15 108.3(4) . . ?
 C17 C16 H16 125.8 . . ?
 Fe3 C17 H17 125.9 . . ?
 C13 C17 Fe3 69.9(3) . . ?
 C13 C17 C16 108.6(4) . . ?
 C13 C17 H17 125.7 . . ?
 C16 C17 Fe3 70.2(3) . . ?
 C16 C17 H17 125.7 . . ?
 Fe3 C18 H18 126.0 . . ?
 C19 C18 Fe3 70.1(3) . . ?
 C19 C18 H18 125.3 . . ?
 C19 C18 C22 109.4(5) . . ?
 C22 C18 Fe3 70.1(3) . . ?
 C22 C18 H18 125.3 . . ?
 Fe3 C19 H19 126.2 . . ?
 C18 C19 Fe3 69.5(3) . . ?
 C18 C19 H19 125.9 . . ?
 C20 C19 Fe3 69.9(4) . . ?
 C20 C19 C18 108.3(6) . . ?
 C20 C19 H19 125.9 . . ?
 Fe3 C20 H20 126.1 . . ?
 C19 C20 Fe3 70.3(3) . . ?
 C19 C20 H20 125.9 . . ?
 C19 C20 C21 108.2(5) . . ?
 C21 C20 Fe3 69.3(3) . . ?
 C21 C20 H20 125.9 . . ?
 Fe3 C21 H21 125.9 . . ?
 C20 C21 Fe3 69.7(3) . . ?
 C20 C21 H21 126.0 . . ?
 C20 C21 C22 108.0(6) . . ?
 C22 C21 Fe3 70.0(3) . . ?
 C22 C21 H21 126.0 . . ?
 Fe3 C22 H22 126.3 . . ?
 C18 C22 Fe3 69.4(3) . . ?
 C18 C22 C21 106.2(5) . . ?
 C18 C22 H22 126.9 . . ?
 C21 C22 Fe3 68.9(3) . . ?
 C21 C22 H22 126.9 . . ?
 C24 C23 C15 121.2(4) . . ?
 C24 C23 C28 117.3(4) . . ?
 C28 C23 C15 119.6(4) . . ?
 C23 C24 H24 119.4 . . ?
 C25 C24 C23 121.2(4) . . ?
 C25 C24 H24 119.4 . . ?
 C24 C25 H25 119.5 . . ?
 C24 C25 C26 120.9(4) . . ?
 C26 C25 H25 119.5 . . ?
 C25 C26 C29 121.8(4) . . ?
 C27 C26 C25 116.8(4) . . ?
 C27 C26 C29 120.1(4) . . ?
 C26 C27 H27 119.3 . . ?
 C28 C27 C26 121.5(4) . . ?
 C28 C27 H27 119.3 . . ?
 C23 C28 H28 119.7 . . ?
 C27 C28 C23 120.7(4) . . ?
 C27 C28 H28 119.7 . . ?
 C30 C29 C26 118.4(4) . . ?
 C34 C29 C26 123.6(4) . . ?
 C34 C29 C30 116.4(4) . . ?
 C29 C30 H30 119.4 . . ?
 C31 C30 C29 121.1(4) . . ?
 C31 C30 H30 119.4 . . ?
 C30 C31 H31 119.5 . . ?
 C30 C31 C32 121.0(4) . . ?
 C32 C31 H31 119.5 . . ?
 C31 C32 C33 117.7(4) . . ?
 C31 C32 C35 119.8(4) . . ?
 C33 C32 C35 121.4(4) . . ?
 C32 C33 H33 120.0 . . ?
 C34 C33 C32 120.1(4) . . ?
 C34 C33 H33 120.0 . . ?
 C29 C34 H34 118.9 . . ?
 C33 C34 C29 122.1(4) . . ?
 C33 C34 H34 118.9 . . ?
 C32 C35 Fe2 134.3(3) . . ?
 C36 C35 Fe2 69.4(2) . . ?
 C36 C35 C32 131.9(4) . . ?
 C39 C35 Fe2 68.6(2) . . ?
 C39 C35 C32 121.2(4) . . ?
 C39 C35 C36 106.0(4) . . ?
 Fe2 C36 H36 126.6 . . ?
 C35 C36 Fe2 69.5(2) . . ?
 C35 C36 H36 125.5 . . ?
 C37 C36 Fe2 69.9(2) . . ?
 C37 C36 C35 108.9(3) . . ?
 C37 C36 H36 125.5 . . ?
 Fe2 C37 H37 126.5 . . ?
 C36 C37 Fe2 69.4(2) . . ?
 C36 C37 H37 125.9 . . ?
 C36 C37 C38 108.2(4) . . ?
 C38 C37 Fe2 69.7(2) . . ?
 C38 C37 H37 125.9 . . ?
 C37 C38 Fe2 69.6(2) . . ?
 C37 C38 C46 130.2(4) . . ?
 C39 C38 Fe2 68.5(2) . . ?
 C39 C38 C37 107.1(4) . . ?
 C39 C38 C46 122.0(3) . . ?
 C46 C38 Fe2 133.7(3) . . ?
 Fe2 C39 H39 125.5 . . ?
 C35 C39 Fe2 70.3(2) . . ?
 C35 C39 H39 125.1 . . ?
 C38 C39 Fe2 70.6(2) . . ?
 C38 C39 C35 109.8(3) . . ?
 C38 C39 H39 125.1 . . ?
 Fe2 C40 H40 126.2 . . ?
 C41 C40 Fe2 68.9(3) . . ?
 C41 C40 H40 126.4 . . ?
 C41 C40 C44 107.2(4) . . ?
 C44 C40 Fe2 70.1(3) . . ?
 C44 C40 H40 126.4 . . ?
 Fe2 C41 H41 125.3 . . ?
 C40 C41 Fe2 70.3(3) . . ?
 C40 C41 H41 125.7 . . ?
 C40 C41 C42 108.6(4) . . ?
 C42 C41 Fe2 70.2(2) . . ?
 C42 C41 H41 125.7 . . ?
 Fe2 C42 H42 126.4 . . ?
 C41 C42 Fe2 68.8(2) . . ?
 C41 C42 H42 126.1 . . ?
 C43 C42 Fe2 70.3(2) . . ?
 C43 C42 C41 107.7(4) . . ?
 C43 C42 H42 126.1 . . ?
 Fe2 C43 H43 126.6 . . ?
 C42 C43 Fe2 69.1(2) . . ?
 C42 C43 H43 126.1 . . ?
 C44 C43 Fe2 69.7(2) . . ?
 C44 C43 C42 107.8(4) . . ?
 C44 C43 H43 126.1 . . ?
 Fe2 C44 H44 126.7 . . ?
 C40 C44 Fe2 69.2(2) . . ?
 C40 C44 H44 125.7 . . ?
 C43 C44 Fe2 70.0(2) . . ?
 C43 C44 C40 108.7(4) . . ?
 C43 C44 H44 125.7 . . ?
 C46 C45 H45 119.7 . . ?
 C50 C45 H45 119.7 . . ?
 C50 C45 C46 120.7(4) . . ?
 C45 C46 C38 119.2(4) . . ?
 C47 C46 C38 122.1(4) . . ?
 C47 C46 C45 117.8(4) . . ?
 C46 C47 H47 119.6 . . ?
 C48 C47 C46 120.8(4) . . ?
 C48 C47 H47 119.6 . . ?
 C47 C48 H48 119.5 . . ?
 C47 C48 C49 121.1(4) . . ?
 C49 C48 H48 119.5 . . ?
 C48 C49 C51 122.1(4) . . ?
 C50 C49 C48 117.4(4) . . ?
 C50 C49 C51 119.4(4) . . ?
 C45 C50 C49 121.2(4) . . ?
 C45 C50 H50 119.4 . . ?
 C49 C50 H50 119.4 . . ?
 C52 C51 C49 121.8(4) . . ?
 C56 C51 C49 120.1(4) . . ?
 C56 C51 C52 116.9(4) . . ?
 C51 C52 H52 119.4 . . ?
 C53 C52 C51 121.1(4) . . ?
 C53 C52 H52 119.4 . . ?
 C52 C53 H53 119.5 . . ?
 C54 C53 C52 121.0(4) . . ?
 C54 C53 H53 119.5 . . ?
 C53 C54 C55 118.1(4) . . ?
 C53 C54 C57 121.7(4) . . ?
 C55 C54 C57 118.2(4) . . ?
 C54 C55 H55 119.9 . . ?
 C56 C55 C54 120.2(4) . . ?
 C56 C55 H55 119.9 . . ?
 C51 C56 H56 119.2 . . ?
 C55 C56 C51 121.5(4) . . ?
 C55 C56 H56 119.2 . . ?
 C54 C57 Fe1 137.1(3) . . ?
 C58 C57 Fe1 69.5(2) . . ?
 C58 C57 C54 132.1(4) . . ?
 C61 C57 Fe1 68.1(2) . . ?
 C61 C57 C54 119.8(4) . . ?
 C61 C57 C58 106.7(3) . . ?
 Fe1 C58 H58 126.1 . . ?
 C57 C58 Fe1 69.6(2) . . ?
 C57 C58 H58 126.0 . . ?
 C59 C58 Fe1 69.8(2) . . ?
 C59 C58 C57 108.0(4) . . ?
 C59 C58 H58 126.0 . . ?
 Fe1 C59 H59 126.6 . . ?
 C58 C59 Fe1 70.0(2) . . ?
 C58 C59 H59 125.3 . . ?
 C58 C59 C60 109.4(4) . . ?
 C60 C59 Fe1 69.8(2) . . ?
 C60 C59 H59 125.3 . . ?
 C1 C60 Fe1 134.7(3) . . ?
 C59 C60 Fe1 69.5(2) . . ?
 C59 C60 C1 132.9(4) . . ?
 C61 C60 Fe1 68.0(2) . . ?
 C61 C60 C1 120.5(4) . . ?
 C61 C60 C59 105.8(4) . . ?
 Fe1 C61 H61 124.3 . . ?
 C57 C61 Fe1 71.2(2) . . ?
 C57 C61 C60 110.1(4) . . ?
 C57 C61 H61 125.0 . . ?
 C60 C61 Fe1 71.1(2) . . ?
 C60 C61 H61 125.0 . . ?
 Fe1 C62 H62 125.7 . . ?
 C63 C62 Fe1 70.3(3) . . ?
 C63 C62 H62 125.7 . . ?
 C66 C62 Fe1 69.9(3) . . ?
 C66 C62 H62 125.7 . . ?
 C66 C62 C63 108.7(5) . . ?
 Fe1 C63 H63 126.6 . . ?
 C62 C63 Fe1 69.2(3) . . ?
 C62 C63 H63 126.5 . . ?
 C64 C63 Fe1 69.3(3) . . ?
 C64 C63 C62 107.0(5) . . ?
 C64 C63 H63 126.5 . . ?
 Fe1 C64 H64 125.6 . . ?
 C63 C64 Fe1 70.3(3) . . ?
 C63 C64 H64 125.7 . . ?
 C65 C64 Fe1 69.9(3) . . ?
 C65 C64 C63 108.6(5) . . ?
 C65 C64 H64 125.7 . . ?
 Fe1 C65 H65 126.2 . . ?
 C64 C65 Fe1 69.6(3) . . ?
 C64 C65 H65 126.1 . . ?
 C66 C65 Fe1 69.7(3) . . ?
 C66 C65 C64 107.8(5) . . ?
 C66 C65 H65 126.1 . . ?
 Fe1 C66 H66 125.8 . . ?
 C62 C66 Fe1 69.8(3) . . ?
 C62 C66 C65 107.9(5) . . ?
 C62 C66 H66 126.0 . . ?
 C65 C66 Fe1 69.9(3) . . ?
 C65 C66 H66 126.0 . . ?

loop_
  _geom_torsion_atom_site_label_1
  _geom_torsion_atom_site_label_2
  _geom_torsion_atom_site_label_3
  _geom_torsion_atom_site_label_4
  _geom_torsion
  _geom_torsion_site_symmetry_1
  _geom_torsion_site_symmetry_2
  _geom_torsion_site_symmetry_3
  _geom_torsion_site_symmetry_4
  _geom_torsion_publ_flag
 Fe1 C57 C58 C59 59.6(3) . . . . ?
 Fe1 C57 C61 C60 -60.7(3) . . . . ?
 Fe1 C58 C59 C60 58.7(3) . . . . ?
 Fe1 C59 C60 C1 -132.7(5) . . . . ?
 Fe1 C59 C60 C61 58.6(3) . . . . ?
 Fe1 C60 C61 C57 60.8(3) . . . . ?
 Fe1 C62 C63 C64 -59.2(3) . . . . ?
 Fe1 C62 C66 C65 59.8(3) . . . . ?
 Fe1 C63 C64 C65 -59.7(3) . . . . ?
 Fe1 C64 C65 C66 -59.4(3) . . . . ?
 Fe1 C65 C66 C62 -59.7(3) . . . . ?
 Fe2 C35 C36 C37 58.9(3) . . . . ?
 Fe2 C35 C39 C38 -59.8(3) . . . . ?
 Fe2 C36 C37 C38 59.1(3) . . . . ?
 Fe2 C37 C38 C39 58.4(3) . . . . ?
 Fe2 C37 C38 C46 -130.6(4) . . . . ?
 Fe2 C38 C39 C35 59.6(3) . . . . ?
 Fe2 C38 C46 C45 61.4(5) . . . . ?
 Fe2 C38 C46 C47 -129.6(4) . . . . ?
 Fe2 C40 C41 C42 60.1(3) . . . . ?
 Fe2 C40 C44 C43 -59.1(3) . . . . ?
 Fe2 C41 C42 C43 59.8(3) . . . . ?
 Fe2 C42 C43 C44 59.2(3) . . . . ?
 Fe2 C43 C44 C40 58.6(3) . . . . ?
 Fe3 C13 C14 C15 -60.1(3) . . . . ?
 Fe3 C13 C17 C16 59.7(3) . . . . ?
 Fe3 C14 C15 C16 -59.4(3) . . . . ?
 Fe3 C14 C15 C23 133.6(4) . . . . ?
 Fe3 C15 C16 C17 -58.5(3) . . . . ?
 Fe3 C15 C23 C24 40.0(6) . . . . ?
 Fe3 C15 C23 C28 -155.8(4) . . . . ?
 Fe3 C16 C17 C13 -59.5(3) . . . . ?
 Fe3 C18 C19 C20 59.4(4) . . . . ?
 Fe3 C18 C22 C21 -59.4(3) . . . . ?
 Fe3 C19 C20 C21 59.1(4) . . . . ?
 Fe3 C20 C21 C22 59.7(4) . . . . ?
 Fe3 C21 C22 C18 59.7(3) . . . . ?
 C1 C2 C3 C4 -0.8(6) . . . . ?
 C1 C60 C61 Fe1 130.0(4) . . . . ?
 C1 C60 C61 C57 -169.2(4) . . . . ?
 C2 C1 C6 C5 8.8(6) . . . . ?
 C2 C1 C60 Fe1 45.2(6) . . . . ?
 C2 C1 C60 C59 149.5(4) . . . . ?
 C2 C1 C60 C61 -43.1(6) . . . . ?
 C2 C3 C4 C5 8.3(6) . . . . ?
 C2 C3 C4 C7 -160.0(4) . . . . ?
 C3 C4 C5 C6 -7.4(6) . . . . ?
 C3 C4 C7 C8 20.5(6) . . . . ?
 C3 C4 C7 C12 -172.0(4) . . . . ?
 C4 C5 C6 C1 -1.2(6) . . . . ?
 C4 C7 C8 C9 159.8(4) . . . . ?
 C4 C7 C12 C11 -158.9(4) . . . . ?
 C5 C4 C7 C8 -147.4(4) . . . . ?
 C5 C4 C7 C12 20.1(6) . . . . ?
 C6 C1 C2 C3 -7.8(6) . . . . ?
 C6 C1 C60 Fe1 -150.3(3) . . . . ?
 C6 C1 C60 C59 -46.0(6) . . . . ?
 C6 C1 C60 C61 121.4(4) . . . . ?
 C7 C4 C5 C6 161.0(4) . . . . ?
 C7 C8 C9 C10 -0.4(7) . . . . ?
 C8 C7 C12 C11 8.9(6) . . . . ?
 C8 C9 C10 C11 8.3(7) . . . . ?
 C8 C9 C10 C13 -160.3(4) . . . . ?
 C9 C10 C11 C12 -7.7(7) . . . . ?
 C9 C10 C13 Fe3 -68.8(6) . . . . ?
 C9 C10 C13 C14 21.9(7) . . . . ?
 C9 C10 C13 C17 -168.2(5) . . . . ?
 C10 C11 C12 C7 -1.0(7) . . . . ?
 C10 C13 C14 Fe3 -129.0(4) . . . . ?
 C10 C13 C14 C15 170.9(4) . . . . ?
 C10 C13 C17 Fe3 130.3(5) . . . . ?
 C10 C13 C17 C16 -170.1(4) . . . . ?
 C11 C10 C13 Fe3 122.7(5) . . . . ?
 C11 C10 C13 C14 -146.6(4) . . . . ?
 C11 C10 C13 C17 23.4(7) . . . . ?
 C12 C7 C8 C9 -8.2(7) . . . . ?
 C13 C10 C11 C12 161.0(4) . . . . ?
 C13 C14 C15 Fe3 60.0(3) . . . . ?
 C13 C14 C15 C16 0.6(5) . . . . ?
 C13 C14 C15 C23 -166.4(4) . . . . ?
 C14 C13 C17 Fe3 -58.6(3) . . . . ?
 C14 C13 C17 C16 1.1(5) . . . . ?
 C14 C15 C16 Fe3 58.6(3) . . . . ?
 C14 C15 C16 C17 0.1(5) . . . . ?
 C14 C15 C23 C24 -50.1(6) . . . . ?
 C14 C15 C23 C28 114.1(5) . . . . ?
 C15 C16 C17 Fe3 58.8(3) . . . . ?
 C15 C16 C17 C13 -0.7(5) . . . . ?
 C15 C23 C24 C25 155.0(4) . . . . ?
 C15 C23 C28 C27 -153.8(4) . . . . ?
 C16 C15 C23 C24 146.7(5) . . . . ?
 C16 C15 C23 C28 -49.1(6) . . . . ?
 C17 C13 C14 Fe3 59.0(3) . . . . ?
 C17 C13 C14 C15 -1.0(5) . . . . ?
 C18 C19 C20 Fe3 -59.2(4) . . . . ?
 C18 C19 C20 C21 0.0(6) . . . . ?
 C19 C18 C22 Fe3 59.3(4) . . . . ?
 C19 C18 C22 C21 -0.1(6) . . . . ?
 C19 C20 C21 Fe3 -59.8(4) . . . . ?
 C19 C20 C21 C22 -0.1(6) . . . . ?
 C20 C21 C22 Fe3 -59.6(4) . . . . ?
 C20 C21 C22 C18 0.1(6) . . . . ?
 C22 C18 C19 Fe3 -59.3(4) . . . . ?
 C22 C18 C19 C20 0.1(6) . . . . ?
 C23 C15 C16 Fe3 -136.6(5) . . . . ?
 C23 C15 C16 C17 164.9(4) . . . . ?
 C23 C24 C25 C26 -1.4(6) . . . . ?
 C24 C23 C28 C27 11.0(6) . . . . ?
 C24 C25 C26 C27 10.8(6) . . . . ?
 C24 C25 C26 C29 -156.4(4) . . . . ?
 C25 C26 C27 C28 -9.3(6) . . . . ?
 C25 C26 C29 C30 23.8(6) . . . . ?
 C25 C26 C29 C34 -170.8(4) . . . . ?
 C26 C27 C28 C23 -1.5(6) . . . . ?
 C26 C29 C30 C31 157.3(4) . . . . ?
 C26 C29 C34 C33 -155.8(4) . . . . ?
 C27 C26 C29 C30 -143.0(4) . . . . ?
 C27 C26 C29 C34 22.5(6) . . . . ?
 C28 C23 C24 C25 -9.6(6) . . . . ?
 C29 C26 C27 C28 158.1(4) . . . . ?
 C29 C30 C31 C32 -1.2(6) . . . . ?
 C30 C29 C34 C33 9.9(6) . . . . ?
 C30 C31 C32 C33 10.8(6) . . . . ?
 C30 C31 C32 C35 -156.8(4) . . . . ?
 C31 C32 C33 C34 -10.1(6) . . . . ?
 C31 C32 C35 Fe2 -59.3(5) . . . . ?
 C31 C32 C35 C36 -161.7(4) . . . . ?
 C31 C32 C35 C39 30.4(5) . . . . ?
 C32 C33 C34 C29 -0.4(7) . . . . ?
 C32 C35 C36 Fe2 131.7(4) . . . . ?
 C32 C35 C36 C37 -169.3(4) . . . . ?
 C32 C35 C39 Fe2 -129.8(4) . . . . ?
 C32 C35 C39 C38 170.4(3) . . . . ?
 C33 C32 C35 Fe2 133.5(4) . . . . ?
 C33 C32 C35 C36 31.1(6) . . . . ?
 C33 C32 C35 C39 -136.8(4) . . . . ?
 C34 C29 C30 C31 -9.2(6) . . . . ?
 C35 C32 C33 C34 157.4(4) . . . . ?
 C35 C36 C37 Fe2 -58.7(3) . . . . ?
 C35 C36 C37 C38 0.4(4) . . . . ?
 C36 C35 C39 Fe2 59.6(2) . . . . ?
 C36 C35 C39 C38 -0.2(4) . . . . ?
 C36 C37 C38 Fe2 -58.9(3) . . . . ?
 C36 C37 C38 C39 -0.5(4) . . . . ?
 C36 C37 C38 C46 170.4(4) . . . . ?
 C37 C38 C39 Fe2 -59.2(3) . . . . ?
 C37 C38 C39 C35 0.5(4) . . . . ?
 C37 C38 C46 C45 161.7(4) . . . . ?
 C37 C38 C46 C47 -29.3(6) . . . . ?
 C38 C46 C47 C48 -161.9(4) . . . . ?
 C39 C35 C36 Fe2 -59.1(2) . . . . ?
 C39 C35 C36 C37 -0.1(4) . . . . ?
 C39 C38 C46 C45 -28.5(5) . . . . ?
 C39 C38 C46 C47 140.4(4) . . . . ?
 C40 C41 C42 Fe2 -60.1(3) . . . . ?
 C40 C41 C42 C43 -0.4(5) . . . . ?
 C41 C40 C44 Fe2 59.1(3) . . . . ?
 C41 C40 C44 C43 0.0(5) . . . . ?
 C41 C42 C43 Fe2 -58.8(3) . . . . ?
 C41 C42 C43 C44 0.4(5) . . . . ?
 C42 C43 C44 Fe2 -58.8(3) . . . . ?
 C42 C43 C44 C40 -0.3(5) . . . . ?
 C44 C40 C41 Fe2 -59.8(3) . . . . ?
 C44 C40 C41 C42 0.2(5) . . . . ?
 C45 C46 C47 C48 7.3(6) . . . . ?
 C46 C38 C39 Fe2 129.0(4) . . . . ?
 C46 C38 C39 C35 -171.4(3) . . . . ?
 C46 C45 C50 C49 0.9(6) . . . . ?
 C46 C47 C48 C49 1.6(6) . . . . ?
 C47 C48 C49 C50 -9.3(6) . . . . ?
 C47 C48 C49 C51 158.6(4) . . . . ?
 C48 C49 C50 C45 8.0(6) . . . . ?
 C48 C49 C51 C52 170.0(4) . . . . ?
 C48 C49 C51 C56 -22.7(6) . . . . ?
 C49 C51 C52 C53 158.8(4) . . . . ?
 C49 C51 C56 C55 -159.7(4) . . . . ?
 C50 C45 C46 C38 160.9(4) . . . . ?
 C50 C45 C46 C47 -8.6(6) . . . . ?
 C50 C49 C51 C52 -22.3(6) . . . . ?
 C50 C49 C51 C56 145.0(4) . . . . ?
 C51 C49 C50 C45 -160.2(4) . . . . ?
 C51 C52 C53 C54 0.4(7) . . . . ?
 C52 C51 C56 C55 8.2(6) . . . . ?
 C52 C53 C54 C55 8.9(6) . . . . ?
 C52 C53 C54 C57 -154.7(4) . . . . ?
 C53 C54 C55 C56 -9.5(6) . . . . ?
 C53 C54 C57 Fe1 -39.7(7) . . . . ?
 C53 C54 C57 C58 -146.0(5) . . . . ?
 C53 C54 C57 C61 49.4(6) . . . . ?
 C54 C55 C56 C51 0.9(7) . . . . ?
 C54 C57 C58 Fe1 135.8(5) . . . . ?
 C54 C57 C58 C59 -164.7(4) . . . . ?
 C54 C57 C61 Fe1 -132.8(4) . . . . ?
 C54 C57 C61 C60 166.5(3) . . . . ?
 C55 C54 C57 Fe1 156.7(4) . . . . ?
 C55 C54 C57 C58 50.4(6) . . . . ?
 C55 C54 C57 C61 -114.2(4) . . . . ?
 C56 C51 C52 C53 -8.9(6) . . . . ?
 C57 C54 C55 C56 154.7(4) . . . . ?
 C57 C58 C59 Fe1 -59.4(3) . . . . ?
 C57 C58 C59 C60 -0.7(5) . . . . ?
 C58 C57 C61 Fe1 59.0(3) . . . . ?
 C58 C57 C61 C60 -1.7(4) . . . . ?
 C58 C59 C60 Fe1 -58.9(3) . . . . ?
 C58 C59 C60 C1 168.4(4) . . . . ?
 C58 C59 C60 C61 -0.3(4) . . . . ?
 C59 C60 C61 Fe1 -59.6(3) . . . . ?
 C59 C60 C61 C57 1.3(4) . . . . ?
 C60 C1 C2 C3 157.0(4) . . . . ?
 C60 C1 C6 C5 -156.3(4) . . . . ?
 C61 C57 C58 Fe1 -58.1(3) . . . . ?
 C61 C57 C58 C59 1.5(4) . . . . ?
 C62 C63 C64 Fe1 59.1(3) . . . . ?
 C62 C63 C64 C65 -0.6(5) . . . . ?
 C63 C62 C66 Fe1 -59.8(3) . . . . ?
 C63 C62 C66 C65 -0.1(5) . . . . ?
 C63 C64 C65 Fe1 60.0(3) . . . . ?
 C63 C64 C65 C66 0.5(5) . . . . ?
 C64 C65 C66 Fe1 59.4(3) . . . . ?
 C64 C65 C66 C62 -0.3(5) . . . . ?
 C66 C62 C63 Fe1 59.6(3) . . . . ?
 C66 C62 C63 C64 0.4(5) . . . . ?

_shelx_res_file
;
TITL a3_auto_a.res in P2(1)/c
    a3_auto_sq.res
    created by SHELXL-2018/3 at 09:45:21 on 25-Feb-2023
REM Old TITL
REM SHELXT solution in P2(1)/c: R1 0.170, Rweak 0.116, Alpha 0.064
REM <I/s> 2.414 for 610 systematic absences, Orientation as input
REM Formula found by SHELXT: C69 Cl6 Fe3
CELL 1.3405 14.3925 11.6493 34.8215 90 99.292 90
ZERR 4 0.0005 0.0004 0.0011 0 0.003 0
LATT 1
SYMM -X,0.5+Y,0.5-Z
SFAC C H Fe
DISP C 0.0137 0.0067 57.1
DISP FE -0.2673 2.555 19450.3
DISP H 0 0 0.6
UNIT 264 192 12

L.S. 5 0 124
PLAN  5
SIZE 0.2 0.11 0.05
TEMP -169
CONF
BOND
MORE -1
BOND $H
ABIN
fmap 2
acta
REM <olex2.extras>
REM <HklSrc "%.\\a3_auto_sq.hkl">
REM </olex2.extras>

WGHT    0.034100   20.486900
FVAR       0.21752
FE1   3    0.675806    0.750507    0.248777    11.00000    0.02776    0.01939 =
         0.03286    0.00135   -0.00194   -0.00498
FE2   3    0.022172    0.114197    0.072902    11.00000    0.03112    0.02168 =
         0.02358   -0.00159   -0.00740    0.00313
FE3   3    0.172566    0.103563    0.436102    11.00000    0.03587    0.03849 =
         0.03135   -0.00782    0.00761   -0.00863
C1    1    0.633992    0.586621    0.319883    11.00000    0.03269    0.02160 =
         0.03401   -0.00055   -0.00359   -0.00893
C2    1    0.554392    0.639671    0.329951    11.00000    0.04933    0.02257 =
         0.03408    0.00018    0.00163   -0.00455
AFIX  43
H2    2    0.531888    0.708732    0.317214    11.00000   -1.20000
AFIX   0
C3    1    0.507765    0.593978    0.357978    11.00000    0.04893    0.02708 =
         0.03690   -0.00688    0.00766   -0.00609
AFIX  43
H3    2    0.454198    0.632486    0.364450    11.00000   -1.20000
AFIX   0
C4    1    0.538108    0.491709    0.377057    11.00000    0.03890    0.02937 =
         0.03088   -0.00461   -0.00206   -0.01512
C5    1    0.623493    0.447282    0.370278    11.00000    0.03668    0.03529 =
         0.03577    0.01003   -0.00828   -0.01073
AFIX  43
H5    2    0.649697    0.383173    0.385068    11.00000   -1.20000
AFIX   0
C6    1    0.671580    0.493774    0.342559    11.00000    0.02934    0.03355 =
         0.03791    0.00698   -0.00560   -0.00786
AFIX  43
H6    2    0.730457    0.462283    0.338968    11.00000   -1.20000
AFIX   0
C7    1    0.473668    0.421510    0.397410    11.00000    0.04851    0.02711 =
         0.02806   -0.00530    0.00403   -0.01500
C8    1    0.376227    0.434884    0.387797    11.00000    0.04770    0.02346 =
         0.04455   -0.00382    0.00859   -0.00590
AFIX  43
H8    2    0.351520    0.503132    0.375128    11.00000   -1.20000
AFIX   0
C9    1    0.314815    0.350307    0.396412    11.00000    0.04140    0.03176 =
         0.05005   -0.00496    0.01012   -0.00581
AFIX  43
H9    2    0.248781    0.361372    0.389748    11.00000   -1.20000
AFIX   0
C10   1    0.349571    0.249286    0.414782    11.00000    0.04880    0.03499 =
         0.03096   -0.00666    0.01139   -0.01603
C11   1    0.444929    0.242502    0.428572    11.00000    0.05125    0.03893 =
         0.02748    0.00200    0.00132   -0.01296
AFIX  43
H11   2    0.468821    0.178431    0.443947    11.00000   -1.20000
AFIX   0
C12   1    0.506638    0.327500    0.420414    11.00000    0.04475    0.03833 =
         0.03402   -0.00191   -0.00051   -0.01607
AFIX  43
H12   2    0.571791    0.321492    0.430592    11.00000   -1.20000
AFIX   0
C13   1    0.289966    0.145624    0.412942    11.00000    0.03716    0.02986 =
         0.03322   -0.00462    0.00856   -0.00806
C14   1    0.210711    0.128746    0.383230    11.00000    0.03977    0.03319 =
         0.03051    0.00020    0.00696   -0.00453
AFIX  43
H14   2    0.184458    0.184655    0.364751    11.00000   -1.20000
AFIX   0
C15   1    0.177065    0.013732    0.385762    11.00000    0.03378    0.02956 =
         0.02832   -0.00250    0.00736   -0.00714
C16   1    0.235931   -0.039633    0.417640    11.00000    0.04060    0.02875 =
         0.03718   -0.00185    0.00916   -0.00593
AFIX  43
H16   2    0.230337   -0.116346    0.426237    11.00000   -1.20000
AFIX   0
C17   1    0.304427    0.041595    0.434359    11.00000    0.03446    0.03474 =
         0.03500   -0.00426    0.00307   -0.00832
AFIX  43
H17   2    0.351962    0.028489    0.456216    11.00000   -1.20000
AFIX   0
C18   1    0.159666    0.231987    0.474285    11.00000    0.05051    0.03990 =
         0.04747   -0.01071    0.01152   -0.00002
AFIX  43
H18   2    0.202488    0.293700    0.480743    11.00000   -1.20000
AFIX   0
C19   1    0.082295    0.232851    0.444067    11.00000    0.04473    0.08993 =
         0.05455   -0.01755    0.00576    0.02143
AFIX  43
H19   2    0.064117    0.294788    0.426730    11.00000   -1.20000
AFIX   0
C20   1    0.037043    0.128075    0.443853    11.00000    0.03617    0.14519 =
         0.05253   -0.04401    0.01209   -0.01608
AFIX  43
H20   2   -0.017562    0.105624    0.426360    11.00000   -1.20000
AFIX   0
C21   1    0.086354    0.059824    0.474324    11.00000    0.09014    0.06797 =
         0.07064   -0.04067    0.05496   -0.04579
AFIX  43
H21   2    0.070474   -0.016143    0.480778    11.00000   -1.20000
AFIX   0
C22   1    0.163927    0.125411    0.493534    11.00000    0.05667    0.04249 =
         0.03637   -0.01041    0.01574   -0.01305
AFIX  43
H22   2    0.209306    0.101879    0.514993    11.00000   -1.20000
AFIX   0
C23   1    0.109678   -0.034466    0.353439    11.00000    0.03599    0.02591 =
         0.02822    0.00209    0.00555   -0.00804
C24   1    0.028724    0.024743    0.337765    11.00000    0.03938    0.02984 =
         0.03540   -0.00266    0.01198   -0.00069
AFIX  43
H24   2    0.002894    0.079515    0.353291    11.00000   -1.20000
AFIX   0
C25   1   -0.014886    0.005541    0.300089    11.00000    0.03242    0.02848 =
         0.03968    0.00240    0.00332   -0.00303
AFIX  43
H25   2   -0.071002    0.045991    0.290242    11.00000   -1.20000
AFIX   0
C26   1    0.022489   -0.073018    0.276041    11.00000    0.02998    0.01687 =
         0.03603    0.00001    0.00331   -0.00596
C27   1    0.094551   -0.143588    0.293772    11.00000    0.03252    0.01750 =
         0.03473   -0.00086    0.00215   -0.00568
AFIX  43
H27   2    0.115208   -0.205278    0.279423    11.00000   -1.20000
AFIX   0
C28   1    0.136931   -0.126092    0.331851    11.00000    0.03650    0.01992 =
         0.03220    0.00196    0.00202   -0.00305
AFIX  43
H28   2    0.185060   -0.176850    0.343464    11.00000   -1.20000
AFIX   0
C29   1    0.001657   -0.065107    0.233168    11.00000    0.02767    0.01958 =
         0.03602   -0.00006    0.00067   -0.00532
C30   1   -0.025105    0.042097    0.216213    11.00000    0.03202    0.02236 =
         0.03989   -0.00383   -0.00095    0.00443
AFIX  43
H30   2   -0.051157    0.098581    0.231037    11.00000   -1.20000
AFIX   0
C31   1   -0.014107    0.066493    0.178388    11.00000    0.03125    0.02650 =
         0.03908    0.00274   -0.00501    0.00792
AFIX  43
H31   2   -0.033776    0.138940    0.167457    11.00000   -1.20000
AFIX   0
C32   1    0.025376   -0.013484    0.156023    11.00000    0.02836    0.02669 =
         0.02841    0.00310   -0.00907   -0.00086
C33   1    0.038279   -0.125189    0.170479    11.00000    0.04352    0.01807 =
         0.03508   -0.00387   -0.00388   -0.00078
AFIX  43
H33   2    0.055406   -0.184742    0.154343    11.00000   -1.20000
AFIX   0
C34   1    0.026115   -0.149302    0.208378    11.00000    0.05302    0.01682 =
         0.03384    0.00236   -0.00077    0.00072
AFIX  43
H34   2    0.034796   -0.225857    0.217666    11.00000   -1.20000
AFIX   0
C35   1    0.069155    0.025467    0.122947    11.00000    0.03057    0.02346 =
         0.02723    0.00235   -0.00751    0.00257
C36   1    0.092796   -0.034192    0.089801    11.00000    0.03023    0.02067 =
         0.03354   -0.00370   -0.00756    0.00600
AFIX  43
H36   2    0.073655   -0.109942    0.082109    11.00000   -1.20000
AFIX   0
C37   1    0.149539    0.038476    0.070327    11.00000    0.03195    0.02549 =
         0.03113   -0.00118   -0.00419    0.00468
AFIX  43
H37   2    0.174338    0.019790    0.047428    11.00000   -1.20000
AFIX   0
C38   1    0.162764    0.144074    0.091078    11.00000    0.03038    0.02511 =
         0.02581   -0.00165   -0.00782    0.00157
C39   1    0.112964    0.135509    0.123093    11.00000    0.03524    0.02170 =
         0.02399   -0.00134   -0.01028   -0.00049
AFIX  43
H39   2    0.109391    0.194156    0.141755    11.00000   -1.20000
AFIX   0
C40   1   -0.117635    0.142643    0.071614    11.00000    0.02959    0.05581 =
         0.03861    0.00881   -0.00261    0.00760
AFIX  43
H40   2   -0.153382    0.121567    0.091183    11.00000   -1.20000
AFIX   0
C41   1   -0.068711    0.246619    0.069472    11.00000    0.03598    0.03986 =
         0.03550   -0.00671   -0.00559    0.01802
AFIX  43
H41   2   -0.065600    0.308122    0.087550    11.00000   -1.20000
AFIX   0
C42   1   -0.024905    0.244083    0.035822    11.00000    0.04312    0.03057 =
         0.03373    0.00797   -0.00483    0.01074
AFIX  43
H42   2    0.012241    0.303442    0.027328    11.00000   -1.20000
AFIX   0
C43   1   -0.046452    0.137257    0.017161    11.00000    0.04545    0.03972 =
         0.02651   -0.00058   -0.01283    0.01540
AFIX  43
H43   2   -0.026033    0.111872   -0.006028    11.00000   -1.20000
AFIX   0
C44   1   -0.103552    0.075287    0.039092    11.00000    0.03921    0.03394 =
         0.05034   -0.00255   -0.02394    0.00085
AFIX  43
H44   2   -0.128512    0.000738    0.033107    11.00000   -1.20000
AFIX   0
C45   1    0.207690    0.348544    0.102343    11.00000    0.03544    0.02836 =
         0.02813    0.00151   -0.00288    0.00175
AFIX  43
H45   2    0.146917    0.364489    0.108355    11.00000   -1.20000
AFIX   0
C46   1    0.225759    0.241552    0.086690    11.00000    0.03756    0.02189 =
         0.02534    0.00356   -0.00721   -0.00046
C47   1    0.311149    0.227177    0.073414    11.00000    0.03934    0.02548 =
         0.02468   -0.00200   -0.00453   -0.00054
AFIX  43
H47   2    0.322343    0.158927    0.059944    11.00000   -1.20000
AFIX   0
C48   1    0.379802    0.310925    0.079585    11.00000    0.03656    0.03363 =
         0.02769   -0.00020   -0.00084   -0.00045
AFIX  43
H48   2    0.436974    0.300348    0.069692    11.00000   -1.20000
AFIX   0
C49   1    0.366490    0.411419    0.100237    11.00000    0.03703    0.02740 =
         0.02826    0.00319   -0.00401   -0.00299
C50   1    0.277399    0.431126    0.109127    11.00000    0.04680    0.02150 =
         0.02914   -0.00139   -0.00424    0.00166
AFIX  43
H50   2    0.263980    0.502726    0.120088    11.00000   -1.20000
AFIX   0
C51   1    0.446824    0.482879    0.118994    11.00000    0.03903    0.03020 =
         0.02598    0.00223    0.00028   -0.00649
C52   1    0.433324    0.591040    0.134265    11.00000    0.04406    0.02306 =
         0.03761    0.00629   -0.01077   -0.00264
AFIX  43
H52   2    0.376541    0.631474    0.125488    11.00000   -1.20000
AFIX   0
C53   1    0.501497    0.640808    0.162119    11.00000    0.04530    0.02100 =
         0.03653    0.00123   -0.00616   -0.00221
AFIX  43
H53   2    0.490428    0.714468    0.172182    11.00000   -1.20000
AFIX   0
C54   1    0.584788    0.584959    0.175334    11.00000    0.03173    0.02345 =
         0.03081    0.00161    0.00075   -0.00512
C55   1    0.604737    0.484882    0.156201    11.00000    0.02883    0.03484 =
         0.03426   -0.00468    0.00368   -0.00576
AFIX  43
H55   2    0.665397    0.450938    0.162016    11.00000   -1.20000
AFIX   0
C56   1    0.536023    0.434718    0.128640    11.00000    0.03641    0.03244 =
         0.03380   -0.00749    0.00708   -0.00618
AFIX  43
H56   2    0.550307    0.365996    0.116111    11.00000   -1.20000
AFIX   0
C57   1    0.639913    0.608944    0.214228    11.00000    0.03307    0.01890 =
         0.03423   -0.00157   -0.00298   -0.00201
C58   1    0.739282    0.610232    0.228262    11.00000    0.03030    0.02419 =
         0.03937   -0.00013    0.00254    0.00199
AFIX  43
H58   2    0.787678    0.612069    0.212670    11.00000   -1.20000
AFIX   0
C59   1    0.752452    0.608290    0.269283    11.00000    0.02624    0.02442 =
         0.03982    0.00129   -0.00292   -0.00288
AFIX  43
H59   2    0.811692    0.607797    0.285901    11.00000   -1.20000
AFIX   0
C60   1    0.662763    0.607177    0.281981    11.00000    0.03003    0.01924 =
         0.03597    0.00126   -0.00208   -0.00410
C61   1    0.594518    0.609205    0.247414    11.00000    0.02832    0.02042 =
         0.03350    0.00014   -0.00191   -0.00335
AFIX  43
H61   2    0.528276    0.610536    0.246737    11.00000   -1.20000
AFIX   0
C62   1    0.591933    0.890251    0.249459    11.00000    0.04565    0.01750 =
         0.06820   -0.00185    0.00647    0.00039
AFIX  43
H62   2    0.525651    0.888964    0.248662    11.00000   -1.20000
AFIX   0
C63   1    0.638538    0.895284    0.216831    11.00000    0.07076    0.02166 =
         0.04057    0.00648   -0.00641   -0.00311
AFIX  43
H63   2    0.609739    0.898439    0.190309    11.00000   -1.20000
AFIX   0
C64   1    0.735711    0.894744    0.231025    11.00000    0.05297    0.02217 =
         0.08720    0.00503    0.02310   -0.01063
AFIX  43
H64   2    0.784397    0.896847    0.215581    11.00000   -1.20000
AFIX   0
C65   1    0.748761    0.890577    0.271852    11.00000    0.05271    0.02509 =
         0.08178    0.00204   -0.02211   -0.01691
AFIX  43
H65   2    0.807526    0.889969    0.288801    11.00000   -1.20000
AFIX   0
C66   1    0.659451    0.887470    0.283149    11.00000    0.07625    0.02347 =
         0.04217   -0.00527    0.00600   -0.01107
AFIX  43
H66   2    0.647097    0.884077    0.309113    11.00000   -1.20000
AFIX   0
HKLF 4


REM  a3_auto_a.res in P2(1)/c
REM wR2 = 0.1628, GooF = S = 1.187, Restrained GooF = 1.187 for all data
REM R1 = 0.0797 for 12089 Fo > 4sig(Fo) and 0.0846 for all 12902 data
REM 622 parameters refined using 0 restraints

END

WGHT      0.0341     20.4867

REM Highest difference peak  1.250,  deepest hole -0.880,  1-sigma level  0.084
Q1    1   0.6547  0.1188  0.4779  11.00000  0.05    1.25
Q2    1   0.3651 -0.2926  0.4380  11.00000  0.05    1.02
Q3    1   0.6800  0.7519  0.2232  11.00000  0.05    0.93
Q4    1   0.0209  0.1146  0.0994  11.00000  0.05    0.88
Q5    1   0.2158 -0.2619  0.0631  11.00000  0.05    0.86
;
_shelx_res_checksum                74952
_shelx_hkl_file
;
   0   0   2   30.25    0.69
   0   0  -2   29.88    0.70
   0   0  -3    0.17    0.35
   0   0   3    0.35    0.43
   0   0   3    0.63    0.44
   0   0  -3   -0.08    0.49
   0   0  -4  249.18    9.28
   0   0   4  265.71    9.32
   0   0  -4  273.97    9.33
   0   0  -5    0.12    0.61
   0   0  -5    0.73    0.81
   0   0   5    0.45    0.78
   0   0  -6 9483.76  329.50
   0   0   6 9566.30  329.53
   0   0  -6 9999.00  329.54
   0   0  -7    1.72    0.92
   0   0   7    1.47    1.15
   0   0  -7    0.35    1.17
   0   0  -8  100.31    4.06
   0   0   8   90.88    4.05
   0   0  -8   93.66    4.12
   0   0  -9    0.92    1.15
   0   0   9   -0.28    1.38
   0   0  -9    0.44    1.42
   0   0 -10  541.04   19.12
   0   0 -10  550.86   19.17
   0   0  10  516.35   19.11
   0   0 -11    1.71    1.21
   0   0 -11    3.05    1.57
   0   0 -12 2869.12   98.59
   0   0 -13    1.08    1.45
   0   0 -14  651.39   23.39
   0   0 -15    0.63    1.60
   0   0  15    0.21    1.94
   0   0  15    2.05    0.87
   0   0 -16 1154.95   40.67
   0   0  16 1131.79   39.63
   0   0  17    2.11    2.28
   0   0 -17    0.92    1.82
   0   0  17    1.01    0.95
   0   0  18   25.08    3.13
   0   0 -18   22.38    2.56
   0   0  18   22.47    1.57
   0   0 -19    2.46    2.18
   0   0  19    1.53    1.20
   0   0  19    0.71    2.60
   0   0  20  931.11   31.98
   0   0 -20  953.04   31.88
   0   0 -20  901.89   31.76
   0   0 -21    2.22    1.24
   0   0 -21    1.45    1.14
   0   0  21    1.18    1.32
   0   0 -22 1705.99   58.47
   0   0  22 1706.53   58.60
   0   0 -23    1.40    1.63
   0   0 -23    1.03    1.29
   0   0  23    1.53    1.54
   0   0 -24    7.20    1.38
   0   0 -24    6.50    1.72
   0   0  24    3.89    1.68
   0   0 -25    4.88    1.80
   0   0  25    1.11    1.99
   0   0 -25    3.29    1.43
   0   0  25    2.97    1.72
   0   0 -26   82.59    3.66
   0   0 -26   82.87    3.96
   0   0  26   82.40    3.98
   0   0  26   91.11    4.09
   0   0 -27    4.18    2.02
   0   0 -27    1.38    1.61
   0   0  27    0.91    1.97
   0   0  27    0.30    2.19
   0   0 -28  425.89   15.51
   0   0  28  426.44   15.58
   0   0  28  438.47   15.58
   0   0 -29    0.60    2.26
   0   0  29   -1.10    2.21
   0   0  29    4.75    2.51
   0   0 -30    3.27    2.47
   0   0  30   -0.58    2.36
   0   0  30    4.64    2.64
   0   0 -31    1.44    2.51
   0   0  31    0.95    2.66
   0   0  31    5.55    2.64
   0   0 -32  268.37   10.88
   0   0  32  287.84   11.03
   0   0  32  303.18   10.97
   0   0 -33    1.03    2.76
   0   0  33    3.03    2.80
   0   0  33    5.23    2.88
   0   0 -34   51.50    3.81
   0   0  34   48.79    3.85
   0   0  34   53.35    3.76
   0   0 -35    6.60    2.85
   0   0  35    0.70    2.99
   0   0  35    4.60    3.02
   0   0 -36    1.63    2.90
   0   0  36   -0.79    3.06
   0   0  36    4.91    2.99
   0   0 -37    1.97    2.90
   0   0  37    1.64    2.97
   0   0  37   -5.74    3.17
   0   0 -38   75.20    4.55
   0   0  38   81.44    4.80
   0   0  38   80.71    4.55
   0   0 -39   -0.52    2.89
   0   0  39    2.67    2.97
   0   0  39   -0.08    2.99
   0   0  39   -2.27    2.93
   0   0 -40   38.51    3.35
   0   0  40   35.87    3.27
   0   0  40   35.24    3.68
   0   0  40   43.40    3.45
   0   0  41    1.26    2.54
   0   0  41    3.86    2.93
   0   0  41    3.18    2.64
   0   0  42    2.90    2.81
   0   0  42    4.58    2.56
   0   0  43    1.29    2.49
   0   0  43    1.32    2.37
   0   0  44   57.35    3.63
   0   0  44   63.99    3.46
   0   1   0    0.20    0.28
   0   1  -1    0.84    0.35
   0   1  -1    1.12    0.43
   0   1   1    1.12    0.34
   0  -1  -2    7.55    0.46
   0   1  -2    6.57    0.51
   0  -1   3   41.60    1.84
   0  -1  -3   44.70    1.73
   0   1   4   54.71    2.22
   0  -1   4   51.83    2.32
   0  -1  -4   57.34    2.21
   0  -1  -5   22.87    1.31
   0   1   5   21.87    1.33
   0  -1   5   20.88    1.46
   0   1   6  198.29    7.04
   0  -1   6  187.60    7.13
   0  -1  -6  184.88    6.96
   0  -1  -7   21.77    1.50
   0   1   7   23.05    1.61
   0  -1   7   22.98    1.70
   0  -1  -7   22.57    1.56
   0  -1  -8  116.95    4.73
   0  -1   8  120.02    4.98
   0   1   8  121.00    4.87
   0  -1  -8  117.67    4.79
   0  -1  -9   87.12    3.97
   0   1   9   97.40    4.17
   0  -1   9   85.71    4.22
   0  -1 -10   30.13    2.01
   0   1  10   27.02    2.17
   0  -1  10   31.64    2.36
   0   1 -10   27.40    2.08
   0  -1 -10   33.65    2.23
   0   1 -11  176.58    7.47
   0   1  11  195.50    7.61
   0  -1 -11  178.52    7.38
   0  -1  11  186.06    7.73
   0  -1  12   30.74    2.55
   0   1 -12   29.35    2.27
   0  -1 -12   31.99    2.20
   0   1  12   31.90    2.44
   0  -1 -12   23.45    2.26
   0   1  13  246.55    9.54
   0  -1 -13  224.28    9.25
   0   1 -13  230.91    9.36
   0  -1  13  243.86    9.71
   0  -1 -13  259.80    9.48
   0  -1  14   86.08    4.57
   0   1  14   83.56    4.40
   0   1 -14   78.54    4.16
   0  -1 -14   82.60    4.13
   0  -1 -14   84.16    4.28
   0  -1 -15    4.90    1.76
   0   1 -15    5.36    1.81
   0   1  15    6.56    2.09
   0  -1  15    6.09    0.95
   0  -1  15    6.61    2.30
   0  -1 -15    5.50    2.01
   0  -1  16   66.66    2.82
   0   1 -16   67.41    3.92
   0  -1 -16   63.08    3.80
   0   1  16   63.99    4.14
   0   1 -16   67.74    2.93
   0  -1 -16   75.45    4.05
   0   1 -17    3.73    2.05
   0   1  17    3.64    2.30
   0  -1 -17    5.24    1.93
   0  -1  17    2.43    1.03
   0   1 -17    2.81    1.27
   0  -1 -17    3.00    2.15
   0  -1  18   15.19    1.41
   0   1 -18   13.85    2.42
   0   1  18   15.06    2.67
   0  -1 -18   13.24    2.33
   0   1  18   16.39    1.63
   0   1 -18   15.14    1.55
   0  -1 -18   13.71    2.62
   0   1 -19  129.00    4.96
   0   1 -19  126.75    4.81
   0   1  19  125.26    4.99
   0   1  19  124.02    6.55
   0  -1 -19  116.97    6.04
   0  -1  19  118.80    4.85
   0   1 -20   57.12    2.84
   0   1 -20   57.26    2.66
   0   1  20   56.78    2.57
   0   1  20   58.96    2.87
   0  -1  20   53.86    2.73
   0   1 -21    9.21    1.60
   0   1  21    3.51    1.20
   0  -1  21    2.65    1.41
   0   1  21    8.92    1.70
   0   1  21    4.61    1.38
   0   1 -21    6.49    1.34
   0   1 -22  225.97    8.49
   0   1 -22  241.73    8.66
   0   1  22  232.01    8.42
   0   1  22  238.30    8.67
   0  -1  22  219.06    8.59
   0   1  22  235.38    8.55
   0   1 -23  263.56    9.51
   0   1 -23  250.64    9.33
   0   1 -23  256.41    9.21
   0   1  23  254.86    9.27
   0   1  23  263.39    9.54
   0  -1  23  253.42    9.49
   0   1  23  253.24    9.38
   0   1 -24   24.26    1.92
   0   1 -24   21.83    2.18
   0   1 -24   20.42    1.86
   0   1  24   22.67    2.31
   0  -1  24   20.99    2.13
   0   1  24   25.06    2.06
   0   1  24   24.45    1.81
   0   1  25  161.07    6.20
   0   1  25  160.54    6.32
   0  -1  25  155.70    6.29
   0   1 -25  152.64    6.28
   0  -1 -25  161.08    5.95
   0   1 -25  145.68    6.03
   0   1 -25  156.14    5.94
   0  -1 -26    3.21    1.50
   0   1 -26    3.65    1.80
   0   1 -26    1.97    2.04
   0   1  26    0.61    2.17
   0  -1  26    2.54    2.05
   0   1 -26    2.96    1.59
   0   1  26    3.05    1.81
   0   1 -27  123.97    5.25
   0   1 -27  126.58    5.58
   0  -1 -27  137.61    5.47
   0   1  27  129.48    5.62
   0  -1  27  136.90    5.64
   0   1  27  130.10    5.47
   0   1 -28   91.21    4.41
   0  -1 -28   93.57    4.22
   0   1  28   82.72    4.22
   0  -1  28   89.87    4.33
   0   1  28   79.33    4.36
   0  -1 -29   23.24    2.49
   0   1 -29   15.72    2.60
   0  -1  29   21.02    2.74
   0   1  29   19.40    2.47
   0  -1  29   22.54    2.79
   0   1  29   21.96    2.73
   0   1 -30  107.72    5.09
   0  -1 -30  113.97    5.05
   0   1  30   99.79    5.06
   0   1  30  118.51    5.22
   0  -1  30  108.51    5.24
   0  -1  30  108.69    5.20
   0  -1 -31   14.12    2.62
   0   1 -31    9.73    2.65
   0   1  31    3.88    2.47
   0  -1  31    5.85    2.66
   0   1  31   15.49    2.84
   0  -1  31   10.92    2.81
   0  -1 -32   90.69    4.70
   0   1 -32   95.08    4.81
   0  -1  32   89.83    4.85
   0   1  32   87.41    4.68
   0   1  32   93.55    4.81
   0  -1  32   88.47    4.76
   0   1 -33   24.36    3.21
   0  -1 -33   23.02    3.03
   0   1  33   20.79    3.13
   0  -1  33   19.30    3.17
   0  -1  33   21.10    3.11
   0   1  33   20.30    3.05
   0   1 -34    1.76    2.90
   0  -1 -34   -0.25    2.75
   0   1  34    5.90    2.83
   0  -1  34    2.06    2.98
   0   1  34    0.07    2.96
   0  -1  34    1.33    2.87
   0  -1 -35   79.28    4.43
   0   1 -35   76.86    4.59
   0  -1  35   72.69    4.62
   0  -1  35   72.09    4.45
   0   1  35   80.28    4.62
   0   1  35   69.69    4.47
   0  -1 -36    8.96    2.86
   0   1 -36    3.07    3.11
   0   1  36    4.02    3.03
   0  -1  36    6.25    2.95
   0   1  36    3.14    3.10
   0  -1  36    6.22    3.24
   0  -1 -37   16.17    3.06
   0   1 -37    9.37    3.15
   0  -1  37   15.01    3.15
   0  -1  37   12.04    3.05
   0   1  37   11.81    3.09
   0   1  37   10.13    3.08
   0   1 -38   66.52    4.16
   0  -1 -38   62.82    4.02
   0   1  38   68.90    4.13
   0   1  38   54.54    3.98
   0  -1  38   56.00    4.29
   0   1  38   66.18    4.32
   0  -1  38   54.43    4.02
   0   1 -39   43.72    3.65
   0  -1 -39   37.05    3.45
   0   1  39   47.86    3.55
   0   1  39   38.84    3.69
   0  -1  39   38.54    3.68
   0  -1  39   33.73    3.38
   0   1  39   34.51    3.43
   0   1 -40   11.04    2.88
   0  -1 -40    2.61    2.61
   0  -1  40    6.60    2.87
   0   1  40    4.90    2.73
   0   1  40    2.30    2.95
   0  -1  40    6.41    3.04
   0   1  40    6.56    2.72
   0  -1  40    4.55    2.70
   0   1 -41   30.95    3.21
   0   1  41   39.06    3.47
   0  -1  41   35.53    3.50
   0   1  41   24.73    3.01
   0  -1  41   33.83    3.48
   0   1  41   35.96    3.14
   0  -1  41   34.73    3.29
   0  -1  42   12.84    2.92
   0  -1  42   21.42    3.03
   0   1  42   13.65    2.88
   0  -1  42   24.40    2.86
   0   1  42   14.55    2.64
   0  -1  43    6.92    2.58
   0  -1  43    4.69    2.62
   0   1  43    6.33    2.50
   0  -1  43    3.80    2.44
   0   1  43    5.94    2.31
   0  -1  44   27.25    2.74
   0   1  44   21.00    2.74
   0  -1  44   19.73    2.68
   0  -1  44   25.35    2.60
   0  -2   0  360.91   12.18
   0   2   0  331.36   12.16
   0  -2  -1  777.69   26.76
   0   2  -1  777.26   26.82
   0   2   1  765.03   26.77
   0  -2   1  780.77   26.75
   0   2   2   42.33    1.81
   0   2   2   44.17    2.06
   0   2  -2   46.37    2.09
   0   2   3 4520.28  153.91
   0   2  -3 4280.82  154.05
   0  -2   3 4662.62  154.15
   0   2  -3 4596.51  154.11
   0   2  -3 4611.08  154.24
   0   2   4 3280.14  113.21
   0   2  -4 3152.06  113.38
   0  -2  -4 3389.30  113.26
   0   2  -4 3460.74  113.55
   0   2  -4 3340.29  113.11
   0  -2   4 3316.70  113.39
   0   2  -5 2198.72   78.11
   0   2   5 2242.70   77.91
   0  -2  -5 2376.42   77.96
   0   2  -5 2363.90   78.23
   0  -2   5 2236.00   78.02
   0  -2  -6 3864.83  124.99
   0   2   6 3613.96  124.94
   0   2  -6 3532.81  125.12
   0   2  -6 3838.38  125.23
   0  -2   6 3502.00  124.97
   0  -2  -7 4715.07  158.71
   0   2   7 4798.20  158.70
   0   2  -7 4543.60  158.86
   0   2  -7 4825.79  158.95
   0  -2   7 4425.85  158.65
   0   2  -8  853.17   31.40
   0   2   8  920.80   31.29
   0  -2  -8  918.55   31.26
   0   2   9   31.97    2.00
   0  -2  -9   29.92    1.89
   0   2  -9   27.30    2.02
   0   2 -10  561.64   20.75
   0  -2  10  562.50   20.89
   0   2  10  613.09   20.69
   0  -2 -10  581.31   20.59
   0   2  11  952.99   32.48
   0   2 -11  895.01   32.53
   0  -2 -11  933.36   32.39
   0  -2  11  912.83   32.71
   0   2  12  990.42   32.99
   0  -2 -12  956.23   32.88
   0  -2  12  939.21   33.25
   0   2 -12  859.02   32.94
   0  -2  13  257.54   10.92
   0  -2 -13  268.27   10.58
   0   2  14  292.38   10.22
   0   2  14  286.60   10.35
   0  -2 -14  280.26   11.10
   0   2  14  298.77   11.31
   0  -2 -15   41.60    2.96
   0   2  15   39.26    2.14
   0  -2  15   40.70    1.97
   0   2  15   38.99    1.90
   0   2  15   36.75    3.02
   0   2 -15   41.78    2.19
   0   2  16  268.53    9.76
   0   2  16  305.44   11.15
   0  -2 -16  303.00   10.97
   0  -2  16  271.78    9.84
   0   2  16  288.80    9.97
   0   2 -16  265.84    9.96
   0  -2  16  246.24   10.77
   0  -2 -17 1673.73   55.58
   0   2  17 1580.37   54.50
   0  -2  17 1575.82   54.43
   0   2  17 1568.73   54.34
   0   2 -17 1591.74   54.54
   0   2 -17 1566.07   54.45
   0  -2  17 1496.60   55.43
   0   2 -18  993.47   34.90
   0   2 -18 1003.68   34.81
   0   2  18 1005.17   34.87
   0  -2  18  991.83   34.79
   0  -2 -18 1011.01   35.95
   0   2  18 1123.98   36.27
   0   2 -19 1053.77   36.93
   0   2 -19 1039.44   37.02
   0   2 -19 1074.91   36.69
   0   2  19 1037.07   36.68
   0  -2  19 1074.46   36.96
   0   2  19 1181.45   38.49
   0   2  19 1121.19   37.03
   0  -2 -19 1101.30   38.18
   0   2 -20   89.98    4.16
   0   2 -20   95.61    3.98
   0   2  20   94.31    3.88
   0   2  20   94.68    4.14
   0  -2  20   93.63    4.02
   0   2  20   93.27    4.13
   0   2 -21    4.42    1.88
   0   2  21    5.45    1.43
   0   2 -21    8.14    1.53
   0   2  21    8.33    1.85
   0   2  21    8.80    1.82
   0  -2  21    7.98    1.63
   0   2 -22   89.79    3.99
   0   2 -22   81.61    4.17
   0   2  22   91.43    3.89
   0  -2  22   91.57    4.07
   0   2  22  100.34    4.20
   0   2  22   97.06    4.22
   0   2 -23    2.39    2.03
   0   2  23    3.55    1.52
   0   2  23    8.34    2.01
   0   2 -23    4.15    1.60
   0  -2  23    3.05    1.73
   0   2  23    4.16    1.97
   0   2 -24   17.62    2.27
   0   2  24   12.09    1.76
   0   2 -24   15.15    1.87
   0   2  24   15.72    2.22
   0   2  24   15.22    2.28
   0  -2  24   16.96    2.15
   0   2 -25  200.12    8.15
   0   2 -25  211.25    7.86
   0   2 -25  199.97    7.93
   0   2  25  203.00    7.84
   0   2  25  225.38    8.21
   0   2  25  215.48    8.19
   0  -2  25  217.26    8.20
   0   2 -26  247.58    9.79
   0   2 -26  250.78    9.45
   0   2 -26  243.79    9.56
   0   2  26  262.87    9.50
   0   2  26  262.09    9.84
   0   2  26  276.70    9.83
   0  -2  26  262.81    9.83
   0   2 -27  123.29    5.57
   0   2 -27  120.42    5.20
   0   2  27  132.02    5.63
   0  -2  27  130.92    5.63
   0   2 -27  118.38    5.23
   0   2  27  134.47    5.66
   0   2  27  128.28    5.18
   0   2 -28   81.07    4.28
   0   2  28   84.73    4.31
   0   2 -28   73.14    3.82
   0   2  28   84.09    4.34
   0  -2  28   80.81    4.30
   0   2  28   77.51    3.79
   0   2 -28   84.48    3.95
   0   2 -29   12.78    2.40
   0   2 -29   15.27    2.68
   0  -2  29    9.70    2.71
   0   2  29   14.67    2.80
   0   2  29   12.86    2.73
   0   2  29   10.54    2.04
   0   2  30   48.08    3.59
   0  -2  30   43.46    3.58
   0   2  30   46.03    3.54
   0  -2 -30   46.33    3.20
   0   2 -30   43.51    3.42
   0   2 -30   43.95    3.09
   0  -2 -31   12.98    2.61
   0   2 -31    8.30    2.84
   0   2  31    5.73    2.91
   0  -2  31    3.90    2.88
   0   2  31   10.03    2.85
   0   2 -32    7.22    2.93
   0  -2 -32   15.54    2.63
   0  -2  32    4.59    2.89
   0  -2  32   12.04    2.97
   0   2  32   10.07    3.02
   0   2  32    8.45    2.98
   0   2 -33   33.41    3.57
   0  -2 -33   39.06    3.24
   0  -2  33   36.69    3.46
   0   2  33   28.04    3.54
   0  -2  33   44.33    3.64
   0   2  33   35.92    3.51
   0  -2 -34   28.72    3.06
   0   2 -34   22.36    3.45
   0  -2  34   31.97    3.41
   0  -2  34   25.23    3.36
   0   2  34   29.39    3.43
   0   2  34   30.49    3.30
   0  -2 -35   57.52    3.96
   0   2 -35   65.86    4.29
   0   2  35   69.53    4.34
   0  -2  35   65.40    4.19
   0  -2  35   62.80    4.40
   0   2  35   70.72    4.16
   0  -2 -36   54.78    3.86
   0   2 -36   56.64    4.16
   0   2  36   63.96    4.09
   0  -2  36   60.99    4.26
   0  -2  36   58.12    4.04
   0   2  36   54.17    4.17
   0  -2 -37    0.48    2.76
   0   2 -37    2.89    3.07
   0   2  37    6.24    2.84
   0  -2  37    0.54    2.87
   0   2  37    3.73    3.13
   0   2  37    3.05    2.94
   0  -2  37    1.64    3.06
   0  -2 -38   24.87    3.03
   0   2 -38   23.16    3.37
   0   2  38   20.95    3.13
   0  -2  38   23.73    3.15
   0   2  38   22.05    3.38
   0   2  38   18.46    3.17
   0  -2  38   28.93    3.36
   0  -2  38   18.80    3.40
   0   2 -39   45.61    3.82
   0  -2 -39   46.23    3.37
   0   2  39   39.25    3.50
   0  -2  39   45.06    3.50
   0  -2  39   49.13    3.75
   0   2  39   42.59    3.53
   0   2  39   49.44    3.83
   0  -2  39   45.57    3.84
   0   2 -40    1.47    2.78
   0   2  40    5.05    2.59
   0   2  40    2.96    2.72
   0  -2  40    2.07    2.60
   0  -2  40    6.12    3.01
   0  -2  40    2.26    2.95
   0   2  40   -0.07    2.94
   0   2 -41   51.12    3.76
   0  -2  41   58.19    3.96
   0  -2  41   62.07    3.93
   0   2  41   50.01    3.55
   0   2  41   57.52    3.55
   0  -2  42   15.50    2.88
   0  -2  42   20.93    2.96
   0   2  42   18.65    2.48
   0  -2  43    4.82    2.46
   0  -2  43    3.70    2.55
   0  -3   0    0.74    0.88
   0   3   0    0.63    0.82
   0   3   0    0.70    1.00
   0   3   1  148.37    5.76
   0   3  -1  150.75    5.85
   0  -3   1  151.68    5.74
   0   3   2   75.68    3.03
   0  -3   2   80.47    3.36
   0   3  -2   80.41    3.44
   0   3   2   83.12    3.44
   0   3  -3   27.06    1.53
   0   3   3   21.13    1.24
   0  -3   3   24.18    1.61
   0   3   3   21.84    1.63
   0   3  -3   24.76    1.65
   0   3   4  126.60    4.63
   0   3  -4  116.71    4.87
   0   3   4  131.33    5.13
   0   3  -4  124.50    5.18
   0   3  -4  129.55    4.99
   0   3   5  776.63   26.51
   0   3  -5  735.23   26.78
   0   3   5  807.02   27.03
   0   3  -5  795.50   27.08
   0  -3   5  740.54   26.82
   0   3   6    1.65    0.84
   0  -3  -6    2.79    0.97
   0   3  -6    3.30    1.15
   0  -3   6    2.79    1.12
   0   3  -6    2.10    0.57
   0   3  -6    2.98    1.31
   0   3   7  120.29    4.79
   0  -3  -7  132.77    4.90
   0   3  -7  117.76    5.11
   0   3  -7  126.01    5.27
   0  -3   7  117.40    5.01
   0   3  -7  127.47    4.61
   0   3  -8   80.33    3.75
   0   3   8   80.23    3.45
   0  -3  -8   81.48    3.50
   0   3  -8   79.73    3.88
   0  -3   8   76.88    3.56
   0   3  -8   79.91    3.23
   0  -3  -9  197.61    7.18
   0   3   9  188.53    7.13
   0   3  -9  185.58    7.40
   0   3  -9  187.68    7.52
   0  -3   9  171.39    7.10
   0   3 -10   62.47    3.31
   0  -3 -10   65.30    3.11
   0   3  10   61.30    3.07
   0   3 -10   63.21    3.42
   0  -3  10   56.18    2.94
   0   3  11   -0.06    1.44
   0   3 -11    1.33    1.49
   0  -3 -11    0.13    1.41
   0   3 -11    2.60    1.54
   0  -3  11    1.34    1.20
   0  -3 -12   10.31    1.73
   0   3 -12    9.22    1.85
   0   3  12   10.41    1.79
   0   3  12   10.31    1.15
   0   3  12   11.61    1.23
   0   3 -12    9.31    1.86
   0  -3  12    8.72    1.43
   0  -3 -13    3.63    1.71
   0   3  13    3.67    1.73
   0   3  13    4.62    0.88
   0   3  13    5.20    1.25
   0   3  13    4.99    1.14
   0   3 -13    5.11    1.86
   0   3 -13    3.14    1.27
   0  -3  13    3.15    1.41
   0   3 -13    4.54    1.96
   0   3 -14   29.42    2.04
   0   3 -14   35.45    1.94
   0   3  14   34.57    1.96
   0  -3 -14   27.10    2.66
   0   3 -14   33.70    2.95
   0   3  14   36.31    2.02
   0  -3  14   30.72    1.79
   0   3  14   30.78    2.79
   0   3  14   39.27    1.74
   0   3 -14   33.56    3.02
   0  -3  14   23.61    2.30
   0  -3  14   41.89    2.95
   0   3  15   15.29    1.48
   0   3  15   13.55    1.20
   0   3 -15   13.01    2.39
   0   3  15   14.20    2.26
   0   3 -15   13.51    1.46
   0  -3 -15   14.95    2.26
   0   3  15   12.70    1.51
   0  -3  15   13.10    1.32
   0   3 -15   12.69    1.45
   0   3 -15   13.44    1.58
   0  -3  15    9.45    2.26
   0  -3  15    9.99    1.75
   0   3 -15   10.94    2.38
   0   3 -16  100.55    4.43
   0   3 -16  117.80    4.18
   0  -3 -16  103.89    5.25
   0  -3  16  102.45    4.20
   0   3  16  104.96    4.10
   0   3 -16   89.19    4.26
   0   3  16  104.49    4.33
   0   3  16  105.69    4.35
   0   3  16  107.99    5.40
   0   3 -16  118.51    5.53
   0   3 -16  104.31    5.73
   0   3  16  110.75    4.01
   0  -3  16  112.33    5.42
   0  -3  16   89.06    4.79
   0   3 -17   95.52    3.67
   0   3 -17   87.28    3.99
   0   3  17   89.73    3.89
   0   3 -17   82.05    3.84
   0   3  17   92.66    3.91
   0  -3  17   80.38    3.71
   0   3  17   98.61    5.04
   0  -3 -17   84.03    4.77
   0   3  17   96.50    3.65
   0   3  17   94.44    3.53
   0   3 -17   94.08    5.40
   0   3 -18   17.31    2.13
   0   3 -18   26.83    1.86
   0  -3 -18   15.72    2.81
   0   3  18   23.77    1.63
   0   3  18   18.17    1.98
   0   3 -18   14.96    1.83
   0  -3  18   25.90    1.87
   0   3  18   15.76    2.91
   0   3  18   13.98    1.94
   0  -3  18   14.72    1.71
   0   3  18   23.74    1.45
   0  -3  18   11.65    2.17
   0   3 -19   16.73    2.16
   0   3 -19   21.78    1.85
   0  -3  19   17.31    1.83
   0   3 -19   14.75    1.82
   0  -3 -19   13.91    2.72
   0  -3  19   16.20    1.80
   0   3  19   20.56    1.63
   0   3  19   15.64    2.00
   0   3  19   12.96    1.94
   0   3  19   15.99    2.88
   0   3  19   16.75    1.38
   0  -3  19   11.09    2.17
   0   3 -20   64.98    3.50
   0   3 -20   71.93    3.01
   0   3 -20   61.58    3.20
   0  -3  20   60.18    3.18
   0   3  20   70.37    3.00
   0   3  20   61.55    3.34
   0  -3  20   67.89    3.17
   0   3  20   62.95    3.38
   0   3  20   65.19    3.08
   0   3  20   65.25    2.80
   0   3 -21   88.15    3.76
   0   3 -21   89.85    4.30
   0   3  21   88.01    3.61
   0   3  21   93.75    3.90
   0   3  21   91.10    4.22
   0  -3  21   88.49    3.94
   0   3 -21   83.61    4.01
   0   3  21   95.14    3.82
   0  -3  21   85.31    4.07
   0   3  21   87.66    4.16
   0   3 -22   81.46    4.26
   0   3 -22   89.81    3.75
   0   3  22   92.23    3.89
   0   3  22   87.06    4.21
   0  -3  22   85.20    4.04
   0   3  22   76.98    4.16
   0   3  22   92.22    3.80
   0  -3  22   88.19    3.95
   0   3 -22   80.75    3.99
   0   3 -23   13.47    2.44
   0   3  23   14.19    1.95
   0   3  23   15.70    2.45
   0   3  23   16.00    1.81
   0   3 -23   14.51    2.01
   0   3  23   14.35    2.27
   0  -3  23   13.62    2.17
   0  -3  23   12.52    2.12
   0   3 -24   13.46    2.53
   0   3  24    7.06    1.94
   0  -3  24   10.04    2.17
   0   3 -24   12.83    2.00
   0   3  24    8.52    1.79
   0  -3  24    8.79    2.21
   0   3  24    6.66    2.40
   0   3  24    7.87    2.37
   0   3 -25   12.73    2.60
   0   3  25   14.14    2.04
   0   3  25   13.62    2.01
   0   3 -25   15.07    2.12
   0   3  25   12.72    2.59
   0  -3  25   16.84    2.35
   0   3  25   12.70    2.60
   0  -3  25   10.54    2.34
   0   3 -26    1.96    2.51
   0   3  26    2.72    1.95
   0   3  26    3.06    2.50
   0  -3  26    2.91    2.38
   0  -3  26    8.63    2.28
   0   3  26    5.08    2.57
   0   3 -26    8.68    2.00
   0   3  26    3.73    1.90
   0   3 -27   15.24    2.85
   0   3 -27   21.71    2.62
   0   3  27   18.98    2.25
   0   3  27   17.31    2.94
   0   3  27   21.67    2.30
   0  -3  27   16.59    2.55
   0   3 -27   22.19    2.32
   0   3  27   10.04    2.72
   0  -3  27   17.27    2.60
   0   3 -28  141.06    6.42
   0   3 -28  141.19    5.96
   0   3  28  147.14    5.91
   0  -3  28  147.61    6.38
   0   3  28  150.42    6.43
   0  -3  28  146.09    6.11
   0   3  28  145.82    6.35
   0   3 -28  133.69    5.92
   0   3  28  141.89    6.01
   0   3 -29    9.01    2.86
   0   3 -29   14.24    2.66
   0   3  29   18.21    2.95
   0  -3  29   16.72    2.86
   0   3  29   14.39    2.36
   0   3  29   18.46    2.91
   0  -3  29   14.85    2.69
   0   3  29   13.38    2.24
   0   3 -30  110.97    5.78
   0   3  30  119.18    5.76
   0   3  30  115.81    5.69
   0  -3  30  113.45    5.73
   0   3  30  122.72    5.42
   0   3  30  118.18    5.24
   0   3 -30  136.97    5.43
   0   3 -31   30.30    3.38
   0   3  31   34.86    3.41
   0   3  31   30.14    3.02
   0   3  31   33.97    3.41
   0  -3  31   25.19    3.32
   0   3  31   29.70    2.75
   0   3 -31   36.84    3.10
   0  -3 -32   12.81    2.61
   0   3 -32   12.17    3.06
   0   3 -32   11.72    2.79
   0   3  32   11.43    2.34
   0   3  32   12.34    3.03
   0  -3  32   14.36    3.13
   0   3  32   14.47    3.13
   0   3  32    8.66    2.66
   0  -3 -33   69.79    3.90
   0   3 -33   67.70    4.36
   0   3  33   62.77    4.26
   0   3  33   59.10    4.29
   0   3  33   62.11    4.01
   0  -3  33   66.85    4.40
   0  -3 -34    1.46    2.56
   0   3 -34    5.27    3.05
   0  -3  34    4.54    3.12
   0   3  34    1.99    2.89
   0   3  34   -4.22    2.77
   0   3  34   -1.94    3.00
   0  -3  34   -0.25    2.92
   0  -3 -35    3.61    2.58
   0   3 -35    2.44    3.11
   0   3  35    2.88    2.67
   0  -3  35   -1.50    3.16
   0   3  35   -0.14    2.90
   0  -3  35    2.63    2.93
   0   3  35    1.02    2.88
   0   3  35    2.40    3.10
   0   3 -36   55.50    4.25
   0  -3 -36   56.97    3.76
   0   3  36   61.23    3.79
   0  -3  36   55.42    3.93
   0   3  36   55.96    4.09
   0  -3  36   52.54    4.22
   0   3  36   49.46    3.91
   0   3 -37    6.97    3.19
   0  -3 -37    7.92    2.78
   0   3  37   13.06    2.76
   0  -3  37    9.79    2.98
   0  -3  37    6.97    3.12
   0   3  37   10.46    3.21
   0   3  37    9.70    3.03
   0  -3 -38   38.29    3.29
   0   3 -38   40.69    3.86
   0   3  38   45.28    3.35
   0   3  38   40.84    3.78
   0  -3  38   42.33    3.43
   0  -3  38   43.39    3.82
   0   3  38   41.15    3.59
   0   3 -39    1.86    2.98
   0   3  39    1.23    2.40
   0  -3  39    4.66    2.93
   0   3  39    0.28    2.92
   0  -3  39    4.72    2.73
   0   3  39    3.63    2.74
   0   3 -40    7.90    2.86
   0  -3  40    9.57    2.90
   0  -3  40   11.02    2.88
   0   3  40    6.14    2.64
   0  -3  40   10.20    3.00
   0   3 -41   17.14    2.84
   0  -3  41    9.63    2.79
   0   3  41   11.83    2.61
   0  -3  41   11.91    2.85
   0  -3  41   13.33    2.86
   0  -3  42   52.12    3.60
   0  -3  42   49.92    3.58
   0  -3  42   57.06    3.58
   0  -3  43    0.05    2.38
   0  -3  43    3.14    2.35
   0   3  43    2.13    2.33
   0  -3  43    2.75    2.35
   0  -4   0 2084.73   70.21
   0   4   0 1990.30   70.38
   0  -4   0 2038.82   70.45
   0  -4   1   32.64    2.30
   0   4   1   31.98    2.04
   0  -4   1   29.56    2.02
   0   4  -1   33.33    2.19
   0   4  -2   89.39    3.88
   0   4   2   97.12    3.72
   0  -4   2   93.43    4.36
   0   4   2   94.80    4.23
   0   4  -2  103.33    4.31
   0  -4   2   98.58    4.15
   0   4   3   90.94    3.50
   0   4  -3   84.77    3.73
   0  -4   3   91.00    4.18
   0   4  -3   86.17    4.00
   0  -4   3   93.44    3.99
   0   4   3   94.20    4.10
   0   4   4   28.72    1.46
   0   4  -4   27.14    1.81
   0  -4   4   23.39    2.05
   0   4  -4   27.00    1.90
   0  -4   4   25.28    1.93
   0   4   4   24.87    1.99
   0   4  -5  387.43   14.44
   0   4   5  413.65   14.08
   0  -4   5  397.86   14.76
   0  -4   5  371.42   14.52
   0   4  -5  413.18   14.60
   0   4   5  415.89   14.78
   0   4   6   41.74    2.06
   0   4  -6   39.70    2.46
   0   4  -6   47.48    2.86
   0   4   6   42.69    2.70
   0   4  -7  121.46    5.23
   0   4   7  117.99    4.78
   0   4   7  126.31    5.50
   0   4  -7  132.56    5.60
   0   4   8  542.45   19.18
   0   4  -8  533.03   19.60
   0  -4   8  532.77   19.53
   0   4   8  532.63   19.86
   0   4  -8  600.73   20.04
   0   4  -9    7.52    1.73
   0   4   9    8.74    1.42
   0   4  -9    5.77    0.79
   0  -4   9    8.50    1.62
   0   4  -9    8.79    1.90
   0  -4 -10  498.16   17.33
   0   4 -10  457.61   17.60
   0   4  10  492.25   17.26
   0   4 -10  492.12   17.95
   0   4 -10  482.96   16.85
   0  -4  10  463.29   17.44
   0   4 -11  184.67    7.16
   0   4 -11  194.84    8.05
   0   4  11  192.37    7.65
   0   4  11  199.01    7.08
   0  -4 -11  195.60    7.65
   0   4 -11  207.71    8.30
   0   4 -11  199.42    7.23
   0  -4  11  181.57    7.72
   0   4 -12   60.44    2.75
   0   4 -12   58.82    3.64
   0   4  12   60.24    2.64
   0   4  12   60.64    2.68
   0  -4 -12   61.30    3.32
   0   4  12   55.79    3.28
   0   4 -12   57.59    3.78
   0  -4  12   51.20    3.22
   0   4 -12   58.08    2.88
   0   4 -13   13.28    1.50
   0  -4  13   12.35    1.27
   0   4  13   14.94    1.15
   0   4  13   12.98    1.44
   0   4  13   13.58    1.41
   0   4 -13   13.19    2.37
   0  -4 -13    7.73    1.92
   0   4  13   12.88    2.04
   0   4 -13   15.56    1.63
   0   4 -13   14.46    2.40
   0   4 -13    8.76    1.58
   0  -4  13    8.95    1.86
   0   4 -14  248.11    8.92
   0   4  14  262.11    9.84
   0   4  14  243.28    8.81
   0  -4 -14  257.54    9.83
   0   4  14  255.94    9.01
   0  -4  14  240.35    8.91
   0   4 -14  233.32    9.07
   0   4 -14  250.63   10.11
   0   4  14  256.01    8.99
   0   4 -14  263.15   10.45
   0   4 -14  250.23    9.52
   0  -4  14  217.29    9.58
   0   4 -15    3.35    1.42
   0   4  15    2.72    1.32
   0   4 -15    0.96    2.17
   0  -4 -15    0.49    1.87
   0   4  15    0.73    1.95
   0   4  15    1.60    1.05
   0   4  15    4.57    1.44
   0  -4  15    3.12    1.18
   0   4 -15    3.62    1.61
   0   4 -15    1.76    1.50
   0   4 -15    1.72    2.23
   0   4 -15    1.24    1.52
   0  -4  15    1.12    1.68
   0   4 -16  217.30    7.91
   0   4 -16  212.59    8.20
   0   4  16  222.85    8.09
   0   4  16  244.84    9.10
   0  -4  16  210.96    7.94
   0   4 -16  206.49    8.13
   0   4  16  218.57    7.83
   0   4  16  223.62    8.07
   0  -4 -16  224.73    8.99
   0   4  16  216.84    7.78
   0   4 -16  197.17    8.69
   0  -4  16  186.07    8.59
   0   4 -17  111.64    4.38
   0   4 -17  101.19    4.70
   0   4  17  107.98    4.24
   0   4  17  118.80    5.56
   0  -4 -17  108.76    5.51
   0   4 -17   96.15    4.53
   0   4  17  111.57    4.59
   0  -4  17  107.14    4.40
   0   4  17  112.49    4.58
   0   4  17  112.65    4.19
   0   4 -17  101.41    5.23
   0   4 -18  268.29    9.17
   0   4 -18  234.79    9.53
   0   4 -18  237.31    9.41
   0   4  18  276.50   10.55
   0  -4 -18  246.70   10.39
   0   4  18  248.64    9.40
   0   4  18  267.15    9.14
   0  -4  18  245.11    9.27
   0   4  18  246.73    9.39
   0   4  18  261.68    9.04
   0  -4  18  204.29    9.85
   0   4 -18  243.76   10.22
   0   4 -19   11.51    1.95
   0   4 -19    6.48    2.10
   0   4  19    9.46    1.48
   0   4 -19    6.19    1.88
   0   4  19    8.08    1.93
   0   4  19    8.93    1.92
   0   4  19    4.82    2.60
   0  -4  19    9.62    1.68
   0   4  19    6.51    1.71
   0   4  19   10.26    1.37
   0  -4  19    2.15    2.04
   0   4 -20  807.32   28.98
   0   4 -20  851.22   28.50
   0   4  20  892.50   28.69
   0   4  20  820.90   28.41
   0   4 -20  787.23   28.82
   0   4  20  846.27   28.54
   0  -4  20  794.24   28.70
   0   4  20  805.64   28.81
   0   4  20  796.38   28.81
   0  -4  20  790.63   28.60
   0   4 -21    7.03    1.88
   0   4 -21    8.39    2.30
   0   4  21   10.31    1.85
   0   4  21   10.25    1.48
   0   4  21    9.84    1.65
   0  -4  21    6.54    1.95
   0   4  21    8.19    2.07
   0  -4  21    6.33    1.76
   0   4  21    8.55    2.24
   0   4 -21    8.80    2.00
   0   4 -22   12.19    2.50
   0   4 -22   13.94    2.20
   0   4  22   13.66    1.62
   0   4  22   13.83    1.98
   0  -4  22   11.08    2.01
   0   4  22   16.18    2.31
   0   4  22   16.46    2.51
   0   4 -22   10.69    2.07
   0  -4  22   11.18    2.19
   0   4  22   13.29    1.74
   0   4 -23  109.08    4.73
   0   4 -23  111.42    5.34
   0   4  23  107.17    4.44
   0   4  23  118.35    4.81
   0   4  23  108.68    4.63
   0   4  23  119.09    5.17
   0   4  23  112.92    5.10
   0   4 -23  108.16    4.99
   0  -4  23  109.68    4.95
   0  -4  23  107.70    4.86
   0   4 -24  320.33   12.70
   0   4 -24  347.39   12.08
   0   4  24  348.12   12.25
   0  -4  24  324.13   12.24
   0   4 -24  331.95   12.41
   0  -4  24  312.77   12.38
   0   4  24  332.90   12.53
   0   4  24  334.60   12.13
   0   4  24  343.11   12.53
   0   4 -25    9.70    2.67
   0   4 -25    8.26    2.19
   0   4  25    6.33    2.14
   0   4  25   11.44    1.99
   0  -4  25    6.17    2.32
   0  -4  25    9.48    2.37
   0   4 -25    8.44    2.20
   0   4  25    6.51    2.51
   0   4  25   11.41    2.73
   0   4 -26   44.38    3.61
   0   4  26   43.09    2.92
   0   4  26   41.97    2.78
   0  -4  26   38.57    3.21
   0   4 -26   34.15    2.91
   0  -4  26   38.49    3.14
   0   4  26   39.38    3.37
   0   4  26   44.51    3.44
   0   4 -27   86.22    4.93
   0   4  27   94.65    4.34
   0  -4  27   83.70    4.46
   0   4  27   91.16    4.78
   0   4  27   92.58    4.81
   0   4 -27   87.37    4.41
   0   4  27   85.98    4.23
   0  -4  27   90.29    4.72
   0   4 -28   40.50    3.58
   0   4  28   33.94    2.85
   0   4  28   33.54    3.32
   0   4  28   27.88    3.37
   0   4  28   29.81    2.72
   0  -4  28   29.93    3.23
   0  -4  28   36.34    3.15
   0   4 -28   32.50    2.81
   0   4 -29   47.94    3.55
   0   4 -29   46.42    3.85
   0   4  29   46.12    3.15
   0   4  29   40.91    3.62
   0   4  29   45.16    3.75
   0  -4  29   49.34    3.51
   0   4 -29   44.27    3.09
   0  -4  29   39.34    3.61
   0   4  29   45.14    3.12
   0   4 -30  138.65    5.88
   0   4 -30  135.71    6.37
   0   4  30  128.98    5.69
   0  -4  30  123.88    6.20
   0   4  30  135.87    5.75
   0   4  30  132.11    6.16
   0   4  30  124.14    6.17
   0  -4  30  124.25    5.85
   0   4 -31   20.78    3.44
   0   4 -31   17.80    3.12
   0   4  31   19.76    2.68
   0  -4  31   24.01    3.00
   0  -4  31   18.32    3.23
   0   4  31   23.63    3.23
   0   4  31   16.84    3.28
   0   4  31   23.17    2.56
   0   4  31   19.99    2.65
   0   4 -32  121.92    6.22
   0   4  32  127.50    6.02
   0  -4  32  115.47    6.07
   0   4  32  123.29    6.07
   0   4  32  122.69    5.70
   0   4  32  134.59    5.60
   0   4  32  122.47    5.50
   0   4 -32  136.80    5.74
   0   4 -33    2.61    3.15
   0  -4 -33    6.45    2.56
   0   4 -33    3.99    2.95
   0   4  33    4.46    2.46
   0   4  33    1.94    2.33
   0   4  33    1.91    2.64
   0   4  33    1.50    2.98
   0  -4  33    3.42    3.06
   0   4  33    1.74    3.08
   0   4 -34   15.98    3.02
   0  -4 -34   14.87    2.68
   0   4 -34   10.05    3.31
   0   4  34   11.50    2.49
   0   4  34    9.59    2.53
   0   4  34    4.64    3.19
   0   4  34    9.86    2.85
   0  -4  34    9.35    3.04
   0   4  34    6.51    2.98
   0   4 -35    2.21    3.22
   0  -4 -35    3.56    2.57
   0   4  35    4.95    2.49
   0   4  35    7.83    2.91
   0  -4  35    7.16    3.10
   0   4  35    1.02    2.79
   0   4  35   -4.12    3.18
   0   4 -36   40.14    3.95
   0  -4 -36   44.33    3.29
   0  -4  36   48.71    3.70
   0   4  36   50.94    3.75
   0   4  36   43.49    3.66
   0  -4  36   42.98    3.80
   0  -4 -37    4.24    2.52
   0   4 -37    4.83    3.05
   0  -4  37    3.28    2.85
   0   4  37    1.43    2.74
   0  -4  37    0.71    2.85
   0   4  37   -0.79    2.79
   0   4 -38    8.83    3.03
   0  -4  38    6.52    2.79
   0   4  38    6.28    2.78
   0   4  38    7.71    2.83
   0  -4  38    5.13    2.74
   0   4 -39    5.10    2.87
   0  -4  39    7.29    2.94
   0  -4  39   -0.07    2.67
   0   4  39    5.80    2.75
   0   4  39    1.52    2.60
   0   4 -40    3.26    2.70
   0  -4  40    8.42    2.86
   0  -4  40    1.02    2.53
   0   4  40    1.27    2.61
   0   4  40   -0.05    2.54
   0   4 -41    1.78    2.54
   0   4  41    0.10    2.37
   0  -4  41    4.34    2.62
   0  -4  41    1.07    2.51
   0   4  41    1.47    2.51
   0  -4  41   -0.75    2.57
   0   4  42   65.58    3.87
   0  -4  42   70.56    3.87
   0  -4  42   70.45    3.87
   0   5   0    0.62    0.91
   0   5   0   -0.08    0.95
   0  -5   0   -0.29    1.65
   0   5   0    0.82    1.68
   0   5   1   40.67    1.94
   0   5  -1   39.02    1.95
   0   5  -1   38.03    1.84
   0   5  -1   38.85    2.13
   0   5   1   40.03    1.89
   0  -5   1   42.22    2.87
   0   5  -1   42.18    2.76
   0   5   1   40.66    2.84
   0  -5  -1   41.14    2.90
   0  -5   1   39.14    2.54
   0   5  -2    1.16    0.87
   0   5   2    0.81    0.96
   0   5   2    0.91    0.93
   0   5  -2   -0.14    1.17
   0   5   2    0.54    1.03
   0   5  -2    1.53    1.02
   0  -5   2    2.21    1.41
   0   5  -2    0.42    1.48
   0   5   2    2.00    1.50
   0  -5   2    1.00    1.60
   0   5   2    2.82    1.70
   0   5   3  296.85   11.09
   0   5   3  315.02   11.07
   0   5   3  328.39   11.16
   0   5  -3  300.86   11.47
   0  -5   3  307.61   12.02
   0  -5   3  326.70   11.81
   0   5   3  327.37   11.99
   0   5  -3  324.32   11.93
   0   5   4   91.38    3.71
   0   5  -4   92.22    3.74
   0   5  -4   90.97    4.14
   0   5   4   97.02    3.68
   0   5   4   96.84    3.71
   0   5   4   91.48    3.69
   0  -5   4   93.57    4.64
   0   5   4   97.95    4.52
   0  -5   4   95.01    4.38
   0   5  -4   91.51    4.40
   0   5  -5   16.45    1.39
   0   5   5   19.72    1.36
   0   5  -5   17.09    1.77
   0   5   5   16.58    1.30
   0   5   5   17.00    1.29
   0   5   5   15.98    1.35
   0   5  -5   15.47    1.40
   0   5  -5   14.91    1.89
   0  -5   5   13.01    2.02
   0  -5   5   13.94    1.78
   0   5   5   13.99    2.00
   0   5   6   14.31    1.35
   0   5  -6   15.61    1.42
   0   5   6   13.38    1.28
   0   5  -6   15.27    1.36
   0   5  -6   15.86    1.87
   0   5   6   13.93    1.24
   0   5   6   14.89    1.35
   0   5  -6   16.16    1.35
   0  -5   6   16.37    1.83
   0   5   6   11.51    2.07
   0   5   7   88.31    3.67
   0   5  -7   89.98    3.76
   0   5   7   92.96    3.78
   0   5  -7   93.81    3.76
   0   5  -7   89.08    4.37
   0   5  -7   91.98    3.70
   0   5   7   93.36    3.72
   0  -5   7   89.96    4.36
   0   5   7   91.02    4.64
   0   5   8   22.06    1.60
   0   5  -8   21.87    1.69
   0   5  -8   25.41    1.72
   0   5   8   23.69    1.78
   0   5  -8   25.40    2.45
   0   5   8   23.22    1.58
   0   5  -8   21.89    1.55
   0  -5   8   20.75    2.16
   0   5   8   20.49    2.38
   0   5  -9    2.87    1.29
   0   5   9    4.05    1.20
   0   5   9    1.77    1.35
   0   5  -9    3.14    1.84
   0   5  -9    4.21    1.30
   0   5   9    1.36    1.08
   0   5  -9    3.20    1.07
   0   5   9    1.26    1.93
   0   5 -10   94.98    3.94
   0   5  10   93.32    3.80
   0   5 -10   97.25    3.93
   0   5  10   92.08    4.18
   0   5 -10   97.80    4.76
   0   5 -10   91.01    3.72
   0   5  10   89.42    3.74
   0   5  10   92.81    4.96
   0   5 -10   99.20    5.12
   0   5  11  102.40    4.21
   0   5 -11  105.08    4.40
   0  -5  11  104.13    4.14
   0   5 -11  100.70    5.24
   0   5  11  105.03    4.73
   0   5  11  107.58    4.19
   0   5 -11  111.58    4.17
   0   5 -11  123.56    5.77
   0   5  11  103.97    5.51
   0   5  12   55.59    2.73
   0   5 -12   55.90    3.78
   0   5  12   63.36    3.42
   0   5 -12   59.19    2.99
   0  -5  12   63.02    2.67
   0   5  12   62.14    2.66
   0   5 -12   57.82    2.60
   0   5 -12   66.80    4.32
   0   5  12   59.32    4.13
   0   5  13    7.25    1.31
   0   5 -13    8.02    1.77
   0   5  13    6.81    1.87
   0   5 -13    6.54    2.26
   0   5 -13    8.04    1.62
   0  -5  13    9.75    1.27
   0   5  13    9.10    1.55
   0   5 -13    7.27    1.11
   0   5  13    6.66    1.11
   0   5  14    2.28    1.28
   0   5 -14    2.62    1.81
   0  -5  14    3.26    1.23
   0   5  14    1.33    1.88
   0   5 -14    0.74    2.27
   0   5 -14    3.30    1.58
   0   5  14    2.04    1.50
   0   5  14    1.45    1.06
   0   5 -14    2.25    1.04
   0   5 -14    1.14    0.99
   0   5  15   52.40    2.64
   0   5 -15   52.54    2.95
   0   5  15   55.23    2.52
   0   5  15   61.45    3.64
   0   5  15   63.74    2.97
   0  -5  15   61.61    2.72
   0   5 -15   57.04    3.05
   0   5 -15   52.49    2.41
   0  -5  15   46.58    3.44
   0   5  15   52.39    2.43
   0   5  16    4.56    1.30
   0   5  16    2.45    2.19
   0   5 -16    4.12    1.72
   0   5  16    3.61    1.71
   0  -5  16    4.29    1.44
   0   5 -16    4.46    1.91
   0  -5  16    2.35    1.99
   0   5 -17   49.14    2.85
   0   5  17   39.52    3.57
   0   5 -17   42.49    2.91
   0   5  17   54.28    2.44
   0  -5  17   43.48    2.51
   0   5  17   42.97    2.83
   0   5  17   51.30    2.73
   0  -5  17   34.63    3.27
   0   5 -18   12.63    2.33
   0   5 -18   14.00    2.21
   0   5  18   14.28    1.66
   0   5  18   13.35    1.98
   0   5 -18   12.68    2.18
   0   5  18   17.71    1.62
   0   5  18   11.54    2.13
   0  -5  18   11.91    1.78
   0   5 -19  292.84   10.15
   0   5 -19  253.09   10.54
   0   5  19  301.59   10.28
   0   5  19  294.87    9.98
   0   5  19  259.90   10.35
   0   5  19  287.39   10.01
   0  -5  19  244.80   10.13
   0   5 -19  242.92   10.36
   0   5 -20    8.24    2.27
   0   5 -20    7.26    2.50
   0   5  20    7.26    1.57
   0   5  20    8.11    1.94
   0  -5  20    5.57    1.85
   0   5  20    6.78    1.55
   0   5  20    5.03    2.20
   0   5 -20    7.15    2.11
   0   5 -21    2.58    2.55
   0   5 -21    1.87    2.23
   0   5  21    2.04    1.59
   0   5  21    3.87    1.94
   0   5  21   -1.49    2.16
   0   5  21    1.69    1.62
   0   5  21    2.72    2.30
   0  -5  21    3.83    2.11
   0   5 -21    3.38    2.12
   0  -5  21    5.14    2.01
   0   5 -22    5.73    2.62
   0   5 -22    8.92    2.42
   0   5  22    9.23    2.16
   0   5  22   12.06    1.76
   0   5  22    5.95    2.51
   0  -5  22    7.00    2.12
   0   5 -22    9.86    2.32
   0   5  22   10.34    1.80
   0  -5  22    8.22    2.34
   0   5  22    5.69    2.39
   0   5 -23    4.63    2.89
   0   5 -23    4.90    2.40
   0   5  23    5.48    1.67
   0   5  23    2.66    2.15
   0   5  23   -0.07    2.44
   0   5  23   -0.65    2.68
   0   5  23    3.47    1.74
   0  -5  23    1.92    2.32
   0   5 -23    6.05    2.24
   0  -5  23    4.81    2.10
   0   5 -24   33.53    3.50
   0   5 -24   45.29    3.05
   0   5  24   40.12    2.89
   0   5  24   40.21    2.44
   0   5  24   33.80    3.31
   0   5  24   32.34    3.20
   0  -5  24   29.93    2.81
   0   5  24   39.80    2.54
   0   5 -24   36.79    3.02
   0  -5  24   36.31    3.01
   0   5 -25   72.91    4.77
   0   5 -25   83.14    4.11
   0   5  25   90.66    4.19
   0   5  25   78.23    4.56
   0   5  25   81.90    3.84
   0  -5  25   72.25    4.19
   0  -5  25   80.28    4.17
   0   5 -25   79.93    4.24
   0   5  25   69.41    4.41
   0   5 -26    9.06    2.59
   0   5 -26    6.19    3.14
   0   5  26   10.03    2.47
   0  -5  26    7.21    2.53
   0   5  26    0.38    2.98
   0  -5  26   11.45    2.62
   0   5  26   12.32    2.14
   0   5 -26    8.65    2.44
   0   5 -27  108.33    5.82
   0   5 -27  116.75    5.01
   0   5  27  122.59    5.16
   0  -5  27  103.53    5.18
   0   5  27  108.48    4.88
   0   5  27  102.80    5.53
   0   5 -27  112.50    5.20
   0  -5  27   95.40    5.27
   0   5 -28   86.06    5.30
   0   5  28   98.19    4.62
   0   5  28   92.61    4.40
   0   5  28   93.04    5.02
   0   5 -28   81.59    4.51
   0  -5  28   83.28    4.77
   0  -5  28   89.57    4.69
   0   5 -29    1.40    3.34
   0   5  29    2.96    2.47
   0   5  29    1.09    2.31
   0   5  29    8.16    3.08
   0   5 -29    1.90    2.31
   0  -5  29    3.54    2.83
   0  -5  29    1.51    2.74
   0   5 -30    5.49    3.14
   0   5 -30    1.29    3.38
   0   5  30    0.97    2.49
   0   5  30   10.44    3.09
   0  -5  30    2.01    2.81
   0   5  30    5.45    2.45
   0  -5  30    4.65    2.80
   0   5 -31  116.30    6.37
   0   5 -31  133.13    5.88
   0   5  31  125.25    5.70
   0  -5  31  113.96    5.97
   0   5  31  136.15    6.14
   0   5  31  125.91    5.68
   0  -5  31  124.83    5.83
   0   5 -32    8.20    3.32
   0   5 -32    8.53    3.21
   0  -5  32    5.93    2.91
   0  -5  32    5.02    2.90
   0   5  32    7.53    3.03
   0   5  32    2.94    2.53
   0   5  32    1.69    2.55
   0   5 -33  112.19    5.93
   0   5  33  106.62    5.63
   0   5  33  108.00    5.33
   0  -5  33   99.25    5.59
   0   5  33  115.01    5.32
   0  -5 -34    5.41    2.52
   0   5 -34    3.46    3.18
   0   5 -34    6.64    3.05
   0   5  34    2.24    2.45
   0   5  34    1.15    2.62
   0   5  34    4.51    3.04
   0  -5  34    3.55    2.95
   0  -5 -35   16.98    2.67
   0   5 -35   14.25    3.42
   0   5 -35   20.32    3.26
   0   5  35   17.97    2.59
   0  -5  35   14.58    3.12
   0   5  35   12.74    3.21
   0   5  35   14.72    2.88
   0   5 -36   14.68    2.99
   0  -5 -36   11.09    2.53
   0   5 -36    9.56    3.25
   0   5  36    6.81    2.35
   0  -5  36    7.89    2.91
   0   5  36    7.71    2.90
   0   5  36    7.56    2.73
   0   5 -37    0.23    3.01
   0  -5  37    4.36    2.89
   0  -5  37    0.51    2.55
   0  -5  37    2.75    2.68
   0   5  37    0.77    2.88
   0   5  37    1.14    2.59
   0   5 -38    9.54    2.99
   0  -5  38    8.67    2.89
   0   5  38   11.79    2.74
   0  -5  38    9.16    2.68
   0   5  38    7.26    2.82
   0   5 -39   11.43    2.98
   0  -5  39   20.98    2.98
   0   5  39   14.30    2.75
   0   5  39   17.91    2.79
   0   5 -40    5.75    2.73
   0  -5  40    9.79    2.65
   0   5  40    7.23    2.45
   0   5  40    8.37    2.51
   0   5 -41   20.19    2.74
   0  -5  41   24.34    2.78
   0   5  41   20.92    2.69
   0  -5  41   24.84    2.75
   0   6   0 1719.98   55.65
   0   6   0 1526.30   55.52
   0   6   0 1659.70   55.82
   0   6   0 1645.07   55.68
   0   6   0 1545.26   55.77
   0  -6   0 1682.26   56.92
   0   6   0 1681.95   56.90
   0   6   1  226.50    8.44
   0   6  -1  232.60    8.46
   0   6  -1  231.10    8.36
   0   6   1  230.51    8.46
   0   6   1  234.33    8.38
   0   6  -1  228.82    8.70
   0   6   1  232.16    8.48
   0   6   1  233.55    8.56
   0   6  -1  239.07    8.50
   0  -6   1  228.10    9.61
   0   6   1  219.62    8.58
   0   6   1  251.90    9.78
   0  -6  -1  223.54    9.69
   0   6  -1  240.24    9.60
   0   6   2   18.32    1.54
   0   6  -2   17.11    1.81
   0   6   2   16.41    1.44
   0   6  -2   17.50    1.49
   0   6   2   13.54    1.42
   0   6   2   15.46    1.36
   0   6  -2   12.68    1.35
   0   6   2   14.65    1.57
   0  -6   2   15.36    2.40
   0  -6   2   15.01    2.13
   0   6  -2   13.47    2.28
   0   6   2   15.04    2.46
   0  -6  -2   13.17    2.49
   0   6   3  582.05   19.28
   0   6  -3  557.43   19.69
   0   6   3  549.90   19.18
   0   6   3  564.71   19.28
   0   6   3  542.45   19.19
   0   6   3  526.14   19.14
   0   6   3  530.70   19.39
   0   6  -3  522.99   19.38
   0  -6   3  554.60   20.43
   0   6  -3  562.54   20.29
   0   6   3  588.23   20.70
   0  -6   3  574.82   20.11
   0   6   3  575.92   20.31
   0   6   4  888.78   29.48
   0   6  -4  841.26   29.49
   0   6   4  843.34   29.47
   0   6   4  861.80   29.41
   0   6   4  840.20   29.36
   0   6  -4  867.10   29.98
   0   6  -4  824.20   29.58
   0   6   4  839.34   29.59
   0  -6   4  852.38   30.62
   0   6   4  837.49   29.39
   0  -6   4  862.82   30.27
   0   6   4  903.46   30.98
   0   6  -4  843.67   30.42
   0   6   4  862.61   30.55
   0   6   5  122.65    4.92
   0   6  -5  126.91    4.99
   0   6   5  117.38    4.78
   0   6  -5  131.63    5.59
   0   6   5  120.11    4.90
   0   6   5  141.36    4.92
   0   6   5  117.89    4.84
   0   6   5  126.63    5.07
   0   6  -5  123.65    5.05
   0  -6   5  111.03    5.97
   0   6  -5  133.97    5.93
   0  -6   5  127.23    5.69
   0   6   5  121.78    6.00
   0   6  -6 1905.39   65.04
   0   6   6 1910.85   64.99
   0   6  -6 1865.80   65.65
   0   6  -6 1989.61   65.11
   0   6   6 1901.56   64.95
   0   6   6 1865.08   64.92
   0   6   6 1894.72   65.09
   0   6   6 1876.10   64.98
   0   6  -6 1906.35   65.09
   0  -6   6 1888.68   66.16
   0  -6   6 1810.65   65.77
   0   6   6 1870.91   66.13
   0   6   7  418.70   15.49
   0   6  -7  435.22   15.57
   0   6   7  451.13   15.51
   0   6  -7  447.80   16.28
   0   6  -7  456.87   15.63
   0   6   7  441.00   15.47
   0   6   7  437.11   15.58
   0   6   7  432.47   15.53
   0   6  -7  445.56   15.59
   0  -6   7  421.70   16.30
   0   6   7  439.85   16.71
   0   6  -8    6.97    1.55
   0   6   8    4.67    1.44
   0   6  -8    4.47    1.95
   0   6   8    5.27    1.40
   0   6  -8    5.80    1.50
   0   6   8    3.64    1.40
   0   6  -8    4.99    1.37
   0  -6   8    4.31    1.79
   0   6   8    4.33    2.04
   0   6  -9  118.93    4.71
   0   6   9  103.32    4.52
   0   6  -9  111.79    5.39
   0   6  -9  112.98    4.70
   0   6   9  113.28    4.69
   0   6   9  113.39    4.56
   0   6  -9  112.51    4.54
   0  -6   9  107.52    5.30
   0   6   9  124.80    5.90
   0   6 -10  751.01   25.71
   0   6  10  691.63   25.55
   0   6  10  742.95   25.81
   0   6 -10  760.00   25.75
   0   6 -10  719.06   26.56
   0   6  10  729.95   25.65
   0   6 -10  753.04   25.57
   0   6  10  760.06   25.60
   0  -6  10  681.03   26.44
   0   6  10  709.40   26.93
   0   6 -11  264.99    9.71
   0   6  11  247.90    9.51
   0   6 -11  276.27   10.68
   0   6 -11  263.27    9.72
   0   6  11  259.14    9.86
   0   6  11  266.97    9.52
   0   6 -11  263.30    9.49
   0   6  11  264.39    9.65
   0  -6  11  237.95   10.39
   0   6  12   68.43    3.24
   0   6 -12   70.43    3.49
   0   6 -12   70.02    3.53
   0   6 -12   67.57    4.43
   0   6 -12   68.89    3.47
   0   6  12   71.95    3.45
   0   6 -12   72.97    3.14
   0   6  12   77.48    3.23
   0   6  13   16.34    1.72
   0   6 -13   17.89    2.27
   0   6 -13   17.50    2.02
   0   6 -13   14.95    2.78
   0   6  13   20.16    1.65
   0   6 -13   17.49    1.55
   0  -6  13   10.58    2.34
   0   6 -14    2.41    2.08
   0   6  14    1.14    1.46
   0   6 -14    3.68    1.79
   0   6  14    0.97    1.17
   0   6 -14    2.50    1.24
   0   6  14    2.01    1.25
   0   6 -15  145.26    5.64
   0   6  15  125.68    5.35
   0   6 -15  133.59    5.77
   0   6  15  140.20    5.60
   0   6  15  139.74    5.23
   0   6  15  134.27    5.27
   0   6 -15  136.71    5.24
   0   6  15  131.85    5.24
   0   6  16  195.54    8.04
   0   6 -16  231.19    8.30
   0   6  16  211.77    8.31
   0   6 -16  206.33    8.45
   0   6  16  226.13    7.96
   0   6 -16  230.36    7.95
   0   6  16  209.36    7.92
   0   6 -17  252.75    9.66
   0   6  17  279.80    9.78
   0   6 -17  250.21    9.92
   0   6  17  249.42    9.38
   0   6  17  265.09    9.82
   0   6 -18   41.48    3.00
   0   6  18   40.86    2.79
   0   6 -18   34.92    2.87
   0   6  18   37.47    2.31
   0   6  18   39.92    2.96
   0  -6  18   36.19    2.45
   0   6 -19   17.44    2.56
   0   6  19   16.65    2.32
   0   6  19   16.05    1.93
   0   6  19   17.75    2.57
   0  -6  19   15.15    2.05
   0   6  19   16.14    1.83
   0   6 -19   16.07    2.52
   0   6 -20   35.82    3.53
   0   6 -20   41.96    3.18
   0   6  20   44.31    3.04
   0   6  20   45.40    2.59
   0   6 -20   40.48    3.19
   0   6  20   40.62    2.49
   0   6  20   44.15    3.25
   0  -6  20   37.64    2.68
   0   6 -21   14.53    2.74
   0   6 -21    9.76    2.85
   0   6  21   11.35    2.41
   0   6  21   12.03    1.94
   0   6  21    8.82    2.64
   0   6  21   11.25    1.93
   0  -6  21   10.80    2.10
   0   6 -21   10.93    2.52
   0   6 -22   31.87    3.52
   0   6 -22   35.58    3.18
   0   6  22   33.56    2.85
   0   6  22   32.83    2.43
   0   6  22   31.31    2.42
   0  -6  22   29.05    2.64
   0   6 -22   29.29    3.06
   0   6  22   33.36    3.25
   0   6 -23   90.55    4.42
   0   6 -23   80.87    5.00
   0   6  23   86.66    3.91
   0  -6  23   80.43    4.38
   0   6  23   81.61    4.78
   0   6 -23   78.65    4.54
   0   6  23   82.95    3.96
   0  -6  23   74.51    4.17
   0   6 -24   50.71    4.26
   0   6 -24   55.87    3.71
   0   6  24   60.26    3.67
   0   6  24   51.87    3.02
   0  -6  24   54.33    3.70
   0   6  24   59.44    4.11
   0   6  24   55.18    3.11
   0  -6  24   49.87    3.44
   0   6 -24   53.82    3.70
   0   6 -25   61.04    4.44
   0   6 -25   63.75    3.89
   0   6  25   57.29    3.18
   0   6  25   62.43    3.88
   0   6 -25   55.14    3.84
   0  -6  25   49.28    3.61
   0   6  25   63.46    4.28
   0  -6  25   63.26    3.84
   0   6  25   62.20    3.35
   0   6 -26  161.92    7.45
   0   6 -26  166.96    6.67
   0   6  26  177.77    6.88
   0   6 -26  148.39    6.85
   0   6  26  161.42    6.47
   0  -6  26  160.18    6.80
   0   6  26  160.07    7.19
   0   6 -27   12.96    2.93
   0   6 -27   13.80    3.54
   0   6  27   13.33    2.77
   0   6  27    9.10    3.28
   0   6 -27   10.00    2.62
   0  -6  27   16.93    2.96
   0  -6  27    3.56    2.65
   0   6  27    9.07    2.38
   0   6 -28  324.95   13.02
   0   6 -28  350.77   12.19
   0   6  28  360.26   12.49
   0  -6  28  287.74   12.39
   0   6  28  336.34   12.73
   0   6 -28  309.62   12.37
   0   6  28  333.01   12.17
   0  -6  28  318.10   12.35
   0   6 -29    4.76    3.46
   0   6  29    3.20    2.78
   0   6 -29    6.08    2.46
   0   6  29    6.20    3.28
   0   6  29    1.72    2.35
   0  -6  29   -0.72    2.73
   0  -6  29    2.70    2.88
   0   6 -30   13.42    3.56
   0   6 -30   12.38    3.34
   0   6  30    9.07    2.83
   0   6  30   12.69    3.31
   0  -6  30    7.16    2.90
   0   6  30   10.89    2.53
   0   6 -30   11.12    2.54
   0  -6  30   13.24    3.04
   0   6 -31    7.75    3.36
   0   6 -31    5.68    3.22
   0   6  31    5.30    2.73
   0  -6  31    0.80    2.88
   0   6  31    8.37    3.32
   0  -6  31    6.18    2.99
   0   6  31    4.58    2.47
   0   6 -32   38.59    3.79
   0   6 -32   40.10    4.15
   0   6  32   37.30    3.37
   0  -6  32   38.48    3.59
   0   6  32   40.35    3.18
   0   6  32   34.83    3.78
   0   6 -33    2.28    3.33
   0   6 -33    3.71    3.20
   0   6  33    2.11    2.64
   0   6  33    2.94    2.59
   0   6  33    2.57    3.06
   0  -6  33    6.92    2.87
   0   6 -34   32.50    3.86
   0   6 -34   34.57    3.59
   0   6  34   32.20    3.11
   0   6  34   30.54    3.54
   0   6  34   38.70    3.19
   0   6 -35    0.50    3.10
   0   6 -35    3.32    3.08
   0   6  35    5.38    2.50
   0   6  35    5.80    2.97
   0   6  35    3.28    2.59
   0   6 -36   22.26    3.10
   0   6 -36   16.87    3.39
   0  -6  36   28.05    3.01
   0   6  36   24.32    2.56
   0   6  36   23.32    3.13
   0   6  36   22.78    2.86
   0   6 -37   12.51    2.75
   0   6 -37    3.83    3.00
   0   6  37    8.17    2.17
   0  -6  37    9.48    2.71
   0   6  37    9.19    2.71
   0   6  37    5.37    2.51
   0   6 -38   33.60    3.27
   0  -6  38   36.31    3.03
   0   6  38   34.74    2.98
   0   6  38   28.49    3.02
   0   6 -39   21.80    2.91
   0  -6  39   25.04    2.74
   0   6  39   18.63    2.63
   0   6  39   22.12    2.65
   0   6 -40   11.01    2.53
   0  -6  40   13.04    2.39
   0   6  40   10.84    2.31
   0   7   0   -0.81    0.99
   0   7   0   -0.74    1.74
   0   7   0    1.47    1.45
   0   7   0   -0.14    1.40
   0   7   0   -0.67    1.25
   0   7   1   31.75    2.12
   0   7   1   26.99    2.30
   0   7   1   25.69    1.67
   0   7  -1   33.16    2.06
   0   7   1   31.31    2.09
   0   7  -1   33.93    2.17
   0   7  -1   30.43    1.99
   0   7   1   29.12    2.00
   0   7  -1   27.14    2.22
   0   7   1   31.42    1.83
   0   7   2    5.10    1.60
   0   7   2    2.70    1.70
   0   7   2    5.98    1.17
   0   7  -2    3.66    1.50
   0   7  -2    3.27    1.67
   0   7   2    5.49    1.56
   0   7   2    4.81    1.47
   0   7   3    3.45    1.59
   0   7   3    3.33    1.18
   0   7  -3    1.90    1.67
   0   7   3    2.33    1.68
   0   7   3    3.15    1.49
   0   7   3    1.17    1.47
   0   7  -3   -0.78    1.73
   0   7   4   77.90    3.49
   0   7   4   81.48    3.50
   0   7  -4   70.13    3.88
   0   7   4   86.18    3.48
   0   7   4   69.24    3.24
   0   7  -4   74.72    3.67
   0   7   4   74.56    3.66
   0   7   5   29.51    2.10
   0   7  -5   20.34    2.46
   0   7   5   26.53    2.00
   0   7   5   27.69    1.97
   0   7   5   28.77    2.24
   0   7  -5   24.79    2.19
   0   7   5   25.61    1.86
   0   7   5   26.13    2.97
   0  -7   5   24.08    2.69
   0   7  -5   28.17    2.95
   0   7   6    6.82    1.70
   0   7  -6    6.11    2.01
   0   7   6    7.47    1.65
   0   7  -6   10.14    1.76
   0   7   6    9.31    1.53
   0   7   6    7.17    1.76
   0   7   6   13.39    2.54
   0  -7   6    6.39    2.04
   0   7   7    8.59    1.68
   0   7  -7    8.65    1.83
   0   7   7    7.59    1.63
   0   7  -7    8.77    1.71
   0   7  -7    7.98    2.25
   0   7   7    8.83    1.54
   0   7  -7    7.74    1.67
   0   7   7    9.39    1.74
   0  -7   7    4.98    2.12
   0   7  -8   22.77    2.14
   0   7   8   24.23    2.01
   0   7  -8   21.25    2.09
   0   7   8   20.49    1.94
   0   7   8   22.63    2.04
   0   7  -8   24.15    2.05
   0   7   8   25.11    2.03
   0  -7   8   18.07    2.46
   0   7   9    5.54    1.64
   0   7  -9    5.59    1.78
   0   7  -9    5.93    1.75
   0   7   9    4.69    1.65
   0   7  -9    6.79    1.68
   0   7   9    5.18    1.69
   0  -7   9    5.68    2.00
   0   7  10   52.90    2.95
   0   7 -10   55.78    3.16
   0   7 -10   54.85    3.10
   0   7  10   60.33    3.09
   0   7  10   64.64    3.07
   0   7 -10   64.85    3.01
   0   7  11    4.91    1.69
   0   7 -11    3.18    2.35
   0   7 -11    3.16    1.90
   0   7 -11    2.65    1.81
   0   7 -11    4.94    1.62
   0   7  11    1.42    1.77
   0   7  11    2.41    1.70
   0  -7  11    3.12    2.12
   0   7 -12   73.29    3.95
   0   7 -12   71.99    3.80
   0   7  12   69.12    3.51
   0   7  12   75.07    3.75
   0   7 -12   78.26    3.51
   0   7  12   80.35    3.57
   0   7 -12   76.81    3.84
   0   7 -13   55.06    3.31
   0   7 -13   56.80    3.48
   0   7  13   54.59    2.99
   0   7 -13   55.68    3.29
   0   7  13   58.82    3.26
   0   7 -13   54.86    2.88
   0   7  13   56.14    2.97
   0   7  14   41.38    2.74
   0   7 -14   50.51    3.28
   0   7 -14   43.59    3.14
   0   7 -14   48.74    3.16
   0   7  14   43.59    2.43
   0   7  14   49.26    3.14
   0   7 -14   55.81    2.71
   0   7  14   50.32    2.78
   0   7  14   51.43    2.78
   0   7  15   25.49    2.29
   0   7 -15   28.42    2.93
   0   7 -15   28.91    2.74
   0   7  15   28.25    1.94
   0   7  15   29.02    2.61
   0   7  15   29.27    2.16
   0   7 -15   26.77    2.02
   0   7 -15   25.48    2.18
   0   7  15   27.13    2.18
   0   7 -16   19.26    2.83
   0   7  16   14.15    2.04
   0   7 -16   10.56    2.39
   0   7  16   12.62    2.45
   0   7  16   17.35    1.84
   0   7 -16   17.35    1.77
   0   7  16   19.75    1.95
   0   7  16   14.38    1.91
   0   7 -16   16.42    1.97
   0   7 -17    7.68    2.73
   0   7 -17    6.51    2.42
   0   7  17    7.31    1.65
   0   7  17    8.23    2.32
   0   7 -17    8.87    1.57
   0   7  17    6.78    1.72
   0   7 -18   13.59    2.88
   0   7  18   14.56    1.80
   0   7 -18   14.26    2.65
   0   7  18   13.52    2.65
   0   7 -19   18.86    3.10
   0   7  19   21.14    2.71
   0   7  19   18.10    2.21
   0   7  19   19.44    1.96
   0   7  19   20.99    2.89
   0   7 -19   22.85    2.85
   0   7 -20  101.88    5.07
   0   7  20  116.46    5.02
   0   7  20  103.13    4.52
   0   7 -20  101.03    5.15
   0   7  20   96.73    5.13
   0   7  20   95.07    4.39
   0   7 -21   12.94    3.01
   0   7  21   12.56    2.17
   0   7  21   11.74    2.66
   0   7  21    9.92    3.00
   0   7 -21   10.67    2.81
   0   7  21   11.41    2.01
   0   7 -22  104.09    5.08
   0   7 -22   86.62    5.50
   0   7  22  106.11    4.55
   0   7  22  115.06    5.13
   0   7  22   91.09    5.27
   0   7  22   97.46    4.45
   0   7 -22   95.10    5.19
   0   7 -23    0.11    3.19
   0   7 -23    4.87    3.10
   0   7  23    1.32    2.11
   0   7  23    5.68    2.74
   0   7  23    4.84    2.04
   0   7  23    1.57    3.10
   0  -7  23    3.26    2.69
   0   7 -23    4.62    2.79
   0   7 -24   25.00    3.35
   0   7 -24   12.76    3.59
   0   7  24   23.91    3.20
   0   7  24   21.33    2.43
   0   7  24   13.73    3.42
   0   7 -24   21.63    2.99
   0  -7  24   19.40    3.08
   0   7  24   19.76    2.36
   0   7 -25    6.12    3.11
   0   7 -25    3.76    3.43
   0   7  25    2.76    2.87
   0   7  25    3.98    2.15
   0   7 -25    2.23    2.63
   0  -7  25   -4.11    2.81
   0   7  25   -2.62    3.19
   0   7  25    2.91    2.14
   0   7 -26   -1.33    3.62
   0   7 -26    1.84    3.14
   0   7  26    1.53    2.81
   0   7  26    5.15    2.11
   0  -7  26    0.40    2.88
   0   7 -26    4.15    2.63
   0   7  26    5.07    2.25
   0   7  26    0.09    3.26
   0   7 -27    5.45    3.13
   0   7 -27   -0.77    3.63
   0   7  27    6.07    2.94
   0   7  27    4.48    2.32
   0   7  27    7.30    3.29
   0   7 -27    2.72    2.60
   0  -7  27    8.74    3.01
   0   7 -28   77.01    5.46
   0   7 -28   84.79    4.60
   0   7  28   93.82    4.81
   0   7  28   85.39    5.09
   0   7 -28   70.11    4.41
   0   7  28   84.60    4.23
   0  -7  28   81.88    4.70
   0   7 -29    2.33    2.96
   0   7 -29    0.32    3.67
   0   7  29    3.13    2.96
   0   7  29    2.66    2.37
   0   7  29    8.14    3.28
   0   7 -29    0.66    2.41
   0  -7  29   -0.19    2.95
   0   7 -30   17.56    3.55
   0   7 -30   17.11    3.82
   0   7  30   17.91    3.05
   0  -7  30   17.87    3.20
   0   7 -30   14.10    2.68
   0   7  30   17.17    3.44
   0   7  30   19.60    2.63
   0   7 -31    7.27    3.64
   0   7 -31    4.95    3.26
   0   7  31   10.02    2.98
   0   7  31    8.46    2.54
   0  -7  31    7.92    3.02
   0   7  31    5.20    3.20
   0   7 -32   55.11    4.02
   0   7 -32   40.10    4.39
   0   7  32   58.74    3.85
   0   7  32   51.53    4.08
   0   7  32   50.82    3.48
   0  -7  32   53.35    3.83
   0   7 -33    4.80    3.21
   0   7 -33    7.34    3.31
   0  -7  33    5.07    2.73
   0   7  33    2.64    2.61
   0   7  33    3.62    3.02
   0  -7  33    9.83    2.95
   0   7  33    3.44    2.42
   0   7 -34   20.85    3.28
   0   7 -34   17.61    3.32
   0  -7  34   17.85    2.81
   0   7  34   17.86    2.71
   0   7  34   11.66    2.56
   0   7  34   12.32    3.06
   0   7 -35   13.35    3.13
   0   7 -35   15.96    3.03
   0   7  35   14.07    2.51
   0   7  35   14.45    3.00
   0   7  35   12.80    2.54
   0  -7  35   12.22    2.59
   0   7 -36   30.21    3.33
   0   7  36   23.58    3.03
   0   7  36   27.55    2.77
   0   7  36   32.98    2.69
   0  -7  36   28.81    2.80
   0   7 -36   30.52    3.13
   0   7 -37    5.50    2.56
   0   7 -37    4.14    2.78
   0   7  37    2.18    2.14
   0  -7  37    5.90    2.33
   0   7  37   -0.05    2.27
   0   7  37    0.50    2.48
   0   7 -38   40.02    3.40
   0   7  38   49.59    2.87
   0  -7  38   49.58    3.06
   0   7  38   40.67    3.13
   0   7  38   44.82    3.06
   0   8   0 1989.89   68.98
   0   8   0 1875.07   68.35
   0   8   0 2085.87   68.63
   0   8   0 2180.92   68.83
   0   8   1  101.95    4.60
   0   8   1   93.89    3.83
   0   8   1   95.03    4.28
   0   8  -1   92.80    4.33
   0   8   1   93.66    4.18
   0   8   2   18.50    2.37
   0   8   2   12.54    1.46
   0   8   2   13.18    1.94
   0   8  -2   13.90    1.93
   0   8   2   15.64    1.93
   0   8   3  564.18   19.71
   0   8   3  532.71   19.15
   0   8   3  559.04   19.35
   0   8   3  542.92   19.44
   0   8  -4   93.43    4.43
   0   8   4   86.22    3.87
   0   8   4   98.83    4.48
   0   8   4   94.58    4.18
   0   8   4   86.94    4.08
   0   8   5   82.15    3.88
   0   8   5   84.25    4.11
   0   8  -5   87.67    4.13
   0   8   5   75.46    3.62
   0   8   5   78.76    3.83
   0   8   6  341.84   12.12
   0   8   6  341.85   12.31
   0   8   6  304.25   11.92
   0   8  -6  337.11   12.28
   0   8   6  334.12   12.03
   0   8   7   92.48    4.34
   0   8  -7   98.32    4.49
   0   8   7   91.65    4.24
   0   8   7  101.90    4.57
   0   8  -7   95.68    4.48
   0   8   7   97.35    4.32
   0   8   8    5.21    1.94
   0   8  -8    6.10    1.99
   0   8   8    5.49    2.01
   0   8   8    2.89    1.81
   0   8   8    2.53    1.90
   0   8  -8    2.28    1.91
   0   8   9   88.24    4.31
   0   8   9   96.49    4.36
   0   8   9   96.23    4.43
   0   8  -9   95.20    4.36
   0   8  -9   94.39    4.46
   0   8   9   89.85    4.25
   0   8 -10  167.77    6.68
   0   8  10  153.21    6.53
   0   8  10  154.61    6.53
   0   8 -10  166.18    6.56
   0   8  10  164.05    6.63
   0   8 -10  164.85    6.75
   0   8  11  185.58    7.72
   0   8 -11  191.16    7.90
   0   8 -11  209.26    8.05
   0   8  11  199.45    7.82
   0   8  11  196.04    7.83
   0   8 -11  209.59    7.76
   0   8 -12  258.33    9.93
   0   8  12  228.68    9.64
   0   8 -12  254.32    9.93
   0   8 -12  256.20    9.98
   0   8  12  258.40    9.73
   0   8  12  259.70    9.83
   0   8 -12  272.42    9.69
   0   8  12  264.52    9.73
   0   8  13  183.09    7.96
   0   8 -13  209.94    8.33
   0   8 -13  222.04    8.38
   0   8 -13  201.73    8.35
   0   8  13  195.05    7.63
   0   8 -13  213.38    7.98
   0   8  13  215.52    8.08
   0   8  13  215.83    8.26
   0   8  13  216.00    8.05
   0   8  14   84.34    4.22
   0   8 -14   94.31    4.66
   0   8 -14   85.88    4.77
   0   8 -14   90.81    4.64
   0   8  14   84.54    3.83
   0   8  14   92.04    4.24
   0   8 -14   86.16    4.09
   0   8  14   92.92    4.51
   0   8  14   91.35    4.21
   0   8 -14   88.67    4.22
   0   8 -15   11.52    2.71
   0   8  15    7.54    2.17
   0   8 -15   13.82    3.09
   0   8  15    9.57    1.74
   0   8 -15   10.18    2.49
   0   8  15   12.84    2.09
   0   8  15   12.09    2.55
   0   8 -15   11.60    1.96
   0   8 -15   10.62    2.12
   0   8  15   12.14    2.16
   0   8 -16   38.66    3.54
   0   8  16   34.35    2.70
   0   8 -16   32.22    3.35
   0   8 -16   33.13    3.21
   0   8  16   34.86    2.38
   0   8  16   33.87    2.60
   0   8 -16   38.37    2.51
   0   8  16   34.60    3.07
   0   8 -16   33.55    2.59
   0   8  16   37.25    2.66
   0   8 -17   99.90    5.01
   0   8 -17   79.17    4.80
   0   8  17   84.63    4.63
   0   8  17   87.50    3.98
   0   8  17   99.18    4.75
   0   8 -17   89.33    4.06
   0   8  17   91.93    4.16
   0   8 -17   87.29    4.14
   0   8 -18   12.81    3.33
   0   8  18   15.45    2.90
   0   8 -18   13.68    1.93
   0   8 -18   12.31    2.88
   0   8  18   12.62    2.85
   0   8  18   16.60    2.02
   0   8 -19    7.55    3.26
   0   8  19    5.57    2.25
   0   8  19    7.54    1.94
   0   8  19    7.66    2.91
   0   8 -19    6.77    2.82
   0   8 -20   18.72    3.52
   0   8  20   15.70    2.51
   0   8 -20   14.76    2.98
   0   8  20   14.28    3.21
   0   8  20   15.87    2.20
   0   8 -21    6.80    3.35
   0   8  21    9.55    2.40
   0   8  21    6.17    2.09
   0   8 -21    3.00    2.83
   0   8  21    5.73    3.07
   0   8 -22  631.66   21.84
   0   8  22  599.13   21.53
   0   8 -22  568.32   22.15
   0   8  22  586.31   22.10
   0   8  22  590.52   21.47
   0   8 -23   13.92    3.48
   0   8  23   12.13    2.44
   0   8  23   17.19    3.21
   0   8  23   14.41    2.30
   0   8  23   15.41    3.44
   0   8 -23    9.28    3.14
   0   8 -24   80.07    5.54
   0   8 -24  100.71    5.14
   0   8  24  102.66    5.10
   0   8  24   88.45    4.28
   0   8  24   89.72    4.24
   0   8  24   74.56    5.16
   0   8 -24   81.99    5.01
   0  -8  24   85.13    4.85
   0   8 -25   58.88    4.89
   0   8 -25   67.22    4.39
   0   8  25   71.78    4.32
   0   8  25   62.40    3.54
   0   8  25   61.10    3.49
   0  -8  25   64.07    4.21
   0   8 -25   52.78    4.15
   0   8  25   65.11    4.68
   0   8 -26    8.02    3.45
   0   8 -26    7.19    3.69
   0   8  26    4.78    3.12
   0   8  26    8.37    2.28
   0   8  26    8.67    2.27
   0  -8  26    8.54    3.06
   0   8  26   10.01    3.47
   0   8 -26    8.48    2.80
   0   8 -27   74.17    4.60
   0   8 -27   77.20    5.32
   0   8  27   87.88    4.72
   0  -8  27   73.86    4.56
   0   8  27   73.30    4.01
   0   8 -27   70.77    4.43
   0   8  27   81.92    4.93
   0   8 -28   31.67    3.60
   0   8 -28   26.93    4.04
   0   8  28   31.79    3.46
   0   8  28   30.72    3.82
   0   8  28   26.72    2.79
   0   8 -28   31.22    3.19
   0  -8  28   33.05    3.47
   0   8 -29    4.83    3.57
   0   8 -29    1.30    3.08
   0   8  29    2.49    2.87
   0   8 -29    2.17    2.54
   0   8  29   -1.37    2.40
   0  -8  29   -2.37    3.03
   0   8  29    4.80    3.25
   0   8 -30    2.68    3.35
   0   8 -30    4.51    2.97
   0   8 -30    3.61    3.37
   0   8  30    4.65    2.88
   0  -8  30   -0.06    2.87
   0   8  30   -1.36    2.31
   0   8  30   -1.88    3.02
   0   8 -31    1.86    3.40
   0   8 -31    2.06    3.23
   0  -8  31    0.72    2.87
   0   8  31    2.41    3.03
   0   8  31    1.45    2.31
   0   8  31    3.02    2.87
   0   8 -32   50.90    4.23
   0   8  32   49.61    3.98
   0  -8  32   54.10    3.76
   0   8  32   48.78    3.25
   0   8  32   51.76    3.72
   0   8 -32   48.97    3.92
   0   8 -33    8.22    3.18
   0   8 -33   11.76    3.11
   0   8  33    7.20    2.73
   0   8  33    5.14    2.93
   0  -8  33   14.47    2.86
   0   8  33    8.06    2.34
   0   8 -34   23.53    3.21
   0   8 -34   20.94    3.26
   0   8  34   25.19    2.85
   0   8  34   19.74    2.51
   0   8  34   16.83    2.98
   0   8 -35   13.90    2.82
   0   8 -35    9.85    2.94
   0   8  35   12.22    2.48
   0   8  35   11.53    2.26
   0   8  35   11.63    2.67
   0   8 -36    3.36    2.71
   0   8 -36    4.30    2.52
   0   8  36    2.08    2.14
   0   8  36    3.25    2.38
   0   8  36    2.58    2.05
   0   8 -37    7.43    2.56
   0   9   0   -2.03    2.95
   0   9   0    1.89    2.41
   0   9   0    1.63    1.97
   0   9  -1    1.32    2.96
   0   9   1    3.12    2.99
   0   9   1    3.20    2.55
   0   9   1    4.60    2.01
   0   9  -1    4.63    2.11
   0   9   2    5.57    2.85
   0   9  -2    3.32    2.98
   0   9   2    8.43    1.51
   0   9   2    9.62    2.63
   0   9   2    7.81    2.11
   0   9   2    6.53    2.08
   0   9  -2    5.33    2.11
   0   9   3    5.41    2.82
   0   9  -3    8.43    3.12
   0   9   3    7.61    1.59
   0   9   3    9.58    2.55
   0   9  -3    5.02    2.14
   0   9   3    8.92    2.13
   0   9   3    7.64    2.10
   0   9   4    2.02    2.74
   0   9  -4    1.10    3.02
   0   9   4    0.55    2.47
   0   9  -4    4.27    2.40
   0   9   4    2.09    1.58
   0   9   4    3.15    2.12
   0   9  -5   28.61    3.46
   0   9   5   26.79    3.04
   0   9   5   26.15    2.21
   0   9  -5   32.36    3.04
   0   9   5   31.83    3.02
   0   9   5   26.04    2.65
   0   9  -6    0.13    3.02
   0   9   6    1.38    2.55
   0   9   6    0.30    1.79
   0   9  -6   -0.68    2.31
   0   9   6    0.23    2.48
   0   9   6    0.78    2.10
   0   9   7    1.99    2.40
   0   9  -7    0.13    3.18
   0   9  -7    0.96    2.32
   0   9   7    3.80    2.39
   0   9   7    2.12    1.92
   0   9   7    0.96    2.20
   0   9  -8    1.04    3.14
   0   9  -8    4.36    2.37
   0   9   8    0.45    2.06
   0   9   8    2.04    2.34
   0   9   8    4.65    2.21
   0   9  -8    6.09    2.23
   0   9  -9   19.37    3.38
   0   9   9   25.66    2.66
   0   9  -9   20.80    2.72
   0   9  -9   24.63    2.63
   0   9   9   22.08    2.42
   0   9   9   25.49    2.82
   0   9  10    2.22    2.33
   0   9 -10    2.91    2.37
   0   9  10    3.55    2.15
   0   9  10    3.49    2.41
   0   9 -10    3.71    2.26
   0   9  10    1.97    2.53
   0   9 -11   16.62    2.76
   0   9  11   20.19    2.60
   0   9  11   19.73    2.68
   0   9 -11   16.90    2.46
   0   9  11   18.65    2.78
   0   9 -11   18.77    2.75
   0   9 -12    1.52    2.48
   0   9  12    1.00    2.34
   0   9 -12    4.33    2.21
   0   9  12    2.21    2.41
   0   9  12    2.37    2.46
   0   9 -12   -0.95    2.45
   0   9 -13   39.30    3.98
   0   9 -13   35.86    3.41
   0   9  13   37.57    2.46
   0   9  13   38.69    3.24
   0   9 -13   39.88    2.94
   0   9  13   39.61    3.08
   0   9 -13   40.81    3.18
   0   9  13   42.45    3.13
   0   9 -14   19.81    3.69
   0   9 -14   16.94    2.98
   0   9  14   20.99    2.08
   0   9 -14   17.84    2.46
   0   9  14   22.24    2.65
   0   9  14   18.41    2.95
   0   9 -14   22.79    2.75
   0   9  14   20.53    2.70
   0   9 -15    4.05    2.85
   0   9 -15    1.99    3.53
   0   9  15    4.72    1.78
   0   9 -15   -1.04    2.74
   0   9  15    1.98    2.23
   0   9 -15    5.69    2.15
   0   9  15    0.60    2.67
   0   9  15    4.07    2.34
   0   9 -15    5.06    2.39
   0   9 -16   24.19    3.82
   0   9 -16   25.26    3.36
   0   9 -16   16.47    3.15
   0   9  16   20.35    2.20
   0   9  16   27.04    2.68
   0   9 -16   20.35    2.42
   0   9  16   24.63    3.23
   0   9  16   21.27    2.62
   0   9 -16   22.24    2.62
   0   9 -17   24.11    3.57
   0   9 -17   26.51    3.92
   0   9  17   25.26    2.32
   0   9 -17   22.16    3.27
   0   9  17   21.27    3.29
   0   9 -17   24.16    2.41
   0   9  17   22.59    2.61
   0   9  17   28.12    2.65
   0   9 -17   25.27    2.69
   0   9 -18    8.20    3.62
   0   9 -18    9.36    3.21
   0   9  18   10.37    2.05
   0   9 -18   10.25    3.15
   0   9  18    8.24    3.07
   0   9  18   10.32    3.04
   0   9 -18   11.42    2.10
   0   9  18   12.65    2.34
   0   9 -19   41.92    4.20
   0   9  19   37.91    3.16
   0   9  19   42.48    3.80
   0   9  19   40.40    2.77
   0   9  19   33.52    3.78
   0   9 -19   32.73    3.80
   0   9 -20    3.55    3.67
   0   9  20    2.24    2.44
   0   9  20    1.09    3.06
   0   9 -20    5.08    3.06
   0   9  20    3.33    2.07
   0   9  20    0.98    3.16
   0   9 -21    4.33    3.66
   0   9  21    7.11    2.54
   0   9  21    4.50    3.34
   0   9  21    5.22    2.12
   0   9 -21    4.74    3.12
   0   9 -22   12.75    3.69
   0   9  22    8.46    2.54
   0   9  22   10.53    2.23
   0   9 -22   13.43    3.20
   0   9  22   10.40    3.40
   0   9 -23   15.94    3.70
   0   9  23   11.52    2.61
   0   9 -23   14.50    3.21
   0   9  23   10.72    3.42
   0  -9  23   13.14    3.14
   0   9  23   14.58    2.33
   0   9 -24    7.72    3.57
   0   9  24    3.43    2.43
   0   9  24    5.75    2.16
   0   9 -24    9.03    3.05
   0  -9  24    0.41    3.02
   0   9  24   -0.66    3.33
   0   9 -25   24.30    3.85
   0   9  25   29.63    2.79
   0   9  25   24.48    3.51
   0   9  25   14.77    3.66
   0   9  25   21.96    2.56
   0   9 -25   20.51    3.26
   0  -9  25   19.82    3.35
   0   9 -26    8.34    3.85
   0   9 -26    2.47    3.46
   0   9  26    2.76    3.02
   0   9  26    2.38    2.25
   0   9  26    5.07    3.32
   0   9  26    3.42    2.26
   0   9 -26    9.71    2.90
   0  -9  26   -1.35    2.92
   0   9 -27   53.96    4.74
   0   9 -27   55.33    4.23
   0   9  27   63.61    4.14
   0   9 -27   47.00    3.74
   0   9  27   50.31    3.30
   0  -9  27   54.02    3.98
   0   9  27   61.13    4.37
   0   9 -28   -0.54    3.62
   0   9 -28    4.90    3.27
   0   9  28    4.14    3.00
   0  -9  28    4.66    2.92
   0   9  28    3.23    2.25
   0   9 -28    4.33    2.57
   0   9  28   10.34    3.26
   0   9 -29   -0.52    3.39
   0   9 -29    4.46    3.08
   0   9 -29    2.09    3.27
   0   9  29    4.35    2.86
   0  -9  29    1.95    2.86
   0   9  29    9.59    3.13
   0   9  29    4.09    2.23
   0   9 -30    5.74    3.42
   0   9 -30   12.76    2.94
   0   9 -30   10.03    3.32
   0   9  30   11.87    2.86
   0  -9  30   10.34    2.97
   0   9  30   10.90    2.27
   0   9  30    9.11    3.13
   0   9 -31    2.46    3.16
   0   9 -31    2.06    3.12
   0   9  31    5.95    2.74
   0   9  31    7.21    2.93
   0  -9  31    6.24    2.86
   0   9  31    2.69    2.17
   0   9 -32   13.40    3.07
   0   9 -32    6.60    3.15
   0   9  32   11.53    2.69
   0   9  32    9.34    2.82
   0   9  32   13.61    2.23
   0  -9  32   13.22    2.77
   0   9 -33   27.40    3.21
   0   9  33   36.21    3.06
   0   9  33   30.73    3.12
   0  -9  33   36.85    3.04
   0   9 -34    8.36    2.64
   0   9  34    5.31    2.31
   0   9  34    5.18    2.44
   0   9  35   22.16    2.40
   0  10   0   34.69    3.87
   0  10   0   43.20    3.78
   0  10   0   33.52    3.05
   0  10  -1   34.74    3.92
   0  10   1   34.76    3.75
   0  10   1   37.80    3.73
   0  10  -1   38.80    3.10
   0  10   1   33.43    3.00
   0  10  -2   14.94    3.64
   0  10   2   17.79    3.36
   0  10   2   18.17    3.29
   0  10  -2   15.96    2.59
   0  10   3  426.87   15.60
   0  10  -3  412.45   15.78
   0  10  -3  423.14   15.65
   0  10   3  433.49   16.02
   0  10   4    9.05    3.08
   0  10  -4   10.56    3.75
   0  10  -4    9.64    2.99
   0  10   4    6.99    1.83
   0  10   4   11.06    3.16
   0  10   4   10.83    3.46
   0  10  -5  363.23   13.99
   0  10   5  365.59   13.60
   0  10   5  382.85   13.63
   0  10   5  343.77   13.29
   0  10   5  373.31   14.09
   0  10  -5  379.45   14.05
   0  10   5  383.95   14.15
   0  10  -5  373.41   14.13
   0  10  -6    5.57    3.75
   0  10   6    5.04    2.85
   0  10   6    4.95    2.54
   0  10  -6    7.83    2.96
   0  10   6    7.41    2.10
   0  10   6    2.82    2.87
   0  10  -6    8.80    3.35
   0  10   6    6.49    3.36
   0  10  -7   95.89    5.58
   0  10   7   91.06    4.84
   0  10   7   94.69    4.56
   0  10   7  108.71    5.41
   0  10  -7  100.55    5.18
   0  10   7  105.08    5.50
   0  10  -7   98.59    5.41
   0  10  -8   98.22    5.64
   0  10   8   93.88    4.91
   0  10  -8   97.05    5.14
   0  10   8  111.54    5.35
   0  10   8  102.29    4.76
   0  10  -8   96.09    5.12
   0  10   8  107.89    5.48
   0  10  -8  102.34    5.39
   0  10  -9   20.22    3.80
   0  10  -9   18.56    2.88
   0  10   9   16.94    2.71
   0  10   9   16.73    3.06
   0  10  -9   13.57    2.86
   0  10   9   17.77    2.60
   0  10  -9   13.29    3.22
   0  10   9   13.52    3.19
   0  10 -10   23.66    4.03
   0  10 -10   22.41    3.06
   0  10  10   20.78    2.88
   0  10  10   20.97    2.74
   0  10 -10   20.18    2.88
   0  10  10   19.31    3.07
   0  10  10   20.53    3.20
   0  10 -10   18.49    3.22
   0  10  11   11.18    1.80
   0  10  11    8.65    2.73
   0  10 -11   15.17    2.86
   0  10 -11   13.80    2.69
   0  10  11    9.99    2.64
   0  10  11    9.76    2.93
   0  10  11   13.54    3.00
   0  10 -11   11.13    3.08
   0  10  12   26.79    2.26
   0  10 -12   26.01    3.28
   0  10  12   29.28    3.17
   0  10  12   29.76    3.12
   0  10 -12   28.20    2.97
   0  10  12   28.66    3.27
   0  10 -12   30.54    3.29
   0  10  13   20.33    2.13
   0  10 -13   22.03    3.24
   0  10 -13   18.35    2.81
   0  10  13   17.29    3.06
   0  10  13   22.70    2.99
   0  10  13   28.96    3.14
   0  10 -13   24.37    3.07
   0  10 -14  156.68    7.53
   0  10  14  151.90    6.52
   0  10  14  185.60    7.22
   0  10 -14  170.35    7.01
   0  10  14  173.78    7.38
   0  10  14  178.90    7.15
   0  10 -14  165.27    7.11
   0  10 -15   59.16    4.76
   0  10 -15   62.59    4.37
   0  10  15   47.31    3.08
   0  10 -15   57.05    3.53
   0  10  15   61.77    4.25
   0  10  15   64.56    3.84
   0  10  15   63.41    3.85
   0  10 -15   57.73    3.84
   0  10 -16    8.19    3.83
   0  10  16    8.75    2.04
   0  10 -16    6.74    3.19
   0  10  16    7.07    2.57
   0  10  16    7.86    3.19
   0  10 -16   10.78    2.43
   0  10  16    6.95    2.62
   0  10 -16    9.22    2.68
   0  10 -17  111.54    5.85
   0  10 -17  103.34    5.71
   0  10  17   96.67    4.56
   0  10 -17  105.81    4.89
   0  10  17  109.77    5.00
   0  10  17  103.82    5.55
   0  10 -17   98.47    4.94
   0  10  17  104.87    4.95
   0  10 -18   58.35    4.64
   0  10 -18   50.65    3.30
   0  10  18   54.23    3.65
   0  10  18   59.30    4.17
   0  10 -18   45.62    4.22
   0  10  18   53.48    3.15
   0  10 -19  153.13    7.27
   0  10  19  157.75    6.62
   0  10  19  169.18    7.21
   0  10 -19  151.13    7.35
   0  10  19  153.78    6.28
   0  10  19  150.66    7.16
   0  10 -20   71.11    4.93
   0  10  20   68.24    4.02
   0  10  20   71.44    4.60
   0  10  20   68.55    3.54
   0  10 -20   58.62    4.58
   0  10  20   59.93    4.58
   0  10 -21   29.48    4.09
   0  10  21   27.11    3.00
   0  10  21   32.59    3.68
   0  10  21   31.15    3.90
   0  10 -21   25.29    3.61
   0  10  21   30.76    2.64
   0  10 -22    3.44    3.58
   0  10  22    3.56    3.09
   0  10  22    2.65    2.49
   0  10  22    3.30    3.27
   0  10 -22    1.89    2.99
   0  10  22    2.78    2.10
   0  10 -23   49.10    4.35
   0  10  23   53.05    3.48
   0  10  23   61.08    4.16
   0 -10  23   49.51    3.92
   0  10  23   49.51    3.13
   0  10  23   49.96    4.29
   0  10 -23   43.88    4.02
   0  10 -24  152.11    6.65
   0  10  24  150.50    6.06
   0 -10  24  132.48    6.40
   0  10  24  138.32    5.78
   0  10 -24  136.21    6.59
   0  10  24  134.18    6.80
   0  10 -25   68.99    4.54
   0  10  25   66.00    3.71
   0  10  25   69.82    3.57
   0  10  25   65.63    4.63
   0 -10  25   66.29    4.29
   0  10 -25   58.39    4.17
   0  10 -26   28.14    3.78
   0  10  26   29.46    2.65
   0  10  26   27.14    3.73
   0 -10  26   32.93    3.37
   0  10  26   34.05    2.65
   0  10 -26   26.99    3.22
   0  10 -27    6.13    3.32
   0  10 -27    2.39    3.34
   0  10 -27    1.99    2.51
   0  10  27    1.66    3.23
   0 -10  27   10.29    2.92
   0  10 -28    4.86    3.05
   0  10 -28    3.25    3.28
   0  10  28   -2.31    2.71
   0  10  28    2.19    3.02
   0 -10  28   -0.58    2.83
   0  10 -29   -0.41    3.11
   0  10 -29    3.33    2.87
   0  10  29    3.16    2.67
   0 -10  29    0.38    2.73
   0  10  29    0.58    2.90
   0  10 -30   18.61    3.13
   0  10 -30    9.71    2.65
   0  10  30   12.27    2.68
   0 -10  30   13.79    2.76
   0  10  30   13.78    2.95
   0  10 -31   26.80    3.12
   0  10  31   30.14    2.87
   0  10  31   24.48    3.00
   0 -10  31   29.78    2.84
   0  10 -32    3.37    2.64
   0  10  32    0.90    2.43
   0  10  32   -0.48    2.20
   0  10  33   22.19    2.41
   0  11   0    5.45    3.67
   0  11   0    0.11    3.44
   0  11   0   -0.31    3.94
   0  11  -1   16.55    3.90
   0  11   1   21.90    3.78
   0  11   1   19.48    3.82
   0  11  -1   13.71    4.17
   0  11   2   14.22    3.60
   0  11  -2   11.67    3.92
   0  11  -2    9.25    2.78
   0  11   2   15.67    3.74
   0  11  -2   12.69    4.09
   0  11   3    8.53    3.36
   0  11  -3    8.48    3.98
   0  11  -3    6.99    2.68
   0  11   3    8.04    3.53
   0  11  -3    4.89    3.88
   0  11   3    2.99    3.77
   0  11   4   42.02    3.77
   0  11  -4   43.46    4.54
   0  11   4   44.00    4.26
   0  11  -4   39.08    4.09
   0  11   4   47.30    4.53
   0  11  -4   41.94    4.51
   0  11   5    1.00    3.01
   0  11  -5    3.77    4.01
   0  11   5    1.70    3.39
   0  11  -5    0.20    3.18
   0  11   5    3.31    3.63
   0  11  -5    2.24    3.79
   0  11  -6    4.76    3.99
   0  11   6    1.46    3.30
   0  11  -6   -1.53    3.12
   0  11   6    2.23    2.04
   0  11  -6    3.03    3.62
   0  11   6   -1.10    3.49
   0  11  -7   32.14    4.42
   0  11  -7   32.33    3.57
   0  11   7   25.81    2.61
   0  11   7   31.59    3.76
   0  11  -7   29.79    3.92
   0  11   7   34.92    3.93
   0  11  -8   50.86    4.68
   0  11  -8   37.48    3.60
   0  11  -8   47.54    3.93
   0  11   8   47.19    4.06
   0  11   8   38.32    3.07
   0  11   8   47.12    4.16
   0  11  -8   43.83    4.15
   0  11  -9   -0.08    4.06
   0  11  -9    3.15    2.85
   0  11   9    7.52    2.73
   0  11   9    2.33    2.41
   0  11  -9    7.84    3.00
   0  11   9    4.52    3.20
   0  11  -9    5.74    3.32
   0  11   9    3.64    3.22
   0  11 -10    7.63    4.15
   0  11 -10   11.53    3.11
   0  11  10   14.29    2.96
   0  11 -10    9.88    3.00
   0  11  10   13.58    3.25
   0  11  10    8.01    2.57
   0  11  10   12.99    3.38
   0  11 -10   12.30    3.37
   0  11 -11    9.18    4.11
   0  11  11   11.28    2.99
   0  11 -11    8.10    3.12
   0  11  11   12.06    3.07
   0  11 -11   13.61    3.00
   0  11  11   12.11    2.84
   0  11  11    9.25    3.27
   0  11 -11   10.41    3.32
   0  11 -12   92.80    5.64
   0  11  12   77.36    4.79
   0  11 -12   81.81    5.19
   0  11 -12   89.70    4.87
   0  11  12   89.33    4.87
   0  11  12  102.39    5.05
   0  11 -12   85.94    4.98
   0  11  12   91.11    4.98
   0  11 -13    2.67    3.15
   0  11  13   -0.63    2.91
   0  11  13    4.99    2.90
   0  11 -13    1.41    2.69
   0  11  13    4.16    3.04
   0  11 -13    4.72    3.10
   0  11 -14    7.45    3.27
   0  11  14    7.23    2.84
   0  11  14    5.21    3.04
   0  11 -14    3.30    2.61
   0  11 -14    8.25    3.00
   0  11  14    5.38    2.96
   0  11 -15   14.92    3.44
   0  11 -15   12.11    2.67
   0  11  15   15.00    2.84
   0  11  15   14.09    3.20
   0  11 -15   10.50    2.98
   0  11  15   13.50    2.89
   0  11 -16   16.68    4.10
   0  11 -16   10.86    3.42
   0  11  16   14.53    3.41
   0  11  16   11.09    2.79
   0  11 -16   14.51    2.69
   0  11  16   13.89    2.82
   0  11 -16   22.83    3.01
   0  11 -17   22.27    4.07
   0  11 -17   19.05    3.53
   0  11 -17   24.67    2.76
   0  11  17   25.59    3.04
   0  11  17   23.88    3.50
   0  11  17   26.17    2.94
   0  11 -17   21.25    2.99
   0  11 -18   45.64    4.43
   0  11  18   44.73    4.01
   0  11  18   43.28    3.43
   0  11 -18   38.93    3.12
   0  11 -18   35.83    3.91
   0  11 -19    8.89    3.80
   0  11  19    3.99    2.69
   0  11  19    8.16    3.27
   0  11 -19    6.69    3.25
   0  11  19    3.95    3.32
   0  11 -20    5.49    3.78
   0  11  20    2.80    3.15
   0  11  20    7.16    2.70
   0  11 -20    3.24    3.06
   0  11  20    7.32    3.36
   0  11 -21    5.65    3.67
   0  11  21    1.48    3.07
   0  11  21    2.32    2.58
   0  11 -21    5.82    3.03
   0  11  21    1.08    3.26
   0  11 -22    2.76    3.60
   0  11  22    1.09    2.45
   0  11  22    0.53    3.01
   0 -11  22   -0.06    2.87
   0  11 -22    4.04    2.93
   0  11  22   -0.81    3.20
   0  11 -23    9.08    3.63
   0  11  23    6.69    2.95
   0  11  23    8.67    2.35
   0  11 -23    4.04    2.81
   0 -11  23    4.36    2.96
   0  11  23    6.58    3.27
   0  11 -24   25.93    3.70
   0  11  24   27.97    2.63
   0  11  24   29.87    3.25
   0  11  24   22.84    3.61
   0  11 -24   23.30    3.09
   0 -11  24   23.91    3.22
   0  11 -25    5.41    3.25
   0  11  25    4.45    2.11
   0  11  25    5.30    2.83
   0 -11  25   10.44    2.89
   0  11 -25    8.26    2.58
   0  11  25    3.65    3.05
   0  11 -26    1.56    3.08
   0  11  26    5.24    2.04
   0  11  26   -0.77    2.64
   0  11  26    5.52    2.97
   0 -11  26    6.37    2.70
   0  11 -27    2.49    2.88
   0  11  27   -2.86    2.56
   0  11  27    0.36    2.81
   0 -11  27    0.26    2.61
   0  11 -28    8.97    2.77
   0  11  28    6.03    2.70
   0 -11  28    4.09    2.51
   0  11  29    7.28    2.55
   0 -11  29    5.97    2.35
   0  12   0    1.70    3.82
   0  12   0    0.69    3.73
   0  12  -1   23.56    4.19
   0  12   1   25.55    4.02
   0  12   1   32.70    4.36
   0  12  -1   26.45    4.45
   0  12   2   74.73    4.84
   0  12  -2   68.83    5.37
   0  12   2   80.36    5.45
   0  12  -2   75.90    5.56
   0  12  -3    5.37    4.13
   0  12   3    9.28    3.39
   0  12   3    9.61    3.90
   0  12   3    9.84    4.01
   0  12  -3    6.68    4.11
   0  12  -4    6.72    4.11
   0  12  -4    5.43    3.46
   0  12   4   -1.42    3.64
   0  12  -4    5.68    4.04
   0  12   4    4.07    3.96
   0  12  -5   12.66    4.29
   0  12  -5   12.40    3.59
   0  12   5    9.53    3.75
   0  12  -5   10.19    3.96
   0  12   5    7.49    3.79
   0  12  -6    3.89    4.32
   0  12   6    6.14    3.73
   0  12  -6    7.49    3.62
   0  12  -6    9.25    3.90
   0  12   6    5.61    3.80
   0  12  -7    4.87    4.29
   0  12  -7    2.43    3.34
   0  12   7   -0.99    3.41
   0  12  -7    4.93    3.61
   0  12   7    3.20    3.49
   0  12  -8   38.62    4.77
   0  12  -8   38.52    3.66
   0  12   8   35.86    4.02
   0  12  -8   36.98    4.01
   0  12  -8   39.37    4.16
   0  12   8   40.76    4.06
   0  12  -9   13.98    4.43
   0  12  -9   22.69    3.38
   0  12  -9   21.40    3.49
   0  12   9   24.25    3.66
   0  12   9   17.85    2.52
   0  12   9   20.06    3.64
   0  12  -9   18.60    3.66
   0  12 -10   10.32    4.21
   0  12 -10   13.54    3.13
   0  12  10   12.67    2.55
   0  12 -10   11.17    3.12
   0  12  10   13.37    3.20
   0  12 -10   10.56    3.40
   0  12  10   13.27    3.38
   0  12 -11   18.95    4.28
   0  12 -11   21.71    3.38
   0  12  11   18.69    3.34
   0  12  11   16.26    2.90
   0  12 -11   20.82    3.25
   0  12  11   18.45    3.34
   0  12 -11   23.28    3.65
   0  12 -12    5.05    4.12
   0  12 -12    6.51    3.17
   0  12  12    5.46    3.03
   0  12 -12    1.18    2.83
   0  12  12    2.62    2.68
   0  12 -12    0.23    3.13
   0  12  12    2.67    3.06
   0  12 -13   76.30    5.29
   0  12 -13   73.75    4.79
   0  12  13   77.15    4.43
   0  12 -13   72.19    4.39
   0  12  13   77.52    4.52
   0  12 -13   69.74    4.58
   0  12  13   73.92    4.49
   0  12 -14  175.85    7.94
   0  12 -14  173.56    7.91
   0  12 -14  168.47    7.34
   0  12  14  190.49    7.55
   0  12  14  177.89    7.48
   0  12  14  172.31    7.35
   0  12 -14  158.24    7.40
   0  12 -15    4.06    3.24
   0  12  15    5.88    2.92
   0  12 -15    6.46    2.55
   0  12  15    7.89    2.69
   0  12  15    8.23    2.83
   0  12 -15    5.27    2.84
   0  12  15    7.10    2.79
   0  12 -16    7.44    3.06
   0  12  16    4.24    2.70
   0  12  16    2.73    2.92
   0  12  16    4.51    2.57
   0  12 -16    6.12    2.52
   0  12 -16    6.43    2.77
   0  12  16    5.04    2.57
   0  12  17   12.57    3.19
   0  12  17   19.36    2.97
   0  12 -17   18.28    3.27
   0  12 -18   31.97    4.08
   0  12  18   31.37    3.42
   0  12  18   34.46    3.09
   0  12 -18   29.54    3.60
   0  12 -19   40.14    4.24
   0  12  19   47.49    3.39
   0  12  19   49.26    3.76
   0  12 -19   42.62    3.80
   0  12 -20   97.41    5.49
   0  12  20   98.52    4.67
   0  12  20  111.20    5.18
   0  12 -20   96.75    5.30
   0  12  20   88.76    5.30
   0  12 -21   15.08    3.54
   0  12  21   16.90    2.99
   0  12  21    9.69    2.38
   0  12  21   14.44    3.21
   0 -12  21   13.37    2.92
   0  12 -21   12.00    2.94
   0  12 -22    8.69    3.37
   0  12  22    6.89    2.14
   0  12  22   10.42    2.74
   0  12  22    7.50    3.06
   0 -12  22   13.63    2.85
   0  12 -22    7.28    2.68
   0  12 -23    5.14    3.16
   0  12 -23    7.14    2.97
   0  12  23    4.87    2.17
   0  12  23    6.73    2.59
   0  12  23    4.82    2.87
   0  12 -23    9.32    2.51
   0 -12  23    6.14    2.66
   0  12 -24    4.42    2.73
   0  12 -24    4.90    2.96
   0  12  24    5.40    2.47
   0  12  24    5.40    2.04
   0  12  24    2.60    2.82
   0 -12  24   12.44    2.65
   0  12 -24    2.53    2.34
   0  12 -25   24.92    3.11
   0  12 -25   26.24    3.04
   0  12  25   31.85    2.80
   0  12  25   26.69    3.10
   0 -12  25   34.33    2.85
   0  12 -26    7.64    2.60
   0  12  26   10.03    2.25
   0  12  26    6.86    2.57
   0  13   0    2.21    3.44
   0  13   0   -0.93    3.82
   0  13  -1    4.35    3.75
   0  13   1    3.00    3.72
   0  13  -1   -0.11    4.12
   0  13  -2   19.48    4.08
   0  13   2   29.37    4.22
   0  13  -2   25.79    4.44
   0  13  -3    4.46    3.90
   0  13   3    3.45    3.85
   0  13  -3    4.58    4.11
   0  13   3    3.31    3.88
   0  13  -4    3.03    4.03
   0  13  -4    3.77    3.66
   0  13   4    3.89    3.56
   0  13  -4   -0.31    3.95
   0  13   4    3.80    3.85
   0  13  -5   15.42    4.18
   0  13  -5   18.05    3.93
   0  13   5   22.02    3.91
   0  13  -5   16.02    4.09
   0  13   5   19.49    4.08
   0  13  -6   26.89    4.39
   0  13   6   27.48    4.04
   0  13  -6   30.30    4.02
   0  13  -6   23.82    3.92
   0  13   6   30.08    4.04
   0  13  -7   13.09    4.22
   0  13   7   19.18    3.62
   0  13  -7   19.21    3.55
   0  13  -7   17.44    3.74
   0  13   7   16.52    3.67
   0  13  -8    8.71    4.11
   0  13  -8    4.61    3.32
   0  13   8    2.02    3.25
   0  13  -8    4.37    3.42
   0  13   8    4.52    3.36
   0  13  -9    4.08    3.92
   0  13  -9    0.95    3.10
   0  13   9   -0.18    3.07
   0  13  -9    1.41    3.22
   0  13   9   -0.24    3.15
   0  13 -10   21.00    4.17
   0  13  10   12.97    3.22
   0  13 -10   19.00    3.20
   0  13  10   19.82    3.37
   0  13 -10   12.98    3.37
   0  13 -11    3.44    4.01
   0  13 -11    1.23    2.70
   0  13  11   -0.08    2.78
   0  13  11   -0.93    3.01
   0  13 -11    2.98    3.08
   0  13 -12   24.31    4.09
   0  13  12   24.92    3.06
   0  13 -12   21.72    3.02
   0  13 -12   23.31    3.20
   0  13  12   21.62    3.18
   0  13 -13   12.99    3.89
   0  13  13    9.26    2.60
   0  13  13    7.36    2.73
   0  13 -13    8.67    2.60
   0  13  13   10.27    2.74
   0  13 -13    8.57    2.90
   0  13 -14    2.50    3.68
   0  13  14    6.23    2.43
   0  13  14    1.70    2.51
   0  13 -14    3.94    2.45
   0  13 -14    4.75    2.67
   0  13  14    5.25    2.56
   0  13 -15   12.58    3.71
   0  13  15   20.49    2.80
   0  13 -15   18.65    2.72
   0  13  16    3.42    2.49
   0  13  17    3.93    2.36
   0  13  17    5.42    2.42
   0  13 -18   18.86    2.97
   0  13  18   13.85    2.59
   0  13  18   13.77    2.42
   0  13 -19    3.79    2.73
   0  13  19    1.12    2.18
   0  13  19    4.00    2.28
   0 -13  19    0.84    2.50
   0  13 -20    6.79    2.65
   0  13 -20    5.95    2.95
   0  13  20    6.30    2.29
   0  13  20    5.32    2.14
   0 -13  20    7.10    2.53
   0  13 -21    6.59    2.83
   0  13  21   10.18    2.09
   0  14   0  222.51    9.73
   0  14   1    7.53    3.71
   0  14  -1    8.05    3.90
   0  14   2    7.20    3.73
   0  14  -2    6.30    3.88
   0  14   3   12.81    3.72
   0  14  -3    9.25    3.61
   0  14   3    7.15    3.69
   0  14  -3    7.80    3.79
   0  14  -4  119.82    6.47
   0  14   4  161.53    7.02
   0  14  -4  159.13    6.98
   0  14  -4  122.60    6.81
   0  14   4  130.19    6.77
   0  14  -5    9.45    3.66
   0  14  -5   12.10    3.51
   0  14   5    7.81    3.48
   0  14  -5    8.07    3.71
   0  14   5    6.48    3.49
   0  14  -6  174.26    8.33
   0  14  -6  227.03    8.59
   0  14   6  233.67    8.66
   0  14   6  182.63    8.31
   0  14  -6  170.08    8.35
   0  14  -7    0.07    3.63
   0  14   7    4.35    3.07
   0  14  -7    3.21    2.93
   0  14  -7    3.40    3.24
   0  14   7    0.92    3.09
   0  14  -8    0.33    3.62
   0  14   8    0.64    2.83
   0  14  -8    2.30    2.74
   0  14  -8    2.98    3.12
   0  14   8    2.67    2.98
   0  14  -9    4.88    3.57
   0  14  -9   10.35    2.82
   0  14   9    4.77    2.78
   0  14  -9    3.95    2.99
   0  14   9    4.88    2.86
   0  14 -10   67.56    4.59
   0  14  10   69.49    3.80
   0  14 -10   62.39    4.07
   0  14  10   60.84    3.93
   0  14 -11   12.18    3.53
   0  14  11   16.56    3.00
   0  14  11    9.64    2.52
   0  14  11   10.84    2.64
   0  14 -11    8.65    2.68
   0  14 -12   96.92    4.60
   0  14  12  104.39    4.51
   0  14  12   99.75    4.66
   0  14 -13    0.90    3.12
   0  14  13    3.08    2.22
   0  14 -13    3.11    2.47
   0  14  13    8.01    2.56
   0  14 -14   43.73    3.74
   0  14  14   51.49    3.11
   0  14 -15   14.19    3.04
   0  14  15   14.13    2.22
   0  14  16   50.67    3.03
   0  15   0    2.34    3.41
   0  15   1    2.59    3.33
   0  15   2    1.47    3.32
   0  15   3    0.97    3.25
   0  15  -3    0.26    3.27
  -1   0  44   27.44    2.65
  -1   0  44   22.54    2.79
  -1   0  44   18.06    2.78
  -1   0  43    1.68    2.48
  -1   0  43   -0.72    2.59
  -1   0  43    1.02    2.67
   1   0 -42   53.96    3.65
  -1   0  42   59.53    3.77
  -1   0  42   58.25    3.93
  -1   0  42   52.92    3.92
   1   0 -41   -0.69    2.78
  -1   0  41    2.67    2.74
  -1   0  41    5.82    2.96
  -1   0  41    0.60    2.85
   1   0 -40   -2.38    2.88
  -1   0  40    0.85    2.88
  -1   0  40    4.44    3.01
  -1   0  40    8.22    3.08
   1   0 -39    2.47    3.05
  -1   0  39    0.44    3.06
  -1   0  39    4.31    2.71
  -1   0  39    3.27    3.11
  -1   0  39    1.08    3.05
   1   0 -38  175.57    7.77
  -1   0  38  201.87    7.88
  -1   0  38  167.90    7.57
  -1   0  38  189.39    7.95
  -1   0  38  191.69    8.00
   1   0 -37    4.77    2.99
  -1   0  37   -0.66    3.14
  -1   0  37    0.06    2.86
  -1   0  37    0.08    3.06
   1   0 -36  455.49   16.52
  -1   0  36  438.79   16.69
  -1   0  36  472.51   16.65
  -1   0  36  433.62   16.37
   1   0 -35    9.12    2.97
  -1   0  35    5.51    2.97
  -1   0  35    1.04    3.13
  -1   0  35    3.67    2.87
   1   0 -34    6.65    2.98
  -1   0  34   10.04    3.01
  -1   0  34    9.09    2.91
  -1   0  34    9.33    3.06
   1   0 -33   -2.88    2.83
  -1   0  33    2.50    2.78
  -1   0  33    2.02    2.74
  -1   0  33    6.59    2.83
   1   0 -32   25.64    3.07
  -1   0  32   33.44    3.10
  -1   0  32   24.69    3.16
  -1   0  32   31.81    3.32
   1   0 -31    1.26    2.51
  -1   0  31    2.12    2.55
  -1   0  31    0.34    2.56
   1   0 -31    0.54    1.93
   1   0 -30   40.46    2.80
   1   0 -30   50.25    3.33
  -1   0  30   44.31    3.32
  -1   0  30   47.72    3.32
   1   0 -29    3.30    2.24
  -1   0  29    1.63    2.39
  -1   0  29    1.44    2.22
   1   0 -29    2.12    1.78
   1   0 -28   34.03    2.43
   1   0 -28   39.13    2.83
  -1   0  28   31.56    2.83
  -1   0  28   36.05    2.89
   1   0 -27    4.63    2.01
   1   0 -27    3.10    1.64
  -1   0  27    0.72    2.19
  -1   0  27   -2.48    2.15
   1   0 -26  158.27    6.15
   1   0 -26  151.23    5.92
  -1   0  26  154.30    6.18
  -1   0  26  147.14    6.17
   1   0 -25    1.97    1.52
   1   0 -25    4.92    1.86
  -1   0  25    0.85    1.74
  -1   0  25    4.36    1.95
   1   0 -24   30.60    2.07
  -1   0  24   32.88    2.44
  -1   0  24   32.19    2.29
   1   0 -23    2.23    1.30
  -1   0  23    0.82    1.54
   1   0 -22  361.80   12.71
  -1   0  22  352.89   12.83
  -1   0  21    1.49    1.32
  -1   0  20  969.79   33.32
   1   0 -19   -0.11    1.97
   1   0 -18   10.65    2.16
   1   0 -17    2.09    1.81
  -1   0  16   45.40    2.17
  -1   0  16   42.19    3.46
   1   0 -16   50.95    3.20
   1   0 -15    2.19    1.70
  -1   0  15    0.15    1.00
  -1   0  15    1.17    1.98
   1   0 -14 1257.68   43.81
  -1   0  14 1263.10   44.11
   1   0 -14 1241.04   43.76
   1   0 -13    1.96    1.56
  -1   0  13    1.81    1.79
   1   0 -13    2.69    1.74
  -1   0  12  214.97    8.70
   1   0 -12  211.19    8.43
   1   0 -12  226.58    8.52
  -1   0  11    1.19    1.51
   1   0 -11   -0.19    1.15
   1   0 -11   -0.12    1.39
   1   0 -10   10.16    1.49
   1   0 -10   15.18    1.73
   1   0  -9    7.54    1.36
   1   0  -9    5.25    1.65
   1   0  -8 5986.77  209.14
   1   0  -8 6291.80  209.19
   1   0  -7    5.29    1.08
   1   0  -7   12.44    1.47
   1   0  -6  494.58   19.11
   1   0  -6  620.10   19.25
   1   0  -5    1.75    0.63
   1   0  -5    4.28    0.85
   1   0  -4  746.95   25.71
   1   0  -3    3.64    0.51
   1   0  -1    0.46    0.24
  -1   0   0   -0.03    0.13
   1   0   0   34.84    0.78
  -1   0  -1    0.24    0.26
   1   0   1    0.29    0.35
  -1   0  -1   -0.05    0.20
   1   0   1    0.21    0.32
   1   0   2 1424.04   48.76
  -1   0  -2 1396.53   48.78
  -1   0  -2 1367.86   48.79
   1   0   2 1496.68   48.72
   1   0   3    0.85    0.52
  -1   0  -3    1.67    0.54
   1   0   3    1.92    0.57
  -1   0  -4 1072.91   37.23
   1   0   4 1115.54   37.23
   1   0   4 1061.38   37.20
   1   0   5    2.00    0.81
  -1   0  -5    1.03    0.79
   1   0   5    1.43    0.92
  -1   0  -6  304.46   12.03
   1   0   6  334.83   12.07
  -1   0  -7    6.60    1.36
   1   0   7    7.11    1.38
   1   0   7   10.04    1.45
  -1   0  -8 3613.40  125.40
   1   0   8 3738.14  125.46
   1   0   8 3652.37  125.38
  -1   0  -9    0.36    1.17
   1   0   9    0.51    1.30
  -1   0 -10    4.28    1.26
   1   0  10    5.53    1.47
  -1   0 -11    0.94    1.43
   1   0  11    0.75    1.57
  -1   0 -12 1203.76   41.95
   1   0  12 1195.94   41.88
  -1   0 -13    1.71    1.63
   1   0  13    3.33    1.74
   1   0  14  798.90   27.19
  -1   0 -14  800.35   28.22
   1   0  14  747.76   28.01
   1   0  15    1.05    1.01
   1   0  15    2.11    0.83
  -1   0 -15    2.55    1.82
  -1   0 -16  171.33    7.48
   1   0  16  175.74    6.31
   1   0  16  170.07    6.34
  -1   0 -17    0.34    1.95
   1   0  17    1.33    1.13
   1   0  17    1.79    1.00
   1   0  18  152.24    5.55
   1   0  18  143.47    5.57
   1   0  18  164.89    7.37
  -1   0 -18  149.06    6.87
  -1   0 -18  145.10    5.44
   1   0  19    5.72    1.26
   1   0  19    6.04    1.45
  -1   0 -19    6.64    1.37
  -1   0 -19    6.30    1.41
   1   0  20    3.92    1.26
  -1   0 -20    5.85    1.45
  -1   0 -20    2.08    1.32
   1   0  21    4.60    1.40
  -1   0 -21    5.03    1.55
  -1   0 -21    5.23    1.43
  -1   0 -22    8.23    1.49
  -1   0 -22    6.61    1.68
   1   0  23   -0.33    1.49
  -1   0 -23    4.47    1.68
  -1   0 -23    2.90    1.45
   1   0  24  245.10    8.75
  -1   0 -24  236.65    8.71
  -1   0 -24  224.33    8.46
  -1   0 -25    4.15    1.84
   1   0  25    3.20    1.69
  -1   0 -26  190.86    7.52
   1   0  26  193.84    7.54
   1   0  26  200.28    7.66
  -1   0 -27    3.35    2.12
   1   0  27    4.44    2.46
   1   0  27    3.54    1.99
  -1   0 -28   38.42    3.00
   1   0  28   41.61    3.18
   1   0  28   42.15    2.95
  -1   0 -29    1.10    2.35
   1   0  29   -1.55    2.29
   1   0  29   -1.57    2.63
  -1   0 -30  226.60    9.00
   1   0  30  247.82    9.22
   1   0  30  225.43    9.10
  -1   0 -31    5.75    2.51
   1   0  31   -0.59    2.53
   1   0  31    2.80    2.85
  -1   0 -32   52.97    3.59
   1   0  32   51.73    3.92
   1   0  32   53.58    3.74
  -1   0 -33    4.87    2.67
   1   0  33    0.85    2.89
   1   0  33    1.62    2.92
   1   0  33    5.71    2.74
  -1   0 -34   56.64    3.90
   1   0  34   67.80    4.29
   1   0  34   63.62    4.14
   1   0  34   64.84    4.23
  -1   0 -35   -1.04    2.75
   1   0  35    4.09    2.98
   1   0  35   -0.26    2.98
   1   0  35    3.93    3.05
  -1   0 -36    6.31    2.88
   1   0  36    8.58    3.21
   1   0  36   11.27    3.07
   1   0  36    7.19    3.11
  -1   0 -37    0.32    2.81
   1   0  37    1.61    2.92
   1   0  37    4.49    3.04
   1   0  37    2.56    3.04
  -1   0 -38   28.50    3.19
   1   0  38   24.81    3.42
   1   0  38   27.84    3.40
   1   0  38   27.01    3.50
   1   0  39    0.60    2.94
   1   0  39   -1.60    2.98
   1   0  39   -1.40    2.99
   1   0  40   10.10    3.11
   1   0  40    8.42    2.95
   1   0  40   10.32    2.89
   1   0  41    0.32    2.54
   1   0  41    6.47    2.84
   1   0  41    0.98    2.81
   1   0  41    3.02    2.59
   1   0  42   14.21    2.63
   1   0  42   15.01    2.81
   1   0  42   11.20    2.84
   1   0  42   12.14    2.59
   1   0  43    1.80    2.25
   1   0  43    0.57    2.45
   1   0  43    1.27    2.41
  -1  -1  44    1.10    2.30
  -1  -1  44    2.00    2.46
  -1   1  44    2.03    2.38
  -1  -1  44    1.98    2.43
   1   1 -43    2.09    2.52
  -1  -1  43   -0.31    2.52
  -1   1  43    3.19    2.35
  -1  -1  43    3.63    2.65
  -1   1  43    0.78    2.59
  -1  -1  43    1.61    2.63
   1  -1 -42   13.62    2.73
   1   1 -42   19.38    2.92
  -1  -1  42   18.97    2.89
  -1   1  42   16.78    2.74
  -1  -1  42   15.80    3.08
  -1   1  42   14.63    2.99
  -1  -1  42   22.71    3.01
   1  -1 -41    0.18    2.65
   1   1 -41    4.34    2.86
  -1   1  41    5.40    2.70
  -1  -1  41    2.78    2.89
  -1  -1  41   -0.20    3.01
  -1  -1  41   -0.45    2.97
  -1   1  41   -0.20    2.91
   1  -1 -40   40.18    3.56
   1   1 -40   46.99    3.74
  -1  -1  40   52.09    3.83
  -1   1  40   43.50    3.60
  -1  -1  40   41.45    3.78
  -1   1  40   43.98    3.36
  -1   1  40   53.09    3.87
  -1  -1  40   51.81    3.84
   1  -1 -39    6.65    2.99
   1   1 -39    5.66    3.12
  -1   1  39    8.65    3.09
  -1  -1  39    7.46    3.17
  -1   1  39    8.34    3.29
  -1  -1  39    7.48    3.16
  -1  -1  39    5.34    2.78
  -1   1  39    7.20    2.79
  -1  -1  39    7.60    3.10
   1  -1 -38    2.43    2.89
   1   1 -38    0.51    3.09
  -1   1  38    4.17    3.00
  -1  -1  38    3.69    3.16
  -1  -1  38    1.25    2.93
  -1  -1  38    0.63    2.84
  -1   1  38    5.47    3.12
  -1   1  38    6.17    2.83
  -1  -1  38    2.08    3.05
   1   1 -37    4.51    3.14
   1  -1 -37    0.66    2.86
  -1   1  37    4.91    2.93
  -1   1  37    8.07    3.08
  -1  -1  37    3.51    3.19
  -1  -1  37    0.65    3.02
  -1  -1  37    3.30    2.84
  -1   1  37    5.48    2.84
   1  -1 -36  144.00    6.50
   1   1 -36  147.13    6.69
  -1   1  36  156.25    6.60
  -1   1  36  136.30    6.64
  -1  -1  36  153.03    6.69
  -1   1  36  137.57    6.43
  -1  -1  36  141.29    6.39
  -1  -1  36  142.58    6.73
   1   1 -35   12.67    3.12
   1  -1 -35    3.54    2.93
  -1   1  35    1.56    3.14
  -1  -1  35    6.01    3.07
  -1  -1  35   10.76    3.11
  -1   1  35    7.58    2.95
  -1  -1  35   12.13    2.95
   1   1 -34   27.34    3.30
   1  -1 -34   25.01    3.21
  -1  -1  34   22.85    3.08
  -1   1  34   23.90    3.20
  -1  -1  34   17.87    3.34
   1  -1 -33    5.33    2.78
   1   1 -33    6.87    2.83
  -1  -1  33    3.39    2.81
  -1   1  33   -2.72    2.82
  -1  -1  33   -2.14    2.97
   1  -1 -32    5.31    2.65
   1   1 -32    3.52    2.68
  -1  -1  32    4.23    2.75
  -1   1  32    3.26    2.72
  -1  -1  32   -2.14    2.84
   1   1 -32    1.28    2.01
   1   1 -31   49.72    3.13
   1  -1 -31   61.47    3.57
   1   1 -31   49.95    3.65
   1  -1 -31   54.25    3.05
  -1   1  31   51.32    3.63
  -1  -1  31   53.84    3.83
  -1  -1  31   51.45    3.54
   1   1 -30  221.76    8.75
   1   1 -30  209.57    8.42
   1  -1 -30  223.30    8.64
   1  -1 -30  226.10    8.36
  -1   1  30  219.41    8.68
  -1  -1  30  223.54    8.86
  -1  -1  30  223.49    8.63
   1   1 -29   19.53    2.22
   1   1 -29   18.43    2.65
   1  -1 -29   19.27    2.11
   1  -1 -29   21.78    2.52
  -1   1  29   22.39    2.69
  -1  -1  29   17.42    2.64
  -1  -1  29   18.63    2.66
   1   1 -28   11.80    2.41
   1  -1 -28   15.19    1.92
  -1  -1  28   13.32    2.38
  -1  -1  28   14.99    2.54
   1   1 -28   10.40    1.97
  -1   1  28   18.19    2.51
   1   1 -27    8.91    2.28
   1  -1 -27   11.50    1.78
   1   1 -27    9.78    1.83
  -1   1  27   11.96    2.36
  -1  -1  27   11.53    2.34
   1   1 -26   15.78    2.28
   1  -1 -26   17.91    1.80
   1   1 -26   12.67    1.86
  -1   1  26   10.77    2.32
  -1  -1  26   12.61    2.14
   1   1 -25   89.25    4.11
   1   1 -25   85.24    3.90
  -1   1  25   85.12    4.15
  -1  -1  25   95.31    4.22
   1   1 -24  408.07   14.64
   1   1 -24  410.65   14.75
  -1   1  24  397.57   14.55
  -1  -1  24  420.55   14.84
  -1   1  24  431.15   14.81
   1   1 -23   25.93    1.95
   1   1 -23   29.04    2.18
  -1   1  23   23.96    1.83
  -1   1  23   30.67    2.31
  -1  -1  23   26.62    2.20
   1   1 -22   66.97    3.00
   1   1 -22   65.67    3.16
  -1   1  22   61.85    2.79
  -1   1  22   61.88    2.90
  -1   1  22   73.97    3.29
  -1  -1  22   59.35    3.18
  -1  -1  22   67.23    3.09
   1   1 -21  132.32    5.31
   1   1 -21  141.18    5.21
  -1   1  21  132.72    5.09
  -1   1  21  135.44    5.03
  -1   1  21  132.54    5.34
  -1  -1  21  128.22    5.21
  -1  -1  21  132.43    5.33
   1   1 -20  132.77    5.08
   1   1 -20  134.07    4.97
  -1  -1  20  126.85    4.97
  -1   1  20  131.47    5.10
  -1  -1  20  127.86    5.08
  -1   1  20  117.67    4.83
  -1   1  20  124.36    4.77
   1   1 -19   63.24    2.91
   1   1 -19   62.60    2.78
  -1   1  19   67.33    3.01
  -1  -1  19   60.35    2.88
   1  -1 -19   60.53    3.85
  -1  -1  19   62.49    2.84
  -1   1  19   59.79    4.47
  -1   1  19   64.51    2.61
  -1   1  19   57.79    2.69
   1  -1 -19   62.44    4.10
  -1  -1  18   35.03    1.99
   1  -1 -18   28.83    2.86
  -1  -1  18   35.70    2.02
  -1   1  18   41.45    2.19
  -1   1  18   28.96    3.31
   1   1 -18   39.34    3.10
   1   1 -18   38.61    2.09
   1   1 -18   36.69    1.95
  -1  -1  18   36.50    3.15
   1  -1 -18   39.49    3.25
  -1   1  17   15.90    1.50
  -1   1  17    9.78    2.52
   1   1 -17    8.89    2.30
  -1   1  17   11.70    1.23
   1  -1 -17   10.46    2.16
  -1  -1  17   16.21    1.34
  -1  -1  17   13.09    1.35
   1   1 -17   13.97    1.29
   1  -1 -17    8.91    2.37
  -1  -1  17   12.50    2.39
  -1   1  16  168.71    7.16
   1   1 -16  167.48    6.93
  -1  -1  16  160.90    5.78
  -1   1  16  152.29    5.73
  -1  -1  16  153.23    5.81
   1  -1 -16  159.25    6.72
   1  -1 -16  149.83    6.80
  -1  -1  16  149.59    6.77
  -1  -1  15    7.71    1.12
   1  -1 -15    4.12    1.68
  -1  -1  15    6.13    1.00
   1   1 -15    6.38    1.89
  -1   1  15    6.57    0.94
  -1   1  15    6.69    2.13
  -1  -1  15    6.40    2.07
   1  -1 -15    5.33    2.06
   1   1 -14  284.32   11.18
   1  -1 -14  292.24   11.06
  -1   1  14  295.75   11.38
   1  -1 -14  294.81   11.16
  -1  -1  14  286.64   11.14
   1   1 -13   34.69    2.45
   1  -1 -13   30.51    2.27
  -1   1  13   33.55    2.64
  -1  -1  13   28.71    2.39
   1  -1 -13   29.80    2.46
   1   1 -12  213.83    8.51
  -1   1  12  215.37    8.62
   1  -1 -12  210.32    8.37
  -1  -1  12  216.63    8.50
   1  -1 -12  232.11    8.55
   1  -1 -11 1613.18   56.53
  -1   1  11 1651.20   56.74
   1   1 -11 1634.70   56.66
  -1  -1  11 1584.60   56.58
   1  -1 -11 1710.93   56.62
  -1   1  10   92.50    4.32
   1  -1 -10   95.04    4.16
   1   1 -10   91.13    4.25
  -1  -1  10   98.68    4.30
   1   1  -9  311.12   11.35
  -1   1   9  303.95   11.35
   1  -1  -9  302.46   11.22
  -1  -1   9  308.10   11.29
   1  -1  -9  318.22   11.26
  -1   1   8 1476.31   51.25
   1   1  -8 1488.23   51.28
   1  -1  -8 1428.28   51.15
  -1  -1   8 1558.94   51.21
   1  -1  -7  232.00    8.64
   1   1  -7  241.67    8.77
  -1   1   7  226.20    8.69
  -1  -1   7  248.19    8.67
   1  -1  -6 2736.47   98.50
  -1   1   6 2823.97   98.55
   1   1  -6 2946.05   98.64
  -1  -1   6 3051.08   98.52
   1  -1  -5  342.00   12.15
  -1   1   5  351.64   12.18
   1  -1  -4  392.13   13.60
   1  -1  -3  159.05    5.69
  -1   1   3  170.07    5.95
   1   1  -2 1003.50   33.85
   1  -1  -2  976.29   33.98
  -1   1   2  979.50   33.99
   1   1  -1 1094.16   38.67
  -1   1   1 1133.45   38.84
   1  -1  -1 1138.90   38.84
   1  -1  -1 1203.29   38.85
   1  -1   0 1691.45   43.61
   1  -1   0 1666.85   43.88
  -1   1   0 1772.54   43.93
  -1  -1   0 1697.65   43.74
   1  -1   0 1748.36   43.93
   1  -1   0 1684.67   43.94
   1  -1   1  562.02   18.99
  -1   1  -1  525.62   18.96
   1  -1   1  558.97   19.11
   1  -1   1  567.73   19.14
   1  -1   1  545.97   19.03
  -1  -1  -1  572.54   19.06
   1  -1   2   62.39    2.16
  -1  -1  -2   49.35    2.16
   1  -1   2   59.98    2.19
   1  -1   2   50.03    2.06
  -1   1  -2   43.80    2.07
   1  -1   3 1278.50   44.14
  -1  -1  -3 1299.47   44.14
  -1   1  -3 1282.83   44.08
  -1  -1  -4   33.35    1.68
   1  -1   4   36.52    1.79
  -1  -1  -5  258.18    9.29
   1  -1   5  255.89    9.38
   1  -1   6 4184.79  143.73
  -1  -1  -6 4227.02  143.64
   1  -1   7  495.67   17.50
  -1  -1  -7  485.75   17.37
  -1  -1  -8   16.36    1.48
   1   1   8   11.29    1.43
   1  -1   8   13.95    1.63
   1  -1   8    8.67    1.36
   1  -1   9   10.02    1.62
  -1  -1  -9    9.25    1.39
   1   1   9    8.48    1.40
   1  -1   9    5.98    1.37
   1   1  10   25.03    2.09
   1  -1  10   24.70    2.27
  -1  -1 -10   24.70    2.07
   1  -1  10   29.29    2.10
   1   1  11 1829.10   60.15
  -1  -1 -11 1699.97   60.07
   1  -1  11 1859.92   60.34
   1  -1  11 1609.71   59.91
  -1  -1 -12  360.85   13.97
   1   1  12  396.06   14.10
   1  -1  12  408.55   14.32
   1  -1  12  354.16   13.86
   1  -1  13  847.24   28.73
   1   1  13  858.13   28.59
  -1  -1 -13  778.41   28.43
   1  -1  13  737.64   28.26
   1  -1  14  112.09    5.40
   1   1  14  118.78    5.25
  -1  -1 -14  107.35    5.06
   1  -1  14  101.58    4.02
   1  -1  14   98.48    4.95
   1   1  15   52.80    3.47
   1  -1  15   52.31    3.70
   1  -1  15   47.45    2.25
  -1   1 -15   44.51    3.27
   1  -1  15   47.06    2.17
   1   1  15   51.52    2.18
  -1  -1 -15   52.08    3.34
   1  -1  15   44.33    3.25
   1   1  16  156.04    6.86
   1  -1  16  142.05    6.99
  -1  -1 -16  133.60    6.53
   1   1  16  152.76    5.41
   1  -1  16  141.43    5.40
   1  -1  16  140.39    5.44
  -1   1 -16  133.76    6.49
  -1   1 -16  152.44    5.56
   1  -1  16  145.42    6.55
   1  -1  17  120.68    4.77
   1   1  17  139.17    6.34
  -1  -1 -17  129.25    6.06
  -1   1 -17  116.25    5.88
   1  -1  17  138.77    6.53
   1  -1  17  124.07    4.74
   1   1  17  123.68    4.70
  -1   1 -17  125.47    4.86
   1  -1  17  111.98    5.83
   1   1  18   10.03    1.24
   1  -1  18   10.72    1.44
   1   1  18    8.68    2.81
  -1  -1 -18    4.08    2.39
   1  -1  18    9.81    2.85
   1  -1  18    8.86    1.30
  -1   1 -18   11.56    1.58
   1  -1  19  878.61   30.62
   1  -1  19  870.96   30.60
   1   1  19  895.13   30.58
  -1   1 -19  897.80   30.50
  -1   1 -19  879.84   30.70
  -1   1 -20   -0.13    1.19
   1   1  20    3.67    1.62
   1   1  20    2.61    1.25
   1  -1  20    2.53    1.42
   1  -1  20    1.53    1.22
  -1   1 -20    2.98    1.35
  -1   1 -20    3.91    1.61
   1   1  21  228.95    8.18
   1  -1  21  225.32    8.06
   1   1  21  223.76    8.01
   1  -1  21  219.56    8.04
  -1   1 -21  197.61    7.93
  -1   1 -21  210.15    8.14
  -1   1 -21  218.24    7.90
   1   1  22  409.92   14.51
   1   1  22  429.31   14.68
   1  -1  22  400.84   14.52
   1  -1  22  404.97   14.56
  -1   1 -22  407.15   14.64
  -1   1 -22  405.55   14.38
  -1   1 -23  147.77    5.90
   1   1  23  163.29    5.98
   1  -1  23  147.62    5.78
   1   1  23  144.43    5.73
   1  -1  23  142.11    5.77
   1   1  23  141.05    5.59
  -1   1 -23  144.15    5.60
  -1   1 -24    8.52    1.78
  -1   1 -24    3.52    1.89
   1   1  24    8.09    1.76
   1  -1  24    8.24    1.81
   1   1  24    6.99    2.03
   1  -1  24    9.55    1.94
   1   1  24    6.19    1.47
   1  -1  25   41.53    2.64
   1   1  25   41.75    2.87
   1   1  25   37.07    2.52
  -1   1 -25   36.44    2.79
  -1  -1 -25   41.47    2.57
  -1   1 -25   37.24    2.54
   1   1  26   32.07    2.53
   1   1  26   34.06    2.86
   1  -1  26   29.54    2.63
  -1   1 -26   26.54    2.73
  -1  -1 -26   38.15    2.53
  -1   1 -26   35.93    2.52
   1   1  27   12.93    2.12
   1   1  27    8.66    2.52
   1  -1  27    8.37    2.29
  -1   1 -27   13.38    2.15
  -1   1 -27   11.95    2.32
  -1  -1 -27   13.47    2.17
   1   1  28  202.81    7.98
   1   1  28  196.62    7.82
   1  -1  28  200.65    7.95
  -1  -1 -28  203.84    7.77
  -1   1 -28  203.20    7.91
  -1   1 -28  194.94    7.57
  -1   1 -29   25.62    2.82
  -1  -1 -29   23.58    2.60
   1   1  29   28.11    2.96
   1   1  29   23.78    3.09
   1  -1  29   28.19    2.88
   1   1  29   23.99    2.55
  -1   1 -30    5.86    2.54
  -1  -1 -30    5.84    2.39
   1  -1  30    2.70    2.51
   1  -1  30    2.83    2.64
   1   1  30    5.16    2.70
   1   1  30    5.18    2.70
   1   1  30    5.30    2.38
  -1   1 -31    3.04    2.61
  -1  -1 -31   -0.06    2.41
   1  -1  31    4.52    2.86
   1   1  31   -2.78    2.52
   1   1  31    5.33    2.81
   1   1  31    3.85    2.79
   1  -1  31    2.78    2.66
  -1   1 -32  124.30    5.85
  -1  -1 -32  122.04    5.68
   1   1  32  119.05    5.73
   1   1  32  130.48    5.95
   1   1  32  137.57    5.95
   1  -1  32  120.92    5.92
   1  -1  32  133.44    5.96
  -1  -1 -33   24.25    3.02
  -1   1 -33   27.66    3.26
   1   1  33   29.12    3.36
   1   1  33   22.53    3.05
   1   1  33   25.99    3.29
   1  -1  33   27.17    3.32
   1  -1  33   27.41    3.29
  -1  -1 -34   20.49    2.86
  -1   1 -34   13.83    3.05
   1  -1  34   14.58    3.26
   1   1  34   17.40    3.25
   1   1  34   17.68    3.31
   1   1  34   13.98    2.99
   1  -1  34   19.56    3.21
  -1   1 -35  313.33   11.85
  -1  -1 -35  307.95   11.68
   1  -1  35  301.36   11.79
   1   1  35  307.64   11.97
   1   1  35  300.97   11.82
   1   1  35  325.82   11.95
   1  -1  35  311.54   12.00
  -1  -1 -36   12.17    2.85
  -1   1 -36   12.17    3.04
   1   1  36   12.94    3.09
   1  -1  36   10.12    3.14
   1   1  36    7.29    3.24
   1  -1  36   11.73    3.30
   1  -1  36    7.94    3.06
   1   1  36   10.61    3.23
  -1  -1 -37   51.25    3.65
  -1   1 -37   49.97    3.86
   1   1  37   52.98    3.83
   1  -1  37   51.17    3.95
   1  -1  37   53.10    4.01
   1   1  37   52.77    4.00
   1   1  37   50.22    4.07
   1  -1  37   46.39    3.84
  -1  -1 -38  124.62    5.94
  -1   1 -38  131.23    6.13
   1   1  38  142.04    6.39
   1   1  38  145.87    6.37
   1   1  38  138.87    6.21
   1  -1  38  140.46    6.37
   1  -1  38  132.73    6.17
  -1   1 -39   28.90    3.16
   1   1  39   30.80    3.42
   1   1  39   30.97    3.38
   1  -1  39   30.16    3.36
   1   1  39   28.28    3.35
   1  -1  39   32.44    3.41
   1   1  40    4.35    2.55
   1   1  40   -1.06    2.86
   1  -1  40    1.03    2.78
   1   1  40    1.75    2.78
   1  -1  40    1.88    2.82
   1   1  40    4.28    2.92
   1  -1  41   39.98    3.29
   1   1  41   40.50    3.14
   1  -1  41   30.00    3.17
   1   1  41   32.27    3.10
   1   1  41   36.47    3.41
   1  -1  41   38.66    3.39
   1   1  41   37.05    3.40
   1  -1  42    4.40    2.51
   1   1  42    8.85    2.39
   1   1  42    4.60    2.43
   1  -1  42    7.17    2.48
   1   1  42    6.05    2.63
   1   1  42    6.63    2.73
   1  -1  42   -0.58    2.65
   1  -1  43   47.76    3.13
   1   1  43   41.83    2.93
   1  -1  43   39.98    3.21
   1   1  43   45.82    3.28
   1   1  43   39.82    3.19
  -1  -2  44    7.33    2.39
   1   2 -43   -0.23    2.52
  -1   2  43    0.88    2.08
  -1  -2  43    3.13    2.57
  -1  -2  43    2.20    2.50
   1   2 -42    0.13    2.70
  -1   2  42    7.82    2.32
  -1  -2  42    3.23    2.66
  -1  -2  42    1.26    2.72
   1   2 -41   12.80    3.07
   1  -2 -41   19.88    2.76
  -1   2  41   13.26    2.75
  -1  -2  41   17.76    3.15
  -1  -2  41   13.65    3.06
   1  -2 -40    3.20    2.57
   1   2 -40    2.77    2.95
  -1   2  40    2.68    2.67
  -1  -2  40   -1.66    2.99
  -1   2  40    5.77    2.61
  -1  -2  40   -4.01    3.07
   1   2 -39   93.59    5.01
   1  -2 -39   88.95    4.67
  -1   2  39   91.38    4.75
  -1  -2  39   88.32    5.05
  -1   2  39   81.92    4.60
  -1  -2  39   79.32    4.51
   1   2 -38   31.99    3.53
   1  -2 -38   19.67    3.15
  -1   2  38   25.63    3.26
  -1  -2  38   30.43    3.37
  -1  -2  38   23.57    3.57
  -1  -2  38   28.22    3.08
  -1   2  38   25.10    3.14
   1   2 -37   83.61    4.72
   1  -2 -37   75.91    4.49
  -1   2  37   79.25    4.52
  -1   2  37   72.62    4.36
  -1  -2  37   73.11    4.72
  -1  -2  37   75.97    4.31
   1  -2 -36    3.02    2.86
   1   2 -36   -2.84    3.29
  -1   2  36    2.57    2.91
  -1  -2  36    3.41    3.19
  -1  -2  36    3.91    2.90
  -1   2  36    2.87    2.83
   1   2 -35    1.00    3.12
   1  -2 -35    5.47    2.80
  -1   2  35    5.18    2.84
  -1   2  35    7.66    2.94
  -1  -2  35    2.28    3.14
  -1  -2  35    3.23    2.82
   1   2 -34    6.12    3.14
   1  -2 -34    9.40    2.87
  -1   2  34   10.96    3.00
  -1   2  34   10.81    2.93
  -1  -2  34   11.49    3.16
  -1  -2  34   11.81    2.93
   1  -2 -33  266.58    9.80
   1   2 -33  250.36   10.00
  -1  -2  33  245.78   10.10
  -1   2  33  243.35    9.88
  -1   2  33  250.68    9.82
  -1  -2  33  250.12    9.76
   1  -2 -32    9.16    2.67
   1   2 -32    3.74    2.91
  -1   2  32    3.56    2.76
  -1  -2  32    5.27    2.83
   1   2 -32    5.00    2.15
  -1   2  32    2.22    2.78
  -1  -2  32    7.03    2.77
   1  -2 -31  130.26    5.51
   1  -2 -31  117.04    5.11
   1   2 -31  118.07    5.69
  -1  -2  31  130.10    5.86
  -1  -2  31  126.06    5.58
   1   2 -31  112.51    5.27
  -1   2  31  125.03    5.71
  -1   2  31  124.04    5.57
   1   2 -30   25.72    3.01
   1   2 -30   24.24    2.48
   1  -2 -30   25.79    2.25
  -1   2  30   24.43    2.69
  -1  -2  30   22.41    3.13
  -1   2  30   23.60    3.00
   1   2 -29  153.88    6.55
   1   2 -29  150.36    6.25
   1  -2 -29  153.61    6.07
  -1   2  29  147.15    6.13
  -1   2  29  160.56    6.57
  -1  -2  29  150.67    6.69
  -1   2  29  156.37    6.36
   1   2 -28   13.90    2.50
   1   2 -28   14.27    2.25
  -1   2  28    8.92    1.99
  -1   2  28    6.88    2.54
   1   2 -28    9.83    2.00
  -1   2  28   11.43    2.20
  -1  -2  28    7.24    2.54
   1   2 -27    3.90    2.34
  -1   2  27    5.63    1.84
  -1   2  27    6.77    2.03
   1   2 -27    7.52    1.91
  -1   2  27    8.06    2.40
  -1  -2  27    4.09    2.38
   1   2 -26   28.17    2.27
   1   2 -26   20.80    2.61
  -1   2  26   23.79    2.17
  -1  -2  26   27.66    2.67
  -1   2  26   31.10    2.34
  -1   2  26   26.40    2.71
  -1  -2  26   23.40    2.47
   1   2 -25  289.55   10.99
   1   2 -25  283.34   10.80
  -1   2  25  294.29   10.70
  -1   2  25  301.26   10.81
  -1  -2  25  303.80   11.05
  -1  -2  25  286.29   10.77
  -1   2  25  300.47   10.97
   1   2 -24    1.71    1.92
  -1   2  24    0.85    1.51
   1   2 -24    3.41    1.62
  -1  -2  24    3.91    1.87
  -1  -2  24    0.68    1.94
  -1   2  24    2.29    1.63
  -1   2  24    4.36    2.08
   1   2 -23  219.44    8.19
   1   2 -23  215.63    8.32
  -1   2  23  208.72    8.05
  -1   2  23  210.24    7.90
  -1  -2  23  211.85    8.11
  -1   2  23  224.69    8.11
  -1   2  23  225.65    8.34
  -1  -2  23  228.61    8.37
   1   2 -22   92.46    4.35
   1   2 -22   90.48    4.18
  -1   2  22  100.39    3.91
  -1   2  22   97.90    4.07
  -1   2  22   95.54    4.07
  -1  -2  22   97.21    4.30
  -1  -2  22   96.22    4.14
  -1   2  22  105.97    4.38
   1   2 -21    7.08    1.78
  -1   2  21    7.23    1.47
  -1   2  21    7.37    1.28
   1   2 -21    5.99    1.57
  -1  -2  21    8.46    1.69
  -1  -2  21    6.51    1.56
  -1   2  21    6.38    1.42
  -1   2  21   10.38    1.85
   1   2 -20   19.40    2.08
   1   2 -20   20.94    1.86
  -1   2  20   19.56    1.66
  -1   2  20   23.34    1.51
  -1   2  20   22.35    1.69
  -1  -2  20   19.62    1.83
   1  -2 -20   14.64    2.70
  -1   2  20   24.32    2.07
  -1   2  20   14.92    3.14
  -1  -2  20   18.15    1.80
   1   2 -19  678.28   23.86
   1   2 -19  669.39   23.92
   1  -2 -19  691.64   24.88
  -1   2  19  690.67   23.74
  -1   2  19  681.94   23.90
  -1   2  19  726.68   25.33
  -1  -2  19  674.12   23.75
  -1  -2  19  686.60   23.90
  -1   2  19  681.54   23.63
  -1   2  19  692.01   23.75
   1   2 -18  148.74    6.11
   1   2 -18  155.37    6.06
  -1  -2  18  161.36    5.98
  -1  -2  18  162.52    6.09
  -1   2  18  159.67    5.91
  -1   2  18  168.81    6.14
   1  -2 -18  170.33    7.05
  -1   2  18  180.83    7.50
  -1   2  18  155.63    5.94
  -1   2  18  154.33    5.82
   1  -2 -18  157.96    7.29
  -1  -2  18  154.01    7.13
   1   2 -17 1128.99   39.45
   1   2 -17 1124.63   39.49
  -1   2  17 1229.60   40.74
   1  -2 -17 1162.48   40.34
  -1  -2  17 1125.93   39.35
  -1  -2  17 1154.43   39.46
  -1   2  17 1110.94   39.45
  -1   2  17 1186.65   39.34
  -1   2  17 1139.75   39.35
  -1   2  17 1134.78   39.25
   1  -2 -17 1213.49   40.62
  -1  -2  17 1129.12   40.44
   1   2 -16   55.58    2.58
  -1   2  16   55.23    2.40
  -1   2  16   52.48    2.62
   1  -2 -16   54.07    3.37
  -1   2  16   56.04    3.72
  -1  -2  16   56.99    2.57
  -1  -2  16   58.47    2.52
  -1   2  16   50.17    2.44
  -1  -2  16   54.80    3.59
   1  -2 -16   62.32    3.79
  -1  -2  15   92.59    3.74
  -1   2  15   97.87    3.86
  -1  -2  15   96.15    3.81
  -1   2  15   92.77    4.82
  -1   2  15   95.69    3.68
   1  -2 -15   98.86    4.60
  -1  -2  15   89.04    4.73
   1  -2 -15   99.52    4.91
  -1   2  14   31.36    2.81
   1  -2 -14   29.74    2.50
   1  -2 -14   44.42    3.00
  -1  -2  14   38.82    2.86
   1  -2 -13   33.42    2.33
  -1   2  13   29.01    2.55
  -1  -2  13   31.51    2.54
   1  -2 -12  518.49   19.04
  -1   2  12  540.93   19.28
  -1  -2  12  506.91   19.11
   1  -2 -12  574.82   19.26
   1  -2 -11  231.56    8.78
  -1   2  11  244.70    9.01
  -1  -2  11  224.74    8.84
   1  -2 -10    2.25    1.11
  -1   2  10    2.02    1.28
  -1  -2  10    1.67    0.84
  -1   2   9  769.92   25.77
   1  -2  -9  726.97   25.60
  -1  -2   9  719.43   25.38
  -1   2   8  262.00    9.50
   1  -2  -8  249.09    9.37
  -1  -2   8  263.99    9.22
   1  -2  -7 1501.26   52.19
  -1   2   7 1486.67   52.27
   1   2  -7 1626.41   52.48
  -1  -2   7 1511.11   52.10
   1  -2  -6 1605.87   55.31
  -1   2   6 1589.48   55.38
   1   2  -6 1716.60   55.63
  -1  -2   6 1596.09   55.30
  -1   2   5  228.52    8.54
   1  -2  -5  239.30    8.48
   1   2  -5  260.60    8.86
  -1   2   5  252.43    8.99
   1  -2  -4  200.79    6.90
  -1   2   4  190.55    6.95
   1   2  -4  204.61    7.33
  -1   2   4  202.62    7.44
   1   2  -4  194.79    7.06
  -1  -2   3 7712.31  254.91
   1   2  -3 7513.91  254.57
   1   2  -3 7181.19  254.78
  -1   2   3 7416.70  255.05
   1   2  -3 7641.93  254.97
  -1  -2   2 1344.74   44.88
  -1   2   2 1275.17   44.99
  -1  -2   2 1277.61   44.67
  -1   2   2 1368.39   45.06
  -1  -2   1  537.74   17.58
  -1  -2   1  498.80   17.26
  -1   2   1  525.10   17.72
   1   2  -1  497.66   17.35
  -1   2   1  488.92   17.64
  -1  -2   1  493.05   17.33
  -1   2   0  480.19   16.76
  -1  -2   0  514.35   16.87
   1   2   0  468.31   16.90
  -1   2   0  508.64   17.22
  -1   2  -1  338.04   12.04
   1  -2   1  351.83   12.40
   1  -2   1  342.83   12.08
  -1   2  -1  371.85   12.41
  -1   2  -2  185.61    6.16
   1   2   2  168.72    6.19
   1  -2   2  167.93    6.10
   1  -2   2  166.04    6.33
  -1   2  -2  167.50    6.32
   1  -2   2  162.11    6.01
  -1   2  -2  157.37    6.35
   1   2   3 1299.19   45.57
   1  -2   3 1289.45   45.57
  -1   2  -3 1291.43   45.58
  -1   2  -3 1342.24   45.80
   1  -2   3 1390.52   45.76
   1  -2   3 1326.28   45.44
  -1   2  -3 1367.48   45.47
   1   2   4  524.30   18.75
  -1  -2  -4  540.80   18.83
  -1   2  -4  524.21   18.83
   1  -2   4  518.33   18.83
  -1   2  -4  568.10   19.02
   1  -2   4  541.00   18.91
  -1   2  -4  551.75   18.67
  -1  -2  -5 3628.59  119.47
  -1   2  -5 3413.63  119.49
   1   2   5 3613.32  119.38
   1  -2   5 3360.76  119.51
  -1   2  -5 3407.64  119.63
   1  -2   5 3519.52  119.53
  -1   2  -5 3490.12  119.30
   1   2   6  279.29    9.99
  -1  -2  -6  284.25   10.09
  -1   2  -6  268.02   10.14
   1  -2   6  266.12   10.18
  -1   2  -6  277.69   10.23
  -1   2  -6  279.38    9.95
   1   2   7  208.52    7.48
  -1   2  -7  191.23    7.63
   1  -2   7  197.91    7.72
  -1  -2  -7  203.83    7.58
  -1   2  -7  204.94    7.73
  -1   2  -7  193.07    7.42
   1   2   8  349.70   12.13
   1  -2   8  324.40   12.38
  -1  -2  -8  333.76   12.22
  -1   2  -8  327.08   12.30
   1   2   9  270.64    9.80
  -1   2  -9  252.35    9.93
  -1  -2  -9  262.81    9.89
   1  -2   9  260.38   10.09
  -1  -2  -9  267.35    9.80
  -1   2 -10  809.11   30.25
   1  -2  10  847.06   30.44
   1   2  10  896.17   30.18
  -1  -2 -10  838.31   30.21
  -1  -2 -10  899.54   30.18
  -1   2 -11   81.83    4.25
   1  -2  11   91.89    4.55
   1   2  11   97.43    4.25
  -1  -2 -11   88.39    4.24
  -1  -2 -11   91.34    4.25
  -1  -2 -12  529.68   19.31
   1   2  12  562.16   19.29
   1  -2  12  545.10   19.60
  -1   2 -12  513.64   19.30
  -1  -2 -12  553.39   19.27
   1  -2  12  492.81   19.09
  -1   2 -13  322.86   12.60
   1  -2  13  351.85   12.99
  -1  -2 -13  341.84   12.67
   1   2  13  347.09   12.62
   1  -2  13  312.91   12.42
  -1  -2 -13  318.53   12.51
  -1   2 -14    1.95    1.87
   1   2  14    1.76    1.79
   1  -2  14    1.27    2.15
  -1  -2 -14    3.45    1.90
  -1  -2 -14    4.98    2.06
   1  -2  14    2.51    1.91
   1  -2  15  315.71   11.55
   1  -2  15  311.66   11.53
  -1   2 -15  337.80   12.72
   1   2  15  379.50   12.88
  -1  -2 -15  361.69   12.87
   1  -2  15  371.40   13.23
  -1   2 -15  315.56   11.68
   1  -2  15  321.02   12.56
  -1  -2 -15  344.17   12.70
   1   2  16   23.75    2.97
   1  -2  16   30.70    1.84
   1   2  16   29.15    2.01
   1  -2  16   26.73    1.69
  -1   2 -16   28.58    2.92
   1  -2  16   30.26    3.38
  -1  -2 -16   23.49    2.85
  -1   2 -16   27.07    2.00
   1  -2  16   29.03    2.96
  -1  -2 -16   33.20    3.14
   1  -2  17  104.53    5.54
  -1   2 -17   93.17    4.98
   1   2  17   99.67    3.97
   1  -2  17   91.56    3.77
  -1  -2 -17  103.13    5.16
   1   2  17  109.59    5.23
   1  -2  17   85.93    3.70
  -1   2 -17   91.63    3.64
  -1   2 -17   86.52    3.93
  -1  -2 -17   91.93    5.00
   1  -2  17   79.19    4.88
  -1   2 -18   64.71    2.68
  -1   2 -18   57.48    3.00
   1   2  18   55.56    2.97
  -1  -2 -18   51.24    4.11
   1  -2  18   54.48    2.73
   1   2  18   57.87    4.29
   1  -2  18   59.43    2.81
  -1   2 -19   16.92    1.94
  -1   2 -19   18.48    1.61
  -1   2 -19   17.12    1.65
   1  -2  19   19.32    1.79
   1   2  19   22.34    2.05
   1  -2  19   18.62    1.71
  -1   2 -20   26.56    1.98
  -1   2 -20   31.73    1.92
  -1   2 -20   29.19    2.33
   1  -2  20   28.32    2.09
   1   2  20   30.42    2.31
   1   2  20   28.77    1.89
   1  -2  20   29.53    2.07
  -1   2 -21   23.58    1.92
  -1   2 -21   27.77    2.37
   1   2  21   24.61    2.28
   1  -2  21   24.87    2.07
   1   2  21   27.98    1.87
   1  -2  21   23.97    2.02
  -1   2 -22   41.55    2.76
   1   2  22   42.54    2.65
   1   2  22   41.91    2.78
   1   2  22   39.64    2.28
   1  -2  22   38.76    2.54
  -1   2 -22   35.68    2.35
   1  -2  22   39.49    2.51
  -1   2 -23   18.44    2.19
  -1   2 -23   21.54    2.37
   1  -2  23   15.65    2.16
   1  -2  23   23.94    2.07
   1   2  23   26.86    2.30
   1   2  23   20.37    1.92
   1   2  23   18.15    2.40
  -1   2 -24   26.90    2.37
  -1   2 -24   24.57    2.60
   1   2  24   28.03    2.17
   1  -2  24   29.43    2.38
   1   2  24   31.33    2.50
   1   2  24   32.57    2.71
   1   2  24   24.94    2.12
  -1   2 -25   99.54    4.75
   1   2  25  108.95    4.72
   1  -2  25  105.57    4.61
   1   2  25  104.40    4.74
   1   2  25   98.35    4.38
   1   2  25   97.13    4.32
  -1   2 -25   98.45    4.43
  -1   2 -26   19.35    2.64
   1  -2  26   18.21    2.39
   1   2  26   27.22    2.66
   1   2  26   21.56    2.63
   1   2  26   20.18    2.20
   1   2  26   20.50    2.09
  -1   2 -26   23.10    2.46
  -1   2 -27    4.35    2.39
  -1   2 -27    3.30    2.27
   1   2  27    3.81    2.41
   1   2  27    8.21    2.51
   1  -2  27    4.16    2.23
   1   2  27   -0.05    1.96
   1   2  27    0.26    1.80
  -1  -2 -28   51.93    3.07
  -1   2 -28   44.64    3.44
   1   2  28   49.31    3.45
   1  -2  28   49.96    3.37
   1   2  28   45.87    3.03
   1   2  28   54.31    3.52
   1   2  28   46.51    2.90
  -1   2 -28   47.26    3.16
  -1  -2 -29    4.07    2.21
  -1   2 -29   -0.27    2.59
  -1   2 -29    3.20    2.39
   1  -2  29    5.09    2.56
   1   2  29    0.46    2.67
   1   2  29    2.04    2.12
   1   2  29    2.33    2.69
  -1   2 -30   17.85    2.66
  -1   2 -30    8.63    2.81
  -1  -2 -30   17.92    2.46
   1   2  30   13.60    2.45
   1   2  30   13.38    2.93
   1  -2  30   11.97    2.84
   1   2  30   13.19    2.98
  -1  -2 -31    6.25    2.44
  -1   2 -31    8.19    2.60
  -1   2 -31   -0.92    2.82
   1  -2  31    3.56    2.75
   1   2  31    2.42    2.40
   1   2  31    0.85    2.93
   1   2  31    3.91    2.89
  -1   2 -32   -1.79    2.81
  -1  -2 -32    6.75    2.56
   1   2  32    2.04    3.00
   1   2  32   -0.65    2.93
   1  -2  32   -0.60    2.87
   1   2  32    4.13    2.59
  -1   2 -33   43.27    3.60
  -1  -2 -33   35.80    3.16
   1  -2  33   41.16    3.62
   1  -2  33   37.28    3.57
   1   2  33   39.68    3.65
   1   2  33   38.90    3.71
   1   2  33   31.06    3.19
  -1  -2 -34   11.80    2.77
  -1   2 -34   21.39    3.20
   1   2  34   10.23    3.23
   1   2  34   16.45    2.91
   1  -2  34   21.16    3.27
   1  -2  34   17.42    3.23
   1   2  34   14.85    3.31
  -1  -2 -35    1.31    2.56
  -1   2 -35    5.74    2.91
   1   2  35    0.42    2.81
   1   2  35    4.91    3.08
   1   2  35    6.18    2.98
   1  -2  35    2.52    3.01
   1  -2  35    5.67    3.03
  -1  -2 -36   53.09    3.52
  -1   2 -36   51.48    3.93
   1   2  36   50.29    4.02
   1   2  36   47.59    3.74
   1  -2  36   51.58    3.96
   1  -2  36   51.51    3.91
   1   2  36   46.98    3.83
  -1  -2 -37   26.49    3.00
  -1   2 -37   24.53    3.35
   1  -2  37   22.15    3.37
   1   2  37   26.54    3.23
   1   2  37   26.17    3.39
   1  -2  37   28.26    3.46
   1   2  37   26.97    3.48
  -1   2 -38    3.95    2.98
   1   2  38    6.02    3.07
   1  -2  38    5.80    2.92
   1   2  38    4.31    2.90
   1   2  38    4.44    2.90
   1  -2  38    1.46    2.97
  -1   2 -39    1.10    2.76
   1   2  39    3.61    2.59
   1   2  39    0.14    2.90
   1   2  39    3.08    2.90
   1  -2  39    7.75    2.81
   1   2  39    5.76    2.90
   1  -2  39    1.65    2.90
   1   2  40   10.11    2.60
   1   2  40    6.27    2.88
   1   2  40    7.38    3.05
   1   2  40   10.82    2.77
   1  -2  40    4.65    2.74
   1  -2  40    5.75    2.89
   1   2  41   18.45    2.55
   1   2  41   15.82    2.95
   1  -2  41   13.08    2.69
   1  -2  41   11.82    2.98
   1   2  41   12.26    2.88
   1   2  41   11.57    2.73
   1   2  42    7.12    2.17
   1   2  42    4.66    2.38
   1  -2  42    7.96    2.65
   1   2  42    1.68    2.55
   1   2  42    5.97    2.64
   1  -2  43   20.48    2.66
   1   2  43   18.84    2.65
   1   3 -43   13.18    2.61
  -1  -3  43   13.24    2.59
  -1   3  43   15.24    2.60
  -1  -3  43   16.26    2.65
  -1  -3  43   12.53    2.58
   1   3 -42    9.85    2.71
  -1  -3  42    2.44    2.68
  -1  -3  42    3.68    2.68
  -1  -3  42    8.71    2.65
  -1   3  42    5.57    2.67
   1   3 -41    5.15    2.90
  -1  -3  41   10.83    2.92
  -1   3  41    9.94    2.78
  -1  -3  41   11.49    2.84
  -1  -3  41    8.44    2.85
   1  -3 -40   32.63    2.98
   1   3 -40   28.19    3.47
  -1  -3  40   34.47    3.48
  -1   3  40   33.10    2.90
  -1   3  40   31.51    3.30
  -1  -3  40   35.83    3.42
  -1  -3  40   37.18    3.47
   1   3 -39    3.53    3.07
   1  -3 -39    2.85    2.59
  -1  -3  39    7.20    3.17
  -1   3  39    5.61    2.54
  -1  -3  39    4.27    2.93
  -1   3  39    8.78    2.77
  -1  -3  39    3.18    2.90
  -1   3  39    3.54    2.89
   1  -3 -38   11.03    2.88
   1   3 -38    9.68    3.23
  -1  -3  38   10.89    3.17
  -1   3  38    6.31    2.72
  -1  -3  38   10.88    3.10
  -1   3  38    7.14    2.99
  -1  -3  38   12.88    2.82
  -1   3  38   11.61    2.89
   1  -3 -37   38.21    3.40
   1   3 -37   40.02    3.85
  -1   3  37   43.87    3.41
  -1  -3  37   37.39    3.85
  -1   3  37   40.48    3.73
  -1   3  37   36.26    3.48
  -1  -3  37   38.59    3.41
   1   3 -36    8.76    3.13
   1  -3 -36    6.89    2.85
  -1   3  36    3.42    2.75
  -1   3  36    5.96    2.96
  -1   3  36    1.82    2.93
  -1  -3  36    1.59    2.82
  -1  -3  36    0.60    3.24
   1  -3 -35    8.18    2.82
   1   3 -35    9.10    3.19
  -1   3  35    4.68    2.73
  -1   3  35    1.65    2.85
  -1  -3  35    1.28    2.89
  -1  -3  35   -1.55    3.18
  -1   3  35   -0.43    2.81
   1  -3 -34   65.37    3.94
   1   3 -34   68.94    4.38
  -1   3  34   64.52    3.91
  -1  -3  34   61.35    4.06
  -1  -3  34   56.17    4.34
  -1   3  34   59.29    4.08
  -1   3  34   58.09    4.14
   1  -3 -33   43.39    3.35
   1   3 -33   33.98    3.65
  -1   3  33   39.87    3.28
  -1  -3  33   37.50    3.79
  -1   3  33   35.91    3.39
  -1   3  33   35.09    3.54
   1   3 -32   -1.63    3.14
  -1   3  32    6.03    2.65
  -1   3  32    4.73    2.21
  -1   3  32    4.21    2.54
  -1   3  32    8.17    2.87
  -1  -3  32    7.27    3.10
   1   3 -32    2.22    2.24
   1   3 -31    1.07    3.01
   1   3 -31    5.89    2.56
  -1   3  31    3.03    2.20
  -1  -3  31    4.07    2.89
   1   3 -31    2.46    2.25
  -1   3  31    7.85    2.86
  -1   3  31    0.19    2.38
   1   3 -30   44.05    3.18
   1   3 -30   41.35    3.66
  -1   3  30   45.10    3.05
   1   3 -30   45.48    3.11
  -1   3  30   48.86    3.53
  -1  -3  30   43.06    3.65
  -1   3  30   45.74    3.19
   1   3 -29   12.17    2.90
  -1   3  29   15.75    2.34
  -1  -3  29   10.47    2.88
  -1   3  29   17.16    2.90
  -1   3  29   17.61    2.43
   1   3 -29   17.00    2.33
   1   3 -28    6.17    2.70
  -1   3  28    2.89    2.08
  -1   3  28    5.76    2.60
  -1  -3  28    8.31    2.47
  -1  -3  28    7.72    2.63
   1   3 -28    4.76    2.05
  -1   3  28    5.01    2.09
   1   3 -27   11.64    2.69
  -1   3  27    8.81    2.17
   1   3 -27   11.21    2.14
  -1   3  27   12.23    2.18
  -1  -3  27   11.74    2.44
  -1  -3  27   12.98    2.59
  -1   3  27   15.54    2.75
   1   3 -26   73.30    4.14
  -1   3  26   68.80    3.63
  -1   3  26   76.49    4.03
  -1  -3  26   69.14    4.02
  -1  -3  26   72.70    3.81
   1   3 -26   70.91    3.75
  -1   3  26   76.76    3.64
   1   3 -25  278.28   11.13
  -1   3  25  294.76   10.79
  -1   3  25  293.60   10.59
  -1   3  25  307.00   11.10
  -1   3  25  305.29   10.81
  -1  -3  25  300.06   11.11
  -1  -3  25  291.90   10.83
   1   3 -25  275.72   10.90
   1   3 -24  501.53   18.26
   1   3 -24  508.87   18.11
  -1   3  24  494.14   17.74
  -1   3  24  512.07   17.94
  -1  -3  24  499.69   18.20
  -1   3  24  496.37   18.17
  -1   3  24  530.26   17.94
  -1  -3  24  504.58   17.96
   1   3 -23   28.84    2.39
   1   3 -23   30.26    2.72
  -1   3  23   29.10    2.24
  -1   3  23   30.01    1.99
  -1   3  23   27.94    2.73
  -1   3  23   31.50    2.15
  -1  -3  23   30.06    2.49
  -1  -3  23   30.22    2.43
   1   3 -22   62.79    3.62
   1   3 -22   66.69    3.47
  -1   3  22   71.45    3.05
  -1   3  22   65.87    3.22
  -1  -3  22   67.33    3.44
  -1   3  22   70.39    3.17
  -1   3  22   55.44    3.56
  -1  -3  22   67.42    3.34
   1   3 -21   24.19    2.19
   1   3 -21   24.65    2.34
   1   3 -21   24.37    1.92
  -1   3  21   18.22    2.34
  -1  -3  21   23.55    2.15
  -1  -3  21   22.52    2.05
  -1   3  21   26.32    1.84
  -1   3  21   22.28    1.94
  -1   3  21   23.03    1.71
   1   3 -20  193.07    6.65
   1   3 -20  185.17    7.08
   1   3 -20  187.89    6.97
  -1  -3  20  177.21    6.90
   1  -3 -20  184.47    7.96
  -1   3  20  189.18    8.32
  -1  -3  20  181.80    6.76
  -1   3  20  175.64    6.96
  -1   3  20  184.49    6.68
  -1   3  20  170.54    6.55
  -1   3  20  176.71    6.74
   1   3 -19   49.60    2.81
   1   3 -19   57.36    2.67
  -1   3  19   51.62    2.93
  -1   3  19   53.46    2.52
  -1   3  19   52.73    4.03
  -1  -3  19   54.42    2.79
  -1  -3  19   52.16    2.67
   1  -3 -19   54.37    3.76
  -1   3  19   51.65    2.63
  -1   3  19   56.73    2.49
   1   3 -18  890.26   32.71
   1   3 -18 1009.54   32.46
  -1   3  18  938.47   32.70
  -1  -3  18  930.32   32.66
  -1  -3  18  943.68   32.56
   1  -3 -18  958.20   33.61
  -1   3  18 1000.62   33.96
  -1   3  18  996.16   32.52
  -1   3  18  953.22   32.44
  -1   3  18  990.91   32.60
   1   3 -17   23.72    1.81
   1   3 -17   25.94    1.93
  -1   3  17   24.68    1.97
  -1   3  17   26.12    2.89
  -1   3  17   25.22    1.60
   1  -3 -17   23.42    2.58
  -1  -3  17   24.88    1.83
   1   3 -17   24.13    2.94
  -1  -3  17   26.03    1.77
  -1   3  17   24.84    1.74
  -1   3  17   21.84    1.50
  -1  -3  17   15.80    1.95
   1  -3 -17   23.04    3.06
  -1  -3  17   22.00    2.97
   1   3 -16   26.82    1.92
   1   3 -16   25.49    1.78
  -1   3  16   24.43    1.54
   1   3 -16   26.19    2.86
  -1  -3  16   29.79    1.78
  -1   3  16   30.82    1.92
   1  -3 -16   32.26    2.57
  -1   3  16   25.23    2.76
  -1   3  16   27.10    1.75
  -1   3  16   22.88    1.52
  -1  -3  16   20.09    2.04
   1  -3 -16   23.51    2.95
  -1  -3  16   17.38    2.67
   1   3 -15    4.46    1.30
  -1   3  15    4.03    2.02
   1   3 -15    3.83    2.03
  -1   3  15    3.60    1.29
   1  -3 -15    3.77    1.77
  -1  -3  15    3.59    1.13
  -1   3  15    4.43    1.00
  -1   3  15    2.00    1.14
  -1   3  15    5.05    0.98
   1   3 -15    3.99    2.04
  -1  -3  15    2.79    2.07
   1  -3 -15    6.57    2.31
  -1  -3  15    2.89    1.34
   1   3 -14  313.70   11.30
  -1   3  14  329.44   11.23
  -1   3  14  312.51   11.08
  -1   3  14  331.80   12.12
   1   3 -14  320.81   12.26
  -1  -3  14  325.12   11.21
   1  -3 -14  311.08   11.87
   1   3 -14  314.16   12.36
  -1   3  14  317.87   11.21
  -1  -3  14  279.93   11.49
  -1  -3  14  296.22   11.98
  -1  -3  13   30.44    1.67
  -1   3  13   33.19    1.80
   1   3 -13   34.81    2.70
  -1   3  13   28.99    2.48
   1  -3 -13   29.27    2.24
  -1   3  13   30.90    1.72
   1   3 -13   25.66    2.60
  -1  -3  13   31.43    2.62
  -1  -3  13   26.02    1.93
   1   3 -12  285.01   10.61
  -1   3  12  285.10   10.40
   1  -3 -12  272.04   10.15
   1   3 -12  282.94   10.64
  -1  -3  12  246.82    9.90
  -1   3  11    5.66    1.54
   1   3 -11    3.76    1.61
   1  -3 -11    3.77    1.33
  -1  -3  11    4.79    1.18
   1   3 -11    6.07    1.68
   1   3 -10   92.32    4.31
   1  -3 -10   89.40    3.88
  -1   3  10   92.02    4.03
   1   3 -10   90.03    4.30
  -1  -3  10   86.46    3.77
   1  -3  -9  200.28    7.14
  -1   3   9  189.07    7.27
   1   3  -9  197.98    7.59
   1   3  -9  193.13    7.60
  -1  -3   9  175.09    7.09
  -1   3   8  180.94    7.04
   1   3  -8  180.66    7.35
   1  -3  -8  198.84    6.96
   1   3  -8  187.73    7.43
   1  -3  -7   93.90    3.54
   1   3  -7   87.30    3.95
  -1   3   7   87.00    3.62
   1   3  -7   87.09    4.03
  -1   3   7   87.81    4.16
  -1   3   6 1090.90   39.51
   1  -3  -6 1202.39   39.46
   1   3  -6 1102.54   39.89
   1   3  -6 1176.67   40.06
  -1   3   6 1195.77   40.19
  -1   3   5  168.38    6.21
  -1   3   5  177.74    6.90
   1   3  -5  190.09    6.89
   1   3  -5  173.31    6.49
  -1   3   4   18.51    0.97
  -1  -3   4   21.93    1.59
  -1  -3   4   20.60    1.31
  -1   3   4   23.29    1.74
   1   3  -4   19.95    1.41
  -1  -3   3  279.62   10.12
  -1  -3   3  267.52    9.84
  -1   3   3  282.21   10.25
   1   3  -3  279.77   10.00
  -1  -3   2  699.68   24.56
  -1   3   2  734.29   24.75
  -1  -3   2  683.37   24.28
   1  -3  -2  703.48   24.62
  -1   3   2  704.84   24.66
  -1   3   1   32.38    1.40
  -1   3   1   38.99    2.28
  -1  -3   1   36.96    1.44
   1  -3  -1   35.16    2.11
  -1  -3   1   33.02    2.08
  -1   3   1   33.63    2.10
  -1   3   0 2234.20   79.63
  -1  -3   0 2455.68   79.67
  -1   3   0 2378.78   80.24
   1  -3   0 2346.53   80.16
   1   3   0 2285.82   79.88
   1  -3   0 2371.05   80.25
  -1   3  -1  419.92   15.02
   1  -3   1  428.68   15.00
   1   3   1  439.70   15.22
  -1   3  -1  444.78   15.50
   1  -3   1  423.86   15.44
   1  -3   1  450.11   15.58
  -1   3  -2   31.19    1.69
   1   3   2   29.95    1.76
   1  -3   2   35.41    2.09
  -1   3  -2   33.94    2.03
   1   3   2   31.58    1.81
   1  -3   2   31.12    1.48
   1  -3   2   32.24    2.04
   1  -3   2   34.37    2.09
  -1   3  -3  360.55   13.10
   1   3   3  366.15   13.09
   1  -3   3  380.12   13.44
   1  -3   3  353.91   12.83
   1  -3   3  369.91   13.40
   1  -3   3  387.32   13.45
  -1   3  -3  382.29   13.41
   1   3   3  388.07   13.26
  -1   3  -4   40.96    2.24
   1   3   4   40.86    2.11
   1  -3   4   45.21    2.47
  -1   3  -4   44.28    2.56
   1  -3   4   42.18    2.43
  -1   3  -5   10.22    1.42
   1   3   5   10.74    1.23
  -1   3  -5    8.90    1.50
   1  -3   5   10.52    1.41
  -1   3  -6  377.42   14.57
   1   3   6  410.56   14.40
  -1   3  -6  403.66   14.85
  -1   3  -6  418.75   14.23
   1  -3   6  403.00   14.66
   1   3   7  517.60   17.91
  -1   3  -7  503.37   18.16
  -1  -3  -7  538.76   18.11
  -1   3  -7  495.75   18.33
   1  -3   7  482.37   18.10
  -1   3  -7  501.49   17.76
  -1   3  -8 1360.78   48.44
   1   3   8 1412.33   48.18
   1  -3   8 1330.99   48.45
  -1  -3  -8 1465.49   48.37
  -1   3  -8 1415.29   48.65
   1  -3   8 1362.83   48.38
  -1   3  -8 1408.64   48.07
   1   3   9   52.31    2.74
  -1  -3  -9   53.39    2.86
   1  -3   9   48.30    3.08
  -1   3  -9   51.52    2.99
  -1   3  -9   52.37    3.16
  -1   3  -9   54.81    2.61
   1  -3   9   49.42    2.83
   1  -3  10   42.51    2.88
   1   3  10   35.85    2.35
  -1  -3 -10   37.44    2.54
  -1   3 -10   37.22    2.62
  -1   3 -10   38.09    2.74
   1  -3  10   35.55    2.43
  -1   3 -10   41.42    2.31
  -1   3 -11  181.45    7.62
  -1  -3 -11  189.75    7.57
   1   3  11  192.91    7.43
   1  -3  11  180.80    7.79
  -1   3 -11  185.44    7.83
  -1   3 -11  195.21    7.37
   1  -3  11  170.72    7.38
  -1  -3 -12  522.79   18.92
   1  -3  12  494.98   19.12
   1   3  12  552.55   18.81
  -1   3 -12  505.39   18.95
   1   3  12  531.23   18.04
  -1   3 -12  510.43   19.20
  -1  -3 -12  568.21   18.91
  -1   3 -12  507.39   18.70
   1  -3  12  445.99   18.66
  -1   3 -13  164.86    6.15
  -1   3 -13  160.50    6.31
   1   3  13  166.14    6.09
  -1  -3 -13  173.59    7.24
  -1   3 -13  178.51    7.32
   1  -3  13  164.00    7.49
   1   3  13  172.44    6.26
   1   3  13  178.32    7.13
  -1   3 -13  163.76    7.46
  -1  -3 -13  190.91    7.30
  -1   3 -13  166.97    7.05
   1  -3  13  153.33    6.96
  -1   3 -14  256.33    9.11
  -1   3 -14  251.60    9.33
   1   3  14  264.50    9.25
   1  -3  14  267.31   10.68
  -1   3 -14  249.63   10.24
  -1  -3 -14  264.02   10.31
   1   3  14  255.01    9.07
   1  -3  14  244.90    9.12
   1   3  14  280.99   10.24
  -1   3 -14  250.04   10.58
   1  -3  14  225.82    9.95
  -1   3 -14  247.29   10.10
  -1  -3 -14  286.27   10.37
  -1   3 -15   61.41    3.09
  -1   3 -15   65.45    2.87
  -1  -3 -15   66.47    4.02
   1   3  15   68.19    2.76
   1   3  15   74.30    4.03
   1  -3  15   60.19    2.80
  -1   3 -15   64.91    4.03
   1   3  15   62.69    2.94
  -1   3 -15   63.27    4.25
  -1  -3 -15   72.90    4.20
  -1   3 -15   60.42    3.83
  -1   3 -16  208.05    8.07
  -1   3 -16  222.86    7.79
   1   3  16  211.28    7.76
   1   3  16  214.28    7.96
  -1  -3 -16  223.63    9.19
  -1   3 -16  201.16    7.90
  -1   3 -16  219.70    9.11
   1   3  16  229.84    9.07
   1  -3  16  208.74    7.84
  -1   3 -16  229.02    9.67
  -1  -3 -16  216.24    9.11
  -1   3 -16  222.21    9.08
   1  -3  17   38.21    2.17
   1   3  17   42.48    2.43
   1   3  17   41.91    2.49
  -1   3 -17   36.57    2.27
  -1  -3 -17   42.64    3.64
   1   3  17   38.20    3.41
  -1   3 -17   44.00    2.31
  -1   3 -17   39.40    2.64
  -1   3 -17   30.22    3.18
   1   3  18 2090.83   71.90
  -1   3 -18 2010.82   71.82
  -1  -3 -18 2127.96   73.26
   1   3  18 2082.11   71.88
   1  -3  18 2011.02   71.79
  -1   3 -18 2009.00   71.97
  -1   3 -18 2203.54   71.64
  -1   3 -18 2093.13   73.21
   1   3  19   53.25    3.00
   1   3  19   44.11    2.87
   1  -3  19   53.79    2.74
  -1   3 -19   52.71    2.80
  -1   3 -19   53.11    3.15
  -1   3 -19   61.90    2.70
  -1   3 -19   43.34    3.95
   1   3  20   36.14    2.54
   1  -3  20   36.49    2.37
   1   3  20   36.82    2.60
  -1   3 -20   40.40    2.40
  -1   3 -20   34.83    2.77
  -1   3 -20   38.48    2.28
  -1   3 -20   30.16    3.50
  -1   3 -21   37.94    2.99
  -1   3 -21   40.98    2.42
  -1   3 -21   44.68    2.60
   1   3  21   45.08    2.87
   1  -3  21   40.01    2.60
   1   3  21   42.37    2.78
  -1   3 -22   91.46    3.70
  -1   3 -22   83.21    4.25
   1   3  22   86.72    4.17
   1  -3  22   78.39    3.87
  -1   3 -22   77.64    3.81
   1   3  22   78.01    4.04
  -1   3 -23   12.17    1.84
  -1   3 -23    9.93    2.46
   1  -3  23   12.21    2.02
   1   3  23   11.90    2.22
  -1   3 -23   13.72    1.94
   1   3  23   15.50    2.50
  -1   3 -24  846.16   30.64
   1   3  24  909.43   30.32
   1  -3  24  862.14   30.47
   1   3  24  909.41   30.56
  -1   3 -24  823.54   30.32
   1   3  24  870.61   30.54
  -1   3 -25    3.01    2.52
  -1   3 -25    9.36    2.41
   1   3  25   13.40    2.04
   1   3  25    5.16    2.44
   1  -3  25    3.87    2.18
   1   3  25    9.91    2.59
  -1   3 -26    5.68    2.70
  -1   3 -26   14.84    2.55
   1   3  26    8.26    2.02
   1   3  26    9.61    2.72
   1   3  26    6.41    2.56
   1  -3  26    7.11    2.31
  -1   3 -27    6.87    2.51
  -1   3 -27    4.39    2.59
   1   3  27    4.04    1.97
   1   3  27    1.50    2.61
   1   3  27    0.20    2.61
   1  -3  27    0.47    2.28
  -1   3 -28   27.57    2.95
  -1   3 -28   26.87    3.09
   1   3  28   26.79    2.48
   1   3  28   23.12    3.05
   1   3  28   17.86    3.10
   1  -3  28   23.69    2.96
  -1   3 -29    1.62    2.64
  -1   3 -29    5.97    2.72
   1   3  29    2.31    2.86
   1   3  29    2.85    2.62
   1  -3  29    5.17    2.56
   1   3  29    5.89    2.15
  -1  -3 -30  251.46    9.66
  -1   3 -30  257.88   10.17
   1   3  30  250.57   10.06
   1  -3  30  257.83   10.10
   1   3  30  245.14   10.06
   1   3  30  264.48    9.68
  -1   3 -30  264.26    9.76
  -1   3 -31   32.60    3.48
  -1  -3 -31   28.88    2.80
   1   3  31   32.34    3.40
   1  -3  31   31.29    3.31
   1   3  31   33.53    3.40
   1   3  31   26.66    2.75
  -1   3 -31   36.91    3.20
  -1  -3 -32   36.73    3.03
  -1   3 -32   36.32    3.64
   1   3  32   33.75    3.55
   1   3  32   39.88    3.52
   1  -3  32   35.60    3.58
   1   3  32   40.06    2.88
  -1   3 -32   35.25    3.33
   1   3  33   46.31    3.88
   1  -3  33   43.18    3.80
   1   3  33   49.20    3.81
  -1  -3 -33   46.54    3.25
  -1   3 -33   40.89    3.79
  -1   3 -33   44.46    3.54
  -1   3 -34   12.13    3.17
  -1  -3 -34   13.10    2.63
   1   3  34   14.72    3.16
   1  -3  34   11.67    3.19
   1  -3  34   15.61    3.23
   1   3  34   15.47    3.22
  -1  -3 -35   55.53    3.59
  -1   3 -35   47.72    4.09
   1   3  35   54.18    4.08
   1  -3  35   55.12    3.99
   1   3  35   55.70    4.07
   1  -3  35   52.68    4.10
  -1   3 -36  210.06    8.88
   1   3  36  231.44    8.95
   1  -3  36  208.08    8.85
   1   3  36  214.77    8.77
   1  -3  36  214.00    8.72
  -1   3 -37   29.56    3.44
   1   3  37   32.45    3.01
   1  -3  37   33.92    3.45
   1  -3  37   25.65    3.50
   1   3  37   34.21    3.53
   1   3  37   30.35    3.39
  -1   3 -38   90.38    4.84
   1   3  38   97.29    4.50
   1   3  38   85.84    4.79
   1  -3  38   89.77    4.99
   1  -3  38   85.70    4.74
   1   3  38   87.37    4.93
  -1   3 -39   12.53    2.85
   1   3  39    4.15    2.94
   1   3  39    7.75    2.90
   1  -3  39    8.41    2.80
   1  -3  39    5.39    2.78
   1   3  40   75.56    4.20
   1  -3  40   78.37    4.23
   1  -3  40   73.57    4.12
   1  -3  41   28.58    2.97
   1  -3  41   28.30    2.92
   1   3  41   21.20    2.83
   1  -3  42   15.94    2.58
   1  -3  42   14.05    2.56
   1  -3  43    7.41    2.26
  -1  -4  43    2.12    2.25
  -1   4  43    5.04    2.26
   1   4 -42   34.16    3.27
  -1  -4  42   40.64    3.15
  -1   4  42   37.01    3.13
  -1  -4  42   39.14    3.14
   1   4 -41   10.57    2.87
  -1  -4  41    9.66    2.77
  -1  -4  41   11.27    2.80
  -1  -4  41    9.25    2.74
  -1   4  41    4.64    2.63
   1   4 -40   15.12    3.11
  -1  -4  40    8.80    2.97
  -1  -4  40   12.86    2.97
  -1  -4  40   16.82    2.96
  -1   4  40   18.03    2.92
   1  -4 -39    9.01    2.59
   1   4 -39    9.80    3.07
  -1  -4  39    8.68    3.10
  -1   4  39    5.39    2.67
  -1  -4  39    5.10    2.95
  -1   4  39    4.12    2.72
   1  -4 -38   34.19    3.07
   1   4 -38   24.59    3.59
  -1  -4  38   37.51    3.62
  -1   4  38   28.94    3.20
  -1  -4  38   30.69    3.47
  -1   4  38   36.10    3.35
   1   4 -37   19.17    3.56
   1  -4 -37   27.74    2.94
  -1  -4  37   19.38    3.35
  -1   4  37   22.04    3.21
  -1  -4  37   19.43    3.30
  -1  -4  37   19.88    3.03
  -1   4  37   19.59    3.09
   1  -4 -36  178.12    7.07
   1   4 -36  159.87    7.55
  -1   4  36  162.47    6.90
  -1  -4  36  161.80    7.07
  -1   4  36  177.63    7.31
  -1  -4  36  175.18    7.54
  -1   4  36  175.46    7.29
   1   4 -35    3.44    3.18
   1  -4 -35    1.52    2.66
  -1  -4  35    3.98    2.86
  -1   4  35    2.20    2.83
  -1  -4  35    3.34    3.07
  -1   4  35    2.46    2.94
  -1   4  35    2.38    2.47
   1   4 -34   71.44    4.58
  -1   4  34   74.52    4.33
  -1   4  34   64.72    4.14
  -1  -4  34   72.79    4.50
  -1   4  34   55.11    3.72
  -1   4  34   58.18    3.76
   1   4 -34   71.05    3.96
   1   4 -33   70.49    4.68
  -1   4  33   71.31    4.49
  -1   4  33   70.66    4.23
  -1  -4  33   72.05    4.62
  -1   4  33   72.94    4.04
  -1   4  33   80.73    4.06
   1   4 -33   76.64    4.24
   1   4 -32   24.76    3.43
   1   4 -32   18.48    3.02
  -1   4  32   13.66    2.63
  -1   4  32   15.22    2.59
  -1   4  32   13.02    3.16
  -1   4  32   17.58    2.84
  -1   4  32   10.20    3.24
   1   4 -32   13.31    2.44
  -1  -4  32   18.43    3.30
   1   4 -31   43.82    3.77
   1   4 -31   40.21    3.39
  -1   4  31   38.61    3.05
  -1   4  31   37.08    3.06
  -1  -4  31   34.39    3.70
  -1   4  31   30.54    3.60
  -1   4  31   35.99    3.52
   1   4 -31   35.53    3.08
  -1   4  31   38.98    3.17
   1   4 -30   35.11    3.53
  -1   4  30   35.83    2.92
  -1   4  30   32.60    2.88
  -1  -4  30   26.93    3.42
  -1  -4  30   29.83    3.18
  -1   4  30   24.95    3.51
   1   4 -30   32.10    2.93
  -1   4  30   30.38    2.92
  -1   4  30   25.36    3.37
   1   4 -29    5.04    2.96
  -1   4  29    1.44    2.29
  -1   4  29    3.67    2.27
  -1  -4  29    6.00    2.63
  -1   4  29    1.49    2.84
   1   4 -29    0.07    2.29
  -1   4  29    2.29    2.16
  -1  -4  29   -1.88    2.86
  -1   4  29    0.32    2.87
   1   4 -28   96.24    5.04
  -1   4  28   89.74    4.39
  -1   4  28   93.76    4.49
  -1   4  28   95.91    4.90
  -1   4  28   94.49    4.98
  -1  -4  28   95.60    4.63
  -1  -4  28   90.41    4.94
   1   4 -28   88.49    4.56
  -1   4  28   89.19    4.39
   1   4 -27   31.76    3.25
  -1   4  27   28.35    2.74
  -1   4  27   32.98    2.65
  -1   4  27   28.03    3.21
  -1   4  27   29.82    3.20
  -1  -4  27   23.49    3.07
  -1  -4  27   27.23    2.85
  -1   4  27   30.06    2.60
   1   4 -27   26.54    2.73
   1   4 -26   62.95    4.05
  -1   4  26   61.63    3.44
  -1   4  26   58.88    3.08
   1   4 -26   60.26    3.59
  -1   4  26   59.91    3.26
  -1  -4  26   56.82    3.79
  -1  -4  26   61.03    3.53
  -1   4  26   56.97    3.87
  -1   4  26   56.91    3.90
   1   4 -25   27.89    3.25
  -1   4  25   33.77    2.68
  -1   4  25   33.40    2.33
  -1  -4  25   29.60    2.87
  -1   4  25   31.82    3.15
  -1  -4  25   29.08    2.77
   1   4 -25   33.03    2.82
  -1   4  25   32.30    2.43
  -1   4  25   34.43    3.19
   1   4 -24   37.67    3.42
   1   4 -24   44.08    2.85
  -1   4  24   41.16    2.82
  -1   4  24   40.56    2.51
   1   4 -24   47.63    3.07
  -1  -4  24   43.35    3.08
  -1   4  24   48.13    3.34
  -1   4  24   47.67    3.30
  -1   4  24   45.57    2.64
  -1  -4  24   46.67    2.96
   1   4 -23  109.74    5.59
   1   4 -23  132.05    5.09
  -1   4  23  124.22    5.15
  -1   4  23  120.54    4.87
  -1   4  23  115.28    5.44
  -1   4  23  134.36    5.05
   1   4 -23  114.81    5.37
  -1  -4  23  123.36    5.17
  -1   4  23  112.75    5.44
  -1  -4  23  113.64    5.33
   1   4 -22  143.19    6.66
   1   4 -22  161.40    6.14
  -1   4  22  162.90    6.27
  -1   4  22  154.84    6.02
  -1   4  22  152.19    6.53
  -1   4  22  158.91    6.52
   1   4 -22  158.52    6.50
  -1   4  22  161.78    6.10
  -1  -4  22  159.64    6.28
  -1  -4  22  151.25    6.40
   1   4 -21   68.70    3.32
  -1   4  21   74.08    3.38
  -1   4  21   69.36    3.11
  -1  -4  21   64.66    3.42
  -1   4  21   70.06    3.16
  -1   4  21   62.23    3.58
   1   4 -21   67.29    3.62
  -1  -4  21   64.34    3.36
  -1   4  21   64.40    3.61
   1   4 -20  363.36   12.29
  -1   4  20  351.68   12.21
  -1   4  20  345.98   12.40
  -1   4  20  332.10   12.57
   1   4 -20  334.10   12.62
  -1  -4  20  320.28   12.46
  -1   4  20  361.15   12.27
  -1   4  20  312.78   12.51
  -1  -4  20  339.45   12.36
   1   4 -19  164.92    6.10
  -1   4  19  143.99    6.28
   1   4 -19  146.26    6.34
  -1   4  19  151.50    7.33
  -1  -4  19  146.08    6.18
  -1  -4  19  153.66    6.10
  -1   4  19  163.97    5.99
  -1   4  19  148.46    6.28
  -1   4  19  169.50    6.18
  -1   4  19  166.83    5.97
  -1   4  18    3.43    1.40
   1   4 -18    2.40    1.63
  -1   4  18    3.64    1.28
  -1   4  18    5.00    1.70
  -1   4  18    3.72    1.64
  -1  -4  18    5.58    1.54
   1   4 -18    5.05    1.70
  -1   4  18    3.89    2.33
  -1   4  18    1.52    1.51
  -1   4  18    4.40    1.33
  -1  -4  18    2.51    1.74
   1   4 -17   20.11    1.95
  -1   4  17   18.12    1.64
   1   4 -17   18.58    2.02
  -1   4  17   19.53    1.55
   1  -4 -17   16.85    2.50
  -1  -4  17   16.13    1.74
  -1   4  17   22.30    2.01
  -1   4  17   20.34    1.90
  -1   4  17   16.37    2.63
  -1   4  17   23.45    1.58
  -1   4  17   18.94    1.80
  -1  -4  17   12.39    2.10
  -1   4  16  671.18   24.44
   1   4 -16  689.03   24.70
  -1   4  16  746.01   25.50
  -1  -4  16  718.50   24.54
   1  -4 -16  710.74   25.35
  -1   4  16  732.02   24.60
  -1   4  16  697.10   24.36
  -1   4  16  733.56   24.58
   1   4 -16  676.46   26.02
  -1   4  16  708.95   24.37
  -1   4  16  732.15   24.55
  -1  -4  16  614.80   24.91
  -1   4  15   48.56    2.42
   1   4 -15   50.37    3.67
  -1   4  15   48.08    2.51
   1   4 -15   48.16    2.67
  -1  -4  15   49.38    2.42
  -1   4  15   48.37    2.24
  -1   4  15   51.22    2.51
  -1   4  15   51.35    3.31
   1  -4 -15   47.57    3.14
  -1   4  15   47.90    2.28
   1   4 -15   43.19    3.65
  -1   4  15   48.89    2.51
  -1  -4  15   41.29    2.75
  -1   4  14  978.77   35.63
   1   4 -14 1051.48   35.82
   1  -4 -14 1042.00   36.33
   1   4 -14 1084.01   36.88
  -1   4  14 1069.71   35.71
  -1   4  14 1064.58   36.45
  -1  -4  14 1057.27   35.67
  -1   4  14 1027.93   35.53
  -1   4  14 1060.83   35.69
   1   4 -14 1043.41   35.84
  -1   4  14 1050.08   35.72
   1   4 -14 1001.70   36.94
  -1  -4  14  912.55   36.05
   1   4 -13  225.60    8.31
  -1   4  13  235.39    8.19
   1  -4 -13  231.72    8.74
  -1   4  13  230.69    8.19
  -1  -4  13  228.53    8.15
  -1   4  13  226.30    8.85
  -1   4  13  214.30    8.00
   1   4 -13  229.31    9.27
   1   4 -13  218.60    8.31
   1   4 -13  230.01    9.42
  -1   4  13  225.57    8.22
  -1  -4  13  206.26    8.56
   1   4 -12 1233.11   41.75
   1   4 -12 1204.94   41.77
  -1   4  12 1235.75   41.65
  -1  -4  12 1204.91   41.62
  -1   4  12 1248.15   42.21
   1   4 -12 1233.07   42.66
   1  -4 -12 1255.38   42.11
  -1   4  12 1151.87   41.68
   1   4 -12 1185.17   42.76
  -1   4  12 1168.22   43.02
   1   4 -11  176.74    6.58
   1  -4 -11  183.28    6.86
  -1   4  11  178.57    6.95
  -1   4  11  188.54    6.51
   1   4 -11  175.26    7.41
   1   4 -11  178.78    6.61
  -1   4  11  158.81    6.50
   1   4 -11  179.40    7.57
  -1   4  11  172.35    7.73
   1   4 -10  385.70   13.80
   1  -4 -10  392.44   14.01
   1   4 -10  384.12   13.82
  -1   4  10  392.95   14.11
  -1   4  10  398.42   13.72
   1   4 -10  395.07   14.60
   1   4 -10  410.18   14.81
  -1   4  10  389.66   14.92
   1   4 -10  386.93   13.67
  -1   4   9   36.84    2.14
   1   4  -9   41.89    2.65
   1   4  -9   45.12    2.84
  -1   4   9   42.18    2.93
   1   4  -8   19.08    1.99
  -1   4   8   17.80    1.53
   1   4  -8   20.41    2.20
  -1   4   7    4.81    1.00
   1   4  -7    4.40    1.50
   1   4  -7    3.92    1.61
  -1   4   7    4.07    1.62
   1   4  -6  737.60   26.21
  -1   4   6  728.71   25.60
   1   4  -6  760.62   26.10
  -1  -4   6  740.38   26.03
  -1   4   6  793.43   26.63
  -1   4   5   73.31    2.86
  -1  -4   5   85.24    3.80
   1   4  -5   77.62    3.45
  -1  -4   5   78.05    3.37
  -1   4   5   79.38    3.90
  -1  -4   4  105.62    4.60
   1   4  -4  103.20    4.38
  -1   4   4  109.12    4.73
  -1  -4   4   98.77    4.23
  -1  -4   3  294.54   10.92
  -1  -4   3  287.28   10.54
  -1   4   3  287.84   10.98
  -1   4   3  297.09   11.13
   1   4  -3  287.60   10.77
  -1  -4   2  168.17    6.82
  -1   4   2  170.42    6.84
  -1   4   2  186.63    7.07
   1   4  -2  166.73    6.71
  -1  -4   2  164.02    6.45
   1  -4  -2  169.80    6.81
  -1   4   1  768.52   24.67
  -1   4   1  798.31   25.69
  -1  -4   1  809.78   25.57
   1  -4  -1  808.73   25.54
  -1   4   0  197.75    7.34
   1  -4   0  209.60    8.04
   1   4   0  204.24    7.73
  -1  -4   0  212.40    7.31
  -1   4   0  211.07    8.15
  -1  -4   0  198.72    8.01
  -1   4  -1   61.67    2.71
  -1   4  -1   67.69    3.38
   1   4   1   64.59    3.02
   1  -4   1   63.01    2.57
   1  -4   1   64.85    3.27
  -1   4  -2  854.91   30.31
   1   4   2  878.94   30.41
  -1   4  -2  903.99   30.88
   1   4   2  915.07   30.62
   1  -4   2  861.64   30.06
   1  -4   2  884.99   30.81
   1   4   3  360.73   12.74
  -1   4  -3  349.87   12.77
   1   4   3  354.70   12.99
   1  -4   3  359.04   13.16
  -1   4  -3  354.70   13.18
  -1   4  -4   87.24    4.01
   1   4   4   98.85    3.93
  -1   4  -4   93.88    4.37
   1   4   4   94.83    4.20
   1  -4   4   96.91    4.39
  -1   4  -5  209.94    7.98
   1   4   5  225.97    7.81
   1  -4   5  196.37    8.22
   1  -4   5  202.05    8.20
   1   4   5  198.30    8.09
  -1   4  -6  590.92   21.67
   1   4   6  619.26   21.42
   1  -4   6  588.00   21.85
   1   4   6  608.43   21.84
  -1   4  -6  650.72   22.17
   1   4   7   94.43    3.93
  -1   4  -7   81.60    4.16
   1  -4   7   86.29    4.28
  -1   4  -7  100.51    4.66
  -1   4  -8  329.20   12.46
   1   4   8  327.18   12.08
   1   4   8  354.17   11.72
  -1   4  -8  310.61   11.71
   1  -4   8  339.15   12.54
  -1   4  -8  341.60   12.84
  -1   4  -9   80.61    3.50
  -1   4  -9   79.19    3.49
   1   4   9   96.30    3.47
   1   4   9   88.35    3.90
  -1   4  -9   82.10    4.25
  -1   4  -9   88.43    4.58
  -1   4  -9   85.52    3.53
   1  -4   9   85.59    4.27
  -1   4 -10  514.02   18.35
  -1   4 -10  500.55   18.25
   1   4  10  534.82   18.25
   1   4  10  533.86   18.80
  -1   4 -10  528.50   19.18
   1   4  10  541.45   18.29
  -1   4 -10  534.86   19.52
  -1   4 -10  528.30   18.50
   1  -4  10  515.14   19.12
   1   4  11   13.33    1.33
  -1  -4 -11   11.51    2.06
   1   4  11   13.49    1.90
  -1   4 -11   14.15    2.27
  -1   4 -11   14.13    1.51
  -1   4 -11   16.46    1.66
  -1   4 -11   13.45    2.41
   1  -4  11   14.12    2.00
  -1   4 -11   12.99    1.46
  -1   4 -12   14.89    1.48
   1   4  12   19.37    1.47
  -1  -4 -12   14.60    2.21
   1   4  12   16.85    2.09
  -1   4 -12   16.87    2.43
  -1   4 -12   19.49    1.71
  -1   4 -12   16.24    1.61
  -1   4 -12   19.95    2.63
  -1   4 -12   13.37    1.66
   1  -4  12   11.78    1.96
  -1   4 -13   50.29    2.66
  -1   4 -13   46.28    2.53
   1   4  13   58.50    2.50
  -1   4 -13   51.94    3.56
  -1   4 -13   48.34    2.54
   1  -4  13   49.86    2.32
  -1  -4 -13   55.80    3.50
   1   4  13   47.33    3.27
  -1   4 -13   51.86    3.81
  -1   4 -13   50.53    2.93
   1  -4  13   44.94    3.25
  -1   4 -14    9.51    1.49
  -1  -4 -14   11.09    2.30
   1   4  14    9.15    1.12
   1   4  14    7.27    2.02
  -1   4 -14    9.12    2.30
   1  -4  14    9.57    1.22
   1   4  14    9.86    1.41
  -1   4 -14   10.36    1.68
  -1   4 -14    8.07    1.62
  -1   4 -14    7.12    2.40
  -1  -4 -14   12.21    2.54
  -1   4 -14    9.83    1.72
   1  -4  14    8.19    1.91
  -1   4 -15   84.62    4.76
   1  -4  15   81.06    3.46
   1   4  15   84.37    3.62
  -1   4 -15   75.26    3.64
   1   4  15   89.69    3.42
  -1  -4 -15   74.28    4.61
   1   4  15   85.16    4.60
  -1   4 -15   92.30    3.65
  -1   4 -15   80.13    3.82
  -1  -4 -15   91.52    4.87
  -1   4 -15   79.99    4.26
   1  -4  15   66.03    4.29
   1   4  16  884.08   29.16
  -1   4 -16  804.83   29.35
  -1  -4 -16  855.51   30.51
   1   4  16  854.23   29.33
   1   4  16  930.19   30.44
   1  -4  16  795.89   29.21
  -1   4 -16  840.04   29.49
  -1   4 -16  889.53   29.19
  -1   4 -16  864.83   30.23
  -1   4 -17  237.06    9.32
  -1   4 -17  258.14    9.00
   1  -4  17  233.29    8.98
   1   4  17  253.88    8.91
   1   4  17  278.92   10.33
  -1  -4 -17  246.88   10.33
   1   4  17  260.59    9.17
  -1   4 -17  235.45    9.13
   1   4  17  248.56    8.78
  -1   4 -17  228.99   10.00
   1  -4  17  201.97    9.88
  -1   4 -18   18.81    2.00
  -1   4 -18   19.72    2.35
   1  -4  18   20.86    1.82
   1   4  18   18.32    2.94
   1   4  18   18.65    1.64
   1   4  18   25.35    2.26
  -1   4 -18   19.04    1.97
  -1  -4 -18   19.72    3.10
   1   4  18   19.45    2.02
   1   4  18   16.82    1.44
   1  -4  18   13.65    2.44
  -1   4 -18   15.08    2.63
  -1   4 -19   41.58    3.01
  -1   4 -19   41.89    2.56
  -1   4 -19   40.61    2.63
   1   4  19   42.74    2.66
   1  -4  19   38.58    2.43
   1   4  19   46.46    2.86
   1   4  19   42.42    2.31
   1   4  19   39.66    2.09
  -1   4 -20   14.45    2.49
  -1   4 -20   14.44    2.04
   1   4  20   14.90    2.25
   1   4  20   14.11    1.69
  -1   4 -20   14.26    1.97
   1  -4  20   11.63    1.92
   1   4  20   13.57    2.04
  -1   4 -21   10.64    2.46
  -1   4 -21    8.60    2.13
   1   4  21   12.61    2.17
   1   4  21   11.05    1.67
   1  -4  21   11.54    1.88
   1   4  21   11.22    2.25
  -1   4 -21   12.22    1.99
  -1   4 -22  135.24    6.24
  -1   4 -22  150.97    5.66
   1   4  22  153.20    5.63
   1   4  22  136.41    5.97
   1  -4  22  126.87    5.76
   1   4  22  133.99    5.91
  -1   4 -22  128.08    5.73
  -1   4 -23   24.15    3.01
  -1   4 -23   27.18    2.52
   1   4  23   27.38    2.39
   1   4  23   30.35    2.86
   1   4  23   25.43    2.25
  -1   4 -23   25.86    2.45
   1  -4  23   27.83    2.54
   1   4  23   28.28    2.68
  -1   4 -24   16.93    2.99
  -1   4 -24   23.83    2.48
   1   4  24   18.20    2.33
   1   4  24   22.11    2.84
   1  -4  24   17.18    2.48
   1   4  24   22.95    2.17
   1   4  24   20.02    2.71
  -1   4 -24   20.67    2.35
  -1   4 -25    5.27    2.25
  -1   4 -25    5.21    2.72
   1   4  25    3.77    2.10
  -1   4 -25    2.65    1.98
   1   4  25    8.15    2.60
   1  -4  25    2.04    2.23
   1   4  25    5.05    2.49
   1   4  25    3.87    1.93
  -1   4 -26   32.01    3.38
  -1   4 -26   34.99    3.15
   1   4  26   38.19    2.84
   1   4  26   34.59    2.56
   1  -4  26   31.78    3.03
   1   4  26   41.59    3.44
   1   4  26   35.57    3.28
  -1   4 -27   21.80    3.30
  -1   4 -27   18.79    3.00
   1   4  27   19.36    2.51
   1   4  27   20.13    2.37
   1   4  27   17.16    2.92
   1   4  27   27.32    3.14
   1  -4  27   19.68    2.81
  -1   4 -28   23.08    3.38
  -1   4 -28   26.29    3.20
   1  -4  28   21.64    2.95
   1   4  28   22.13    3.10
   1   4  28   22.91    2.53
   1   4  28   23.69    3.21
   1   4  28   24.16    2.66
  -1   4 -29   37.25    3.75
   1   4  29   46.45    3.69
   1  -4  29   39.84    3.44
   1   4  29   38.06    3.51
   1   4  29   34.78    2.99
   1   4  29   41.05    3.11
  -1   4 -29   41.94    3.50
  -1   4 -30    7.24    3.06
  -1   4 -30    4.65    3.19
   1   4  30    3.27    2.38
   1  -4  30    4.88    2.80
   1   4  30    0.60    2.40
   1   4  30    3.65    2.91
   1   4  30    6.85    2.91
  -1   4 -31   11.47    3.09
  -1   4 -31    6.18    3.22
   1   4  31   13.47    2.48
   1   4  31    6.81    2.50
   1   4  31   10.73    3.13
   1  -4  31    8.86    2.89
   1   4  31    5.57    3.03
  -1  -4 -32   11.96    2.45
  -1   4 -32   12.38    3.13
  -1   4 -32    8.38    3.29
   1   4  32    7.44    2.44
   1   4  32    4.05    3.06
   1   4  32    8.33    3.12
   1  -4  32    6.37    2.95
   1   4  32   11.09    2.63
  -1   4 -33    5.80    3.06
  -1   4 -33    0.75    3.23
  -1  -4 -33   12.93    2.43
   1   4  33    5.89    2.42
   1  -4  33    4.53    3.03
   1   4  33    4.68    3.04
   1   4  33    4.06    2.98
   1   4  33    6.83    2.63
  -1   4 -34    3.33    3.02
  -1   4 -34    0.67    3.04
  -1  -4 -34    3.55    2.46
   1   4  34    3.78    2.32
   1   4  34    6.53    2.36
   1   4  34    1.65    2.65
   1   4  34   -3.29    3.19
   1  -4  34   -1.43    2.92
   1   4  34   -5.26    3.16
  -1   4 -35   12.52    3.08
  -1   4 -35    5.70    3.18
   1   4  35    5.90    2.39
   1   4  35    1.91    3.00
   1  -4  35   11.91    3.05
   1   4  35    3.72    2.76
   1   4  35    3.57    3.07
  -1   4 -36    7.30    3.02
   1   4  36   -0.73    2.78
   1  -4  36   -0.12    3.02
   1   4  36    4.38    3.00
   1  -4  36    7.19    2.88
  -1   4 -37    5.54    3.06
   1   4  37    3.12    2.87
   1   4  37    2.25    2.77
   1  -4  37   -0.53    2.92
   1  -4  37    6.42    2.82
  -1   4 -38    7.50    2.86
   1  -4  38    1.79    2.80
   1   4  38    7.11    2.91
   1   4  38    6.50    2.71
   1  -4  38    7.51    2.58
  -1   4 -39    6.42    2.75
   1  -4  39    5.64    2.53
   1  -4  39    4.58    2.65
   1   4  39    6.82    2.78
   1   4  39    5.14    2.66
   1  -4  40   14.79    2.80
   1   4  40   11.65    2.70
   1  -4  40   14.58    2.67
   1  -4  40   14.61    2.69
   1   4  40   12.66    2.73
   1  -4  41    3.89    2.50
   1   4  41    0.51    2.40
   1   4  41    3.70    2.42
   1  -4  41    1.80    2.31
   1  -4  41    2.87    2.49
   1  -4  42    6.36    2.32
   1   4  42    2.85    2.33
   1  -4  42    5.12    2.38
   1   5 -41    9.10    2.72
  -1  -5  41   13.33    2.64
  -1  -5  41   13.86    2.56
  -1   5  41    9.83    2.51
   1   5 -40   20.36    3.12
  -1  -5  40   25.43    3.02
  -1   5  40   26.24    2.86
   1   5 -39   25.11    3.36
  -1  -5  39   25.28    3.18
  -1   5  39   25.24    2.97
  -1   5  39   21.08    2.86
   1  -5 -38   22.62    2.70
   1   5 -38   20.26    3.27
  -1  -5  38   23.21    3.26
  -1   5  38   25.33    2.95
  -1   5  38   19.90    2.95
   1   5 -37   23.38    3.42
   1  -5 -37   25.44    2.77
  -1  -5  37   25.27    3.29
  -1   5  37   23.25    3.06
  -1  -5  37   20.69    3.24
  -1   5  37   19.07    3.13
   1  -5 -36    1.88    2.59
   1   5 -36    4.66    3.13
  -1  -5  36    6.64    3.12
  -1   5  36    4.14    2.36
  -1   5  36    0.93    2.71
  -1  -5  36    3.40    2.74
  -1  -5  36   -0.65    2.95
  -1   5  36    4.12    2.91
   1   5 -35   19.87    3.11
   1   5 -35   16.93    3.36
  -1  -5  35   10.93    3.10
  -1   5  35   13.54    2.85
  -1   5  35   15.01    3.17
  -1   5  35   16.18    2.66
  -1  -5  35   17.94    3.25
   1   5 -34   52.41    4.31
  -1  -5  34   46.64    3.97
  -1   5  34   46.19    3.88
  -1   5  34   48.80    3.61
  -1   5  34   55.63    3.52
   1   5 -34   51.75    3.75
   1   5 -33    0.36    3.39
   1   5 -33   12.12    3.12
  -1   5  33    7.16    2.64
  -1   5  33   10.00    2.78
  -1   5  33    6.93    3.02
  -1  -5  33    6.96    3.07
   1   5 -32    2.09    3.37
   1   5 -32    4.94    2.99
  -1   5  32    0.06    2.58
   1   5 -32    5.49    2.48
  -1  -5  32    3.11    3.02
  -1   5  32    4.53    2.57
  -1   5  32    6.10    3.08
   1   5 -31    3.75    3.34
  -1   5  31    4.47    2.62
   1   5 -31    3.32    2.41
  -1   5  31    3.63    2.51
  -1  -5  31    6.56    2.88
  -1  -5  31    8.25    3.04
  -1   5  31    7.96    3.10
   1   5 -30  152.23    7.31
  -1   5  30  169.24    6.77
  -1   5  30  162.24    6.61
   1   5 -30  139.93    6.67
  -1  -5  30  166.60    6.78
  -1  -5  30  141.96    6.97
  -1   5  30  167.33    7.13
   1   5 -29    5.10    3.19
  -1   5  29    6.98    2.63
  -1   5  29   10.36    3.12
  -1  -5  29    4.28    2.88
   1   5 -29    8.40    2.52
  -1   5  29    5.58    2.39
  -1  -5  29    8.10    2.78
   1   5 -28   41.20    3.93
  -1   5  28   44.37    3.32
  -1  -5  28   42.73    3.60
  -1  -5  28   44.67    3.45
  -1   5  28   43.84    3.07
  -1   5  28   47.51    3.84
   1   5 -28   42.19    3.31
   1   5 -27   17.26    3.35
  -1   5  27   14.67    2.15
  -1   5  27   16.73    2.63
   1   5 -27   16.68    2.64
  -1   5  27   16.45    2.32
  -1   5  27   22.69    3.16
  -1  -5  27   12.14    2.79
  -1  -5  27   13.74    2.79
   1   5 -26   10.46    3.14
   1   5 -26   11.51    2.54
  -1   5  26    9.34    2.44
  -1   5  26   10.15    2.05
  -1   5  26   10.13    2.08
  -1  -5  26    8.66    2.60
  -1   5  26   17.24    3.00
  -1  -5  26    8.01    2.58
   1   5 -26   11.88    2.58
   1   5 -25   17.23    2.64
   1   5 -25   16.05    3.20
  -1   5  25   17.05    2.13
  -1   5  25   13.37    2.56
  -1   5  25   17.17    2.11
  -1   5  25   17.85    3.00
  -1  -5  25   14.37    2.56
   1   5 -25   15.92    2.68
  -1  -5  25   12.87    2.57
   1   5 -24    4.44    2.78
   1   5 -24    5.63    2.38
  -1   5  24    1.94    2.15
  -1   5  24    6.03    1.83
  -1  -5  24    6.33    2.32
  -1  -5  24    5.26    2.24
  -1   5  24    5.32    1.85
  -1   5  24    4.19    2.66
   1   5 -24   -0.23    2.38
   1   5 -23   59.75    3.38
  -1   5  23   55.38    2.98
  -1   5  23   55.23    3.35
  -1   5  23   60.02    3.00
   1   5 -23   55.76    3.62
  -1   5  23   58.14    3.71
  -1  -5  23   49.67    3.31
  -1  -5  23   56.11    3.36
   1   5 -22  140.42    5.48
  -1   5  22  129.88    5.21
  -1   5  22  137.96    5.53
   1   5 -22  128.36    5.79
  -1   5  22  126.73    5.76
  -1   5  22  129.71    5.19
  -1  -5  22  115.94    5.44
  -1  -5  22  119.58    5.50
   1   5 -21   30.19    2.65
  -1   5  21   29.96    2.43
  -1   5  21   30.61    2.27
   1   5 -21   26.30    2.75
  -1   5  21   31.87    2.81
  -1  -5  21   29.08    2.53
  -1  -5  21   26.01    2.41
  -1   5  21   31.50    2.13
   1   5 -20   16.54    2.36
  -1   5  20   17.73    1.87
  -1   5  20   16.15    2.14
   1   5 -20   14.56    2.29
  -1   5  20   18.01    2.51
  -1  -5  20   15.83    2.04
  -1   5  20   19.00    1.81
   1   5 -19   48.45    2.96
  -1   5  19   45.23    2.58
  -1   5  19   44.97    2.87
  -1   5  19   43.52    2.45
  -1   5  19   53.31    3.10
  -1  -5  19   54.56    2.84
   1   5 -19   49.29    3.13
   1   5 -18  183.37    6.97
  -1   5  18  170.42    6.83
  -1   5  18  194.90    7.04
  -1   5  18  183.23    6.79
  -1   5  18  180.36    6.74
   1   5 -18  170.16    7.24
  -1   5  18  182.88    7.11
  -1  -5  18  173.36    6.94
   1   5 -17   93.49    4.14
  -1   5  17   87.15    3.95
  -1   5  17   93.25    3.84
  -1   5  17  102.47    4.25
   1   5 -17   92.30    4.36
  -1  -5  17   97.73    4.06
  -1   5  17   91.52    3.89
  -1   5  17   92.01    4.13
  -1   5  16  272.81   10.52
   1   5 -16  291.07   10.86
  -1   5  16  296.02   10.67
  -1  -5  16  282.53   10.55
   1   5 -16  277.25   10.83
  -1   5  16  266.46   11.36
  -1   5  16  308.14   10.41
  -1   5  16  309.29   10.67
  -1   5  16  291.49   10.31
   1   5 -15    3.65    1.79
  -1   5  15    3.94    1.48
  -1   5  15    0.57    1.99
  -1   5  15    4.98    1.65
  -1  -5  15    2.94    1.39
  -1   5  15    4.20    1.19
   1   5 -15    4.11    1.70
  -1   5  15    3.35    1.56
   1   5 -15    3.10    1.04
  -1   5  15    3.95    1.16
  -1   5  14  111.30    4.71
   1   5 -14  126.69    5.00
  -1  -5  14  125.38    4.71
  -1   5  14  119.10    4.51
  -1   5  14  128.81    4.82
   1   5 -14  117.41    5.96
   1   5 -14  125.59    4.99
  -1   5  14  113.71    5.36
  -1   5  14  123.67    4.57
  -1   5  14  120.58    4.82
   1   5 -14  119.93    4.53
  -1   5  14  121.99    4.54
   1   5 -13  154.20    6.09
  -1   5  13  146.84    5.91
  -1   5  13  150.02    5.68
   1   5 -13  156.98    7.08
   1   5 -13  151.53    6.09
  -1   5  13  165.11    5.96
  -1   5  13  150.73    6.43
  -1  -5  13  156.51    5.86
   1   5 -13  156.87    5.77
  -1   5  13  159.06    5.79
  -1   5  13  152.13    5.75
   1   5 -13  150.60    7.30
   1   5 -12  118.99    5.01
  -1   5  12  111.77    4.83
  -1   5  12  121.67    4.61
  -1   5  12  116.70    5.26
  -1   5  12  123.18    4.85
   1   5 -12  131.97    5.98
   1   5 -12  123.27    5.04
  -1   5  12  133.37    4.78
   1   5 -12  126.72    4.74
  -1   5  12  128.13    6.30
  -1   5  12  122.33    4.73
   1   5 -12  128.94    6.26
  -1   5  11    5.42    1.35
   1   5 -11    7.16    1.51
  -1   5  11    5.54    1.53
  -1   5  11    9.72    1.39
   1   5 -11    9.70    1.55
   1   5 -11    9.30    2.26
   1   5 -11    8.93    1.21
  -1   5  11    7.06    1.17
  -1   5  11   10.08    2.37
   1   5 -11    6.91    2.30
  -1   5  11    7.73    1.23
  -1   5  10  178.96    6.89
   1   5 -10  184.10    6.98
  -1   5  10  181.81    7.04
   1   5 -10  191.65    7.85
   1   5 -10  192.07    7.03
  -1   5  10  188.67    6.87
  -1   5  10  177.76    6.90
  -1   5  10  187.11    6.85
  -1   5  10  190.93    8.21
   1   5 -10  205.30    8.23
   1   5  -9  823.53   28.21
  -1   5   9  811.86   28.15
   1   5  -9  840.88   28.26
   1   5  -9  832.21   29.02
  -1   5   9  850.17   28.13
  -1   5   9  791.78   28.18
  -1   5   9  801.39   28.13
  -1   5   9  791.06   28.15
  -1   5   9  829.15   29.44
  -1  -5   9  760.29   28.66
  -1   5   8   15.20    1.46
   1   5  -8   12.48    1.46
   1   5  -8   15.44    2.10
  -1   5   8    9.78    1.22
  -1   5   8   15.98    1.39
  -1   5   8   14.78    1.36
  -1   5   8   13.78    1.36
  -1  -5   8   11.48    1.74
  -1   5   8   12.97    2.24
   1   5  -7  178.21    6.23
  -1   5   7  168.04    6.16
  -1   5   7  177.28    6.13
   1   5  -7  172.68    6.90
  -1   5   7  171.47    6.14
  -1   5   7  172.65    6.19
  -1  -5   7  160.72    6.60
  -1   5   7  175.07    7.35
   1   5  -6   48.08    2.38
  -1   5   6   50.47    2.37
   1   5  -6   53.76    3.04
  -1   5   6   50.92    2.40
  -1   5   6   50.72    2.27
  -1  -5   6   43.72    2.72
   1   5  -6   53.25    2.95
  -1   5   6   57.58    3.43
  -1   5   5   75.64    3.11
   1   5  -5   79.43    3.15
   1   5  -5   68.39    3.63
  -1   5   5   71.15    3.15
  -1  -5   5   67.97    3.86
  -1  -5   5   72.73    3.50
  -1   5   5   77.80    4.05
  -1   5   5   74.55    4.24
   1   5  -5   80.83    3.75
  -1   5   4  727.99   25.32
  -1   5   4  701.09   25.31
   1   5  -4  766.87   25.39
  -1   5   4  693.26   25.38
  -1  -5   4  769.02   26.25
  -1   5   4  765.43   26.55
  -1   5   4  742.10   26.33
   1   5  -4  763.37   26.03
  -1  -5   4  739.24   25.78
  -1   5   3  203.54    7.52
   1   5  -3  207.17    7.56
  -1   5   3  199.62    7.50
  -1   5   3  201.58    7.60
  -1  -5   3  220.48    8.44
  -1  -5   3  210.20    7.98
   1   5  -3  212.23    8.27
  -1   5   3  220.61    8.51
  -1   5   3  226.02    8.73
  -1   5   2   74.10    3.09
   1   5  -2   75.11    3.12
  -1   5   2   73.89    3.08
  -1  -5   2   80.74    3.99
  -1   5   2   74.39    3.21
   1   5  -2   78.22    3.88
  -1   5   2   77.25    4.13
  -1   5   1  410.26   14.20
  -1   5   1  409.24   13.97
  -1   5   1  389.09   14.02
  -1   5   1  381.99   14.28
  -1  -5   1  424.20   15.13
   1  -5  -1  433.80   15.08
   1   5  -1  415.46   15.05
  -1   5   1  439.54   15.33
   1   5   0   42.51    1.94
  -1   5   0   40.01    1.96
  -1   5   0   39.74    1.93
  -1   5   0   45.23    2.06
  -1  -5   0   49.03    3.03
   1   5   0   43.12    2.88
  -1  -5   0   38.65    1.73
  -1   5   0   43.28    2.95
   1  -5   0   41.23    2.78
   1   5   1  118.76    4.49
  -1   5  -1  113.69    4.46
  -1   5  -1  115.03    4.64
  -1   5  -1  123.56    5.51
   1  -5   1  126.88    5.42
  -1  -5  -1  128.50    4.55
  -1  -5  -1  119.88    5.49
   1  -5   1  118.74    4.43
   1   5   1  119.25    5.14
  -1   5  -2  340.18   11.92
  -1   5  -2  338.73   12.10
   1   5   2  369.93   12.26
   1   5   2  356.60   11.84
  -1   5  -2  325.94   11.98
  -1   5  -2  371.28   12.90
   1  -5   2  380.53   12.84
   1   5   2  365.13   12.60
   1  -5   2  302.78   11.64
  -1   5  -3   44.06    2.24
  -1   5  -3   49.82    2.29
   1   5   3   48.92    2.52
  -1   5  -3   42.20    2.54
   1   5   3   48.97    2.18
  -1   5  -3   49.14    2.33
  -1   5  -3   47.59    3.09
   1   5   3   48.18    2.85
   1  -5   3   46.54    2.97
  -1   5  -4   74.75    3.02
  -1   5  -4   65.45    3.02
   1   5   4   72.14    2.95
  -1   5  -4   72.34    3.02
  -1   5  -4   65.08    3.41
   1   5   4   70.59    3.25
  -1   5  -4   73.62    3.09
  -1   5  -4   68.87    3.87
   1  -5   4   71.71    3.82
   1   5   4   72.47    3.72
  -1   5  -5  108.65    3.93
  -1   5  -5   99.61    3.92
   1   5   5   93.87    3.84
  -1   5  -5   90.16    4.39
   1   5   5   93.53    4.11
  -1   5  -5   97.58    3.93
   1   5   5  102.01    4.70
   1  -5   5   94.02    4.68
   1   5   6   17.89    1.30
   1   5   6   20.72    1.43
  -1   5  -6   17.05    1.97
  -1   5  -6   16.29    1.44
   1   5   6   16.10    1.58
  -1   5  -6   15.28    1.40
   1   5   6   14.96    2.00
   1  -5   6   14.24    2.11
  -1   5  -7  630.49   22.86
   1   5   7  649.78   22.47
   1   5   7  663.26   22.16
  -1   5  -7  635.47   22.23
  -1   5  -7  611.61   22.17
   1   5   7  640.08   23.13
   1  -5   7  634.24   23.15
  -1   5  -8   17.69    1.80
   1   5   8   19.07    1.49
   1   5   8   14.83    1.71
  -1   5  -8   17.10    1.54
  -1   5  -8   15.05    2.27
  -1   5  -8   16.30    1.40
   1   5   8   15.09    2.18
   1  -5   8   17.07    2.23
  -1   5  -9  362.06   13.19
  -1   5  -9  376.05   14.03
   1   5   9  386.11   13.58
   1   5   9  382.31   13.16
  -1   5  -9  371.55   13.25
  -1   5  -9  359.34   13.11
  -1   5  -9  402.59   14.65
   1  -5   9  365.32   14.13
   1   5   9  367.97   14.27
  -1   5 -10  148.11    5.83
   1   5  10  162.03    6.24
  -1   5 -10  158.15    6.71
  -1   5 -10  143.37    5.82
   1   5  10  153.44    5.76
  -1   5 -10  155.10    5.67
   1   5  10  150.57    5.70
   1  -5  10  141.69    6.63
  -1   5 -10  158.19    7.19
   1   5  10  143.24    6.88
   1   5  11  367.34   14.13
  -1   5 -11  396.24   14.37
  -1   5 -11  401.00   14.27
   1   5  11  420.73   14.28
  -1   5 -11  424.74   15.32
   1  -5  11  405.22   14.12
   1   5  11  439.56   14.87
  -1   5 -11  406.14   14.36
   1   5  11  407.56   14.20
  -1   5 -11  401.48   14.15
   1   5  11  390.24   15.55
   1  -5  11  388.34   15.24
  -1   5 -11  440.61   15.92
   1   5  12   49.82    2.47
  -1   5 -12   55.08    2.85
  -1   5 -12   54.63    2.82
  -1   5 -12   55.23    2.78
  -1   5 -12   53.20    3.67
   1  -5  12   52.78    2.42
   1   5  12   61.77    3.33
   1   5  12   53.65    2.46
  -1   5 -12   52.35    2.39
   1  -5  12   54.60    3.58
  -1   5 -12   51.92    2.45
  -1   5 -13  422.19   14.96
  -1   5 -13  429.45   14.79
   1   5  13  381.80   14.63
   1   5  13  450.50   15.59
   1  -5  13  403.53   14.65
  -1   5 -13  413.87   14.91
  -1   5 -13  435.23   16.00
  -1   5 -13  430.07   14.62
   1   5  13  434.71   14.68
  -1   5 -13  417.25   14.63
   1  -5  13  388.92   15.83
  -1   5 -14  997.55   33.71
  -1   5 -14 1007.79   33.94
  -1   5 -14  984.70   34.96
  -1   5 -14  970.38   33.88
   1  -5  14  981.45   33.64
   1   5  14 1068.14   34.65
  -1   5 -14  986.37   33.54
  -1   5 -14  971.53   33.54
   1  -5  14  879.73   34.76
  -1   5 -14  886.67   33.86
  -1   5 -15  256.61    9.73
  -1   5 -15  265.54    9.49
   1   5  15  291.91   10.54
  -1   5 -15  253.91    9.64
   1  -5  15  250.16    9.35
   1   5  15  253.30    9.27
  -1   5 -15  266.28    9.22
   1  -5  15  221.44   10.43
   1  -5  16    6.15    1.44
   1   5  16    7.37    1.36
   1   5  16    4.63    2.28
  -1   5 -16    6.28    1.72
  -1   5 -16    2.67    1.96
  -1   5 -16    5.89    1.96
   1  -5  16    3.81    2.27
   1  -5  17   72.81    3.33
  -1   5 -17   70.98    3.63
   1   5  17   83.76    4.65
   1   5  17   73.23    3.20
  -1   5 -17   72.48    3.84
  -1   5 -17   77.02    3.59
  -1   5 -18  364.20   12.63
  -1   5 -18  343.96   13.03
   1   5  18  350.93   12.40
   1  -5  18  327.85   12.59
   1   5  18  355.47   12.51
  -1   5 -18  347.34   12.87
   1   5  18  348.57   12.75
   1   5  18  364.18   13.95
  -1   5 -19  687.05   24.75
  -1   5 -19  725.97   24.29
   1   5  19  707.04   24.10
   1   5  19  683.59   24.47
   1   5  19  721.14   24.24
   1  -5  19  646.29   24.31
  -1   5 -19  666.76   24.53
  -1   5 -20    9.95    2.32
  -1   5 -20    4.83    2.46
   1   5  20    7.68    1.54
   1  -5  20    6.16    1.83
   1   5  20    6.97    1.66
   1   5  20    6.01    2.27
   1   5  20    7.71    2.02
  -1   5 -20    4.68    2.04
  -1   5 -21   63.12    4.17
  -1   5 -21   77.09    3.72
   1   5  21   74.91    3.66
   1   5  21   73.84    3.19
   1   5  21   63.95    3.90
   1   5  21   74.10    3.38
   1   5  21   63.37    3.70
   1  -5  21   58.09    3.47
  -1   5 -21   67.16    3.74
  -1   5 -22  308.74   12.92
  -1   5 -22  379.45   12.41
   1   5  22  386.29   12.58
  -1   5 -22  335.07   12.61
   1   5  22  323.57   12.69
   1   5  22  315.98   12.60
   1   5  22  360.43   12.33
   1  -5  22  286.56   12.40
  -1   5 -23   51.42    3.27
  -1   5 -23   42.13    3.78
   1   5  23   56.57    3.19
   1   5  23   49.46    2.80
   1   5  23   38.96    3.31
   1  -5  23   35.05    2.99
   1   5  23   47.33    3.51
  -1   5 -23   45.05    3.16
  -1   5 -24   63.74    4.40
  -1   5 -24   67.92    3.76
   1   5  24   78.11    3.80
   1  -5  24   58.29    3.69
   1   5  24   56.84    3.89
   1   5  24   63.39    4.08
  -1   5 -24   67.41    3.74
   1   5  24   69.46    3.47
  -1   5 -25   48.47    3.27
  -1   5 -25   40.06    4.00
   1   5  25   51.82    3.27
   1   5  25   50.72    2.97
   1   5  25   46.92    3.77
   1   5  25   41.03    3.45
  -1   5 -25   38.94    3.15
   1  -5  25   46.81    3.28
  -1   5 -26  147.00    5.86
  -1   5 -26  128.59    6.61
   1   5  26  157.52    6.04
   1   5  26  124.91    6.33
   1   5  26  142.25    5.77
   1  -5  26  126.72    6.01
  -1   5 -26  129.65    5.88
   1   5  26  128.49    6.23
  -1   5 -27   41.59    3.66
  -1   5 -27   35.37    3.89
  -1   5 -27   40.84    3.18
   1   5  27   42.58    3.21
   1   5  27   35.59    3.63
   1   5  27   44.22    2.99
   1   5  27   31.01    3.49
   1  -5  27   41.28    3.27
  -1   5 -28   35.22    3.51
  -1   5 -28   32.73    3.78
   1   5  28   34.12    3.12
   1   5  28   25.98    3.55
   1  -5  28   30.00    3.12
   1   5  28   28.95    2.77
  -1   5 -29   69.63    4.62
  -1   5 -29   66.37    4.25
   1   5  29   71.45    3.95
   1   5  29   63.24    3.71
   1   5  29   61.15    4.33
   1  -5  29   60.29    4.01
   1  -5  29   56.49    4.05
  -1   5 -30   17.43    3.43
  -1   5 -30   26.27    3.63
   1   5  30   19.82    2.88
   1  -5  30   24.99    3.13
   1   5  30   19.52    2.76
   1  -5  30   21.91    3.02
   1   5  30   23.78    3.36
  -1   5 -31   16.81    3.41
  -1   5 -31   15.95    3.45
   1   5  31   13.48    2.69
   1  -5  31   15.14    3.11
   1   5  31   14.26    2.63
   1   5  31   20.55    3.28
   1  -5  31   13.16    2.88
  -1   5 -32    6.05    3.15
  -1   5 -32    8.59    3.32
   1  -5  32    4.67    2.81
   1  -5  32    5.28    2.94
   1   5  32    6.80    3.09
   1   5  32    2.88    2.53
   1   5  32    4.77    2.58
  -1   5 -33  104.71    5.64
   1  -5  33   91.46    5.25
   1   5  33  101.88    5.46
   1   5  33  105.26    5.11
   1   5  33  113.58    5.08
  -1   5 -33  115.31    5.37
  -1   5 -34    7.34    3.19
  -1   5 -34    7.70    3.22
   1   5  34   11.27    3.08
   1  -5  34    6.96    2.87
   1   5  34    8.43    2.76
   1   5  34   11.20    2.59
  -1   5 -35  137.45    6.77
   1  -5  35  137.02    6.56
   1   5  35  147.81    6.47
   1   5  35  143.68    6.63
   1   5  35  156.84    6.30
  -1   5 -35  165.40    6.53
  -1   5 -36   60.06    4.25
   1   5  36   57.38    4.02
   1   5  36   60.96    3.81
   1  -5  36   57.89    3.92
   1   5  36   61.29    3.44
  -1   5 -36   60.34    3.97
  -1   5 -37   33.21    3.52
   1  -5  37   37.52    3.37
   1   5  37   37.29    3.22
   1   5  37   35.82    3.47
   1  -5  37   30.89    3.10
  -1   5 -38    1.09    2.84
   1   5  38    1.90    2.57
   1  -5  38    4.75    2.67
   1   5  38    2.99    2.79
   1  -5  38    0.19    2.33
  -1   5 -39   16.20    2.78
   1  -5  39   21.73    2.85
   1  -5  39   10.93    2.69
   1   5  39   16.47    2.67
   1   5  39    9.55    2.69
   1  -5  40    9.24    2.55
   1   5  40    9.96    2.47
   1   5  40    7.30    2.42
   1  -5  41   35.98    2.79
   1  -5  41   27.95    2.84
   1   5  41   30.24    2.74
   1   6 -40    6.38    2.60
  -1  -6  40    2.14    2.34
  -1   6  40    0.42    2.19
  -1  -6  39   39.06    3.16
  -1   6  39   41.04    3.07
   1   6 -38    0.59    2.89
  -1   6  38    2.07    2.06
  -1  -6  38    2.83    2.55
  -1   6  38    4.10    2.48
  -1   6  38    0.77    2.46
   1   6 -37   24.14    2.92
   1   6 -37   17.05    3.30
  -1  -6  37   20.06    2.97
  -1   6  37   18.92    2.49
  -1   6  37   16.22    2.82
  -1   6  37   27.70    2.88
   1   6 -36    8.44    2.88
   1  -6 -36   14.21    2.53
   1   6 -36    6.68    3.23
  -1   6  36    4.45    2.30
  -1  -6  36    9.79    2.88
  -1   6  36    6.37    2.57
  -1   6  36    9.79    2.81
   1   6 -35   11.82    3.31
   1   6 -35   14.67    3.06
  -1  -6  35    9.36    3.01
  -1   6  35    8.08    2.59
  -1   6  35    8.03    2.61
  -1   6  35   14.63    3.07
   1   6 -34    5.38    3.43
   1   6 -34    2.28    3.07
  -1  -6  34    4.48    3.07
  -1   6  34   -1.88    2.56
  -1   6  34    2.56    2.57
  -1   6  34    3.50    2.97
   1   6 -33   59.13    4.45
   1   6 -33   57.60    4.02
  -1   6  33   54.79    3.79
  -1  -6  33   60.44    4.09
  -1   6  33   56.77    4.15
  -1   6  33   52.54    3.61
   1   6 -32    7.10    3.31
   1   6 -32    5.43    3.37
  -1   6  32    3.47    2.82
  -1   6  32    3.73    2.50
  -1  -6  32    3.72    2.93
  -1   6  32    1.86    3.12
   1   6 -32    4.89    2.55
   1   6 -31   37.30    3.94
  -1   6  31   30.92    3.29
   1   6 -31   31.77    3.10
  -1   6  31   33.65    2.94
  -1   6  31   27.24    3.63
  -1  -6  31   32.91    3.31
   1   6 -30   64.98    4.68
  -1   6  30   66.28    4.11
  -1  -6  30   50.55    4.10
  -1  -6  30   66.78    4.05
  -1   6  30   64.95    3.73
  -1   6  30   63.50    4.51
   1   6 -30   57.89    3.92
  -1   6  29   22.98    3.15
  -1   6  29   20.18    2.62
   1   6 -29   22.67    2.97
  -1   6  29   20.75    3.51
  -1  -6  29   14.41    3.13
  -1  -6  29   18.05    3.04
   1   6 -28    9.76    3.38
   1   6 -28    6.12    2.84
  -1   6  28    0.72    2.78
  -1   6  28    5.23    2.16
  -1   6  28    2.69    3.19
  -1   6  28    5.30    2.37
  -1  -6  28    2.98    2.74
   1   6 -28    5.56    2.65
  -1  -6  28    2.99    2.74
   1   6 -27   28.24    3.71
   1   6 -27   27.07    3.05
  -1   6  27   22.94    3.07
  -1   6  27   22.64    2.46
  -1   6  27   25.41    3.61
  -1  -6  27   19.56    3.04
  -1  -6  27   22.39    3.10
   1   6 -27   25.33    3.07
  -1   6  27   23.07    2.61
   1   6 -26  187.35    7.25
   1   6 -26  162.86    7.84
  -1   6  26  188.38    7.43
  -1   6  26  187.42    6.97
   1   6 -26  170.77    7.58
  -1  -6  26  178.96    7.30
  -1   6  26  179.67    7.04
  -1   6  26  175.47    7.78
   1   6 -25  154.02    6.35
  -1   6  25  161.47    6.54
  -1   6  25  151.04    6.03
   1   6 -25  146.39    6.67
  -1   6  25  154.86    6.87
  -1   6  25  147.10    6.03
  -1  -6  25  148.67    6.39
  -1  -6  25  127.03    6.39
   1   6 -24    4.69    2.78
  -1   6  24    2.80    2.01
  -1   6  24    2.30    2.44
  -1   6  24    4.14    2.91
  -1  -6  24    4.45    2.56
  -1  -6  24    2.68    2.29
  -1   6  24    3.95    1.91
   1   6 -24    3.25    2.55
   1   6 -23    5.05    2.68
  -1   6  23    3.53    2.34
  -1   6  23    6.00    2.00
  -1   6  23    7.71    2.78
  -1   6  23    6.91    1.83
  -1  -6  23    3.93    2.25
   1   6 -23    7.12    2.58
  -1  -6  23    2.65    2.44
   1   6 -22    3.87    2.63
  -1   6  22    6.10    2.40
  -1   6  22    4.24    2.00
  -1   6  22    3.70    2.66
   1   6 -22    6.31    2.42
  -1   6  22    3.91    1.73
  -1  -6  22    4.17    2.37
  -1  -6  22    1.76    2.08
   1   6 -21   32.40    2.95
  -1   6  21   33.85    2.45
  -1   6  21   35.56    2.83
   1   6 -21   30.83    3.08
  -1  -6  21   28.28    2.57
  -1   6  21   28.49    2.22
  -1   6  21   28.33    2.99
   1   6 -20  129.62    5.43
  -1   6  20  135.67    5.47
  -1   6  20  131.92    5.11
  -1  -6  20  102.91    5.17
  -1   6  20  126.93    4.98
   1   6 -20  111.15    5.63
  -1   6  20  113.21    5.53
   1   6 -19   25.12    2.73
  -1   6  19   25.02    2.18
  -1   6  19   25.12    2.24
  -1   6  19   26.70    2.50
  -1   6  19   22.53    1.94
   1   6 -19   27.20    2.75
  -1   6  19   24.93    2.62
   1   6 -18   12.30    2.52
   1   6 -18   14.51    2.54
  -1   6  18   13.61    1.90
  -1   6  18   13.89    1.65
   1   6 -18   15.51    2.37
  -1   6  18   18.55    2.42
  -1   6  18   13.79    1.83
  -1   6  18   17.12    2.20
  -1   6  17  222.92    9.13
   1   6 -17  247.06    9.28
   1   6 -17  253.50    9.59
   1   6 -17  242.10    9.58
  -1   6  17  243.11    8.96
  -1   6  17  252.08    9.39
   1   6 -17  251.57    8.94
  -1   6  17  260.25    9.36
  -1   6  17  247.32    8.94
   1   6 -16   19.41    2.39
  -1   6  16   18.51    1.97
   1   6 -16   21.25    2.48
   1   6 -16   22.04    2.43
  -1   6  16   21.46    2.22
  -1   6  16   20.38    1.68
   1   6 -16   20.60    1.64
  -1   6  16   18.81    1.69
   1   6 -15  205.57    7.90
  -1   6  15  185.88    7.55
   1   6 -15  199.64    7.89
  -1   6  15  195.71    7.31
  -1   6  15  205.26    7.68
  -1   6  15  207.42    7.44
   1   6 -15  200.23    7.39
  -1   6  15  198.38    7.39
  -1   6  14  125.53    5.45
   1   6 -14  128.45    5.71
  -1   6  14  138.71    5.56
  -1   6  14  138.66    5.21
   1   6 -14  130.05    5.76
   1   6 -14  146.26    5.34
  -1   6  14  152.34    5.38
  -1   6  14  141.66    5.33
  -1  -6  14  106.31    6.06
  -1   6  13   23.10    1.99
   1   6 -13   23.86    2.24
  -1   6  13   24.75    1.62
  -1   6  13   33.45    2.14
   1   6 -13   27.39    2.25
  -1   6  13   26.82    2.20
  -1   6  13   28.77    1.88
   1   6 -13   26.60    1.80
  -1  -6  13   23.39    2.50
  -1   6  13   26.52    1.87
   1   6 -12   32.58    2.46
  -1   6  12   36.61    2.24
  -1   6  12   33.19    1.84
   1   6 -12   35.05    2.44
  -1   6  12   34.59    2.29
   1   6 -12   29.97    3.34
  -1   6  12   41.94    2.20
   1   6 -12   38.56    2.15
  -1   6  12   33.64    2.35
  -1   6  12   39.37    2.22
  -1  -6  12   25.01    2.70
  -1   6  11  264.06    9.96
   1   6 -11  279.66   10.09
   1   6 -11  281.83   10.17
  -1   6  11  285.02    9.96
   1   6 -11  279.49   11.06
   1   6 -11  274.14    9.93
  -1   6  11  262.14   10.00
  -1   6  11  273.17    9.93
  -1  -6  11  249.10   10.54
  -1   6  11  275.49    9.91
  -1   6  10   35.95    2.21
   1   6 -10   34.73    2.32
   1   6 -10   36.80    2.33
  -1   6  10   35.48    2.16
   1   6 -10   35.68    3.07
  -1   6  10   33.65    2.19
   1   6 -10   36.37    2.14
  -1   6  10   35.81    2.18
  -1  -6  10   27.48    2.50
   1   6  -9  468.06   16.00
  -1   6   9  438.62   15.92
   1   6  -9  469.53   16.08
  -1   6   9  466.16   15.89
   1   6  -9  439.42   16.81
  -1   6   9  446.20   15.91
   1   6  -9  445.74   15.93
  -1   6   9  439.20   15.92
  -1  -6   9  418.61   16.45
  -1   6   9  453.49   17.34
  -1   6   8  455.36   15.82
   1   6  -8  454.65   15.85
   1   6  -8  458.94   16.66
   1   6  -8  443.56   15.83
  -1   6   8  443.96   15.77
  -1   6   8  458.30   15.84
  -1  -6   8  395.94   16.25
  -1   6   8  450.40   17.18
   1   6  -7  448.84   15.61
  -1   6   7  441.32   15.58
   1   6  -7  444.73   16.33
  -1   6   7  436.39   15.62
  -1   6   7  432.47   15.52
  -1   6   7  471.01   17.01
  -1  -6   7  425.21   16.09
  -1   6   6  265.25    9.70
   1   6  -6  256.85    9.70
   1   6  -6  285.55   10.47
  -1   6   6  268.58    9.62
  -1   6   6  277.08    9.81
  -1   6   6  274.05   11.25
  -1   6   6  275.84   11.02
   1   6  -6  265.36   10.49
  -1  -6   6  245.29   10.17
   1   6  -5  332.07   11.61
  -1   6   5  324.68   11.59
   1   6  -5  332.83   11.66
   1   6  -5  323.16   12.21
  -1   6   5  313.34   11.67
  -1  -6   5  328.53   12.65
  -1   6   5  306.93   11.46
  -1   6   5  333.46   12.83
  -1  -6   5  316.33   12.10
  -1   6   5  353.73   13.21
   1   6  -5  329.31   12.40
   1   6  -4   15.89    1.57
  -1   6   4   16.05    1.60
   1   6  -4   17.11    2.08
  -1   6   4   17.90    1.54
   1   6  -4   18.46    1.57
  -1   6   4   15.66    1.32
  -1   6   4   14.47    1.62
   1   6  -4   13.99    2.11
  -1   6   4   18.08    2.68
  -1   6   4   16.46    2.37
  -1  -6   4   13.41    2.40
  -1   6   3  157.44    5.74
  -1   6   3  142.77    5.68
   1   6  -3  146.35    6.22
   1   6  -3  158.64    5.80
   1   6  -3  144.02    5.56
  -1  -6   3  143.76    6.76
  -1   6   3  152.56    5.86
  -1   6   3  138.82    5.50
   1   6  -3  161.86    6.68
   1  -6  -3  159.64    7.17
  -1   6   3  169.04    7.23
  -1   6   2  322.17   11.05
   1   6  -2  318.25   11.09
   1   6  -2  288.70   10.89
  -1   6   2  299.85   11.04
  -1   6   2  295.73   11.15
  -1  -6   2  306.87   12.12
   1  -6  -2  325.54   12.50
   1   6  -2  329.16   12.13
  -1   6   2  332.01   12.47
  -1   6   1   81.64    3.52
   1   6  -1   86.68    3.46
   1   6  -1   88.44    3.58
  -1   6   1   80.34    3.45
  -1   6   1   82.18    3.69
  -1  -6   1   84.01    4.58
  -1   6   1   91.44    4.81
   1  -6  -1   81.00    4.81
   1   6  -1   89.20    4.65
  -1   6   0   60.01    2.53
  -1   6   0   46.43    2.10
   1   6   0   52.34    2.40
  -1   6   0   44.93    2.14
  -1   6   0   49.91    2.38
   1   6   0   55.89    2.52
   1  -6   0   52.28    3.66
  -1   6   0   47.27    2.59
  -1  -6   0   58.41    3.70
   1  -6   0   48.87    2.14
  -1   6   0   59.99    3.69
   1   6   0   56.97    3.59
  -1   6  -1  124.20    4.67
   1   6   1  126.85    4.69
  -1   6  -1  115.89    4.53
   1   6   1  123.55    4.59
   1   6   1  129.60    5.03
  -1   6  -1  115.75    4.57
   1  -6   1  121.21    5.94
  -1   6  -1  125.48    5.84
  -1  -6  -1  120.97    5.90
   1  -6   1  120.32    5.61
  -1  -6  -1  101.18    4.32
   1   6   1  138.82    5.98
   1   6   2  864.00   29.67
   1   6   2  836.02   29.58
   1   6   2  871.05   29.94
  -1   6  -2  797.01   29.74
   1  -6   2  865.15   30.93
   1   6   2  910.44   31.03
  -1  -6  -2  902.12   30.97
  -1  -6  -2  864.34   29.66
   1  -6   2  915.41   30.75
  -1   6  -2  866.22   30.81
   1   6   3  614.28   22.07
   1   6   3  636.83   22.10
  -1   6  -3  651.99   22.18
   1   6   3  653.55   22.06
  -1   6  -3  598.52   22.31
   1   6   3  670.38   22.38
   1  -6   3  613.70   23.30
  -1   6  -3  594.49   22.20
   1  -6   3  657.52   23.15
   1   6   3  670.04   23.03
  -1  -6  -3  635.55   22.26
  -1   6  -3  638.37   23.23
   1   6   4   18.75    1.60
   1   6   4   15.15    1.52
  -1   6  -4   13.29    1.87
  -1   6  -4   16.42    1.64
   1   6   4   12.10    1.70
   1   6   4   15.07    1.47
  -1   6  -4   18.12    1.73
  -1   6  -4   16.12    2.39
   1  -6   4   13.56    2.31
   1   6   4   18.01    2.28
   1  -6   4   15.71    2.62
  -1   6  -5  800.67   28.22
   1   6   5  778.15   28.11
   1   6   5  834.03   28.16
   1   6   5  820.47   28.12
   1   6   5  845.88   28.40
  -1   6  -5  774.75   28.61
  -1   6  -5  863.66   28.27
  -1   6  -5  776.01   28.24
   1  -6   5  782.74   29.35
   1   6   5  828.77   29.15
   1  -6   5  828.08   29.23
   1   6   6   77.81    3.42
  -1   6  -6   80.31    3.54
   1   6   6   81.18    3.65
   1   6   6   78.75    3.38
   1   6   6   80.31    3.41
  -1   6  -6   77.73    3.98
  -1   6  -6   78.03    3.49
  -1   6  -6   80.14    3.53
   1  -6   6   74.62    4.39
   1   6   6   83.60    4.42
   1   6   7   60.52    2.98
  -1   6  -7   64.84    3.11
   1   6   7   68.64    3.04
   1   6   7   65.56    3.27
  -1   6  -7   65.07    3.69
  -1   6  -7   66.17    3.09
   1   6   7   71.87    3.15
   1  -6   7   70.10    4.08
   1   6   7   68.04    4.01
   1   6   8  190.23    7.32
   1   6   8  198.24    7.65
   1   6   8  197.91    7.35
  -1   6  -8  197.30    8.15
  -1   6  -8  203.27    7.47
  -1   6  -8  203.42    7.39
   1   6   8  195.51    7.42
   1  -6   8  190.34    8.38
   1   6   8  189.71    8.45
   1   6   9  131.22    5.48
  -1   6  -9  140.92    5.72
  -1   6  -9  145.84    5.69
   1   6   9  152.29    5.60
  -1   6  -9  147.33    6.45
   1   6   9  143.40    5.93
  -1   6  -9  146.40    5.56
   1   6   9  150.27    5.62
   1   6   9  129.69    6.60
   1  -6   9  134.18    6.62
   1   6  10   76.03    3.44
  -1   6 -10   77.14    3.73
  -1   6 -10   74.27    4.45
   1   6  10   87.14    3.56
  -1   6 -10   78.33    3.64
   1   6  10   81.80    3.98
  -1   6 -10   79.41    3.44
   1   6  10   83.36    3.52
   1  -6  10   72.07    4.49
   1   6  10   70.97    4.59
   1   6  11  306.47   11.59
  -1   6 -11  323.37   11.75
   1   6  11  339.30   12.26
   1   6  11  347.73   11.73
  -1   6 -11  325.60   11.82
  -1   6 -11  321.70   12.71
  -1   6 -11  324.52   11.61
   1   6  11  326.92   11.66
   1  -6  11  303.53   12.82
  -1   6 -11  316.64   11.60
  -1   6 -12    7.74    2.06
   1   6  12    5.34    1.43
   1   6  12    3.61    1.99
  -1   6 -12    6.56    1.77
   1   6  12    6.05    1.69
  -1   6 -12    7.07    2.41
   1   6  12    5.34    1.39
  -1   6 -12    8.39    1.34
  -1   6 -12    5.90    1.38
   1  -6  12    3.42    2.19
  -1   6 -13  236.22    8.88
   1   6  13  215.73    8.65
  -1   6 -13  248.35   10.04
  -1   6 -13  237.70    8.99
   1   6  13  256.95    8.76
  -1   6 -13  238.94    8.65
  -1   6 -13  236.27    8.66
  -1   6 -14   61.55    3.35
  -1   6 -14   63.96    3.39
  -1   6 -14   59.86    3.25
   1   6  14   57.10    2.84
  -1   6 -14   57.79    2.75
  -1   6 -14   59.24    2.83
  -1   6 -15    1.54    2.13
  -1   6 -15    0.88    2.00
  -1   6 -15   -0.37    1.84
   1   6  15    0.90    1.27
  -1   6 -15    0.31    1.17
  -1   6 -15    0.51    1.28
  -1   6 -16   11.14    2.37
  -1   6 -16   11.29    2.41
  -1   6 -16   10.86    1.42
   1   6  16   11.78    1.53
  -1   6 -16    8.08    2.06
  -1   6 -17   64.32    3.53
  -1   6 -17   66.92    3.76
   1  -6  17   53.96    2.98
   1   6  17   63.49    2.90
  -1   6 -17   54.83    3.44
  -1   6 -18  186.78    7.65
  -1   6 -18  186.97    7.23
  -1   6 -18  179.49    7.40
   1  -6  18  170.01    6.98
   1   6  18  187.24    6.92
  -1   6 -19   48.80    3.40
  -1   6 -19   51.14    3.76
   1   6  19   50.89    2.75
   1   6  19   55.45    3.28
   1  -6  19   50.10    2.88
  -1   6 -19   50.80    3.32
   1   6  19   53.46    2.80
  -1   6 -20  144.10    6.69
  -1   6 -20  159.27    6.29
   1   6  20  169.34    6.35
   1   6  20  144.54    5.80
   1  -6  20  131.97    5.99
  -1   6 -20  146.57    6.40
   1   6  20  152.61    5.94
  -1   6 -21    1.65    2.88
  -1   6 -21    3.90    2.68
   1   6  21    1.73    2.30
   1   6  21    6.98    1.75
   1   6  21    3.42    1.81
   1   6  21    4.83    2.62
   1  -6  21    4.53    1.95
  -1   6 -21    2.66    2.20
  -1   6 -22    6.99    3.04
  -1   6 -22   11.95    2.77
   1   6  22    8.86    2.45
   1   6  22    9.11    1.79
  -1   6 -22    5.06    2.39
   1  -6  22    4.91    2.07
   1   6  22   10.27    2.80
   1   6  22    6.13    1.94
  -1   6 -23   95.59    4.68
  -1   6 -23   84.00    5.24
   1   6  23   97.34    4.08
   1   6  23  104.63    4.69
   1  -6  23   84.43    4.63
   1   6  23   91.44    4.25
   1  -6  23   78.99    4.36
   1   6  23   99.68    5.02
  -1   6 -23   91.62    4.69
  -1   6 -24   34.04    3.85
  -1   6 -24   37.10    3.30
   1   6  24   34.25    3.16
   1  -6  24   25.87    2.70
   1  -6  24   31.53    3.22
   1   6  24   35.81    3.60
   1   6  24   33.13    2.69
  -1   6 -24   37.41    3.10
  -1   6 -25   98.30    5.74
  -1   6 -25  107.60    5.09
   1   6  25  114.50    5.21
   1   6  25  106.51    4.76
   1  -6  25  107.86    5.17
   1   6  25  116.00    5.61
  -1   6 -25  107.83    5.10
  -1   6 -26  140.26    5.75
  -1   6 -26  119.31    6.50
   1   6  26  146.71    5.91
   1  -6  26  135.20    5.90
   1  -6  26  103.14    5.58
   1   6  26  131.54    6.21
  -1   6 -26  107.69    5.61
   1   6  26  127.15    5.47
  -1   6 -27   10.63    3.50
  -1   6 -27   15.30    3.00
   1   6  27   12.11    2.83
   1  -6  27   15.06    2.97
   1   6  27   10.93    3.28
   1   6  27   11.59    2.40
   1  -6  27    6.74    2.61
  -1   6 -28   31.01    4.03
  -1   6 -28   29.99    3.66
  -1   6 -28   34.17    3.25
   1   6  28   31.56    3.27
   1   6  28   28.48    2.85
   1  -6  28   21.29    2.97
   1  -6  28   25.54    3.29
   1   6  28   27.15    3.57
  -1   6 -29    5.11    3.52
  -1   6 -29    7.45    3.42
   1   6  29    7.59    2.74
   1   6  29    5.09    3.26
   1  -6  29    6.53    2.65
   1   6  29    9.05    2.46
   1  -6  29    4.08    2.99
  -1   6 -30    8.91    3.39
  -1   6 -30    5.08    3.33
   1   6  30    4.94    2.47
   1   6  30    6.24    3.22
   1  -6  30    7.17    3.03
   1  -6  30    1.88    2.62
   1   6  30    2.71    2.77
  -1   6 -31   31.36    3.94
   1  -6  31   20.39    3.10
   1   6  31   31.91    3.65
   1  -6  31   30.12    3.43
   1   6  31   26.00    2.94
   1   6  31   28.64    3.21
  -1   6 -31   35.53    3.68
  -1   6 -32    7.61    3.27
  -1   6 -32   -0.73    3.35
   1   6  32    4.00    2.71
   1   6  32    3.32    2.52
   1   6  32    5.40    3.28
   1  -6  32    4.13    3.02
  -1   6 -33   18.53    3.58
  -1   6 -33   23.20    3.50
   1   6  33   19.94    3.45
   1   6  33   20.49    2.82
   1  -6  33   27.42    3.30
   1   6  33   19.57    2.89
  -1   6 -34   38.55    3.94
   1   6  34   41.44    3.28
   1   6  34   34.51    3.64
   1   6  34   45.13    3.32
  -1   6 -35   37.08    3.77
   1   6  35   39.10    3.18
   1   6  35   44.28    3.69
   1   6  35   41.19    3.07
  -1   6 -35   37.21    3.57
  -1   6 -36    6.41    2.93
  -1   6 -36    5.57    2.92
   1   6  36    4.65    2.18
   1   6  36   -0.59    2.81
   1   6  36    3.69    2.43
  -1   6 -37    5.77    2.78
  -1   6 -37    5.66    2.73
   1  -6  37    5.48    2.50
   1   6  37    1.05    1.97
   1   6  37    2.74    2.41
   1  -6  37    1.57    2.65
   1   6  37    8.05    2.75
  -1   6 -38    3.64    2.58
   1  -6  38    5.08    2.50
   1  -6  38    4.97    2.57
   1   6  38    0.90    2.41
   1   6  38    3.65    2.52
  -1   6 -39    1.01    2.43
   1  -6  39    5.79    2.32
   1   6  39    2.94    2.24
   1   6  39    3.23    2.40
   1   6  40   11.34    2.26
   1   7 -39    4.46    2.48
   1   7 -38    6.08    2.69
  -1   7  38    0.50    2.02
  -1  -7  38    7.63    2.27
  -1   7  38    2.64    2.17
   1   7 -37   17.33    2.93
   1   7 -37   15.86    2.61
  -1   7  37   11.47    2.58
  -1   7  37   17.69    2.52
  -1   7  37   17.89    2.46
  -1  -7  37   14.23    2.59
   1   7 -36   71.05    4.44
  -1   7  36   74.31    3.95
  -1  -7  36   72.85    3.99
  -1   7  36   84.06    3.96
   1   7 -36   71.56    4.02
   1   7 -35    7.75    2.94
   1   7 -35    0.42    3.01
  -1  -7  35    2.45    2.50
  -1   7  35    3.94    2.43
  -1   7  35   -0.13    2.71
  -1   7  35    3.67    2.45
   1   7 -34    4.87    3.25
   1   7 -34    9.41    3.14
  -1   7  34   10.91    2.75
  -1  -7  34   10.07    2.70
  -1   7  34   10.59    3.00
  -1   7  34    4.83    2.51
   1   7 -33    4.36    3.19
   1   7 -33    0.65    3.48
  -1  -7  33    6.80    2.79
  -1   7  33    4.47    2.69
  -1  -7  33    7.47    2.84
  -1   7  33   -0.06    2.39
  -1   7  33    1.17    3.02
   1   7 -32   38.24    4.27
   1   7 -32   47.01    3.90
  -1   7  32   46.98    3.66
  -1  -7  32   47.94    3.59
  -1  -7  32   55.94    3.73
  -1   7  32   40.39    3.19
  -1   7  32   50.93    3.99
   1   7 -32   41.25    3.33
   1   7 -31   -1.31    3.50
  -1  -7  31   10.24    2.86
  -1   7  31    3.06    2.86
  -1   7  31    1.87    2.38
  -1  -7  31    4.96    2.93
   1   7 -31    3.72    2.55
  -1   7  31    1.36    3.14
   1   7 -30  127.95    7.00
  -1   7  30  164.36    6.57
  -1  -7  30  142.28    6.26
   1   7 -30  117.40    6.23
  -1   7  30  139.85    6.03
  -1   7  30  146.86    6.74
  -1  -7  30  146.45    6.34
   1   7 -29   21.60    3.14
   1   7 -29   17.27    3.92
  -1   7  29   25.33    3.31
  -1  -7  29   23.79    3.04
  -1  -7  29   18.02    3.09
  -1   7  29   16.66    2.58
  -1   7  29   21.91    3.53
   1   7 -29   18.35    2.89
   1   7 -28   34.36    4.14
   1   7 -28   32.18    3.46
  -1   7  28   31.32    2.85
  -1   7  28   36.73    3.57
  -1   7  28   35.95    2.96
   1   7 -28   38.55    3.44
  -1   7  28   40.60    3.97
  -1  -7  28   33.18    3.48
   1   7 -27   39.39    3.53
  -1   7  27   32.54    2.85
  -1   7  27   38.73    3.58
  -1   7  27   34.00    2.87
  -1   7  27   41.38    3.98
   1   7 -27   33.93    3.43
  -1  -7  27   41.31    3.43
   1   7 -26   62.46    4.04
  -1   7  26   59.72    4.01
  -1   7  26   60.26    3.38
  -1  -7  26   58.41    3.87
  -1   7  26   50.69    4.28
   1   7 -26   50.49    3.99
  -1   7  26   51.41    3.30
   1   7 -25   20.25    3.25
  -1   7  25   19.50    3.16
  -1   7  25   19.48    2.52
  -1   7  25   17.15    2.40
  -1  -7  25   18.82    3.10
   1   7 -25   10.50    3.12
  -1   7  25   15.84    3.46
   1   7 -24  236.18    8.89
  -1   7  24  232.73    8.59
  -1   7  24  245.96    9.10
  -1  -7  24  198.67    8.79
  -1   7  24  221.67    8.47
  -1   7  24  203.87    9.23
   1   7 -24  214.85    9.26
   1   7 -23   73.03    4.36
  -1   7  23   84.92    4.34
  -1   7  23   70.99    3.75
  -1   7  23   71.39    3.59
  -1   7  23   71.90    4.60
   1   7 -23   68.12    4.54
  -1  -7  23   64.39    4.10
   1   7 -22   22.79    3.27
  -1   7  22   23.01    2.50
  -1   7  22   26.13    3.03
  -1   7  22   23.08    3.33
  -1   7  22   23.12    2.27
   1   7 -22   19.10    3.15
   1   7 -21   15.17    3.13
  -1   7  21   10.37    2.75
  -1   7  21   14.42    2.34
  -1   7  21   12.81    2.93
  -1   7  21   14.59    1.97
   1   7 -21   10.03    2.86
   1   7 -20   60.49    4.23
   1   7 -20   60.23    3.91
  -1   7  20   64.86    3.39
  -1   7  20   58.94    3.72
  -1   7  20   60.41    3.10
  -1   7  20   55.94    3.81
   1   7 -20   53.93    3.97
   1   7 -19    7.43    2.82
   1   7 -19    7.38    2.77
  -1   7  19    7.13    2.15
  -1   7  19    8.07    2.04
  -1   7  19    6.31    1.72
   1   7 -19    5.64    2.58
  -1   7  19    6.20    2.66
   1   7 -18   77.58    4.45
   1   7 -18   75.47    4.15
  -1   7  18   73.08    3.77
  -1   7  18   76.56    4.10
   1   7 -18   67.69    4.28
  -1   7  18   73.38    3.42
  -1   7  18   77.11    3.68
   1   7 -17   73.46    4.34
  -1   7  17   71.38    3.79
   1   7 -17   77.84    4.20
  -1   7  17   76.97    3.46
   1   7 -17   74.28    4.23
  -1   7  17   78.83    4.05
   1   7 -17   76.91    3.47
  -1   7  17   75.40    3.53
   1   7 -16   39.05    3.14
  -1   7  16   39.79    2.75
   1   7 -16   37.15    3.16
  -1   7  16   41.10    2.94
   1   7 -16   42.70    3.09
  -1   7  16   36.96    2.25
   1   7 -16   37.69    2.34
  -1   7  16   40.85    2.47
  -1   7  16   37.94    2.45
  -1   7  15    0.11    1.86
   1   7 -15    3.54    2.20
   1   7 -15    1.29    2.50
  -1   7  15    3.42    1.38
   1   7 -15    2.25    2.10
  -1   7  15    3.11    2.00
  -1   7  15    3.51    2.04
  -1   7  15    3.70    1.68
   1   7 -15    3.71    1.56
  -1   7  15    5.03    1.71
   1   7 -14   56.14    3.41
  -1   7  14   50.34    3.17
   1   7 -14   54.89    3.39
  -1   7  14   55.05    3.17
  -1   7  14   53.03    2.67
  -1   7  14   56.57    3.01
   1   7 -14   61.78    2.93
  -1   7  14   59.40    3.32
  -1   7  14   57.51    3.01
  -1   7  13    1.65    1.84
   1   7 -13    3.03    2.02
  -1   7  13    1.80    1.80
   1   7 -13    1.81    1.91
  -1   7  13    2.56    1.25
   1   7 -13    2.09    1.56
  -1   7  13    0.60    1.61
  -1   7  13    3.09    1.87
  -1   7  13    4.13    1.74
   1   7 -12  325.45   11.81
  -1   7  12  296.46   11.65
  -1   7  12  296.29   11.28
   1   7 -12  315.63   11.87
  -1   7  12  348.28   11.70
  -1   7  12  322.77   11.73
  -1   7  12  330.44   11.65
   1   7 -12  326.05   11.62
  -1   7  12  327.14   11.61
  -1   7  11    6.22    1.79
   1   7 -11    6.20    1.86
   1   7 -11    8.36    1.95
  -1   7  11    8.72    1.85
  -1   7  11    7.10    1.75
   1   7 -11    8.76    1.77
  -1   7  11    5.36    1.76
  -1   7  11    8.39    1.85
  -1   7  10    6.14    1.80
   1   7 -10    4.39    1.80
   1   7 -10    2.94    2.37
  -1   7  10    3.35    1.65
   1   7 -10    4.51    1.72
   1   7 -10    4.62    1.58
  -1   7  10    2.82    1.67
  -1   7  10    6.53    1.68
  -1   7  10    4.99    1.82
   1   7  -9  109.13    4.48
  -1   7   9   98.77    4.40
   1   7  -9   89.33    5.23
  -1   7   9  105.58    4.41
   1   7  -9   98.60    4.36
  -1   7   9  100.92    4.36
  -1   7   8  115.64    4.96
   1   7  -8  119.76    4.98
   1   7  -8  109.03    5.72
  -1   7   8  127.23    5.01
  -1   7   8  117.86    4.86
   1   7  -8  127.22    5.01
  -1  -7   8  101.63    5.37
  -1   7   7   28.54    2.16
   1   7  -7   26.90    2.18
  -1   7   7   24.83    2.03
   1   7  -7   20.74    2.71
  -1   7   7   23.88    1.91
  -1   7   7   27.73    2.20
   1   7  -7   29.65    2.20
  -1  -7   7   21.41    2.44
  -1   7   6  814.34   28.17
  -1   7   6  844.14   28.35
   1   7  -6  802.94   28.34
   1   7  -6  795.47   29.03
  -1   7   6  791.57   28.21
   1   7  -6  821.39   28.47
  -1   7   6  812.58   28.46
   1   7  -6  823.84   29.36
  -1   7   5  191.64    7.22
  -1   7   5  193.03    7.16
   1   7  -5  190.48    7.30
   1   7  -5  193.35    7.91
   1   7  -5  198.73    7.43
  -1   7   5  195.92    7.39
  -1   7   5  170.93    7.00
   1   7  -5  184.91    8.13
  -1   7   4  301.72   11.30
  -1   7   4  319.25   11.34
   1   7  -4  323.58   11.44
  -1   7   4  314.68   11.37
   1   7  -4  323.73   11.94
  -1   7   4  300.89   11.13
   1   7  -4  311.23   11.53
  -1   7   4  307.46   11.50
   1   7  -4  329.94   12.46
  -1   7   3  234.56    8.13
   1   7  -3  219.78    8.17
  -1   7   3  220.41    8.13
   1   7  -3  209.77    8.59
  -1   7   3  199.91    7.83
  -1   7   3  218.05    8.29
   1   7  -3  223.66    9.20
  -1   7   2 1382.03   46.79
  -1   7   2 1363.92   46.70
   1   7  -2 1390.42   46.86
  -1   7   2 1359.15   46.82
   1   7  -2 1369.11   47.27
   1   7  -2 1349.90   46.67
  -1   7   2 1304.41   46.55
  -1   7   2 1346.27   46.98
   1   7  -2 1457.78   48.16
  -1   7   1  239.13    8.70
  -1   7   1  218.53    8.36
  -1   7   1  232.93    8.91
   1   7  -1  217.31    8.32
   1   7  -1  250.07    8.79
   1   7  -1  251.98    8.62
  -1   7   1  235.61    8.71
   1   7  -1  251.29    9.14
   1   7  -1  235.14    9.14
  -1   7   1  239.06    8.61
  -1   7   0 2995.61   95.72
   1   7   0 2701.87   95.45
  -1   7   0 2707.81   95.39
   1   7   0 2727.24   95.90
  -1   7   0 2655.86   95.84
  -1   7   0 2785.21   95.58
   1   7   0 2868.25   95.60
   1   7   0 2950.25   95.75
   1   7   0 2928.50   96.00
  -1   7  -1   36.13    2.35
   1   7   1   32.99    1.89
  -1   7  -1   30.32    1.67
   1   7   1   38.92    2.66
   1   7   1   32.12    2.28
   1   7   1   32.15    2.20
  -1   7  -2  355.51   13.67
   1   7   2  385.13   13.62
   1   7   2  400.39   13.56
   1   7   2  406.39   13.82
   1   7   2  373.56   13.82
   1   7   2  364.96   13.43
  -1   7  -3   20.51    2.39
   1   7   3   16.77    1.76
  -1   7  -3   19.35    1.88
   1   7   3   18.71    1.83
   1   7   3   13.86    1.85
  -1   7  -3   20.49    2.08
   1   7   3   17.23    2.09
   1  -7   3   16.94    2.57
  -1   7  -4 1060.71   37.91
  -1   7  -4 1110.37   37.95
   1   7   4 1089.20   37.80
   1   7   4 1093.36   37.86
  -1   7  -4 1105.17   38.03
   1   7   4 1115.33   38.07
   1  -7   4 1092.60   39.02
  -1   7  -5   20.67    2.48
  -1   7  -5    9.82    1.87
   1   7   5   10.84    1.71
   1   7   5   11.29    1.85
   1   7   5   16.55    2.10
  -1   7  -5   19.52    2.12
   1  -7   5    7.48    2.39
   1   7   5    9.28    2.50
  -1   7  -6  370.77   13.68
   1   7   6  379.57   13.52
  -1   7  -6  400.57   13.70
   1   7   6  372.75   13.49
  -1   7  -6  376.06   13.66
   1   7   6  381.78   13.70
   1  -7   6  349.80   14.58
   1   7   6  372.79   14.70
   1   7   7    8.89    1.64
  -1   7  -7    8.21    1.77
   1   7   7    7.19    1.64
   1   7   7    7.65    1.79
  -1   7  -7    6.28    1.65
   1   7   7    3.25    2.16
   1  -7   7    4.39    2.17
   1   7   8    9.76    1.69
  -1   7  -8   11.06    1.91
  -1   7  -8    8.84    1.85
   1   7   8   10.30    1.73
  -1   7  -8   10.03    1.68
   1   7   8   12.78    1.84
   1  -7   8    8.67    2.34
   1   7   9   15.98    1.81
   1   7   9   12.36    1.77
  -1   7  -9   12.61    1.94
  -1   7  -9   15.99    1.80
   1   7   9   16.14    1.93
   1  -7   9    9.03    2.39
   1   7  10  230.89    9.31
   1   7  10  243.71    9.37
  -1   7 -10  254.50    9.58
   1   7  10  276.43    9.52
  -1   7 -10  264.89    9.43
  -1   7 -10  253.57    9.40
   1   7  11   11.98    1.89
  -1   7 -11   16.31    2.58
  -1   7 -11   13.23    2.03
   1   7  11   11.00    2.01
  -1   7 -11   16.65    1.83
   1   7  11   14.78    1.91
  -1   7 -11   15.76    1.97
   1   7  12  278.87   11.15
  -1   7 -12  309.76   11.40
   1   7  12  332.87   11.39
  -1   7 -12  326.23   11.55
   1   7  12  320.89   11.30
  -1   7 -12  311.01   11.22
  -1   7 -12  291.10   11.19
  -1   7 -13   85.69    4.22
   1   7  13   79.35    3.75
   1   7  13   84.80    3.99
  -1   7 -13   84.80    4.16
  -1   7 -13   83.26    3.71
   1   7  13   87.76    3.88
  -1   7 -13   76.61    3.76
   1   7  14  114.60    5.21
  -1   7 -14  138.16    5.68
  -1   7 -14  124.58    5.65
   1   7  14  143.94    5.70
   1   7  14  136.13    5.33
  -1   7 -14  131.11    5.24
  -1   7 -14  128.80    5.29
  -1   7 -15   21.86    2.87
   1   7  15   15.30    1.72
  -1   7 -15   16.96    2.37
   1   7  15   19.54    2.40
  -1   7 -15   14.95    1.79
   1   7  15   18.51    1.95
  -1   7 -15   18.10    2.00
  -1   7 -16  375.30   14.73
  -1   7 -16  417.41   14.50
   1   7  16  389.67   14.15
  -1   7 -16  379.64   14.67
  -1   7 -16  410.99   14.19
  -1   7 -16  399.03   14.19
  -1   7 -17   10.79    2.81
  -1   7 -17   11.74    2.85
  -1   7 -17   12.24    2.43
   1   7  17   12.57    1.80
  -1   7 -17   14.91    1.72
   1   7  17   12.95    1.84
  -1   7 -18    7.65    2.87
  -1   7 -18    5.50    2.70
   1   7  18    7.47    1.78
  -1   7 -18    6.54    2.37
  -1   7 -19    2.90    2.90
  -1   7 -19    3.74    2.95
   1   7  19    3.01    2.54
   1   7  19    1.70    1.76
  -1   7 -19    4.43    2.42
  -1   7 -20   16.08    3.29
  -1   7 -20   21.51    3.22
   1   7  20   27.57    2.86
   1   7  20   21.97    2.23
   1   7  20   18.86    2.16
  -1   7 -20   16.41    2.72
  -1   7 -21   92.71    5.51
  -1   7 -21  104.41    5.07
   1   7  21  112.96    5.00
   1   7  21  102.83    4.42
  -1   7 -21   95.99    5.02
   1   7  21   88.67    4.42
  -1   7 -22   48.40    3.80
  -1   7 -22   45.69    4.23
   1   7  22   49.32    3.56
   1   7  22   46.76    2.88
   1   7  22   43.15    2.88
  -1   7 -22   39.40    3.48
   1   7  22   38.80    3.76
  -1   7 -23   10.39    3.61
  -1   7 -23   11.64    3.20
   1   7  23   14.52    2.90
   1   7  23   14.85    2.19
   1   7  23   12.98    2.25
   1  -7  23   12.99    3.01
   1   7  23   10.71    3.20
  -1   7 -23   13.87    2.74
  -1   7 -24   24.60    3.92
  -1   7 -24   32.43    3.59
   1   7  24   31.96    3.35
   1   7  24   33.94    2.54
   1   7  24   31.73    2.70
  -1   7 -24   28.86    3.11
   1  -7  24   20.39    3.25
   1   7  24   22.78    3.63
  -1   7 -25   17.70    3.32
  -1   7 -25   11.57    3.88
   1   7  25   18.68    3.10
   1   7  25   17.40    3.38
   1  -7  25   15.83    3.05
   1   7  25   20.49    2.53
  -1   7 -25   13.22    2.78
  -1   7 -26    8.78    3.24
  -1   7 -26    4.44    3.70
   1   7  26    4.23    2.81
   1  -7  26    8.95    2.95
  -1   7 -26    2.01    2.50
   1   7  26    2.62    3.23
   1   7  26    7.71    2.34
  -1   7 -27    7.80    3.76
  -1   7 -27   14.90    3.25
   1   7  27   14.53    2.99
   1   7  27    8.42    3.46
   1   7  27    9.23    2.40
  -1   7 -27   10.92    2.60
   1  -7  27    7.61    3.04
  -1   7 -28  117.85    5.84
  -1   7 -28  114.00    5.51
  -1   7 -28  109.36    6.34
   1   7  28  131.35    5.80
   1   7  28  112.50    5.24
   1  -7  28  117.35    5.68
   1   7  28  112.58    6.01
  -1   7 -29   20.18    3.13
  -1   7 -29   18.86    3.54
  -1   7 -29   15.35    3.88
   1   7  29   14.91    3.14
   1  -7  29   11.96    3.21
   1   7  29   10.75    3.49
   1   7  29   15.03    2.64
  -1   7 -30    4.04    3.40
  -1   7 -30    8.28    3.36
   1   7  30    3.38    2.78
   1   7  30    4.75    2.46
   1   7  30    6.27    3.21
   1  -7  30    3.44    3.01
  -1   7 -31   14.21    3.53
  -1   7 -31    7.02    3.37
   1   7  31   10.17    3.21
   1  -7  31    9.07    3.04
   1   7  31    6.13    2.41
   1   7  31    4.75    2.79
  -1   7 -32  201.53    8.79
   1   7  32  198.42    8.11
   1  -7  32  200.11    8.30
   1   7  32  199.68    8.51
   1   7  32  225.59    8.37
  -1   7 -32  201.01    8.30
  -1   7 -33    5.71    3.14
  -1   7 -33    1.39    3.14
   1   7  33    3.20    2.64
   1   7  33    5.23    3.01
   1   7  33    4.91    2.40
   1  -7  33    8.32    2.86
  -1   7 -34   11.47    3.12
  -1   7 -34   10.19    3.14
   1   7  34    7.69    2.43
   1   7  34    6.24    2.44
   1   7  34    9.01    3.00
  -1   7 -35   25.28    3.37
  -1   7 -35   24.38    3.22
   1   7  35   29.64    2.71
   1  -7  35   27.64    2.80
   1   7  35   25.26    3.11
   1   7  35   27.55    2.76
  -1   7 -36    8.99    2.84
  -1   7 -36    8.50    2.93
   1   7  36    7.63    2.19
   1  -7  36    5.18    2.41
   1   7  36    7.51    2.34
   1   7  36    7.72    2.67
  -1   7 -37   10.99    2.70
  -1   7 -37   10.99    2.65
   1   7  37   12.49    2.19
   1  -7  37   18.00    2.43
   1   7  37   11.95    2.63
   1   7  37   12.25    2.38
  -1   7 -38   43.55    3.35
   1   7  38   54.82    3.13
   1   8 -37    4.90    2.61
  -1   8  37    5.36    2.09
   1   8 -36   26.15    3.18
   1   8 -36   23.19    2.81
  -1   8  36   29.03    2.74
  -1   8  36   28.78    2.78
   1   8 -35    9.04    2.82
   1   8 -35    7.48    2.89
  -1   8  35    9.90    2.45
  -1   8  35    7.68    2.29
  -1   8  35    7.23    2.65
   1   8 -34   14.45    3.03
   1   8 -34   14.63    3.14
  -1   8  34   14.88    2.71
  -1   8  34   12.84    2.42
  -1   8  34   17.65    2.86
   1   8 -33   21.42    3.49
   1   8 -33   20.09    3.23
  -1   8  33   21.60    3.03
  -1   8  33   21.25    2.61
  -1  -8  33   25.42    3.07
  -1   8  33   21.40    3.21
   1   8 -32   41.74    3.70
   1   8 -32   45.36    4.14
  -1   8  32   46.37    3.60
  -1   8  32   37.13    3.69
  -1   8  32   35.95    3.03
  -1  -8  32   45.80    3.43
   1   8 -31   48.73    4.31
  -1   8  31   51.73    3.72
  -1   8  31   45.20    3.17
   1   8 -31   36.65    3.32
  -1  -8  31   44.16    3.54
  -1   8  31   43.01    3.88
   1   8 -30   18.40    3.15
   1   8 -30   27.71    3.95
  -1   8  30   23.75    3.22
  -1   8  30   17.98    3.49
   1   8 -30   18.80    2.89
  -1   8  30   24.10    2.68
  -1  -8  30   19.91    3.15
   1   8 -29    4.95    3.09
  -1   8  29    5.06    2.32
  -1   8  29   -0.29    2.98
  -1  -8  29    5.22    2.99
   1   8 -29    9.36    2.83
  -1   8  29    2.75    2.33
  -1   8  29    2.15    3.29
   1   8 -28    1.78    3.25
  -1   8  28    6.09    2.36
  -1   8  28    2.13    3.07
  -1   8  28    6.11    2.32
   1   8 -28    2.88    2.74
  -1  -8  28   -0.51    3.02
  -1   8  28    4.00    3.43
   1   8 -27   21.58    3.48
  -1   8  27   23.91    2.66
  -1   8  27   27.24    3.46
  -1   8  27   20.13    2.49
   1   8 -27   14.99    3.13
  -1  -8  27   22.96    3.24
  -1   8  27   17.96    3.71
   1   8 -26   40.05    3.83
  -1   8  26   35.52    3.70
  -1   8  26   37.57    2.93
  -1   8  26   32.47    2.73
  -1  -8  26   32.51    3.49
  -1   8  26   32.11    3.96
   1   8 -26   31.03    3.49
   1   8 -25   58.62    4.23
  -1   8  25   54.24    4.19
  -1   8  25   60.29    3.58
   1   8 -25   52.89    4.16
  -1   8  25   51.32    4.39
  -1   8  25   57.48    3.28
  -1  -8  25   56.43    3.98
   1   8 -24    5.06    3.38
  -1   8  24    1.87    3.14
  -1   8  24    4.54    2.43
   1   8 -24    6.74    3.11
  -1   8  24    4.99    3.27
  -1  -8  24    4.18    2.91
  -1   8  24    2.86    2.05
   1   8 -23   28.34    3.64
  -1   8  23   23.36    2.80
  -1   8  23   33.10    3.51
   1   8 -23   25.15    3.44
  -1   8  23   25.44    2.44
  -1   8  23   25.46    3.62
  -1  -8  23   22.70    3.18
   1   8 -22   61.30    4.73
   1   8 -22   61.97    4.45
  -1   8  22   67.19    4.35
  -1   8  22   65.20    3.81
  -1   8  22   69.14    3.48
   1   8 -22   65.28    4.48
  -1   8  22   63.17    4.47
   1   8 -21   10.40    3.32
   1   8 -21    6.11    3.41
  -1   8  21   10.41    2.51
  -1   8  21    9.48    2.01
  -1   8  21   12.93    3.12
   1   8 -21    9.38    2.94
   1   8 -20   53.77    4.01
   1   8 -20   39.72    3.98
  -1   8  20   51.08    3.22
   1   8 -20   40.38    3.74
  -1   8  20   42.96    3.72
  -1   8  20   48.04    2.82
   1   8 -19    2.92    3.22
  -1   8  19    2.89    2.23
   1   8 -19    2.06    2.98
  -1   8  19    3.98    2.70
   1   8 -19    3.56    2.69
  -1   8  19    5.23    1.79
  -1   8  19    1.21    2.28
   1   8 -18    2.49    2.82
  -1   8  18    2.86    2.27
   1   8 -18    0.17    3.16
   1   8 -18    1.64    2.70
  -1   8  18    2.30    1.74
  -1   8  18    2.82    2.63
  -1   8  18   -1.91    2.58
   1   8 -18    2.74    1.76
  -1   8  18    1.09    2.25
  -1   8  18    2.61    1.93
   1   8 -17    5.45    3.19
  -1   8  17    5.86    2.22
   1   8 -17    7.39    2.92
  -1   8  17    9.58    2.57
   1   8 -17    6.50    2.66
  -1   8  17    4.65    1.71
  -1   8  17    3.75    2.64
   1   8 -17    4.45    1.83
  -1   8  17    7.15    1.98
   1   8 -17    6.75    2.07
  -1   8  17    6.33    2.05
   1   8 -16   90.55    4.89
   1   8 -16   92.26    4.80
  -1   8  16   84.91    4.38
  -1   8  16   83.13    3.87
   1   8 -16   93.18    4.89
  -1   8  16   90.92    4.56
  -1   8  16   92.99    4.26
  -1   8  16   94.06    4.66
   1   8 -16   90.08    4.12
  -1   8  16   93.29    4.21
   1   8 -15   24.67    3.00
  -1   8  15   24.42    2.57
   1   8 -15   27.44    3.32
  -1   8  15   25.28    2.00
   1   8 -15   23.65    2.85
  -1   8  15   28.52    2.81
  -1   8  15   23.39    2.87
  -1   8  15   28.91    2.48
   1   8 -15   29.33    2.38
  -1   8  15   26.76    2.52
   1   8 -14  218.95    8.69
   1   8 -14  231.08    8.78
  -1   8  14  206.45    8.47
   1   8 -14  216.01    8.82
  -1   8  14  209.68    8.04
  -1   8  14  216.89    8.54
  -1   8  14  223.68    8.63
  -1   8  14  217.06    8.43
   1   8 -14  224.59    8.38
  -1   8  14  226.04    8.40
   1   8 -13    1.97    2.79
   1   8 -13    4.83    2.33
  -1   8  13    5.45    2.23
  -1   8  13    3.50    1.44
  -1   8  13    3.74    2.13
   1   8 -13    2.08    2.26
  -1   8  13    3.24    2.06
   1   8 -13    7.38    1.93
  -1   8  13    5.40    2.17
  -1   8  13    4.11    2.11
  -1   8  12    6.65    2.19
   1   8 -12    6.63    2.35
  -1   8  12    6.04    1.41
   1   8 -12    5.45    2.14
  -1   8  12    5.53    2.09
   1   8 -12    5.60    1.90
  -1   8  12    5.12    2.05
  -1   8  12    4.84    2.15
  -1   8  12    8.37    2.19
   1   8 -11  136.36    5.96
  -1   8  11  137.83    5.90
  -1   8  11  124.58    5.76
   1   8 -11  141.29    6.04
  -1   8  11  135.89    5.88
  -1   8  11  147.56    5.95
   1   8 -11  145.16    5.86
  -1   8  11  150.40    5.91
   1   8 -10   58.92    3.44
  -1   8  10   59.18    3.32
   1   8 -10   58.25    3.43
   1   8 -10   57.66    3.31
  -1   8  10   57.11    3.27
  -1   8  10   60.07    3.35
  -1   8  10   61.37    3.47
  -1   8   9  284.28   11.35
   1   8  -9  310.48   11.46
   1   8  -9  321.79   11.49
  -1   8   9  312.46   11.50
  -1   8   9  304.89   11.33
  -1   8   9  312.91   11.48
  -1   8   8  193.83    7.59
  -1   8   8  193.10    7.67
  -1   8   8  194.21    7.46
   1   8  -8  189.90    7.64
  -1   8   8  196.35    7.70
  -1   8   7   24.88    2.26
  -1   8   7   20.63    2.27
  -1   8   7   19.86    1.95
  -1   8   7   21.20    2.40
   1   8  -7   20.54    2.35
  -1   8   7   23.85    2.61
  -1   8   6   56.95    3.23
  -1   8   6   62.14    3.28
  -1   8   6   55.99    2.94
  -1   8   6   63.08    3.43
   1   8  -6   61.67    3.42
   1   8  -6   58.66    3.31
  -1   8   5   74.52    3.63
  -1   8   5   72.53    3.71
  -1   8   5   72.44    3.82
  -1   8   5   67.51    3.29
   1   8  -5   75.96    3.83
   1   8  -5   66.96    3.62
  -1   8   4  159.33    6.00
  -1   8   4  150.67    6.03
  -1   8   4  138.48    5.65
   1   8  -4  147.25    6.25
  -1   8   4  142.36    6.18
   1   8  -4  147.40    6.05
  -1   8   3   47.50    2.79
  -1   8   3   50.67    3.13
  -1   8   3   49.52    3.12
  -1   8   3   43.64    2.31
  -1   8   3   36.81    2.72
  -1   8   3   37.97    2.61
   1   8  -3   35.95    2.72
  -1   8   2  231.19    8.25
  -1   8   2  212.16    8.29
  -1   8   2  204.30    7.85
  -1   8   2  208.41    8.46
  -1   8   2  218.77    8.27
  -1   8   2  215.77    8.11
   1   8  -2  225.65    8.30
  -1   8   1   18.58    2.57
  -1   8   1   20.79    2.08
  -1   8   1   15.62    1.44
  -1   8   1   18.99    2.40
   1   8  -1   17.88    1.95
  -1   8   1   16.59    1.97
   1   8  -1   16.18    2.03
  -1   8   0  105.24    4.88
   1   8   0  107.47    4.94
  -1   8   0  105.74    4.87
   1   8   0   99.11    4.12
  -1   8   0  101.90    4.08
   1   8   0  113.20    4.50
   1   8   0  112.14    4.64
  -1   8  -1   11.27    2.63
   1   8   1   13.03    1.43
   1   8   1   12.27    2.22
   1   8   1   11.40    1.93
   1   8   1   10.51    1.84
  -1   8  -2  493.56   18.32
   1   8   2  485.82   17.95
   1   8   2  521.58   18.54
   1   8   2  538.37   18.27
   1   8   2  535.82   18.16
  -1   8  -3   16.39    2.82
   1   8   3   13.33    2.39
   1   8   3   15.03    1.65
  -1   8  -3   16.47    2.26
   1   8   3   15.86    1.99
   1   8   3   12.90    1.96
  -1   8  -4  370.07   13.97
   1   8   4  386.95   14.10
  -1   8  -4  382.89   14.05
   1   8   4  369.87   13.66
   1   8   4  387.47   13.77
  -1   8  -4  402.60   13.95
   1   8   4  379.03   13.81
  -1   8  -5  205.12    8.33
   1   8   5  217.89    8.33
   1   8   5  196.93    7.91
  -1   8  -5  208.70    8.24
  -1   8  -5  220.97    8.18
   1   8   5  213.06    8.03
   1   8   5  209.74    7.98
  -1   8  -6   41.66    3.36
  -1   8  -6   44.58    2.94
   1   8   6   45.31    2.98
   1   8   6   39.15    2.60
  -1   8  -6   45.81    2.86
   1   8   6   47.51    2.79
  -1   8  -7   47.83    3.55
  -1   8  -7   45.51    2.95
   1   8   7   44.92    2.82
   1   8   7   47.40    3.05
   1   8   7   45.62    2.86
  -1   8  -7   48.99    3.01
  -1   8  -8  446.72   16.03
   1   8   8  426.36   15.82
  -1   8  -8  456.62   16.05
   1   8   8  456.03   16.04
   1   8   8  425.00   15.88
  -1   8  -8  445.45   15.97
  -1   8  -8  439.71   15.99
   1   8   9    5.12    2.03
  -1   8  -9    5.27    2.00
   1   8   9    6.14    2.08
   1   8   9    5.00    2.00
  -1   8  -9    5.36    1.98
  -1   8  -9    7.10    2.24
   1   8  10    2.38    1.93
  -1   8 -10    3.69    2.09
  -1   8 -10    3.70    1.89
   1   8  10    1.27    2.01
   1   8  10    3.67    2.09
  -1   8 -10    5.25    2.20
  -1   8 -11    8.65    2.19
   1   8  11   10.06    2.11
   1   8  11    7.10    2.31
  -1   8 -11   11.57    1.95
   1   8  11    8.03    2.18
  -1   8 -11    6.81    2.15
  -1   8 -12   20.97    3.05
  -1   8 -12   17.83    2.59
   1   8  12   24.53    2.37
   1   8  12   23.90    2.66
   1   8  12   23.98    2.36
  -1   8 -12   21.04    2.20
  -1   8 -12   20.96    2.46
  -1   8 -13   12.75    3.06
   1   8  13   13.38    2.44
  -1   8 -13   11.03    2.48
  -1   8 -13   13.60    2.06
   1   8  13   15.34    2.53
   1   8  13   14.00    2.22
  -1   8 -13   14.89    2.28
  -1   8 -14  117.57    5.69
   1   8  14  111.31    5.27
  -1   8 -14  114.99    5.56
   1   8  14  124.04    5.17
   1   8  14  127.42    5.51
  -1   8 -14  113.95    5.04
  -1   8 -14  121.24    5.13
  -1   8 -15    6.80    3.14
   1   8  15    6.86    1.74
  -1   8 -15    3.62    2.52
   1   8  15    5.73    2.54
   1   8  15    6.04    2.04
  -1   8 -15    6.22    1.85
  -1   8 -15    8.05    2.10
   1   8  15    5.86    2.11
  -1   8 -16   63.43    4.28
  -1   8 -16   56.80    3.97
   1   8  16   61.35    3.20
   1   8  16   71.42    3.48
  -1   8 -16   60.93    3.33
   1   8  16   68.72    3.94
  -1   8 -16   63.67    3.39
   1   8  16   65.17    3.45
  -1   8 -17    6.25    3.13
  -1   8 -17    2.97    2.53
   1   8  17    3.34    1.80
  -1   8 -17    5.15    1.83
   1   8  17    4.82    2.58
   1   8  17    3.52    1.94
  -1   8 -18   38.84    3.83
  -1   8 -18   39.91    3.82
   1   8  18   41.58    2.69
  -1   8 -18   39.42    3.49
  -1   8 -19   33.28    3.76
  -1   8 -19   37.50    3.72
  -1   8 -19   32.80    3.39
   1   8  19   33.32    2.60
  -1   8 -20   46.63    4.24
  -1   8 -20   53.05    4.06
   1   8  20   49.39    3.13
   1   8  20   47.99    3.00
  -1   8 -20   46.72    3.81
  -1   8 -21   62.47    4.21
  -1   8 -21   57.41    4.49
   1   8  21   52.90    3.21
   1   8  21   45.10    3.13
  -1   8 -21   52.80    3.95
  -1   8 -22    6.31    3.63
  -1   8 -22    6.80    3.46
   1   8  22    9.84    2.31
   1   8  22    8.79    3.01
   1   8  22    5.56    2.20
  -1   8 -22   10.67    2.88
  -1   8 -23   11.76    3.70
  -1   8 -23   11.72    3.49
   1   8  23   11.31    2.28
   1   8  23   15.68    3.25
   1   8  23   10.23    3.24
   1   8  23   15.27    2.41
  -1   8 -23   16.24    3.01
  -1   8 -24   15.67    3.62
  -1   8 -24   12.01    3.84
   1   8  24   11.76    3.24
   1   8  24   13.87    2.34
   1  -8  24    7.60    3.14
   1   8  24   11.96    2.39
   1   8  24    9.40    3.42
  -1   8 -24   13.27    2.91
  -1   8 -25    7.09    3.44
  -1   8 -25    7.11    3.80
   1   8  25    8.39    3.08
   1   8  25    9.49    2.42
   1  -8  25    5.99    3.15
  -1   8 -25    9.84    2.76
   1   8  25    7.91    3.38
  -1   8 -26   23.56    3.60
  -1   8 -26   27.57    4.15
   1   8  26   29.13    3.40
   1   8  26   24.92    2.68
   1  -8  26   27.24    3.49
  -1   8 -26   24.51    2.98
   1   8  26   25.35    3.75
  -1   8 -27    6.73    3.28
  -1   8 -27   -0.68    3.64
  -1   8 -27    7.60    3.55
   1   8  27    1.65    2.92
   1   8  27    1.93    2.23
  -1   8 -27    2.09    2.53
   1  -8  27    2.62    3.01
   1   8  27    7.06    3.30
  -1   8 -28   13.21    3.29
  -1   8 -28   14.63    3.60
  -1   8 -28    6.45    3.69
   1   8  28    8.66    3.02
   1  -8  28   14.54    3.20
   1   8  28   10.70    2.48
   1   8  28   14.98    3.48
  -1   8 -29    3.31    3.10
  -1   8 -29    6.35    3.45
  -1   8 -29    0.73    3.48
   1   8  29    3.35    2.30
   1  -8  29   -1.06    3.10
   1   8  29    3.74    3.19
   1   8  29    1.66    2.88
  -1   8 -30  168.43    7.90
  -1   8 -30  163.55    7.05
   1   8  30  157.78    7.51
   1  -8  30  171.21    7.33
   1   8  30  164.95    6.95
  -1   8 -30  176.84    7.34
  -1   8 -31   13.25    3.33
  -1   8 -31   12.53    3.51
   1   8  31   18.44    3.00
   1  -8  31    8.65    3.02
   1   8  31   11.90    3.19
   1   8  31   10.05    2.45
  -1   8 -32   20.38    3.46
  -1   8 -32   19.36    3.36
   1   8  32   20.02    2.99
   1   8  32   19.38    2.55
   1  -8  32   17.99    3.09
   1   8  32   11.90    3.18
  -1   8 -33    1.69    3.03
  -1   8 -33    1.72    3.03
   1   8  33    4.80    2.64
   1   8  33    3.83    2.25
   1   8  33    3.12    2.89
   1  -8  33    3.44    2.80
  -1   8 -34    1.37    2.84
  -1   8 -34    6.37    2.84
   1   8  34    1.83    2.38
   1   8  34    3.24    2.15
   1   8  34    1.45    2.70
  -1   8 -35    2.72    2.71
  -1   8 -35    3.99    2.67
   1   8  35    1.39    2.24
   1   8  35    2.21    2.50
   1   8  35    2.19    2.11
  -1   8 -36   23.40    2.80
   1   8  36   26.53    2.48
   1   8  36   23.37    2.44
   1   8  36   18.98    2.65
   1   9 -35    9.26    2.54
  -1   9  35   12.41    2.33
   1   9 -34   32.62    3.49
  -1   9  34   37.46    3.10
   1   9 -34   36.73    3.14
   1   9 -33   11.18    2.84
   1   9 -33   12.08    3.04
  -1   9  33   18.06    2.76
  -1   9  33    7.45    2.70
   1   9 -32   23.07    3.28
   1   9 -32   19.05    3.40
  -1   9  32   21.70    2.99
  -1  -9  32   27.55    2.94
  -1   9  32   17.15    3.00
   1   9 -31    1.77    3.16
   1   9 -31    0.09    3.30
  -1   9  31   -1.96    2.73
  -1  -9  31    3.32    2.77
  -1   9  31    8.09    3.08
   1   9 -30   30.25    3.29
  -1   9  30   34.32    3.44
  -1  -9  30   40.26    3.39
  -1   9  30   33.14    3.62
   1   9 -30   32.84    3.09
   1   9 -29   23.75    3.33
  -1   9  29   23.44    3.32
   1   9 -29   18.06    2.96
  -1  -9  29   24.50    3.21
  -1   9  29   25.62    2.53
  -1   9  29   24.04    3.45
   1   9 -28   20.05    3.48
  -1   9  28   17.93    2.57
  -1   9  28   20.92    3.27
  -1   9  28   18.44    2.47
  -1   9  28   23.50    3.52
  -1  -9  28   15.22    3.14
   1   9 -28   15.74    2.98
   1   9 -27   38.83    3.93
  -1   9  27   38.36    3.06
  -1   9  27   41.28    3.85
   1   9 -27   36.87    3.63
  -1   9  27   34.46    2.87
  -1  -9  27   44.38    3.52
  -1   9  27   38.06    3.99
   1   9 -26    2.43    3.54
  -1   9  26    8.14    2.46
  -1   9  26    2.97    3.08
  -1  -9  26    4.96    2.99
  -1   9  26    3.15    2.19
  -1   9  26    5.16    3.34
   1   9 -26    2.96    2.95
   1   9 -25    8.11    3.61
  -1   9  25    5.15    2.50
  -1   9  25    5.27    3.11
   1   9 -25    7.48    3.13
  -1   9  25    4.94    2.18
  -1   9  25    6.77    3.29
  -1  -9  25    4.43    2.93
   1   9 -24  122.92    6.96
   1   9 -24  152.66    6.64
  -1   9  24  145.13    6.06
   1   9 -24  137.68    6.76
  -1  -9  24  134.67    6.31
  -1   9  24  143.26    6.82
  -1   9  24  133.80    5.73
   1   9 -23    8.82    3.58
   1   9 -23    5.79    3.61
  -1   9  23    6.37    2.68
  -1  -9  23    4.32    3.04
  -1   9  23    3.63    2.12
  -1   9  23    3.58    3.45
   1   9 -23    3.56    3.22
   1   9 -22   28.10    3.99
   1   9 -22   25.45    3.92
  -1   9  22   27.84    2.95
  -1   9  22   25.67    2.42
   1   9 -22   22.59    3.67
  -1   9  22   23.49    3.70
   1   9 -21    7.67    3.74
   1   9 -21    6.63    3.47
  -1   9  21    7.70    3.34
  -1   9  21   12.03    2.74
   1   9 -21    6.18    3.23
  -1   9  21    8.38    2.04
  -1   9  21    6.62    3.33
   1   9 -20   42.21    4.27
   1   9 -20   41.35    4.18
  -1   9  20   47.31    3.94
  -1   9  20   44.61    3.31
   1   9 -20   33.02    3.87
  -1   9  20   42.73    3.88
  -1   9  20   42.32    2.76
   1   9 -19    2.90    3.54
   1   9 -19    0.40    3.18
  -1   9  19    4.71    1.97
  -1   9  19    2.97    3.05
   1   9 -19    4.18    3.01
  -1   9  19   -0.55    3.10
  -1   9  19    2.26    2.53
   1   9 -18  267.56   11.38
   1   9 -18  308.22   11.27
  -1   9  18  265.51   10.82
  -1   9  18  276.02   11.18
  -1   9  18  273.46   10.45
   1   9 -18  262.25   11.40
  -1   9  18  323.56   11.32
  -1   9  18  285.09   10.80
   1   9 -18  286.72   10.63
  -1   9  18  306.34   10.71
  -1   9  17   32.81    3.18
   1   9 -17   39.82    3.73
   1   9 -17   36.49    4.10
   1   9 -17   37.08    3.69
  -1   9  17   35.91    2.55
  -1   9  17   40.27    3.58
  -1   9  17   38.16    3.58
   1   9 -17   41.82    2.87
  -1   9  17   40.06    3.01
   1   9 -17   39.77    3.06
  -1   9  17   40.70    2.99
   1   9 -16   16.91    3.73
   1   9 -16   13.10    3.08
  -1   9  16   10.55    2.63
  -1   9  16    9.47    1.90
  -1   9  16   11.93    2.93
   1   9 -16    9.93    2.88
   1   9 -16   11.97    2.24
  -1   9  16   10.88    2.41
  -1   9  16    9.78    2.97
  -1   9  16    9.45    2.43
   1   9 -16   11.48    2.48
   1   9 -15   21.88    3.63
   1   9 -15   20.49    3.15
  -1   9  15   21.08    2.81
  -1   9  15   20.64    2.90
   1   9 -15   24.95    3.20
  -1   9  15   17.84    1.97
   1   9 -15   16.05    2.36
  -1   9  15   20.63    2.63
  -1   9  15   18.94    3.03
  -1   9  15   21.60    2.67
   1   9 -15   20.80    2.73
  -1   9  14  113.52    5.73
   1   9 -14  133.08    6.05
   1   9 -14  127.66    6.21
  -1   9  14  119.38    5.13
  -1   9  14  140.12    5.87
   1   9 -14  124.03    6.10
  -1   9  14  131.90    5.94
  -1   9  14  129.37    5.69
   1   9 -14  130.63    5.63
  -1   9  14  143.28    5.74
  -1   9  13   43.00    3.32
   1   9 -13   45.74    4.11
   1   9 -13   37.94    3.48
  -1   9  13   41.60    3.31
  -1   9  13   40.89    2.52
  -1   9  13   51.36    3.34
   1   9 -13   46.07    3.12
  -1   9  13   44.88    3.40
  -1   9  13   46.49    3.36
  -1   9  12  157.34    6.82
  -1   9  12  150.83    6.16
   1   9 -12  157.88    7.08
  -1   9  12  158.96    6.74
  -1   9  12  169.96    6.86
   1   9 -12  169.15    6.75
  -1   9  12  170.11    6.87
  -1   9  12  170.79    6.85
  -1   9  11    3.19    2.39
   1   9 -11    1.05    2.38
  -1   9  11    2.79    2.29
  -1   9  11    3.28    2.40
   1   9 -11    6.11    2.29
  -1   9  11    0.96    2.51
  -1   9  10   28.26    2.89
  -1   9  10   30.88    2.91
   1   9 -10   34.53    2.89
  -1   9  10   36.01    2.81
  -1   9  10   36.64    3.16
  -1   9   9   32.55    2.93
  -1   9   9   34.35    3.08
  -1   9   9   38.63    2.77
   1   9  -9   35.62    3.05
  -1   9   9   39.05    3.30
  -1   9   8  188.78    7.72
  -1   9   8  181.41    7.48
   1   9  -8  198.74    7.90
  -1   9   8  198.35    7.92
  -1   9   8  196.28    7.93
  -1   9   7   11.39    2.45
   1   9  -7   16.38    2.70
  -1   9   7   10.12    2.55
  -1   9   7   13.42    2.03
  -1   9   7   11.67    2.93
  -1   9   6  363.25   12.98
  -1   9   6  362.70   13.20
   1   9  -6  342.70   13.23
  -1   9   6  339.83   12.89
  -1   9   6  362.37   13.44
   1   9  -6  372.20   13.45
  -1   9   6  362.20   13.42
  -1   9   5   41.59    2.94
  -1   9   5   40.36    3.15
   1   9  -5   36.18    2.95
  -1   9   5   44.33    3.41
  -1   9   5   39.69    2.51
   1   9  -5   40.10    3.27
  -1   9   5   40.34    3.51
  -1   9   4   30.20    3.01
  -1   9   4   34.59    2.61
   1   9  -4   33.49    2.72
  -1   9   4   28.51    2.14
  -1   9   4   26.67    2.97
   1   9  -4   26.34    3.00
  -1   9   4   27.23    3.17
  -1   9   3   43.67    3.26
  -1   9   3   31.91    2.20
  -1   9   3   37.75    3.25
   1   9  -3   40.05    2.88
  -1   9   2  370.69   13.35
  -1   9   2  367.68   13.65
  -1   9   2  345.38   12.82
   1   9  -2  377.10   13.37
  -1   9   1  161.63    6.76
   1   9  -1  154.85    6.48
  -1   9   1  154.64    6.53
  -1   9   1  151.35    6.83
  -1   9   0  121.59    5.71
   1   9   0  128.75    5.46
   1   9   0  121.00    5.83
  -1   9   0  120.77    5.82
  -1   9   0  129.85    5.94
  -1   9  -1   16.04    3.09
   1   9   1   14.04    2.22
   1   9   1   12.91    2.21
   1   9   1   10.72    2.80
  -1   9  -1   14.96    3.06
  -1   9  -2   48.09    3.78
   1   9   2   41.36    3.06
   1   9   2   48.73    3.01
   1   9   2   48.28    3.61
   1   9   2   44.70    2.47
  -1   9  -2   47.46    3.73
  -1   9  -3    8.15    2.99
   1   9   3    7.26    2.08
   1   9   3    6.19    2.10
  -1   9  -3    8.00    2.61
   1   9   3    7.16    2.62
   1   9   3    6.30    1.62
  -1   9  -3    8.56    2.83
  -1   9  -4  270.14   10.46
   1   9   4  271.41   10.13
  -1   9  -4  268.60   10.30
   1   9   4  277.76   10.20
   1   9   4  251.94    9.88
   1   9   4  274.73   10.57
  -1   9  -4  274.18   10.52
  -1   9  -4  272.68   10.56
  -1   9  -5   53.72    4.02
  -1   9  -5   46.10    3.23
   1   9   5   47.56    3.51
  -1   9  -5   54.18    3.51
   1   9   5   46.85    2.85
  -1   9  -5   51.80    3.85
  -1   9  -6  193.84    8.26
   1   9   6  205.62    7.89
  -1   9  -6  200.87    8.09
  -1   9  -6  200.30    8.16
   1   9   6  196.89    7.78
   1   9   6  213.51    8.29
  -1   9  -6  194.05    8.24
  -1   9  -7    4.02    3.26
  -1   9  -7    3.38    2.23
   1   9   7    1.48    2.19
   1   9   7    3.02    2.07
  -1   9  -7    2.60    2.27
   1   9   7    6.26    2.53
  -1   9  -7    2.43    2.66
  -1   9  -8   73.21    4.61
   1   9   8   67.28    3.87
  -1   9  -8   72.54    4.07
   1   9   8   87.73    4.33
   1   9   8   72.66    3.93
  -1   9  -8   78.67    4.15
  -1   9  -8   74.23    4.26
  -1   9  -9   27.22    3.53
   1   9   9   29.40    2.79
  -1   9  -9   27.93    2.82
  -1   9  -9   23.29    2.68
   1   9   9   25.84    2.82
   1   9   9   25.45    2.58
  -1   9  -9   26.11    2.96
   1   9  10   66.28    3.67
  -1   9 -10   69.24    3.93
   1   9  10   73.06    3.90
   1   9  10   53.87    3.61
  -1   9 -10   58.52    3.57
  -1   9 -10   57.34    3.78
   1   9  11   72.28    4.07
  -1   9 -11   79.79    4.32
   1   9  11   81.54    4.16
  -1   9 -11   76.22    4.02
   1   9  11   68.45    4.10
  -1   9 -11   73.97    4.19
   1   9  12    4.79    2.53
  -1   9 -12    3.70    2.50
  -1   9 -12    5.44    2.22
   1   9  12    3.01    2.37
   1   9  12    2.99    2.50
  -1   9 -12    5.53    2.47
   1   9  13   28.26    3.00
  -1   9 -13   32.12    3.27
  -1   9 -13   31.00    2.82
   1   9  13   36.50    2.99
   1   9  13   36.81    3.21
   1   9  13   33.83    3.06
  -1   9 -13   38.95    3.07
  -1   9 -14  214.97    8.93
  -1   9 -14  207.07    8.88
   1   9  14  203.84    8.63
   1   9  14  200.18    8.08
   1   9  14  230.10    8.58
  -1   9 -14  211.19    8.41
   1   9  14  230.97    8.81
  -1   9 -14  217.77    8.49
   1   9  14  232.28    8.55
  -1   9 -15   24.94    3.83
   1   9  15   19.08    2.18
   1   9  15   13.65    2.99
  -1   9 -15   17.14    3.03
   1   9  15   22.96    3.02
   1   9  15   23.05    2.59
  -1   9 -15   20.50    2.47
  -1   9 -15   21.71    2.68
   1   9  15   19.38    2.67
  -1   9 -16  239.86    9.78
  -1   9 -16  235.25    9.89
   1   9  16  230.93    9.06
   1   9  16  257.85    9.39
  -1   9 -16  225.81    9.23
   1   9  16  265.42    9.74
  -1   9 -16  233.78    9.29
   1   9  16  257.81    9.31
  -1   9 -17   12.90    3.75
   1   9  17    7.97    2.06
  -1   9 -17    9.56    2.91
   1   9  17    8.68    3.05
  -1   9 -17    7.63    2.17
   1   9  17    8.28    2.29
  -1   9 -17    9.23    2.38
  -1   9 -18   33.34    4.05
  -1   9 -18   30.80    2.59
   1   9  18   28.64    2.57
  -1   9 -18   24.19    3.40
  -1   9 -19  166.23    7.33
   1   9  19  177.12    7.23
   1   9  19  163.20    6.64
   1   9  19  150.22    6.47
  -1   9 -19  153.29    7.29
  -1   9 -20   17.93    3.76
  -1   9 -20   12.37    3.70
   1   9  20   22.38    3.20
   1   9  20   16.68    2.59
  -1   9 -20   15.97    3.15
   1   9  20   14.75    2.35
  -1   9 -21   73.82    4.85
  -1   9 -21   62.38    5.04
   1   9  21   68.88    3.81
   1   9  21   67.25    3.66
  -1   9 -21   59.37    4.36
  -1   9 -22   18.27    3.91
  -1   9 -22   16.76    3.91
   1   9  22   17.09    2.55
   1   9  22   16.28    2.42
  -1   9 -22   17.16    3.13
  -1   9 -23    7.36    3.58
  -1   9 -23    4.27    3.75
   1   9  23    1.60    2.31
   1   9  23    1.45    2.21
  -1   9 -23    2.04    2.76
   1   9  23   -0.94    3.34
  -1   9 -24    5.69    3.87
  -1   9 -24    8.96    3.60
   1   9  24    9.36    2.38
   1  -9  24    6.93    3.16
   1   9  24    3.58    3.41
   1   9  24   10.82    2.40
  -1   9 -24   10.36    2.91
  -1   9 -25   79.72    5.65
  -1   9 -25   86.31    5.02
   1  -9  25   76.40    4.86
   1   9  25   76.69    5.21
  -1   9 -25   84.26    4.73
   1   9  25   89.68    4.24
  -1   9 -26   29.01    4.29
  -1   9 -26   28.70    3.82
  -1   9 -26   32.78    3.84
   1   9  26   38.78    3.50
   1   9  26   30.12    3.92
   1   9  26   29.25    2.75
   1  -9  26   31.97    3.51
  -1   9 -26   30.02    3.12
  -1   9 -27   28.42    3.73
  -1   9 -27   33.67    3.85
  -1   9 -27   21.80    4.15
   1   9  27   36.15    3.47
   1  -9  27   30.64    3.47
   1   9  27   24.32    3.73
   1   9  27   30.02    2.71
  -1   9 -28   -0.11    3.55
  -1   9 -28    0.79    3.30
  -1   9 -28    5.42    3.21
   1   9  28    4.21    2.85
   1  -9  28    4.93    2.98
   1   9  28    1.76    2.25
   1   9  28   -0.50    3.17
  -1   9 -29    9.03    3.27
  -1   9 -29    3.21    2.99
   1   9  29    2.82    2.72
   1   9  29    3.67    3.12
   1   9  29    4.27    2.26
   1  -9  29    0.19    2.98
  -1   9 -30   33.74    3.65
  -1   9 -30   28.75    3.24
   1   9  30   42.00    3.38
   1   9  30   37.74    3.65
   1   9  30   33.42    2.75
   1  -9  30   33.19    3.42
  -1   9 -31   31.53    3.54
   1   9  31   41.45    3.24
   1   9  31   34.13    3.37
   1   9  31   31.81    2.74
   1  -9  31   39.56    3.36
  -1   9 -32   22.59    3.16
   1   9  32   23.89    3.05
   1   9  32   23.51    2.44
   1  -9  32   27.07    3.03
   1   9  32   24.90    2.85
   1   9  33   44.15    3.45
   1   9  33   48.04    2.98
   1  -9  33   57.75    3.44
   1   9  33   54.38    3.39
  -1   9 -33   49.42    3.50
  -1   9 -34    3.07    2.55
   1   9  34    5.17    2.18
   1   9  34    4.06    2.38
   1   9  34    5.08    1.98
  -1  10  33   41.14    2.96
   1  10 -32    5.42    2.69
  -1  10  32    9.74    2.38
  -1 -10  32   12.85    2.36
  -1  10  32    7.03    2.54
   1  10 -31    4.88    2.84
  -1  10  31    7.06    2.54
  -1  10  31    1.92    2.67
  -1 -10  31   11.56    2.49
   1  10 -30   29.21    3.33
   1  10 -30   23.42    2.97
  -1  10  30   26.71    3.02
  -1  10  30   25.83    3.22
  -1 -10  30   28.34    2.96
   1  10 -29    5.37    2.88
  -1  10  29    4.44    2.73
   1  10 -29   -0.53    2.31
  -1 -10  29    2.41    2.60
  -1  10  29    0.15    2.99
   1  10 -28   31.04    3.53
  -1  10  28   40.05    2.77
  -1  10  28   35.55    3.40
   1  10 -28   30.86    3.13
  -1  10  28   35.03    3.71
  -1 -10  28   34.35    3.25
   1  10 -27   16.17    3.47
  -1  10  27   17.77    2.44
  -1 -10  27   19.17    3.08
  -1  10  27   17.35    3.49
   1  10 -27   17.92    2.97
   1  10 -26   48.87    4.22
  -1  10  26   55.25    3.39
  -1 -10  26   50.27    3.75
  -1  10  26   49.78    4.18
   1  10 -26   48.09    3.86
   1  10 -25   32.98    3.81
  -1  10  25   29.26    2.92
  -1 -10  25   31.24    3.35
  -1  10  25   32.93    3.89
   1  10 -25   29.72    3.51
   1  10 -24    3.27    3.51
  -1  10  24    0.90    2.47
  -1  10  24    3.65    3.25
   1  10 -24    5.19    3.00
  -1  10  24    2.60    3.41
  -1 -10  24    3.59    2.99
   1  10 -23   14.29    3.71
  -1  10  23    9.45    2.76
  -1  10  23    6.76    3.19
  -1 -10  23    5.15    2.99
   1  10 -23   11.09    3.34
  -1  10  23    9.88    3.41
   1  10 -22   76.21    4.85
  -1  10  22   69.92    4.65
  -1  10  22   74.06    4.14
  -1  10  22   67.17    4.95
   1  10 -22   63.60    4.71
   1  10 -21    4.99    3.86
  -1  10  21    3.62    2.73
  -1  10  21    7.82    3.34
  -1  10  21    6.54    3.26
   1  10 -21    2.96    3.19
   1  10 -20   37.15    4.35
  -1  10  20   43.53    4.01
  -1  10  20   40.05    3.35
  -1  10  20   38.62    4.07
   1  10 -20   35.64    3.99
   1  10 -19  100.52    5.85
   1  10 -19  100.58    5.77
  -1  10  19  103.43    5.59
  -1  10  19  115.34    5.69
  -1  10  19   99.54    5.07
   1  10 -18   18.90    4.05
   1  10 -18   16.02    3.48
  -1  10  18   16.70    3.42
  -1  10  18   17.11    3.48
   1  10 -18   17.77    2.44
  -1  10  18   17.46    2.93
  -1  10  18   17.44    2.67
   1  10 -17  149.46    7.00
  -1  10  17  146.54    6.75
   1  10 -17  142.23    6.99
  -1  10  17  161.70    6.85
   1  10 -17  141.02    6.12
  -1  10  17  135.46    6.29
  -1  10  17  149.14    6.34
   1  10 -17  134.26    6.21
  -1  10  17  143.28    6.24
   1  10 -16  120.76    6.18
  -1  10  16  106.22    5.67
   1  10 -16  102.19    6.01
  -1  10  16  120.87    5.51
  -1  10  16  126.75    5.92
   1  10 -16  113.88    5.26
   1  10 -16  110.67    5.43
  -1  10  16  118.69    5.43
   1  10 -15    6.39    3.83
   1  10 -15    8.85    3.15
  -1  10  15    6.11    2.86
  -1  10  15    6.24    2.98
  -1  10  15    9.56    2.67
   1  10 -15    8.32    2.39
   1  10 -15    8.34    2.76
  -1  10  15    7.31    2.77
  -1  10  14   38.20    3.56
   1  10 -14   39.13    3.85
  -1  10  14   37.00    3.60
  -1  10  14   44.64    3.51
   1  10 -14   38.43    3.17
   1  10 -14   41.56    3.52
  -1  10  14   44.98    3.48
  -1  10  13   86.26    4.82
   1  10 -13   82.72    4.98
  -1  10  13   87.41    4.80
   1  10 -13   86.55    4.62
  -1  10  13   93.06    4.89
  -1  10  13   94.36    4.81
   1  10 -13   91.49    4.81
   1  10 -12  266.50   10.82
   1  10 -12  268.13   10.45
  -1  10  12  267.53   10.51
  -1  10  12  269.54   10.59
   1  10 -12  266.33   10.54
  -1  10  12  278.50   10.57
   1  10 -11    9.03    2.82
   1  10 -11    8.56    2.66
  -1  10  11    8.25    2.61
  -1  10  11    6.40    2.84
  -1  10  11    9.15    3.00
   1  10 -10    1.32    3.74
  -1  10  10    1.20    2.84
  -1  10  10    3.63    2.33
   1  10 -10    1.72    2.55
  -1  10  10    5.81    3.03
   1  10  -9    9.04    3.84
  -1  10   9    8.01    2.35
   1  10  -9    7.45    2.76
  -1  10   9   11.23    2.98
  -1  10   9   13.57    3.16
   1  10  -8   14.43    3.81
  -1  10   8   15.69    3.04
   1  10  -8   16.32    2.97
  -1  10   8   16.32    2.39
  -1  10   8   18.47    3.37
   1  10  -7    1.12    3.65
  -1  10   7    3.25    2.04
  -1  10   7    4.72    2.83
   1  10  -7    5.36    2.80
  -1  10   7    4.29    3.13
   1  10  -6   39.27    4.28
  -1  10   6   36.27    3.30
   1  10  -6   34.34    3.25
   1  10  -6   42.87    3.65
  -1  10   6   43.55    3.73
  -1  10   6   35.19    2.61
  -1  10   6   42.91    3.96
  -1  10   5  133.25    6.11
   1  10  -5  131.73    6.75
   1  10  -5  139.86    6.22
  -1  10   5  135.16    5.67
  -1  10   5  148.94    6.71
   1  10  -5  153.31    6.67
  -1  10   5  149.51    6.80
   1  10  -4  115.36    6.24
  -1  10   4  126.39    5.70
   1  10  -4  123.58    5.65
   1  10  -4  130.10    6.14
  -1  10   4  114.76    5.01
  -1  10   4  128.29    6.18
  -1  10   4  129.60    6.29
   1  10  -3    8.88    3.67
  -1  10   3    9.17    3.05
  -1  10   3    4.91    3.16
   1  10  -3    4.04    2.36
   1  10  -2   27.74    3.89
  -1  10   2   32.46    3.53
  -1  10   2   37.47    3.67
   1  10  -2   24.44    2.86
  -1  10   1   11.85    3.28
   1  10  -1    8.86    2.42
  -1  10   1   15.83    3.11
   1  10  -1   11.23    3.19
  -1  10   0   41.76    3.85
   1  10   0   42.27    3.17
   1  10   0   44.56    3.85
  -1  10   0   38.93    3.78
  -1  10   0   39.32    4.07
  -1  10  -1   21.40    3.58
   1  10   1   11.61    2.51
   1  10   1   17.44    3.35
  -1  10  -1   18.13    3.61
  -1  10  -2   46.67    4.19
   1  10   2   46.44    3.32
   1  10   2   57.12    4.18
  -1  10  -2   46.53    4.19
  -1  10  -3   11.23    3.50
   1  10   3   11.32    3.33
   1  10   3   15.65    3.27
  -1  10  -3   11.61    3.13
   1  10   3   10.68    1.80
  -1  10  -3    7.78    3.48
  -1  10  -4   14.96    3.60
   1  10   4   15.14    3.30
   1  10   4   19.90    2.67
   1  10   4   15.83    2.06
  -1  10  -4   16.49    3.11
   1  10   4   19.31    3.28
  -1  10  -4   14.43    3.46
  -1  10  -5    6.04    3.68
   1  10   5    0.35    3.02
   1  10   5    4.23    2.47
  -1  10  -5    0.94    2.39
   1  10   5    3.16    1.93
  -1  10  -5    0.96    2.74
   1  10   5    4.08    2.92
  -1  10  -5    2.14    3.22
  -1  10  -6    8.72    3.75
   1  10   6    6.95    2.96
  -1  10  -6    5.83    2.47
   1  10   6    4.55    2.58
   1  10   6    9.12    2.10
   1  10   6   11.19    2.96
  -1  10  -6    5.88    2.83
  -1  10  -6    7.36    3.34
  -1  10  -7   53.66    4.51
   1  10   7   45.36    3.49
  -1  10  -7   47.56    3.52
   1  10   7   53.06    3.27
   1  10   7   51.27    3.89
  -1  10  -7   45.95    3.73
  -1  10  -7   54.79    4.09
  -1  10  -8   21.90    3.89
   1  10   8   19.64    2.87
  -1  10  -8   23.81    3.04
   1  10   8   22.66    2.64
   1  10   8   27.10    3.26
  -1  10  -8   17.37    2.91
  -1  10  -8   23.77    3.45
  -1  10  -9   34.79    4.26
   1  10   9   38.37    3.28
  -1  10  -9   36.48    3.42
   1  10   9   35.92    3.44
   1  10   9   32.63    3.07
  -1  10  -9   37.69    3.30
  -1  10  -9   36.02    3.59
  -1  10 -10   34.72    4.19
   1  10  10   34.50    3.20
  -1  10 -10   41.59    3.49
   1  10  10   30.87    3.16
   1  10  10   34.95    3.39
  -1  10 -10   36.25    3.27
   1  10  10   36.59    3.56
  -1  10 -10   37.44    3.58
  -1  10 -11   28.27    4.21
  -1  10 -11   28.99    3.36
   1  10  11   35.75    3.22
   1  10  11   29.60    3.12
  -1  10 -11   30.49    3.04
   1  10  11   28.42    3.25
   1  10  11   29.08    3.38
  -1  10 -11   27.09    3.36
  -1  10 -12    1.59    2.84
   1  10  12    9.26    2.83
  -1  10 -12    4.99    2.54
   1  10  12    4.44    2.83
   1  10  12    6.23    2.73
  -1  10 -12    9.75    2.94
   1  10  12    9.00    2.87
   1  10  13   42.35    2.89
   1  10  13   53.82    3.76
  -1  10 -13   49.93    4.01
  -1  10 -13   50.34    3.48
   1  10  13   52.96    3.67
   1  10  13   47.33    3.81
   1  10  13   52.53    3.69
  -1  10 -13   55.41    3.76
  -1  10 -14   22.20    3.32
   1  10  14   16.05    3.07
   1  10  14   16.83    2.19
   1  10  14   16.33    3.17
  -1  10 -14   13.70    2.58
   1  10  14   15.21    2.82
  -1  10 -14   16.14    2.95
   1  10  14   18.26    2.95
  -1  10 -15   10.48    3.99
   1  10  15    7.75    3.04
  -1  10 -15    8.51    3.07
   1  10  15    6.35    2.09
  -1  10 -15    4.57    2.39
   1  10  15    5.55    3.08
   1  10  15    7.70    2.54
  -1  10 -15    9.02    2.70
   1  10  15    6.37    2.64
  -1  10 -16   22.04    4.02
  -1  10 -16   26.67    3.52
   1  10  16   18.63    2.35
   1  10  16   15.72    3.27
   1  10  16   22.96    2.83
   1  10  16   22.25    3.41
  -1  10 -16   20.90    2.68
   1  10  16   22.22    2.78
  -1  10 -16   20.31    2.92
  -1  10 -17    2.40    3.87
   1  10  17    3.18    2.05
  -1  10 -17    3.06    2.99
   1  10  17   -0.80    3.08
  -1  10 -17    4.24    2.26
   1  10  17    3.81    2.35
  -1  10 -18    8.24    3.89
   1  10  18    3.29    3.12
  -1  10 -18    5.74    2.28
  -1  10 -18    7.11    3.04
   1  10  18    3.28    2.16
  -1  10 -19   33.54    4.22
   1  10  19   33.36    3.03
   1  10  19   30.39    3.64
  -1  10 -19   23.54    3.49
   1  10  19   29.60    2.64
  -1  10 -20   34.93    4.20
   1  10  20   29.68    3.68
   1  10  20   31.20    3.01
   1  10  20   33.24    2.72
  -1  10 -20   32.74    3.69
  -1  10 -21   10.79    3.83
   1  10  21   12.92    2.59
   1  10  21   10.03    3.14
  -1  10 -21   11.98    3.18
   1  10  21   12.35    2.36
  -1  10 -22    5.30    3.68
   1  10  22   14.19    3.25
   1  10  22    8.08    2.48
  -1  10 -22    7.47    2.97
   1  10  22    6.63    2.27
  -1  10 -23   21.76    3.68
   1  10  23   23.43    3.40
   1  10  23   19.63    2.62
   1 -10  23   18.99    3.39
  -1  10 -23   16.77    3.09
   1  10  23   21.60    2.47
  -1  10 -24   15.27    3.64
   1  10  24   14.17    2.45
   1  10  24   15.65    2.35
   1  10  24   10.92    3.38
   1 -10  24   13.78    3.20
  -1  10 -24   13.45    2.89
  -1  10 -25   21.34    3.52
   1  10  25   15.57    3.51
   1  10  25   17.66    2.39
  -1  10 -25   12.73    2.78
   1 -10  25   14.89    3.18
  -1  10 -26    8.23    3.45
   1  10  26    7.15    3.22
   1  10  26    9.78    2.22
   1 -10  26   10.90    3.05
  -1  10 -27    4.06    3.22
   1  10  27    2.93    2.04
   1  10  27    2.43    3.04
   1 -10  27    4.03    2.93
  -1  10 -28   15.91    3.31
  -1  10 -28   15.70    3.17
   1  10  28   16.65    2.81
   1  10  28   19.72    3.28
   1  10  28   14.33    2.23
   1 -10  28   10.16    2.98
  -1  10 -29    7.91    3.13
  -1  10 -29    3.84    2.84
   1  10  29    5.65    2.59
   1  10  29    4.91    2.93
   1 -10  29    3.14    2.73
  -1  10 -30    1.83    2.62
  -1  10 -30    2.28    2.90
   1  10  30    3.33    2.41
   1  10  30    1.12    2.65
   1 -10  30    1.44    2.61
  -1  10 -31    0.85    2.67
   1  10  31    2.75    2.28
   1 -10  31    4.12    2.47
   1  10  31    5.63    2.53
  -1  10 -32    3.70    2.50
   1  10  32    2.47    2.11
   1  10  32   -0.06    2.35
   1 -10  32    5.84    2.33
   1  11 -30    6.04    2.54
   1  11 -29    4.69    2.75
   1  11 -29    6.80    2.60
  -1  11  29    3.37    2.45
   1  11 -28    4.65    2.78
  -1  11  28    5.35    2.78
  -1 -11  28    3.59    2.43
   1  11 -27   16.69    3.17
  -1  11  27   20.06    2.85
  -1  11  27   16.56    2.33
  -1 -11  27   15.48    2.72
  -1  11  27   20.15    3.17
   1  11 -27   15.92    2.60
   1  11 -26   32.98    3.72
  -1  11  26   45.41    3.55
  -1  11  26   45.38    2.92
   1  11 -26   39.97    3.34
  -1  11  26   41.23    3.75
  -1 -11  26   46.16    3.31
   1  11 -25    5.79    3.44
  -1  11  25    2.02    2.82
  -1  11  25    6.32    2.26
   1  11 -25    5.49    2.65
  -1 -11  25    6.04    2.74
  -1  11  25    3.97    3.11
   1  11 -24    1.67    3.48
  -1  11  24    3.38    2.26
  -1  11  24    6.76    2.95
  -1 -11  24    7.06    2.84
  -1  11  24    7.78    3.31
   1  11 -24    4.19    2.89
   1  11 -23    8.22    3.58
  -1  11  23    5.52    3.09
  -1  11  23    4.08    2.53
  -1 -11  23    4.06    2.91
   1  11 -23    3.83    3.03
  -1  11  23    2.88    3.27
   1  11 -22   53.56    4.35
  -1  11  22   53.29    4.04
  -1  11  22   53.28    3.48
  -1  11  22   37.15    4.01
  -1 -11  22   38.64    3.64
   1  11 -22   38.75    3.86
   1  11 -21   94.69    5.46
  -1  11  21   95.81    4.84
  -1  11  21  101.83    5.31
  -1  11  21   96.80    5.41
   1  11 -21   85.74    5.32
   1  11 -20   99.41    5.64
  -1  11  20  107.53    4.96
  -1  11  20  109.83    5.48
   1  11 -20   86.48    5.47
  -1  11  20   82.97    5.35
   1  11 -19    8.52    3.92
  -1  11  19   12.73    3.37
  -1  11  19   14.98    2.84
   1  11 -19   15.51    3.42
  -1  11  19   12.28    3.34
   1  11 -18   28.94    4.16
   1  11 -18   34.98    3.84
  -1  11  18   38.96    3.81
   1  11 -18   29.91    2.88
  -1  11  18   34.83    3.36
  -1  11  18   30.49    3.69
   1  11 -17    6.53    4.02
  -1  11  17    3.59    3.19
   1  11 -17    6.95    3.18
  -1  11  17    4.46    3.16
  -1  11  17    4.69    2.82
  -1  11  17    3.64    2.56
   1  11 -17    2.99    2.51
  -1  11  17    0.61    2.67
   1  11 -17    4.37    2.76
   1  11 -16   59.22    4.87
  -1  11  16   61.80    4.36
   1  11 -16   60.69    4.60
   1  11 -16   55.27    3.71
  -1  11  16   50.06    4.24
  -1  11  16   61.43    4.00
  -1  11  16   66.69    4.09
   1  11 -16   57.22    3.91
  -1  11  16   65.12    4.00
  -1  11  15   36.54    3.65
   1  11 -15   36.68    3.87
   1  11 -15   33.25    3.11
  -1  11  15   33.40    3.61
  -1  11  15   31.11    3.25
  -1  11  15   34.06    3.37
   1  11 -15   30.01    3.35
  -1  11  14  250.55   10.50
   1  11 -14  259.38   10.88
  -1  11  14  271.95   10.57
   1  11 -14  261.17   10.32
  -1  11  14  281.97   10.63
   1  11 -14  254.34   10.42
  -1  11  14  285.56   10.54
   1  11 -13   15.67    3.26
  -1  11  13   13.10    3.05
   1  11 -13   14.77    2.91
  -1  11  13   15.12    3.12
   1  11 -13   17.92    3.32
  -1  11  13   12.73    3.22
   1  11 -12  107.09    5.69
   1  11 -12  100.17    5.28
  -1  11  12  107.22    5.52
  -1  11  12  104.60    5.33
  -1  11  12  111.32    5.53
   1  11 -12  105.21    5.51
   1  11 -11   16.48    4.15
   1  11 -11    6.09    3.07
   1  11 -11   13.67    3.02
  -1  11  11   10.63    2.74
  -1  11  11   12.97    3.20
   1  11 -11   14.04    3.32
  -1  11  11   14.88    3.29
   1  11 -10    7.02    4.03
  -1  11  10    3.98    2.47
  -1  11  10    6.32    3.16
   1  11 -10    5.07    2.96
  -1  11  10    9.34    3.42
   1  11 -10    6.53    3.40
   1  11  -9   12.05    4.20
  -1  11   9   13.62    2.52
   1  11  -9   13.87    3.18
  -1  11   9   11.94    3.38
   1  11  -9   13.92    3.66
  -1  11   9   13.09    3.49
   1  11  -8   81.68    5.48
  -1  11   8   78.50    4.09
   1  11  -8   78.88    4.94
  -1  11   8   82.62    5.04
   1  11  -8   83.65    5.23
  -1  11   8   82.00    5.08
   1  11  -7   42.62    4.58
  -1  11   7   30.89    2.70
  -1  11   7   37.36    3.91
   1  11  -7   35.34    3.84
  -1  11   7   41.44    4.11
   1  11  -7   40.86    4.30
   1  11  -6    4.76    3.99
   1  11  -6    2.21    2.69
   1  11  -6    1.28    3.20
  -1  11   6    0.98    3.35
  -1  11   6    6.08    2.03
   1  11  -6    1.65    3.65
  -1  11   6    3.77    3.59
   1  11  -5   10.49    4.15
   1  11  -5   16.84    2.85
   1  11  -5   11.42    3.64
  -1  11   5   17.25    3.60
  -1  11   5    9.91    3.65
  -1  11   4   20.60    3.28
   1  11  -4   18.89    4.28
   1  11  -4   21.14    2.97
  -1  11   4   15.35    3.57
   1  11  -4   20.08    3.63
  -1  11   4   16.05    3.90
  -1  11   3    2.77    3.21
   1  11  -3    4.93    3.98
  -1  11   3    3.77    3.54
   1  11  -3    4.60    2.60
  -1  11   2   19.76    3.62
   1  11  -2   13.95    4.16
  -1  11   2   19.09    3.77
   1  11  -2   21.90    3.02
   1  11  -1   49.50    4.65
  -1  11   1   50.80    4.34
   1  11  -1   51.86    3.65
  -1  11   1   54.56    4.62
   1  11  -1   56.49    4.68
   1  11   0   29.31    4.06
  -1  11   0   21.53    3.96
   1  11   0   28.54    4.13
  -1  11   0   24.03    3.92
  -1  11   0   30.95    4.29
   1  11   1   -0.68    3.74
  -1  11  -1   -0.52    3.76
   1  11   1   -2.19    3.57
  -1  11  -1    1.33    3.90
   1  11   2   15.02    3.70
  -1  11  -2   11.22    3.98
   1  11   2   10.90    3.74
  -1  11  -2   14.86    4.05
  -1  11  -3    9.22    3.93
   1  11   3   12.84    3.62
  -1  11  -3   12.56    3.56
   1  11   3   15.35    3.64
  -1  11  -3   12.86    3.98
   1  11   4    6.18    3.30
  -1  11  -4    0.24    3.89
  -1  11  -4    1.91    3.31
   1  11   4    6.30    3.41
  -1  11  -4    4.28    3.78
   1  11   4    4.09    3.70
  -1  11  -5    6.40    3.98
   1  11   5    9.62    3.22
  -1  11  -5    8.47    2.85
   1  11   5    8.51    3.52
  -1  11  -5   11.15    3.36
   1  11   5   11.61    3.79
  -1  11  -5   15.66    3.85
  -1  11  -6    5.14    3.94
  -1  11  -6    4.31    2.78
   1  11   6    5.23    2.07
   1  11   6    2.72    3.32
  -1  11  -6    4.27    3.17
  -1  11  -6    7.66    3.77
   1  11   6    3.92    3.67
  -1  11  -7   17.64    4.19
   1  11   7   22.37    2.97
  -1  11  -7   23.16    3.29
   1  11   7   16.38    2.44
  -1  11  -7   11.92    3.30
   1  11   7   14.56    3.46
  -1  11  -7   14.30    3.68
   1  11   7   11.82    3.52
  -1  11  -8  138.75    7.21
   1  11   8  138.07    6.38
  -1  11  -8  147.48    6.74
   1  11   8  158.79    6.93
   1  11   8  136.10    6.17
  -1  11  -8  145.65    6.79
  -1  11  -8  151.29    6.99
   1  11   8  148.79    6.92
  -1  11  -9   27.93    4.40
   1  11   9   32.81    3.28
  -1  11  -9   29.36    3.48
   1  11   9   30.81    2.98
  -1  11  -9   30.78    3.53
   1  11   9   32.24    3.61
   1  11   9   33.33    3.69
  -1  11  -9   30.74    3.83
  -1  11 -10    5.46    4.06
   1  11  10    8.73    2.87
  -1  11 -10    9.88    3.04
   1  11  10   10.00    2.71
  -1  11 -10    7.35    3.02
   1  11  10    6.39    3.11
  -1  11 -10    4.90    3.27
   1  11  10    8.26    3.26
  -1  11 -11   14.34    4.22
   1  11  11   15.85    2.12
   1  11  11   18.40    3.03
  -1  11 -11   17.47    3.26
   1  11  11   18.97    2.97
  -1  11 -11   17.69    3.12
   1  11  11   17.89    3.16
   1  11  11   17.92    3.29
  -1  11 -11   16.13    3.38
  -1  11 -12  222.30    9.40
   1  11  12  206.51    8.89
   1  11  12  200.01    8.22
  -1  11 -12  225.67    9.29
   1  11  12  220.85    8.92
   1  11  12  238.04    9.01
  -1  11 -12  219.30    8.92
  -1  11 -12  210.93    8.95
   1  11  12  234.97    8.98
   1  11  13    7.42    3.10
   1  11  13    7.94    2.10
  -1  11 -13    6.52    3.23
   1  11  13    9.93    3.06
   1  11  13   11.23    2.97
  -1  11 -13    9.25    2.76
  -1  11 -13   12.03    3.19
   1  11  13   13.79    3.12
   1  11  14  144.97    6.18
   1  11  14  150.68    6.98
  -1  11 -14  150.80    7.23
   1  11  14  164.55    6.83
  -1  11 -14  159.33    6.76
   1  11  14  160.84    7.03
  -1  11 -14  150.85    6.81
   1  11  14  161.39    6.77
  -1  11 -15    5.81    3.16
   1  11  15    7.13    2.15
   1  11  15   10.02    3.22
   1  11  15   10.03    3.15
   1  11  15    7.52    2.71
  -1  11 -15    8.53    2.67
   1  11  15    8.55    2.78
  -1  11 -15    7.20    2.94
  -1  11 -16   28.19    3.69
   1  11  16   24.14    3.57
   1  11  16   28.89    2.53
   1  11  16   30.81    3.66
  -1  11 -16   27.92    2.98
   1  11  16   29.31    3.05
   1  11  16   29.65    3.02
  -1  11 -16   27.28    3.22
  -1  11 -17   14.65    4.02
   1  11  17    7.88    2.17
  -1  11 -17    8.00    3.11
   1  11  17    2.76    3.08
   1  11  17    3.42    3.13
   1  11  17    7.83    2.50
  -1  11 -18  225.65    9.25
   1  11  18  219.51    8.68
   1  11  18  241.92    9.24
  -1  11 -18  208.78    9.29
   1  11  18  212.40    8.39
  -1  11 -19    4.63    3.79
   1  11  19    4.10    2.52
   1  11  19    1.82    3.15
  -1  11 -19    2.14    3.02
   1  11  19    6.88    2.18
  -1  11 -20  140.43    6.84
   1  11  20  143.37    6.11
   1  11  20  138.17    5.84
  -1  11 -20  135.44    6.69
  -1  11 -21   17.35    3.73
   1  11  21   22.54    3.25
   1  11  21   18.39    2.67
  -1  11 -21   17.50    3.18
   1  11  21   16.03    2.28
  -1  11 -22    3.31    3.54
   1  11  22    3.42    2.22
   1  11  22    6.10    2.96
  -1  11 -22   -0.74    2.68
   1 -11  22    4.26    2.99
  -1  11 -23    3.25    3.34
  -1  11 -23    3.18    3.50
   1  11  23    2.73    2.81
   1  11  23    3.07    2.13
   1 -11  23    3.80    3.02
  -1  11 -23    3.21    2.68
  -1  11 -24   58.94    4.22
  -1  11 -24   63.14    4.30
   1  11  24   65.15    3.33
   1  11  24   68.02    4.03
   1 -11  24   55.27    3.95
   1  11  24   48.67    4.27
  -1  11 -25   10.04    3.25
  -1  11 -25   14.50    3.26
   1  11  25   13.88    2.76
   1 -11  25    6.89    2.91
   1  11  25    6.39    3.13
  -1  11 -26   18.41    3.18
  -1  11 -26   13.39    3.13
   1  11  26   13.63    2.65
   1 -11  26   21.93    2.94
   1  11  26    9.02    3.06
  -1  11 -27   12.79    2.95
   1  11  27   22.53    2.70
   1 -11  27   19.03    2.82
   1  11  27   17.15    3.10
  -1  11 -28    2.15    2.58
   1 -11  28   -0.20    2.44
   1  11  28    4.32    2.65
   1  11  29    4.84    2.44
   1  12 -26    4.18    2.59
   1  12 -26    3.75    2.68
  -1  12  26   -1.38    2.23
   1  12 -25    9.09    2.83
   1  12 -25    4.22    2.94
  -1  12  25    9.07    2.11
  -1  12  25    5.85    2.40
   1  12 -25    6.39    2.30
   1  12 -24    0.20    3.01
  -1  12  24    4.32    2.14
  -1  12  24    5.86    2.54
  -1  12  24    1.28    2.77
   1  12 -24    3.53    2.40
  -1 -12  24    8.81    2.49
   1  12 -23   54.80    4.12
  -1  12  23   60.05    3.44
   1  12 -23   50.92    3.82
  -1  12  23   58.00    4.13
  -1 -12  23   60.06    3.69
   1  12 -22   20.21    3.55
  -1  12  22   26.14    3.07
  -1  12  22   17.83    2.56
   1  12 -22   19.75    3.05
  -1  12  22   20.06    3.27
  -1 -12  22   19.83    2.89
   1  12 -21    5.71    3.43
  -1  12  21    7.69    2.81
  -1  12  21    1.57    2.43
   1  12 -21    3.17    2.76
  -1  12  21    0.97    3.08
  -1 -12  21    6.11    2.76
   1  12 -20   30.39    3.81
  -1  12  20   25.03    2.95
  -1  12  20   23.05    3.23
   1  12 -20   23.87    3.37
  -1  12  20   21.89    3.50
   1  12 -19   95.16    5.40
  -1  12  19  102.11    5.12
  -1  12  19  100.35    4.75
  -1  12  19   84.23    5.18
   1  12 -19   79.71    5.12
   1  12 -18   13.23    3.73
   1  12 -18    4.30    3.14
  -1  12  18    8.23    3.07
  -1  12  18   13.64    2.83
   1  12 -17   33.79    3.75
  -1  12  17   29.78    3.49
  -1  12  17   35.23    3.31
   1  12 -17   33.12    2.98
   1  12 -16   31.31    3.69
  -1  12  16   22.27    3.11
   1  12 -16   21.34    2.79
  -1  12  16   23.98    3.31
   1  12 -16   19.50    2.97
   1  12 -15   39.76    3.99
  -1  12  15   48.55    3.66
   1  12 -15   41.64    3.41
  -1  12  15   46.24    3.71
  -1  12  15   51.70    3.60
   1  12 -15   42.68    3.61
  -1  12  15   43.76    3.58
   1  12 -14    4.47    3.10
  -1  12  14    1.12    2.85
   1  12 -14    5.01    2.69
  -1  12  14    2.32    2.78
  -1  12  14    0.70    2.88
   1  12 -14    2.16    3.02
  -1  12  14    7.80    2.98
   1  12 -13    1.94    4.03
   1  12 -13    2.77    3.05
   1  12 -13   -0.07    2.70
  -1  12  13    1.37    2.93
  -1  12  13   -1.51    2.66
   1  12 -13    1.32    3.00
  -1  12  13    1.90    3.04
   1  12 -12   78.15    5.46
   1  12 -12   81.71    4.93
  -1  12  12   86.12    4.90
   1  12 -12   74.25    4.54
  -1  12  12   75.97    4.37
  -1  12  12   80.48    4.82
   1  12 -12   79.62    4.78
   1  12 -11   51.01    4.88
   1  12 -11   50.30    4.16
   1  12 -11   43.89    3.91
  -1  12  11   49.48    3.59
  -1  12  11   59.41    4.29
   1  12 -11   54.18    4.20
  -1  12  11   59.51    4.20
   1  12 -10    5.74    4.18
   1  12 -10   11.02    3.19
  -1  12  10    5.18    3.28
  -1  12  10    4.28    2.44
  -1  12  10    6.41    3.37
   1  12 -10    3.38    3.35
   1  12  -9   94.19    6.18
   1  12  -9  108.64    5.57
  -1  12   9   93.75    4.73
  -1  12   9  114.39    5.86
  -1  12   9  108.42    5.77
   1  12  -9  104.38    5.81
   1  12  -8   -0.34    4.26
   1  12  -8   10.00    3.39
  -1  12   8   -1.08    3.42
  -1  12   8    0.90    3.51
   1  12  -8    3.72    3.52
   1  12  -7   35.82    4.77
   1  12  -7   38.12    4.02
  -1  12   7   36.70    4.24
  -1  12   7   35.25    4.18
   1  12  -7   34.69    4.28
   1  12  -6   25.72    4.46
   1  12  -6   29.77    3.32
   1  12  -6   24.03    3.92
  -1  12   6   21.73    3.96
   1  12  -6   20.45    4.10
  -1  12   6   21.27    4.02
   1  12  -5    4.61    4.25
   1  12  -5    3.48    2.84
   1  12  -5    3.84    3.56
  -1  12   5   -0.75    3.58
   1  12  -5    2.93    4.02
  -1  12   5    3.39    3.86
   1  12  -4   37.26    4.57
   1  12  -4   39.07    4.30
  -1  12   4   30.88    4.40
  -1  12   4   33.60    4.43
   1  12  -4   34.40    4.57
   1  12  -3   21.23    4.35
  -1  12   3   15.98    4.04
   1  12  -3   17.07    4.46
  -1  12   2   11.83    3.46
   1  12  -2   14.16    4.25
  -1  12   2    9.59    3.96
   1  12  -2   10.60    4.42
   1  12  -1  121.51    6.52
  -1  12   1  119.54    6.19
  -1  12   1  123.26    6.81
   1  12  -1  126.68    6.97
  -1  12   0   90.92    5.42
   1  12   0   90.44    5.54
  -1  12   0   83.24    5.70
   1  12   0   90.68    5.76
  -1  12   0   95.49    6.00
   1  12   1   12.56    3.93
  -1  12  -1    7.14    3.86
   1  12   1    4.72    3.88
  -1  12  -1    6.32    4.23
  -1  12  -2    1.07    3.87
   1  12   2    2.28    3.61
   1  12   2   -1.59    3.74
  -1  12  -2    5.39    4.27
   1  12   3    3.66    3.42
  -1  12  -3    3.09    3.98
   1  12   3    4.54    3.77
  -1  12  -3    7.72    3.80
  -1  12  -3    7.73    4.12
   1  12   3    9.25    4.06
  -1  12  -4   67.88    5.32
  -1  12  -4   81.16    5.32
   1  12   4   82.68    5.37
  -1  12  -4   72.16    5.38
   1  12   4   79.46    5.37
  -1  12  -5   95.05    6.06
   1  12   5  106.81    6.08
  -1  12  -5  100.06    5.86
   1  12   5  110.60    6.05
  -1  12  -5  104.17    6.10
  -1  12  -6   42.47    4.82
   1  12   6   45.23    4.28
  -1  12  -6   34.55    4.14
   1  12   6   43.00    4.30
  -1  12  -6   43.05    4.52
  -1  12  -7    8.97    4.26
   1  12   7    7.04    3.38
  -1  12  -7    7.12    3.40
   1  12   7   10.31    3.54
  -1  12  -7    8.11    3.73
  -1  12  -8    3.50    4.20
  -1  12  -8    4.36    3.34
   1  12   8    4.17    3.23
   1  12   8    2.49    3.45
  -1  12  -8    3.22    3.67
  -1  12  -9   32.12    4.57
   1  12   9   31.22    2.86
  -1  12  -9   31.59    3.65
   1  12   9   35.20    3.77
  -1  12  -9   31.68    3.92
   1  12   9   36.60    3.87
  -1  12 -10    9.95    4.17
  -1  12 -10    8.35    3.10
   1  12  10    9.67    2.55
   1  12  10    7.67    3.09
   1  12  10    4.95    3.14
  -1  12 -10    4.69    3.35
  -1  12 -11   64.46    5.11
  -1  12 -11   66.65    4.50
   1  12  11   66.40    4.32
  -1  12 -11   63.48    4.34
   1  12  11   66.81    4.01
  -1  12 -11   56.46    4.49
   1  12  11   64.42    4.31
  -1  12 -12   43.62    4.67
  -1  12 -12   42.33    3.95
  -1  12 -12   36.51    3.61
   1  12  12   44.46    3.53
   1  12  12   46.78    3.74
  -1  12 -12   43.59    3.89
   1  12  12   43.02    3.69
  -1  12 -13   52.91    4.78
   1  12  13   52.45    3.85
  -1  12 -13   53.77    4.23
   1  12  13   51.01    3.78
  -1  12 -13   47.73    3.75
   1  12  13   54.77    3.82
  -1  12 -13   44.89    3.90
   1  12  13   46.93    3.79
  -1  12 -14    6.90    3.91
   1  12  14    5.28    2.98
  -1  12 -14    5.59    3.11
   1  12  14    1.07    2.64
  -1  12 -14    2.83    2.64
   1  12  14    0.83    2.79
   1  12  14    2.53    2.77
  -1  12 -14    3.07    3.03
  -1  12 -15   12.30    3.27
   1  12  15   11.02    3.04
   1  12  15   14.97    3.01
   1  12  15   10.89    2.68
   1  12  15   13.57    2.75
  -1  12 -15   12.17    2.94
   1  12  16    7.11    3.01
  -1  12 -16   15.15    3.22
  -1  12 -16   10.71    2.88
   1  12  16    9.00    2.97
   1  12  16    5.96    2.59
   1  12  16    8.18    2.54
   1  12  17    3.69    2.86
   1  12  17    2.79    2.55
  -1  12 -17    3.17    3.06
   1  12  17    6.68    3.02
  -1  12 -18    9.04    3.66
   1  12  18    6.79    2.86
   1  12  18    8.14    2.43
  -1  12 -18    4.52    2.91
   1  12  18    6.69    3.16
  -1  12 -19    6.87    3.56
  -1  12 -19    6.26    3.26
   1  12  19    5.38    2.79
   1  12  19    5.56    2.27
  -1  12 -19    2.98    2.84
  -1  12 -20    5.67    3.50
  -1  12 -20    3.81    3.14
   1  12  20    0.97    2.67
   1  12  20    3.35    2.16
  -1  12 -20    4.02    2.70
  -1  12 -21   10.80    3.15
  -1  12 -21   17.36    3.46
   1  12  21   12.76    2.30
   1  12  21   19.75    2.90
   1 -12  21   12.83    2.98
  -1  12 -22    6.09    2.95
  -1  12 -22    3.68    3.19
   1  12  22    1.31    2.09
   1  12  22    2.41    2.47
   1 -12  22    2.16    2.74
  -1  12 -23   31.45    3.33
  -1  12 -23   35.12    3.52
   1  12  23   41.59    3.11
   1  12  23   38.60    2.65
   1 -12  23   31.60    3.14
  -1  12 -24   15.05    2.92
  -1  12 -24   15.65    3.00
   1  12  24   17.81    2.55
   1 -12  24   20.45    2.74
  -1  12 -25    9.30    2.69
  -1  12 -25    9.65    2.80
   1  12  25   11.23    2.32
   1  12  25    7.43    2.63
   1 -12  25   14.88    2.49
   1  12  26    4.67    2.08
   1  13 -22    3.22    2.70
   1  13 -21    1.15    2.81
  -1  13  21    3.33    2.11
  -1  13  21    1.61    2.24
   1  13 -20   22.04    3.18
  -1  13  20   26.94    2.72
  -1  13  20   26.03    2.57
   1  13 -20   16.39    2.82
   1  13 -19    3.16    3.09
   1  13 -19    1.99    2.56
  -1  13  19    5.61    2.37
  -1  13  19    2.85    2.27
   1  13 -18   27.88    3.31
  -1  13  18   30.32    3.00
   1  13 -17    1.18    2.70
  -1  13  17    4.93    2.51
  -1  13  17    5.79    2.42
   1  13 -16   20.09    3.22
  -1  13  16   28.65    2.88
   1  13 -15    6.36    3.59
   1  13 -15    7.19    2.88
  -1  13  15    1.18    2.62
  -1  13  15    1.21    2.56
   1  13 -15    4.79    2.31
   1  13 -15    0.77    2.41
   1  13 -14    6.53    3.71
   1  13 -14   10.58    2.93
  -1  13  14    2.44    2.83
   1  13 -14    3.53    2.44
  -1  13  14    4.86    2.69
   1  13 -14    6.13    2.67
   1  13 -13    2.81    3.75
   1  13 -13    3.14    2.77
  -1  13  13    0.06    2.75
  -1  13  13    4.74    3.05
   1  13 -13    3.26    2.56
  -1  13  13    1.52    2.73
   1  13 -13    2.01    2.75
   1  13 -12   43.28    4.46
   1  13 -12   38.98    3.46
  -1  13  12   45.26    3.52
   1  13 -12   37.42    3.63
  -1  13  12   44.30    3.66
   1  13 -11   12.21    4.06
  -1  13  11   13.22    3.04
   1  13 -11   14.58    2.96
  -1  13  11   13.76    3.24
   1  13 -11    9.69    3.25
   1  13 -10   56.00    4.95
  -1  13  10   58.53    4.35
   1  13 -10   56.08    4.09
   1  13 -10   58.70    4.33
  -1  13  10   59.65    4.26
   1  13  -9    1.33    3.99
   1  13  -9    6.54    3.14
  -1  13   9    3.36    3.20
   1  13  -9    2.43    3.19
  -1  13   9    1.89    3.23
   1  13  -8   19.14    4.27
   1  13  -8   22.88    3.56
  -1  13   8   21.65    3.75
  -1  13   8   16.03    3.66
   1  13  -8   17.86    3.63
   1  13  -7  164.67    8.19
   1  13  -7  185.14    8.10
  -1  13   7  188.68    8.30
   1  13  -7  179.95    8.10
  -1  13   7  177.36    8.14
   1  13  -6  142.60    7.60
  -1  13   6  170.27    7.75
   1  13  -6  163.77    7.59
   1  13  -6  159.68    7.68
  -1  13   6  158.72    7.60
   1  13  -5    6.44    4.18
  -1  13   5    3.86    3.59
   1  13  -5    6.59    3.54
  -1  13   5    8.73    4.01
   1  13  -5    6.68    3.92
   1  13  -4   32.63    4.57
  -1  13   4   37.08    4.35
   1  13  -4   46.52    4.44
  -1  13   4   36.26    4.48
   1  13  -4   38.61    4.63
   1  13  -3   17.39    4.21
  -1  13   3   18.61    4.12
   1  13  -3   21.22    4.36
  -1  13   3   15.59    4.29
   1  13  -2   29.39    4.35
  -1  13   2   33.51    4.43
   1  13  -2   31.99    4.55
   1  13  -1   46.06    4.50
  -1  13   1   52.83    4.84
   1  13  -1   49.65    4.93
  -1  13   0  101.88    5.63
   1  13   0  101.80    5.83
   1  13   0  123.16    6.42
  -1  13   0  112.61    6.53
  -1  13   0  112.72    6.64
   1  13   1    6.53    3.49
  -1  13  -1    4.23    3.60
   1  13   1   13.47    4.01
  -1  13  -1    7.62    4.16
  -1  13  -2   67.08    4.98
   1  13   2   83.83    5.42
  -1  13  -2   72.18    5.57
  -1  13  -3    9.81    3.98
   1  13   3   19.31    3.99
  -1  13  -3   21.72    4.07
   1  13   3   14.52    4.04
  -1  13  -3   14.01    4.20
  -1  13  -4   96.97    6.33
  -1  13  -4  136.51    6.66
   1  13   4  140.21    6.60
  -1  13  -4  113.00    6.58
   1  13   4  116.49    6.47
  -1  13  -5   48.98    4.80
   1  13   5   58.02    4.63
  -1  13  -5   56.61    4.70
   1  13   5   56.01    4.65
  -1  13  -5   62.91    4.91
   1  13   6   85.27    5.23
  -1  13  -6   81.31    5.30
  -1  13  -6   79.78    5.28
   1  13   6   90.28    5.26
  -1  13  -7    1.16    4.12
  -1  13  -7    4.70    3.41
   1  13   7    5.10    3.36
  -1  13  -7    7.33    3.54
   1  13   7    6.12    3.42
  -1  13  -8   -0.69    4.05
   1  13   8    2.91    3.06
  -1  13  -8    4.92    3.24
   1  13   8    2.91    3.12
  -1  13  -8    4.48    3.44
  -1  13  -9    0.98    3.91
  -1  13  -9    0.42    2.97
   1  13   9    0.67    3.06
  -1  13  -9    3.84    3.33
   1  13   9    1.00    3.10
  -1  13 -10   52.17    4.87
  -1  13 -10   58.37    4.11
   1  13  10   63.84    4.08
  -1  13 -10   56.47    4.30
   1  13  10   56.30    4.16
  -1  13 -11   35.59    4.39
   1  13  11   43.75    3.47
   1  13  11   35.63    3.49
  -1  13 -11   35.64    3.70
  -1  13 -12    8.03    3.96
   1  13  12    1.88    2.50
  -1  13 -12    3.79    2.90
   1  13  12    4.29    2.72
  -1  13 -13   18.35    3.20
  -1  13 -13   17.61    3.95
  -1  13 -13   18.51    3.09
   1  13  13   21.18    2.75
   1  13  13   21.52    2.86
  -1  13 -13   18.19    3.01
  -1  13 -14    5.86    3.03
  -1  13 -14    1.94    3.57
   1  13  14    7.22    2.59
   1  13  14    4.41    2.30
  -1  13 -14   -1.47    2.71
   1  13  14    2.00    2.36
  -1  13 -15   26.85    3.82
  -1  13 -15   26.62    3.28
   1  13  15   33.68    2.79
   1  13  15   32.14    2.98
  -1  13 -16   18.45    3.11
  -1  13 -16   13.73    3.54
   1  13  16   14.64    2.53
  -1  13 -17    6.81    2.88
   1  13  17    4.77    2.26
   1  13  17   -0.06    2.29
  -1  13 -18    4.14    2.76
   1  13  18    4.27    2.20
   1  13  18    1.38    2.29
  -1  13 -19   28.74    3.01
   1  13  19   30.20    2.59
   1  13  19   30.18    2.70
  -1  13 -20   11.03    2.94
  -1  13 -20   14.61    2.68
   1  13  20   16.97    2.32
   1  13  20   12.13    2.10
  -1  13 -21   59.99    3.76
  -1  14  16   -0.61    2.03
   1  14 -15   17.75    3.14
  -1  14  15   25.17    2.49
   1  14 -14   17.46    3.31
  -1  14  14   19.86    2.52
   1  14 -13    3.09    3.19
  -1  14  13    3.19    2.24
  -1  14  13    2.90    2.53
   1  14 -13    4.25    2.27
   1  14 -12   17.42    3.52
  -1  14  12   19.44    2.57
  -1  14  12   16.41    2.93
   1  14 -12   18.61    2.53
   1  14 -12   17.08    2.69
   1  14 -11   10.33    3.52
   1  14 -11   16.09    2.65
  -1  14  11   13.66    2.59
  -1  14  11   17.34    3.01
   1  14 -11   11.77    2.75
   1  14 -10    4.18    3.44
  -1  14  10    4.27    3.06
  -1  14  10    0.45    2.44
   1  14 -10    0.07    2.47
   1  14 -10    2.18    2.76
   1  14  -9    6.48    3.56
  -1  14   9    8.54    3.32
   1  14  -9    8.20    2.75
   1  14  -9    7.11    3.07
   1  14  -8   51.70    4.42
   1  14  -8   63.02    3.99
  -1  14   8   64.77    4.35
  -1  14   8   47.59    3.98
   1  14  -8   44.89    4.03
   1  14  -7    8.36    3.70
   1  14  -7   10.20    3.09
  -1  14   7    8.64    3.34
   1  14  -7   10.78    3.35
   1  14  -6    5.77    3.61
   1  14  -6    3.95    3.08
  -1  14   6    5.72    3.26
   1  14  -6    2.92    3.40
   1  14  -5    6.76    3.64
  -1  14   5    4.43    3.53
   1  14  -5    2.54    3.22
   1  14  -5   -0.27    3.51
  -1  14   5    3.13    3.47
   1  14  -4  135.50    6.58
   1  14  -4  161.48    7.08
  -1  14   4  158.17    7.15
  -1  14   4  124.89    6.90
   1  14  -4  130.95    6.99
  -1  14   3    0.83    3.52
   1  14  -3    2.11    3.64
  -1  14   3    2.92    3.74
  -1  14   2   67.78    5.08
   1  14  -2   66.70    5.09
  -1  14   1    8.33    3.67
   1  14  -1    0.69    3.76
  -1  14   0    2.67    3.68
   1  14   0    2.94    3.50
  -1  14   0    0.10    3.87
   1  14   1   11.31    3.81
  -1  14  -1    7.03    3.91
   1  14   2   82.88    5.38
  -1  14  -2   70.44    5.40
   1  14   3    2.17    3.49
  -1  14  -3    8.24    3.54
   1  14   3    4.15    3.58
  -1  14  -3    6.00    3.87
  -1  14  -4   63.19    4.63
  -1  14  -4   78.83    4.93
   1  14   4   81.01    4.91
  -1  14  -4   64.01    4.93
   1  14   4   65.35    4.74
  -1  14  -5    8.47    3.47
   1  14   5   12.67    3.41
   1  14   5    9.28    3.41
  -1  14  -5    5.91    3.49
  -1  14  -6    2.29    3.47
   1  14   6    0.69    2.97
  -1  14  -6    6.19    3.39
   1  14   6    1.56    3.14
  -1  14  -7    4.37    3.56
   1  14   7    6.61    2.93
   1  14   7    3.16    2.98
  -1  14  -7    0.95    3.14
  -1  14  -8   41.50    4.10
  -1  14  -8   51.66    3.92
   1  14   8   52.06    3.78
  -1  14  -8   40.24    3.76
   1  14   8   43.63    3.66
  -1  14  -9    1.52    3.44
   1  14   9    3.55    2.64
  -1  14  -9    5.14    3.14
   1  14   9    2.59    2.61
  -1  14 -10   11.01    3.53
  -1  14 -10   10.61    2.98
   1  14  10   12.99    2.66
   1  14  10    7.35    2.59
  -1  14 -11    2.52    3.20
  -1  14 -11    3.55    2.70
   1  14  11    0.93    2.24
   1  14  11    2.29    2.39
   1  14  11    1.30    2.36
  -1  14 -12    3.00    3.21
  -1  14 -12    1.17    2.52
   1  14  12    1.81    2.16
  -1  14 -13   22.47    3.30
   1  14  13   19.35    2.46
  -1  14 -14   13.38    3.13
   1  14  14   17.14    2.32
   1  14  15    4.33    1.99
   1  15  -3   36.66    3.51
  -1  15   3   40.47    3.87
  -1  15   2   96.28    5.29
  -1  15   1    5.72    3.40
   1  15   0   29.00    3.39
   1  15   1    2.76    2.89
   1  15   2    6.54    2.89
   1  15   3   43.62    3.61
  -1  15  -3   42.01    3.84
   2   0 -44   23.43    2.80
  -2   0  44   33.06    2.82
  -2   0  44   25.32    2.82
   2   0 -43    5.00    2.56
  -2   0  43    2.22    2.47
  -2   0  43    2.81    2.67
  -2   0  42  101.88    4.96
  -2   0  42  104.88    5.05
   2   0 -41    3.01    2.92
  -2   0  41    0.06    2.76
  -2   0  41    2.66    2.92
   2   0 -40   69.89    4.46
  -2   0  40   69.90    4.45
  -2   0  40   78.36    4.50
   2   0 -39    5.51    3.10
  -2   0  39    2.06    3.18
  -2   0  39    5.14    2.97
  -2   0  38   40.84    3.93
  -2   0  38   48.07    3.96
   2   0 -37   10.68    3.17
  -2   0  37    3.84    3.16
  -2   0  37    2.36    3.08
  -2   0  37    0.97    2.71
   2   0 -36  107.41    5.48
  -2   0  36  116.05    5.51
  -2   0  36  102.29    5.33
   2   0 -35   -2.18    3.09
  -2   0  35    3.55    3.20
   2   0 -35    4.66    2.21
  -2   0  35    1.52    2.76
  -2   0  35   -1.60    3.00
   2   0 -34    2.83    2.92
  -2   0  34    4.10    2.72
  -2   0  34    5.78    2.98
   2   0 -34    3.61    2.19
   2   0 -33    1.80    2.83
   2   0 -33    3.18    2.18
  -2   0  33    7.43    2.94
  -2   0  33    5.11    2.62
   2   0 -32  207.19    8.19
   2   0 -32  191.48    7.82
  -2   0  32  204.45    8.22
  -2   0  32  198.71    7.97
   2   0 -31    2.62    2.53
  -2   0  31    2.37    2.42
  -2   0  31    6.63    2.71
   2   0 -31    0.58    2.04
   2   0 -30  118.69    5.15
   2   0 -30  116.07    5.39
  -2   0  30  125.37    5.34
   2   0 -29    9.64    2.41
  -2   0  29    4.43    2.38
   2   0 -29    4.54    1.88
   2   0 -28   35.70    2.77
   2   0 -28   38.37    2.54
  -2   0  28   33.18    2.85
   2   0 -27    2.46    2.03
   2   0 -27   -0.40    1.66
  -2   0  27    0.05    2.12
   2   0 -26  450.47   15.64
   2   0 -26  428.80   15.52
  -2   0  26  431.17   15.59
   2   0 -25    2.60    1.57
  -2   0  25    0.03    1.41
  -2   0  25    0.30    1.91
   2   0 -24  236.88    8.64
  -2   0  24  223.32    8.52
  -2   0  24  248.06    8.76
  -2   0  23    1.05    1.29
  -2   0  23    2.62    1.66
  -2   0  22    1.31    1.29
  -2   0  22    3.23    1.25
  -2   0  22    3.00    1.56
  -2   0  21    1.21    1.21
  -2   0  21    2.44    1.19
  -2   0  20  934.61   32.46
  -2   0  20  948.97   32.44
  -2   0  19    0.87    1.08
   2   0 -19   -0.34    2.02
  -2   0  19    1.65    1.05
   2   0 -18   98.84    5.12
  -2   0  18   98.93    3.82
   2   0 -17   -0.71    1.80
  -2   0  17    1.25    1.04
  -2   0  16  285.50   10.19
   2   0 -16  290.53   11.22
   2   0 -15   -0.79    1.65
   2   0 -15    2.16    1.84
   2   0 -14  585.37   21.65
   2   0 -14  617.67   21.67
   2   0 -13    0.75    1.45
   2   0 -13   -0.28    1.62
   2   0 -12  123.09    5.07
   2   0 -12  109.06    4.95
   2   0 -11    1.24    1.20
   2   0 -11    0.82    1.43
   2   0 -10  653.61   22.71
   2   0 -10  633.03   22.66
   2   0  -9   -0.15    1.04
   2   0  -9   -0.48    1.19
   2   0  -8 2899.85  100.42
   2   0  -8 2967.62  100.39
   2   0  -7    2.01    1.13
   2   0  -6  892.48   28.97
  -2   0   6  808.97   28.74
  -2   0   5    0.53    0.49
   2   0  -5    0.70    0.74
   2   0  -4 2125.39   72.33
  -2   0   4 2117.02   72.30
  -2   0   4 2118.22   72.44
   2   0  -3    0.88    0.44
  -2   0   3    0.73    0.47
  -2   0   2   11.97    0.79
   2   0  -2   12.48    0.80
   2   0  -1    0.30    0.50
  -2   0   0    4.99    0.44
   2   0   0    5.97    0.71
  -2   0   0    5.71    0.70
   2   0   1   -0.11    0.57
  -2   0  -1    0.16    0.60
   2   0   1    0.24    0.57
   2   0   2  459.13   15.88
  -2   0  -2  450.96   15.95
   2   0   2  452.20   15.92
   2   0   3    1.43    0.74
  -2   0  -3   -0.23    0.74
   2   0   3    1.21    0.71
   2   0   4 1635.59   54.57
   2   0   4 1553.74   54.45
   2   0   5    0.67    0.87
   2   0   5   -0.35    1.00
   2   0   6 3922.26  127.27
  -2   0  -6 3543.30  127.30
   2   0   6 3700.96  127.19
  -2   0  -7    0.73    1.18
   2   0   7    1.81    1.12
   2   0   7    1.74    1.20
   2   0   8  162.15    6.30
  -2   0  -8  146.63    6.31
   2   0   8  166.49    6.29
   2   0   9   -0.51    1.30
  -2   0  -9   -0.28    1.28
   2   0   9    0.71    1.30
  -2   0 -10    7.37    1.55
   2   0  10    6.74    1.62
   2   0  10    5.87    1.54
   2   0  11    0.24    1.51
  -2   0 -11    0.58    1.53
   2   0  11    2.31    1.61
  -2   0 -12  182.08    7.75
   2   0  12  174.59    7.53
  -2   0 -13    3.13    1.78
   2   0  13    1.86    1.85
  -2   0 -14  175.92    7.37
   2   0  14  173.39    6.17
   2   0  15    1.02    0.86
   2   0  15   -0.41    1.03
  -2   0 -15    0.11    1.94
   2   0  15    0.45    1.82
   2   0  16   36.16    1.80
  -2   0 -16   38.70    3.19
   2   0  16   38.36    1.96
  -2   0 -16   34.43    1.89
   2   0  17    2.02    1.04
   2   0  17    1.60    1.22
  -2   0 -17    0.13    2.25
  -2   0 -17    2.43    1.21
  -2   0 -17    2.99    1.23
   2   0  18    3.07    1.33
   2   0  18    6.54    1.20
  -2   0 -18    8.29    1.37
  -2   0 -18    4.89    1.36
   2   0  19    1.43    1.20
   2   0  19    1.89    1.40
  -2   0 -19    2.01    1.41
  -2   0 -19    1.86    1.35
   2   0  20   72.01    3.17
  -2   0 -20   72.51    3.26
  -2   0 -20   73.99    3.15
   2   0  21    3.17    1.40
  -2   0 -21    3.50    1.61
  -2   0 -21    4.02    1.52
   2   0  22   61.47    2.94
  -2   0 -22   62.91    3.08
  -2   0 -22   61.34    2.95
   2   0  23    4.91    1.61
  -2   0 -23    7.66    1.83
  -2   0 -23    4.91    1.74
   2   0  24  182.05    6.92
  -2   0 -24  177.22    6.96
  -2   0 -24  179.01    6.79
   2   0  25    0.46    1.69
  -2   0 -25    1.46    1.88
  -2   0 -25    1.21    1.88
   2   0  26    9.05    2.47
   2   0  26    8.67    1.97
  -2   0 -26    4.90    2.06
  -2   0 -26   11.15    2.06
  -2   0 -27   -0.46    2.17
   2   0  27    1.46    2.03
   2   0  27    0.97    2.42
  -2   0 -28   11.92    2.29
   2   0  28    4.10    2.14
   2   0  28    9.05    2.73
  -2   0 -29    2.37    2.27
   2   0  29    0.43    2.79
   2   0  29   -0.94    2.19
  -2   0 -30   16.43    2.55
   2   0  30   11.61    2.99
   2   0  30   11.58    2.60
  -2   0 -31    3.85    2.52
   2   0  31   -1.36    2.46
   2   0  31    1.11    2.86
  -2   0 -32  124.66    5.77
   2   0  32  137.77    6.07
   2   0  32  125.18    5.86
  -2   0 -33    0.80    2.64
   2   0  33    0.61    3.00
   2   0  33    6.23    2.99
   2   0  33    3.67    2.78
  -2   0 -34  134.94    6.36
   2   0  34  146.74    6.62
   2   0  34  157.89    6.65
   2   0  34  146.59    6.67
  -2   0 -35   -1.17    2.68
   2   0  35    4.65    3.11
   2   0  35   -0.29    3.04
   2   0  35    3.00    2.84
   2   0  36  104.23    5.45
   2   0  36  110.01    5.54
   2   0  36  113.69    5.53
   2   0  37   -2.99    3.15
   2   0  37   -1.81    3.07
   2   0  37    2.57    2.86
   2   0  38    9.28    3.06
   2   0  38    5.50    2.97
   2   0  38   11.21    3.06
   2   0  39   -0.28    3.15
   2   0  39   -0.14    2.83
   2   0  39   -0.87    2.94
   2   0  40   52.38    3.63
   2   0  40   45.46    3.68
   2   0  41    2.51    2.71
   2   0  41    3.90    2.67
   2   0  41    3.15    2.65
   2   0  42   22.78    2.59
   2   0  42   24.02    2.86
   2   0  42   17.23    2.76
   2   0  42   16.09    2.66
   2   0  43    2.26    2.41
   2   0  43    1.74    2.28
   2   1 -44    2.34    2.43
  -2   1  44    8.17    2.27
  -2  -1  44    1.93    2.31
  -2  -1  44    3.94    2.44
  -2  -1  44    1.40    2.47
   2  -1 -43   12.53    2.65
   2   1 -43   14.86    2.82
  -2   1  43   14.92    2.62
  -2  -1  43   16.87    2.77
  -2  -1  43   17.71    2.83
  -2  -1  43   12.64    2.86
  -2   1  43   13.37    2.77
   2  -1 -42   17.88    2.97
   2   1 -42   16.47    3.03
  -2  -1  42   12.95    2.94
  -2   1  42   19.51    2.77
  -2  -1  42   19.49    2.99
  -2   1  42   19.27    3.02
  -2  -1  42   15.97    3.08
   2  -1 -41    7.71    2.88
   2   1 -41    7.83    2.95
  -2   1  41    3.68    2.74
  -2  -1  41    5.99    3.00
  -2   1  41    6.93    2.98
  -2  -1  41    1.49    3.08
  -2  -1  41    5.82    3.00
   2  -1 -40    5.59    2.94
   2   1 -40    0.14    3.15
  -2  -1  40    1.45    3.06
  -2   1  40   -0.12    2.94
  -2   1  40    3.35    2.98
  -2  -1  40   -2.87    3.13
  -2  -1  40    2.96    3.04
   2  -1 -39    8.10    3.01
   2   1 -39    5.36    3.20
  -2  -1  39    3.00    3.17
  -2   1  39    3.13    3.01
  -2  -1  39    3.88    3.23
  -2  -1  39    3.60    3.05
  -2   1  39    7.97    3.05
   2  -1 -38   18.87    3.34
   2   1 -38   24.67    3.49
  -2   1  38   21.62    3.33
  -2  -1  38   25.82    3.55
  -2   1  38   30.08    3.48
  -2  -1  38   24.92    3.46
  -2  -1  38   19.66    3.48
  -2   1  38   23.42    3.03
   2  -1 -37    2.21    3.08
   2   1 -37    3.10    3.05
  -2  -1  37    5.83    3.35
  -2   1  37    5.47    3.10
  -2   1  37    4.55    3.04
  -2   1  37    4.48    2.72
  -2  -1  37    4.91    3.09
  -2  -1  37    5.41    3.17
  -2  -1  37    5.75    2.70
   2   1 -36   26.84    3.45
   2  -1 -36   25.26    3.43
  -2   1  36   22.20    3.41
  -2  -1  36   27.77    3.58
  -2   1  36   27.85    3.13
  -2  -1  36   31.75    3.50
  -2  -1  36   25.57    3.12
  -2   1  36   26.91    3.46
   2   1 -35    3.88    3.05
   2  -1 -35    0.27    2.90
  -2   1  35    5.71    3.07
  -2  -1  35    3.26    2.71
  -2   1  35   -4.04    3.14
  -2  -1  35    3.12    3.09
  -2   1  35    5.32    2.73
   2   1 -35    3.94    2.26
  -2  -1  35    4.95    3.18
   2   1 -34   22.46    3.30
   2  -1 -34   21.85    3.17
  -2   1  34   19.69    3.20
  -2  -1  34   21.87    2.90
  -2  -1  34   23.54    3.31
  -2  -1  34   19.58    3.25
  -2   1  34   17.64    3.26
  -2   1  34   15.77    2.92
  -2   1  34   16.32    3.30
   2  -1 -34   19.14    2.48
   2   1 -34   18.32    2.53
   2  -1 -33    9.33    2.83
   2   1 -33    0.35    2.98
  -2  -1  33    3.42    2.62
   2   1 -33    3.03    2.26
  -2   1  33    2.60    2.88
  -2  -1  33    1.14    2.99
  -2   1  33    5.63    2.90
   2  -1 -33    6.31    2.19
  -2   1  33    3.45    2.74
   2  -1 -32    5.62    2.64
   2   1 -32    0.13    2.93
  -2   1  32   -2.11    2.89
  -2  -1  32   -1.52    2.93
  -2   1  32    1.68    2.85
   2   1 -32    4.91    2.15
  -2   1  32    2.11    2.66
  -2  -1  32    2.92    2.63
   2  -1 -32    6.81    2.17
   2  -1 -31   16.54    2.26
   2   1 -31   19.73    2.41
   2  -1 -31   18.61    2.72
   2   1 -31   12.94    2.84
  -2  -1  31   13.60    2.66
  -2   1  31   14.82    2.70
  -2  -1  31    9.81    2.86
  -2   1  31   12.12    2.84
  -2   1  31   16.93    2.80
   2  -1 -30  112.18    5.04
   2   1 -30  106.49    5.11
   2   1 -30   96.99    4.79
   2  -1 -30  108.28    4.76
  -2   1  30  118.87    5.21
  -2  -1  30  103.65    5.25
  -2  -1  30  101.54    4.90
  -2   1  30  109.84    5.01
  -2   1  30  115.24    5.27
   2   1 -29    5.23    2.39
   2  -1 -29    5.61    1.93
   2   1 -29    4.46    1.98
  -2  -1  29    8.66    2.39
  -2  -1  29    3.18    2.48
  -2   1  29    1.89    2.31
  -2   1  29    8.55    2.44
  -2   1  29    5.91    2.55
   2   1 -28  169.46    7.03
   2   1 -28  172.32    7.24
   2  -1 -28  187.60    7.00
  -2   1  28  185.73    7.36
  -2   1  28  175.51    7.20
  -2  -1  28  179.17    7.09
  -2   1  28  189.48    7.27
  -2  -1  28  178.85    7.41
   2   1 -27   27.51    2.29
   2   1 -27   25.99    2.64
  -2  -1  27   28.13    2.50
  -2  -1  27   28.24    2.82
  -2   1  27   31.35    2.70
  -2   1  27   26.20    2.54
  -2   1  27   33.86    2.84
   2   1 -26  198.03    8.06
   2   1 -26  200.53    7.96
  -2   1  26  197.52    7.80
  -2   1  26  229.36    8.29
  -2   1  26  216.23    8.13
  -2  -1  26  221.30    8.30
  -2   1  26  226.33    8.14
   2   1 -25  131.14    5.38
   2   1 -25  128.45    5.22
  -2   1  25  120.82    5.05
  -2   1  25  135.92    5.43
  -2  -1  25  130.69    5.51
  -2   1  25  135.08    5.52
  -2   1  25  127.86    5.35
   2   1 -24  130.87    5.31
   2   1 -24  135.90    5.46
  -2   1  24  130.00    5.19
  -2   1  24  130.03    5.22
  -2   1  24  137.03    5.43
  -2  -1  24  140.49    5.60
  -2   1  24  136.22    5.49
   2   1 -23   57.47    2.75
   2   1 -23   55.58    2.90
  -2  -1  23   48.11    2.56
  -2   1  23   54.70    2.65
  -2   1  23   52.87    2.64
  -2  -1  23   56.60    3.03
  -2   1  23   61.13    2.88
  -2   1  23   51.79    2.98
   2   1 -22    5.99    1.68
   2   1 -22    6.40    1.44
  -2   1  22    6.60    1.37
  -2   1  22    6.86    1.37
  -2   1  22    4.84    1.36
  -2   1  22    6.63    1.54
  -2   1  22    6.38    1.82
  -2  -1  22    8.70    1.76
  -2   1  21    4.80    1.29
   2   1 -21    4.84    1.36
  -2   1  21    3.22    1.20
  -2   1  21    6.45    1.30
  -2   1  21    3.36    1.60
  -2   1  21    6.89    1.49
  -2  -1  21    6.81    1.58
   2   1 -20  118.65    4.48
  -2   1  20  115.94    4.38
  -2   1  20  116.66    4.47
   2  -1 -20  110.87    5.57
  -2  -1  20  112.69    4.44
  -2  -1  20  109.50    4.59
  -2   1  20  114.60    4.59
  -2   1  20  105.57    4.32
  -2   1  20  106.38    4.36
  -2  -1  20  107.76    4.31
   2   1 -19    7.94    1.27
  -2   1  19    9.80    1.30
  -2  -1  19   10.70    1.42
  -2   1  19   11.08    1.62
  -2   1  19   10.79    1.30
   2  -1 -19    9.03    2.30
  -2  -1  19    9.30    1.20
  -2   1  19   11.88    1.23
  -2   1  19    7.62    1.18
   2  -1 -19    6.76    2.46
   2   1 -18  113.35    4.42
  -2   1  18  120.58    4.54
   2   1 -18  130.80    5.82
  -2   1  18  118.00    4.42
   2  -1 -18  117.99    5.48
  -2  -1  18  118.96    4.44
  -2   1  18  108.87    4.29
  -2   1  18  109.91    4.33
  -2  -1  18  104.90    4.29
   2  -1 -18  108.27    5.55
   2   1 -17  223.19    7.95
  -2   1  17  217.67    7.90
  -2  -1  17  221.16    7.91
   2  -1 -17  220.87    8.91
   2   1 -17  228.24    9.18
  -2   1  17  211.64    7.82
   2  -1 -17  219.17    8.99
  -2   1  16   12.32    1.20
   2  -1 -16   10.23    1.95
  -2  -1  16   15.17    1.36
   2   1 -16   13.33    2.21
   2   1 -16   15.95    1.31
   2  -1 -16   14.32    2.38
  -2  -1  16   12.29    2.29
   2   1 -15  209.92    8.28
   2  -1 -15  209.80    8.09
  -2  -1  15  185.48    8.07
   2  -1 -15  191.61    8.09
   2   1 -14  421.39   14.93
   2  -1 -14  403.37   14.71
   2  -1 -14  392.21   14.74
  -2  -1  14  378.83   14.73
   2  -1 -13   39.14    2.61
   2   1 -13   38.80    2.73
  -2  -1  13   39.64    2.78
   2  -1 -13   44.96    2.76
   2  -1 -12  671.62   25.04
   2   1 -12  718.99   25.28
  -2  -1  12  722.83   25.21
   2  -1 -12  732.52   25.15
   2   1 -11  518.23   18.63
   2  -1 -11  497.73   18.44
  -2  -1  11  515.73   18.57
   2  -1 -11  540.68   18.52
   2   1 -10  109.49    4.78
   2  -1 -10  118.96    4.72
  -2  -1  10  118.85    4.84
   2   1  -9   11.72    1.52
   2  -1  -9   10.27    1.30
  -2  -1   9   13.37    1.57
   2  -1  -8   15.22    1.34
  -2  -1   8   15.50    1.58
   2  -1  -7 1644.44   57.84
  -2  -1   7 1735.51   57.92
   2  -1  -6   26.46    1.50
  -2  -1   6   26.45    1.61
  -2   1   5    5.85    0.95
  -2  -1   5   11.66    1.09
  -2   1   4  360.22   12.74
  -2  -1   4  360.59   12.53
   2   1  -3 2313.06   78.39
  -2   1   3 2308.14   78.65
   2  -1  -3 2303.79   78.64
   2  -1  -3 2255.27   78.69
   2  -1  -2  952.61   31.55
   2  -1  -2  892.24   31.57
   2   1  -2  899.67   31.48
   2  -1  -1 5093.53  129.89
   2   1  -1 4998.60  130.06
   2  -1  -1 5422.34  130.18
   2  -1  -1 5321.73  130.26
   2  -1   0  315.90   11.21
   2  -1   0  309.14   11.30
   2  -1   0  321.66   11.40
  -2  -1   0  323.66   11.37
   2  -1   0  346.21   11.46
  -2   1  -1  919.19   32.08
   2  -1   1  946.25   32.06
   2  -1   1  944.77   32.12
  -2  -1  -1  944.51   32.21
  -2   1  -1  913.88   32.14
   2  -1   1  931.89   32.20
   2  -1   2 4933.24  163.41
  -2   1  -2 4843.94  163.45
  -2   1  -2 4545.26  163.45
  -2  -1  -2 4914.10  163.57
  -2  -1  -2 4829.15  163.31
   2  -1   2 4692.92  163.50
  -2  -1  -3 2021.34   66.53
   2  -1   3 1930.61   66.34
  -2   1  -3 1977.30   66.40
  -2   1  -3 1831.88   66.37
   2  -1   3 1937.32   66.42
  -2   1  -3 1935.10   66.46
  -2  -1  -3 1946.41   66.29
  -2  -1  -3 1956.13   66.50
   2  -1   4  167.00    6.31
  -2   1  -4  153.68    6.31
  -2  -1  -4  169.11    6.45
  -2   1  -4  173.36    6.36
  -2  -1  -4  183.49    6.34
  -2  -1  -4  174.11    6.48
  -2   1  -4  170.49    6.42
  -2  -1  -5 1591.00   55.15
   2  -1   5 1601.09   55.04
  -2   1  -5 1525.69   55.04
  -2   1  -5 1604.36   55.11
  -2  -1  -5 1683.42   55.04
  -2  -1  -6 1796.09   62.51
  -2   1  -6 1711.35   62.41
   2  -1   6 1850.41   62.45
  -2  -1  -6 1910.02   62.44
  -2   1  -6 1812.79   62.49
  -2  -1  -7  196.55    7.55
   2  -1   7  203.89    7.54
  -2  -1  -7  208.69    7.52
  -2   1  -7  196.48    7.53
  -2  -1  -8  482.31   17.39
   2  -1   8  508.44   17.43
  -2  -1  -8  506.77   17.35
  -2   1  -8  454.60   17.33
   2  -1   8  469.48   17.14
  -2  -1  -9    6.30    1.56
   2  -1   9    9.34    1.67
   2  -1   9    8.77    1.55
  -2  -1  -9    9.97    1.83
  -2  -1 -10   22.22    2.12
   2  -1  10   20.00    2.08
  -2  -1 -10   18.87    2.07
   2  -1  10   17.28    1.87
  -2  -1 -11    3.19    1.72
   2  -1  11    5.52    1.77
  -2  -1 -11    4.10    1.81
   2  -1  11    5.35    1.66
   2  -1  12  503.90   17.91
   2   1  12  507.07   17.77
  -2  -1 -12  455.32   17.78
   2  -1  12  440.69   17.51
  -2  -1 -12  521.44   17.78
   2  -1  13  194.52    7.42
  -2  -1 -13  196.93    8.53
   2   1  13  230.19    8.60
   2  -1  13  237.24    8.81
  -2  -1 -13  227.86    8.52
   2  -1  13  198.47    8.32
  -2  -1 -14   12.90    2.23
   2   1  14   12.22    1.05
   2   1  14   14.23    2.23
   2  -1  14   11.06    2.43
   2  -1  14   12.14    1.22
  -2   1 -14   11.79    1.28
  -2  -1 -14   11.66    2.22
   2  -1  14    9.42    2.27
  -2  -1 -15    7.74    2.23
   2   1  15    6.95    1.01
   2  -1  15    6.91    1.00
   2  -1  15    6.96    1.19
   2   1  15    6.71    2.19
   2  -1  15    5.92    2.27
  -2   1 -15    7.07    1.24
   2  -1  15    6.37    2.18
   2   1  16  255.99    9.00
   2  -1  16  256.55    9.00
   2   1  16  273.20   10.58
   2  -1  16  243.88    9.03
  -2  -1 -16  247.90   10.43
   2  -1  16  265.59   10.66
  -2   1 -16  252.17    8.99
  -2   1 -16  244.15    9.13
   2  -1  16  241.71   10.11
   2   1  17    3.85    1.12
   2  -1  17    4.44    1.09
  -2  -1 -17    3.87    2.39
   2  -1  17    3.89    1.30
   2   1  17    5.61    2.50
   2  -1  17   -0.82    2.57
  -2   1 -17    4.09    1.35
  -2   1 -17    2.50    1.41
  -2  -1 -17    4.87    1.33
   2  -1  17    3.63    2.35
   2  -1  18  854.37   28.79
   2   1  18  860.51   28.78
   2  -1  18  805.60   28.78
  -2   1 -18  829.98   28.62
  -2   1 -18  827.74   28.90
  -2   1 -18  818.28   28.70
  -2  -1 -18  833.70   28.68
   2  -1  19  631.57   21.47
   2   1  19  627.81   21.45
   2  -1  19  627.22   21.49
  -2   1 -19  622.46   21.59
  -2   1 -19  596.14   21.37
  -2  -1 -19  601.71   21.33
   2  -1  20   25.71    1.76
   2  -1  20   20.45    1.90
   2   1  20   23.67    1.71
  -2   1 -20   21.15    2.06
  -2   1 -20   23.39    1.85
  -2  -1 -20   23.41    1.84
   2   1  21  673.72   23.27
   2  -1  21  670.20   23.31
   2   1  21  686.87   23.44
   2  -1  21  688.55   23.32
  -2   1 -21  666.10   23.42
  -2   1 -21  659.69   23.19
  -2  -1 -21  645.79   23.14
   2  -1  22    9.56    1.58
   2  -1  22    9.83    1.86
   2   1  22   10.58    2.07
   2   1  22    8.12    1.56
  -2   1 -22   11.51    1.83
  -2  -1 -22    9.57    1.61
  -2   1 -22   10.30    1.96
  -2  -1 -22   10.87    1.70
   2   1  23   92.65    4.12
   2  -1  23   97.41    4.26
   2  -1  23   94.43    4.15
   2   1  23   99.79    4.46
  -2  -1 -23   99.08    4.14
  -2   1 -23   98.79    4.36
  -2   1 -23   96.84    4.18
   2   1  24  592.81   21.11
   2   1  24  614.24   21.30
   2  -1  24  604.51   21.18
   2  -1  24  589.21   21.14
  -2  -1 -24  598.68   21.06
  -2   1 -24  609.98   21.27
  -2   1 -24  603.02   21.02
   2   1  25    6.78    1.81
   2   1  25    7.63    2.24
   2  -1  25    7.10    1.84
  -2   1 -25    7.83    2.08
  -2   1 -25    9.60    2.11
  -2  -1 -25   10.18    1.88
   2   1  26   72.75    3.86
   2  -1  26   64.92    3.52
   2   1  26   68.13    3.50
  -2   1 -26   72.41    3.74
  -2  -1 -26   67.47    3.47
  -2   1 -26   67.76    3.53
   2  -1  27  146.59    6.13
   2   1  27  152.76    6.34
   2   1  27  146.15    6.02
  -2   1 -27  143.56    6.23
  -2  -1 -27  148.87    5.99
  -2   1 -27  146.67    5.95
   2   1  28  233.94    8.89
   2   1  28  234.24    9.13
   2  -1  28  236.33    9.00
  -2  -1 -28  229.00    8.83
  -2   1 -28  231.39    9.02
  -2   1 -28  228.86    8.76
   2   1  29   97.22    4.49
   2  -1  29   91.49    4.60
   2   1  29   90.24    4.82
  -2  -1 -29   90.19    4.46
  -2   1 -29   87.75    4.63
  -2   1 -29   98.76    4.46
  -2  -1 -30  122.55    5.53
  -2   1 -30  125.63    5.72
   2   1  30  126.53    5.60
   2  -1  30  121.94    5.89
   2  -1  30  133.56    5.77
   2   1  30  129.05    5.90
   2   1  30  127.88    5.86
  -2  -1 -31   10.17    2.45
  -2   1 -31   11.20    2.73
   2   1  31   15.84    3.09
   2   1  31   12.23    2.54
   2  -1  31   13.46    2.74
   2  -1  31   13.36    3.11
   2   1  31   15.59    3.08
  -2   1 -32   14.40    2.92
  -2  -1 -32   19.59    2.64
   2   1  32   20.76    3.17
   2  -1  32   15.75    3.16
   2   1  32   14.08    2.79
   2   1  32   18.96    3.21
   2  -1  32   20.22    2.98
  -2  -1 -33    5.41    2.49
  -2   1 -33    6.11    2.68
   2   1  33    2.89    2.97
   2   1  33    1.00    2.63
   2  -1  33    0.51    2.72
   2  -1  33    3.16    3.01
   2   1  33    3.72    3.04
  -2   1 -34  186.54    7.80
  -2  -1 -34  180.93    7.63
   2   1  34  188.83    7.97
   2  -1  34  188.79    8.01
   2  -1  34  194.56    8.00
   2   1  34  195.01    8.06
   2   1  34  194.01    7.88
  -2   1 -35   37.91    3.48
   2   1  35   46.34    3.86
   2   1  35   41.88    3.52
   2  -1  35   39.11    3.67
   2  -1  35   41.38    3.73
   2   1  35   36.61    3.76
  -2   1 -36    5.31    2.74
   2  -1  36    3.60    3.17
   2   1  36    0.96    3.06
   2   1  36    9.42    2.85
   2  -1  36    0.91    3.01
   2  -1  36    6.72    3.04
   2   1  36    3.60    3.09
   2   1  37   67.80    4.53
   2   1  37   68.79    4.32
   2   1  37   63.47    4.37
   2  -1  37   71.85    4.43
   2  -1  37   64.16    4.37
   2  -1  37   82.15    4.63
   2   1  38    7.67    3.05
   2  -1  38    3.03    2.91
   2  -1  38    3.90    2.77
   2   1  38   -3.07    2.89
   2  -1  38    5.47    3.15
   2   1  38    3.25    2.84
   2  -1  39    0.94    3.00
   2   1  39    9.10    3.07
   2   1  39    1.89    2.88
   2  -1  39    3.27    2.94
   2   1  39    3.86    2.93
   2  -1  39    2.43    2.84
   2   1  40   57.89    4.00
   2  -1  40   55.54    3.83
   2  -1  40   61.01    3.94
   2  -1  40   63.15    4.04
   2   1  40   59.41    3.89
   2   1  40   49.92    3.78
   2   1  41   27.73    2.76
   2   1  41   27.89    3.12
   2  -1  41   26.00    3.15
   2  -1  41   25.47    3.07
   2   1  41   24.39    2.90
   2  -1  41   20.29    2.93
   2   1  41   26.03    3.00
   2   1  42    6.55    2.25
   2  -1  42    9.72    2.42
   2   1  42    6.77    2.61
   2  -1  42    5.50    2.42
   2   1  42    4.00    2.47
   2   1  42    7.48    2.46
   2  -1  42    2.78    2.50
   2  -1  42   11.54    2.67
   2  -1  43    5.53    2.19
   2   1  43    2.81    2.34
   2  -1  43    4.82    2.35
   2   1  43    3.54    2.27
  -2   2  44   25.39    2.83
  -2  -2  44   23.74    2.80
   2   2 -43   43.38    3.43
   2  -2 -43   35.84    3.05
  -2   2  43   42.00    2.98
  -2   2  43   41.59    3.42
  -2  -2  43   39.94    3.36
  -2  -2  43   48.85    3.27
   2  -2 -42    0.72    2.59
   2   2 -42    2.75    2.73
  -2   2  42    3.72    2.42
  -2   2  42    2.50    2.74
  -2  -2  42   -2.47    2.74
  -2  -2  42   -0.06    2.78
   2  -2 -41    6.02    2.68
   2   2 -41    6.04    2.96
  -2   2  41    5.94    2.57
  -2  -2  41    2.22    2.87
  -2  -2  41    2.16    2.98
  -2   2  41    3.65    2.83
  -2   2  41    3.03    2.87
   2   2 -40   33.76    3.68
   2  -2 -40   38.27    3.42
  -2   2  40   41.32    3.36
  -2  -2  40   42.92    3.70
  -2   2  40   43.17    3.62
  -2   2  40   29.89    3.53
  -2  -2  40   35.43    3.68
   2  -2 -39   38.50    3.58
   2   2 -39   40.53    3.87
  -2  -2  39   36.47    3.76
  -2   2  39   40.39    3.58
  -2  -2  39   42.42    3.93
  -2   2  39   41.28    3.89
  -2   2  39   41.42    3.68
  -2  -2  39   46.13    3.71
   2   2 -38   35.50    3.89
   2  -2 -38   44.69    3.66
  -2   2  38   40.98    3.64
  -2  -2  38   42.05    3.82
  -2   2  38   41.43    3.90
  -2  -2  38   35.74    3.85
  -2   2  38   37.23    3.78
  -2  -2  38   46.80    3.79
  -2   2  38   37.64    3.34
   2  -2 -37   42.06    3.68
   2   2 -37   41.95    3.96
  -2  -2  37   41.36    3.91
  -2   2  37   35.01    3.70
  -2   2  37   39.07    3.83
  -2  -2  37   39.16    4.03
  -2   2  37   41.49    3.79
  -2   2  37   33.68    3.33
  -2  -2  37   42.29    3.74
   2   2 -36    0.86    3.22
   2  -2 -36    4.10    2.98
  -2   2  36   -0.06    2.92
  -2  -2  36    5.26    3.37
  -2  -2  36    7.40    2.72
  -2   2  36    5.48    2.87
  -2   2  36    3.72    3.15
  -2  -2  36   -0.09    3.29
  -2   2  36   -1.82    3.08
   2  -2 -35   62.57    3.92
   2   2 -35   53.48    4.12
  -2   2  35   51.28    4.00
  -2   2  35   59.62    4.12
  -2   2  35   62.28    4.12
  -2  -2  35   50.78    4.28
   2   2 -35   51.01    3.45
  -2  -2  35   51.92    3.67
  -2   2  35   53.49    3.80
   2  -2 -34   24.72    2.62
   2   2 -34   27.92    3.43
   2  -2 -34   25.91    3.19
  -2   2  34   29.30    3.32
  -2  -2  34   22.78    3.06
  -2   2  34   28.82    3.32
   2   2 -34   17.97    2.68
  -2   2  34   21.44    3.13
  -2  -2  34   26.60    3.56
  -2   2  34   29.78    3.41
   2   2 -33   12.50    3.07
   2  -2 -33   15.96    2.95
   2  -2 -33   11.74    2.29
  -2   2  33   20.72    3.04
  -2   2  33   15.97    3.14
  -2   2  33   15.21    2.91
   2   2 -33   10.93    2.47
  -2   2  33   15.95    2.94
  -2  -2  33   11.72    3.13
  -2  -2  33    9.89    2.86
   2  -2 -32  146.39    6.04
   2   2 -32  150.03    6.58
   2   2 -32  128.92    6.12
  -2   2  32  153.73    6.45
  -2   2  32  147.89    6.63
  -2   2  32  147.30    6.35
  -2  -2  32  145.93    6.71
  -2   2  32  156.95    6.50
  -2  -2  32  140.70    6.20
   2   2 -31  153.33    6.90
   2  -2 -31  172.62    6.82
   2   2 -31  171.22    7.24
  -2   2  31  177.37    7.15
  -2   2  31  171.33    7.10
  -2  -2  31  174.64    7.46
  -2   2  31  173.90    7.15
  -2   2  31  172.26    7.39
  -2  -2  31  172.21    6.99
   2   2 -30   16.23    2.71
  -2  -2  30   13.73    2.86
  -2   2  30    9.35    2.50
  -2  -2  30   10.42    2.54
  -2   2  30    6.40    2.83
   2   2 -30    9.45    2.22
  -2   2  30   11.40    2.65
   2   2 -29  102.13    4.73
   2   2 -29  102.57    5.01
  -2   2  29   96.79    4.56
  -2   2  29  106.27    4.88
  -2  -2  29  109.01    5.19
  -2   2  29  105.91    5.14
  -2   2  29  105.69    4.99
   2   2 -28   12.94    2.58
  -2   2  28   14.22    2.08
   2   2 -28   17.68    2.27
  -2   2  28   12.24    2.65
  -2  -2  28   18.24    2.75
  -2   2  28   16.04    2.70
  -2   2  28   16.55    2.41
   2   2 -27   16.45    2.61
   2   2 -27   26.28    2.26
  -2   2  27   18.69    2.09
  -2   2  27   24.68    2.21
  -2   2  27   20.99    2.36
  -2  -2  27   21.58    2.76
  -2   2  27   25.89    2.76
  -2   2  27   25.62    2.91
   2   2 -26   27.08    2.47
   2   2 -26   32.77    2.87
  -2   2  26   32.09    2.29
  -2   2  26   34.78    2.40
  -2   2  26   36.27    2.99
  -2   2  26   33.69    2.86
  -2  -2  26   31.89    2.89
  -2   2  26   36.81    2.60
   2   2 -25  189.59    7.65
   2   2 -25  188.58    7.46
  -2   2  25  201.91    7.28
  -2   2  25  190.21    7.34
  -2  -2  25  181.59    7.38
  -2   2  25  190.29    7.62
  -2  -2  25  193.25    7.72
  -2   2  25  192.24    7.72
  -2   2  25  206.22    7.48
   2   2 -24   24.99    2.17
   2   2 -24   18.98    2.30
  -2   2  24   22.81    1.92
  -2   2  24   20.10    1.95
  -2   2  24   26.80    2.07
  -2  -2  24   20.46    2.44
  -2   2  24   24.29    2.53
  -2   2  24   20.63    2.43
  -2  -2  24   23.84    2.16
   2   2 -23  489.35   17.66
  -2   2  23  495.33   17.45
  -2   2  23  490.98   17.55
  -2   2  23  510.61   17.86
  -2   2  23  508.72   17.59
  -2  -2  23  499.78   17.84
  -2   2  23  499.84   17.73
  -2  -2  23  491.64   17.55
   2   2 -22  104.60    4.45
  -2   2  22  109.86    4.24
  -2   2  22  100.72    4.31
  -2   2  22  108.03    4.71
  -2  -2  22   98.20    4.51
  -2   2  22  107.60    4.57
  -2  -2  22   98.66    4.34
  -2   2  22  106.68    4.35
  -2   2  21   20.88    1.73
   2   2 -21   21.74    1.86
  -2   2  21   18.27    1.63
  -2   2  21   18.54    1.73
  -2   2  21   17.43    1.71
  -2  -2  21   18.74    1.99
  -2  -2  21   19.01    1.81
  -2   2  21   17.12    1.96
  -2   2  21   18.01    2.11
   2   2 -20   55.59    2.80
  -2   2  20   51.57    2.60
  -2   2  20   53.08    2.62
  -2   2  20   56.59    2.55
  -2  -2  20   55.72    2.71
  -2  -2  20   51.16    2.85
  -2   2  20   54.80    2.91
  -2   2  20   55.63    3.00
  -2   2  20   60.51    2.68
   2  -2 -20   45.95    3.62
  -2   2  19    5.04    1.33
  -2  -2  19    5.70    1.50
  -2   2  19    5.45    1.64
  -2   2  19    4.85    1.24
   2  -2 -19    3.66    2.09
  -2   2  19    4.39    1.61
   2   2 -19    6.44    1.49
  -2  -2  19    7.16    1.45
  -2   2  19    3.41    1.26
  -2   2  19    4.22    1.18
   2   2 -18  201.25    7.72
  -2   2  18  209.46    7.61
  -2  -2  18  210.75    7.63
  -2  -2  18  203.00    7.75
  -2   2  18  214.24    7.61
   2  -2 -18  205.41    8.53
  -2   2  18  206.22    7.83
  -2   2  18  206.62    7.74
  -2   2  18  206.96    7.62
  -2   2  18  209.52    7.54
   2  -2 -18  211.79    8.96
  -2  -2  18  213.65    8.85
   2   2 -17  145.28    5.76
  -2   2  17  141.34    5.74
  -2   2  17  141.58    5.83
  -2   2  17  155.18    5.63
  -2  -2  17  153.43    5.66
  -2  -2  17  146.48    5.77
   2   2 -17  156.41    7.00
   2  -2 -17  143.35    6.49
  -2   2  17  152.33    5.67
  -2   2  17  156.27    5.59
   2  -2 -17  171.04    7.09
  -2  -2  17  160.94    6.87
   2   2 -16  318.36   11.45
   2   2 -16  309.70   11.45
  -2   2  16  321.89   11.30
  -2   2  16  322.97   11.41
  -2   2  16  319.46   11.50
  -2  -2  16  327.58   11.46
   2  -2 -16  323.68   12.16
   2   2 -16  333.19   12.59
  -2  -2  16  320.20   11.33
  -2   2  16  318.97   11.35
  -2   2  16  316.83   11.27
  -2  -2  16  308.60   12.34
   2  -2 -16  336.45   12.52
   2   2 -15    7.90    1.29
  -2  -2  15    8.08    1.17
  -2   2  15    8.44    1.02
  -2   2  15    8.69    1.32
  -2  -2  15    7.46    1.15
   2   2 -15    8.08    1.18
   2  -2 -15    8.35    1.68
   2   2 -15    8.55    2.04
  -2   2  15    8.25    1.11
  -2  -2  15    6.59    2.08
   2  -2 -15    8.51    2.21
  -2   2  14   93.76    3.64
   2  -2 -14   95.11    4.25
  -2  -2  14   96.74    3.59
   2   2 -14   92.14    4.64
   2   2 -14   92.54    3.63
  -2  -2  14   93.89    4.49
   2  -2 -14  104.81    4.61
   2  -2 -13   11.08    1.65
  -2  -2  13    9.85    1.93
  -2  -2  13    7.89    0.96
   2  -2 -13   11.93    1.98
   2  -2 -12  165.98    6.18
  -2  -2  12  174.78    6.41
   2  -2 -11  563.63   17.94
  -2  -2  11  530.31   18.00
   2  -2 -10  168.88    6.12
  -2  -2  10  183.68    6.28
   2  -2  -9   30.23    1.79
  -2  -2   9   29.12    1.91
   2  -2  -8  369.93   13.14
   2  -2  -7   32.24    1.78
   2   2  -7   40.11    2.03
   2  -2  -6    6.29    0.83
   2   2  -6    7.97    1.06
   2  -2  -5    0.61    0.61
  -2   2   5    2.46    1.16
  -2   2   5    2.01    1.03
   2   2  -5    1.28    0.84
   2   2  -5    1.48    0.53
   2  -2  -4   43.95    1.86
  -2   2   4   47.00    2.52
  -2  -2   3  939.22   31.09
   2   2  -3  877.72   31.03
  -2   2   3  873.21   31.39
   2  -2  -3  917.25   31.41
   2  -2  -2 2290.95   79.93
  -2  -2   2 2360.90   80.19
   2   2  -2 2431.78   80.18
   2  -2  -2 2482.50   80.56
  -2   2   2 2392.58   80.54
   2  -2  -1  264.30    8.87
   2   2  -1  242.07    8.84
   2  -2  -1  279.40    9.50
   2  -2  -1  251.89    9.47
  -2  -2   1  253.97    9.13
  -2  -2   1  254.31    9.10
   2   2  -1  269.48    9.13
  -2   2   0 3094.13  112.24
   2  -2   0 3279.16  112.26
  -2   2   0 3520.43  112.76
   2  -2   0 3472.47  112.72
   2  -2   0 3365.51  112.78
   2  -2   0 3525.57  112.77
  -2  -2   0 3304.72  112.47
   2  -2   1  380.54   13.09
  -2   2  -1  364.20   13.04
   2  -2   1  389.75   13.41
   2  -2   1  384.33   13.48
  -2  -2  -1  369.72   13.23
   2  -2   1  370.50   13.25
   2  -2   2  558.97   19.04
   2   2   2  535.83   19.22
  -2   2  -2  536.63   18.98
   2  -2   2  568.54   19.28
   2  -2   2  531.07   19.09
  -2  -2  -2  557.79   19.17
   2  -2   3   12.87    1.21
   2   2   3   15.26    1.31
  -2   2  -3   13.63    1.14
   2  -2   3   15.98    1.35
  -2  -2  -3   16.80    1.28
  -2   2  -3   15.41    1.20
   2  -2   3   14.03    1.12
   2  -2   4   15.29    1.34
  -2   2  -4   13.53    1.25
   2   2   4   15.58    1.33
   2  -2   4   13.09    1.15
  -2   2  -4   12.97    1.19
   2  -2   5  354.78   13.01
   2   2   5  367.16   12.97
  -2  -2  -5  360.16   13.09
  -2   2  -5  348.39   12.92
  -2   2  -5  373.17   12.95
  -2  -2  -6  136.55    5.42
   2  -2   6  126.55    5.34
  -2   2  -6  119.58    5.22
   2   2   6  139.44    5.27
  -2   2  -6  136.13    5.24
   2  -2   7    8.11    1.45
  -2   2  -7    9.23    1.37
   2   2   7    9.11    1.37
  -2  -2  -7    9.27    1.46
  -2  -2  -7    8.10    1.36
  -2   2  -7    9.75    1.34
  -2  -2  -8  376.62   14.21
   2  -2   8  387.50   14.27
   2   2   8  393.88   14.05
  -2   2  -8  366.88   14.14
  -2   2  -8  374.56   14.07
  -2  -2  -8  426.29   14.11
  -2  -2  -9  119.87    5.29
   2  -2   9  124.76    5.36
   2   2   9  117.07    5.03
  -2   2  -9  114.58    5.19
  -2   2  -9  110.94    5.08
  -2  -2  -9  133.65    5.20
  -2  -2 -10   14.30    2.11
   2   2  10   20.85    1.92
  -2   2 -10   16.37    2.08
   2  -2  10   17.57    2.16
  -2   2 -10   13.53    1.84
  -2  -2 -10   23.45    2.21
  -2   2 -11   46.40    3.11
   2   2  11   54.36    3.02
   2  -2  11   55.11    3.42
  -2  -2 -11   49.68    3.23
  -2  -2 -11   57.26    3.20
  -2   2 -11   48.46    3.10
  -2  -2 -12   16.39    2.40
   2   2  12   22.71    2.25
   2   2  12   27.01    1.62
   2  -2  12   26.48    2.74
  -2   2 -12   20.84    2.34
  -2   2 -12   19.88    2.34
   2  -2  12   21.44    2.27
  -2  -2 -12   26.31    2.51
  -2  -2 -13  109.84    5.29
  -2   2 -13  101.13    5.14
   2   2  13  106.38    4.03
   2  -2  13  105.94    5.44
   2   2  13  127.73    5.27
   2   2  13  103.86    4.23
  -2   2 -13  107.88    5.27
  -2  -2 -13  107.21    5.16
   2  -2  13  103.97    5.06
  -2  -2 -14  300.87   11.62
   2   2  14  284.38   10.20
  -2   2 -14  287.63   11.43
   2   2  14  280.18   10.38
   2  -2  14  312.60   11.78
   2   2  14  324.67   11.51
  -2  -2 -14  288.51   11.32
   2  -2  14  271.74   11.18
  -2   2 -14  295.71   11.58
   2   2  15   69.98    2.83
  -2  -2 -15   60.32    4.20
   2  -2  15   67.85    2.85
   2   2  15   68.11    4.15
  -2   2 -15   63.55    4.11
   2  -2  15   72.13    4.54
  -2   2 -15   63.30    3.08
  -2   2 -15   70.68    2.90
   2  -2  15   63.59    4.07
  -2  -2 -15   74.46    4.25
  -2   2 -15   62.02    4.18
  -2   2 -16    6.69    2.27
   2   2  16    7.21    2.46
   2   2  16    5.83    1.13
   2  -2  16    6.50    2.62
   2  -2  16    7.34    1.38
   2  -2  16    6.86    1.15
  -2  -2 -16    5.67    2.42
  -2   2 -16    6.88    1.57
  -2   2 -16    6.30    1.35
  -2   2 -16    3.57    2.24
   2  -2  16    4.38    2.38
  -2  -2 -16    5.42    2.37
   2  -2  17   15.81    3.04
   2  -2  17   17.74    1.46
   2   2  17   21.34    1.47
   2  -2  17   17.73    1.69
  -2  -2 -17   16.19    2.93
   2   2  17   20.98    2.96
  -2   2 -17   21.44    1.65
  -2   2 -17   18.18    1.90
  -2   2 -17   15.11    2.81
  -2  -2 -17   15.06    2.74
   2   2  18  150.83    5.51
   2  -2  18  146.73    5.54
   2  -2  18  141.26    5.58
  -2   2 -18  148.69    5.45
  -2   2 -18  137.80    5.78
   2   2  19    4.58    1.30
   2  -2  19    2.67    1.33
   2  -2  19    5.46    1.58
  -2   2 -19    4.90    1.79
  -2   2 -19    2.95    1.66
  -2   2 -19    6.29    1.47
   2   2  20    6.02    1.38
   2  -2  20    5.60    1.69
   2  -2  20    7.91    1.46
  -2   2 -20    6.46    1.50
  -2   2 -20    6.68    1.74
  -2   2 -20    6.01    1.91
   2   2  21   22.20    1.77
   2  -2  21   21.53    1.94
   2  -2  21   21.88    2.09
  -2   2 -21   23.47    2.11
  -2   2 -21   20.67    2.33
  -2   2 -21   19.38    1.77
   2   2  22    8.68    1.55
   2   2  22    8.18    2.11
   2  -2  22    6.61    1.63
   2  -2  22    7.43    1.96
  -2   2 -22    7.87    2.02
  -2   2 -22    5.96    2.16
   2   2  23    5.33    2.28
   2   2  23    7.70    1.98
   2  -2  23    3.77    1.91
   2  -2  23    1.80    1.73
   2   2  23    4.89    1.62
  -2   2 -23    3.78    2.17
  -2   2 -23    5.88    2.09
   2   2  24   43.89    2.97
   2  -2  24   40.09    2.72
   2   2  24   39.77    2.96
   2  -2  24   42.50    2.82
   2   2  24   44.21    2.58
  -2   2 -24   41.27    3.15
  -2   2 -24   42.86    2.89
   2   2  25   85.12    4.19
   2   2  25   77.55    3.85
   2  -2  25   83.93    4.07
   2  -2  25   84.60    3.99
   2   2  25   90.80    4.31
  -2  -2 -25   85.68    3.82
  -2   2 -25   79.51    4.30
  -2   2 -25   82.78    4.04
  -2   2 -26   72.14    4.28
  -2  -2 -26   78.61    3.80
   2   2  26   89.67    4.27
   2   2  26   77.25    3.91
   2  -2  26   93.24    4.16
   2  -2  26   81.07    4.12
   2   2  26   96.03    4.37
   2   2  26   78.57    3.81
  -2   2 -26   82.55    4.05
  -2   2 -27    8.42    2.49
  -2   2 -27    4.63    2.53
  -2  -2 -27   12.65    2.08
   2   2  27    8.39    2.58
   2   2  27    8.22    2.51
   2  -2  27    6.72    2.29
   2   2  27    8.06    2.11
   2  -2  27    8.52    2.34
   2   2  27    2.84    1.91
  -2   2 -28   35.99    3.40
  -2  -2 -28   49.53    2.93
   2   2  28   45.49    2.96
   2  -2  28   44.70    3.23
   2   2  28   41.11    3.40
   2   2  28   40.30    3.34
   2   2  28   42.95    2.76
  -2   2 -28   43.59    3.17
   2   2  29   67.25    3.83
   2   2  29   72.94    4.24
   2  -2  29   74.02    4.10
   2   2  29   72.95    4.22
  -2   2 -29   72.34    4.12
  -2  -2 -29   68.72    3.71
  -2   2 -29   75.26    3.99
   2  -2  30  108.77    5.19
   2   2  30  106.57    4.98
   2   2  30  107.82    5.29
   2   2  30  104.18    5.23
  -2  -2 -30  102.43    4.80
  -2   2 -30   99.11    5.15
  -2   2 -30  109.47    4.94
   2   2  31   53.48    3.91
   2   2  31   49.33    3.47
   2   2  31   53.43    3.93
   2  -2  31   51.35    3.78
  -2   2 -31   57.26    3.79
  -2  -2 -31   44.90    3.30
  -2   2 -31   58.42    3.65
  -2  -2 -32    2.78    2.40
  -2   2 -32    3.80    2.80
  -2   2 -32    9.51    2.83
   2   2  32    6.44    2.56
   2  -2  32    8.22    2.96
   2   2  32    5.16    3.13
   2   2  32    5.73    3.04
  -2   2 -33    7.92    2.88
   2   2  33    3.69    3.21
   2   2  33    6.64    2.66
   2  -2  33    7.38    3.01
   2   2  33    2.96    3.08
   2  -2  33    7.16    2.92
  -2   2 -34    1.06    2.77
   2   2  34    5.93    3.12
   2  -2  34    4.03    3.18
   2  -2  34    1.52    2.90
   2   2  34    1.60    2.63
   2   2  34    0.92    3.13
  -2   2 -35   83.04    4.87
   2   2  35   92.88    4.79
   2  -2  35   85.29    4.99
   2  -2  35  100.78    4.99
   2   2  35   81.79    4.97
   2   2  35   96.20    5.13
  -2   2 -36    8.80    2.94
   2   2  36    7.69    3.05
   2   2  36    8.73    2.85
   2  -2  36    3.21    3.10
   2  -2  36    8.07    2.92
   2   2  36    9.27    3.16
  -2   2 -37   37.71    3.49
   2   2  37   47.44    3.84
   2  -2  37   48.00    3.81
   2  -2  37   44.15    3.81
   2   2  37   48.93    3.70
   2   2  37   44.76    3.71
   2  -2  38    6.34    2.91
   2  -2  38    3.45    2.96
   2   2  38    3.61    2.76
   2  -2  38    1.69    2.93
   2   2  38    7.02    2.94
   2   2  38    1.72    2.92
   2   2  39    0.96    2.93
   2  -2  39    5.92    3.01
   2  -2  39    0.43    2.69
   2   2  39    2.73    2.84
   2   2  39    4.52    2.80
   2  -2  39    0.39    2.89
   2   2  40    8.85    2.42
   2   2  40    9.77    2.95
   2  -2  40   11.59    2.96
   2  -2  40    7.34    2.78
   2  -2  40    7.63    2.65
   2   2  40    9.04    2.89
   2   2  40    9.23    2.79
   2   2  41   15.77    2.38
   2  -2  41   15.88    2.79
   2   2  41   15.10    2.89
   2   2  41    9.51    2.66
   2   2  41   20.16    2.79
   2  -2  41   19.21    2.93
   2  -2  41   14.94    2.72
   2  -2  42   10.56    2.62
   2   2  42   12.90    2.48
   2   2  42    8.62    2.57
   2  -2  42   12.29    2.54
   2   2  43   22.91    2.58
  -2  -3  44   19.10    2.49
   2   3 -43    3.39    2.63
  -2  -3  43    3.67    2.46
  -2   3  43    1.15    2.42
  -2  -3  43    1.03    2.46
  -2  -3  43    1.26    2.46
   2   3 -42   -1.60    2.83
   2  -3 -42    1.06    2.30
  -2  -3  42    0.50    2.69
  -2  -3  42    2.55    2.68
  -2  -3  42    3.91    2.72
  -2   3  42    3.90    2.63
   2  -3 -41   12.79    2.72
   2   3 -41   11.01    3.12
  -2  -3  41   14.69    3.02
  -2  -3  41    8.85    2.94
  -2   3  41   17.29    3.02
  -2  -3  41    7.72    2.95
   2   3 -40   57.90    4.10
   2  -3 -40   52.13    3.71
  -2  -3  40   55.36    4.07
  -2   3  40   55.68    3.53
  -2   3  40   60.41    4.06
  -2  -3  40   62.19    3.94
  -2  -3  40   58.54    4.12
   2  -3 -39    0.36    2.86
   2   3 -39    8.04    3.24
  -2   3  39    2.53    2.53
  -2  -3  39    8.55    3.22
  -2  -3  39    8.94    2.99
  -2   3  39    0.95    2.87
  -2  -3  39    0.08    2.94
   2   3 -38    8.53    3.31
   2  -3 -38   11.78    2.91
  -2   3  38   15.85    2.84
  -2  -3  38   12.39    3.30
  -2  -3  38    7.80    3.20
  -2  -3  38   13.48    3.01
  -2   3  38   12.39    2.84
  -2   3  38    5.37    3.11
  -2   3  38    6.65    3.10
   2   3 -37   20.02    3.50
   2  -3 -37   18.93    3.04
  -2  -3  37   21.53    3.33
  -2   3  37    8.14    2.84
  -2   3  37   17.34    2.93
  -2   3  37   15.66    3.19
  -2  -3  37   19.31    3.35
  -2   3  37    9.35    3.20
   2   3 -36    6.98    3.15
   2  -3 -36    8.01    2.89
  -2   3  36   -0.47    2.80
  -2  -3  36    7.80    3.25
  -2   3  36   -1.88    3.22
  -2   3  36    3.27    2.80
  -2   3  36    4.79    2.96
  -2  -3  36    1.32    3.14
   2  -3 -35    0.49    2.78
   2   3 -35    7.28    3.26
  -2   3  35    3.46    2.78
  -2  -3  35    5.50    3.24
  -2  -3  35    3.81    2.71
  -2   3  35    4.35    2.97
  -2   3  35    0.77    2.83
  -2   3  35    3.31    3.15
  -2  -3  35   -1.51    3.25
   2   3 -35    2.12    2.36
   2  -3 -34   45.66    3.49
   2  -3 -34   35.68    2.80
   2   3 -34   34.08    3.78
  -2   3  34   32.20    3.37
  -2  -3  34   34.27    3.86
  -2   3  34   42.13    3.53
  -2   3  34   37.75    3.48
   2   3 -34   37.61    3.04
  -2   3  34   37.08    3.67
  -2  -3  34   36.37    3.26
   2   3 -33    5.56    3.18
   2  -3 -33    9.95    2.21
  -2   3  33    6.81    2.85
  -2   3  33    8.71    3.14
  -2  -3  33   12.52    2.78
  -2   3  33    4.68    2.94
  -2   3  33    7.96    2.86
  -2  -3  33    5.29    3.20
   2   3 -33    8.14    2.42
   2   3 -32   28.12    3.45
  -2   3  32   25.58    2.72
  -2   3  32   31.40    3.20
  -2   3  32   30.70    3.29
   2   3 -32   33.43    2.87
  -2  -3  32   31.37    3.51
  -2   3  32   26.44    3.16
  -2   3  32   26.04    3.34
   2   3 -31    4.91    2.94
  -2   3  31    5.64    2.65
  -2   3  31    3.39    2.24
  -2   3  31    3.97    2.73
  -2   3  31    4.78    3.02
  -2  -3  31    5.87    2.97
   2   3 -31    7.43    2.27
  -2   3  31    2.65    2.54
   2   3 -30    9.05    2.90
  -2   3  30    9.85    2.68
  -2   3  30   10.32    2.33
  -2  -3  30    8.56    2.93
  -2   3  30   13.18    3.07
  -2   3  30   10.76    2.46
  -2   3  30   14.41    2.85
   2   3 -30    6.90    2.35
   2   3 -29   16.19    2.93
  -2   3  29   19.19    2.45
  -2   3  29   20.74    2.81
  -2   3  29   22.35    2.58
  -2   3  29   23.23    3.12
  -2   3  29   20.65    2.92
  -2  -3  29   21.24    3.04
   2   3 -29   18.26    2.52
   2   3 -28   10.83    2.64
  -2   3  28   12.00    2.16
  -2   3  28   12.62    2.47
  -2   3  28   12.39    2.25
  -2   3  28   16.59    2.88
  -2   3  28   12.91    2.34
  -2  -3  28   10.18    2.76
  -2   3  28   12.20    2.74
   2   3 -28    8.45    2.27
   2   3 -27    6.77    2.53
  -2   3  27    1.56    1.86
  -2   3  27    0.59    2.04
  -2   3  27    4.11    2.29
  -2   3  27    6.27    2.62
  -2   3  27    2.92    1.96
  -2  -3  27    1.95    2.27
  -2  -3  27    1.63    2.33
  -2   3  27    3.14    2.40
   2   3 -27    3.17    2.13
   2   3 -26   72.02    3.81
  -2   3  26   76.90    3.53
  -2   3  26   72.42    3.70
  -2   3  26   76.67    3.69
  -2   3  26   69.84    4.01
  -2   3  26   74.18    4.22
  -2  -3  26   74.25    4.17
  -2  -3  26   70.28    3.76
  -2   3  25    3.65    1.80
  -2   3  25   -2.18    1.95
  -2   3  25    5.18    2.29
  -2   3  25    7.61    2.43
  -2   3  25    4.80    1.78
  -2  -3  25    2.73    2.25
  -2  -3  25    5.10    2.09
   2   3 -25    4.34    1.95
   2   3 -24   59.16    3.20
  -2   3  24   50.42    2.80
  -2   3  24   51.09    3.03
  -2   3  24   59.07    3.36
  -2   3  24   53.81    2.93
  -2  -3  24   54.38    3.28
  -2  -3  24   52.96    3.06
  -2   3  24   59.15    3.45
   2   3 -23   49.60    2.91
  -2   3  23   42.31    2.71
  -2   3  23   47.48    2.61
  -2   3  23   49.42    3.19
  -2   3  23   50.40    2.65
  -2   3  23   47.12    3.03
  -2  -3  23   48.19    2.78
  -2  -3  23   47.44    3.03
   2   3 -22   89.16    4.08
  -2   3  22   87.24    3.76
  -2   3  22   81.96    3.88
  -2  -3  22   88.25    3.95
  -2   3  22   94.12    3.83
  -2   3  22   90.36    4.13
  -2  -3  22   87.13    4.10
  -2   3  22   87.39    4.30
   2   3 -21   35.32    2.21
   2   3 -21   41.25    2.56
  -2   3  21   34.05    2.20
  -2   3  21   37.01    2.16
  -2   3  21   36.90    2.32
  -2  -3  21   38.48    2.37
  -2   3  21   36.61    2.19
  -2  -3  21   36.87    2.51
  -2   3  21   40.68    2.60
  -2   3  21   35.08    2.64
  -2   3  20  124.49    5.15
   2   3 -20  130.20    5.08
   2   3 -20  127.81    5.37
  -2   3  20  122.04    5.32
  -2  -3  20  131.80    5.38
  -2   3  20  137.29    5.12
  -2  -3  20  133.77    5.21
   2  -3 -20  123.48    6.14
  -2   3  20  124.00    5.46
  -2   3  20  139.76    5.23
  -2   3  20  135.21    5.08
   2   3 -19   15.99    1.74
  -2   3  19   15.67    1.67
   2   3 -19   16.16    1.86
  -2  -3  19   18.97    1.78
  -2   3  19   15.69    1.98
  -2  -3  19   15.30    1.79
  -2   3  19   15.32    1.84
   2  -3 -19   14.87    2.40
  -2   3  19   19.92    1.56
  -2   3  19   20.03    1.56
  -2   3  19   16.10    1.67
  -2  -3  19   10.67    1.55
  -2   3  18 1085.38   36.24
   2   3 -18 1071.02   36.42
   2   3 -18 1041.83   36.41
  -2   3  18 1084.75   36.42
  -2  -3  18 1095.44   36.20
  -2   3  18 1061.99   36.31
  -2  -3  18 1104.67   36.38
  -2   3  18 1104.95   36.16
   2  -3 -18 1062.57   37.09
  -2   3  18 1096.19   36.26
  -2   3  18 1046.60   36.13
  -2  -3  18 1015.04   37.35
   2   3 -17   18.70    1.89
   2   3 -17   22.26    2.01
  -2   3  17   27.02    1.82
   2  -3 -17   20.38    2.47
  -2   3  17   27.90    1.60
  -2   3  17   24.70    1.98
  -2   3  17   21.60    1.85
  -2  -3  17   22.36    1.84
  -2  -3  17   22.90    1.82
  -2   3  17   26.03    1.76
  -2   3  17   27.32    1.68
  -2  -3  17   12.03    1.59
   2  -3 -17   30.42    3.20
  -2  -3  17   22.19    3.01
   2   3 -16  156.72    6.01
  -2   3  16  155.59    5.84
   2   3 -16  148.03    5.98
   2  -3 -16  160.03    6.61
  -2  -3  16  163.95    5.93
  -2  -3  16  153.64    5.79
   2   3 -16  167.15    7.19
  -2   3  16  156.58    5.71
  -2   3  16  159.92    5.96
  -2   3  16  160.00    5.88
   2   3 -16  161.62    7.17
  -2   3  16  155.33    5.73
  -2   3  16  161.92    5.86
  -2  -3  16  147.90    6.84
   2  -3 -16  168.36    7.11
  -2   3  15  183.13    6.67
   2   3 -15  186.04    6.81
   2   3 -15  175.91    6.80
  -2   3  15  189.29    6.77
  -2  -3  15  189.17    6.73
  -2   3  15  192.44    6.69
   2  -3 -15  185.46    7.29
   2   3 -15  194.56    7.91
  -2   3  15  177.75    6.53
   2   3 -15  174.87    7.80
  -2   3  15  175.49    6.56
  -2   3  15  186.31    6.68
  -2  -3  15  167.44    7.53
  -2  -3  15  147.20    6.61
   2  -3 -15  195.60    7.74
   2   3 -14  388.05   13.55
   2   3 -14  358.85   13.54
  -2  -3  14  376.67   13.46
   2   3 -14  410.12   14.65
  -2   3  14  381.65   13.41
  -2   3  14  383.13   13.49
   2  -3 -14  355.80   13.97
   2   3 -14  377.88   14.49
  -2   3  14  386.10   13.46
  -2   3  14  391.26   13.36
  -2  -3  14  387.21   14.30
   2   3 -13   40.42    2.13
   2   3 -13   38.68    2.12
   2  -3 -13   37.63    2.48
  -2  -3  13   41.64    2.01
  -2   3  13   45.02    2.08
   2   3 -13   41.97    3.02
  -2   3  13   39.75    2.01
   2   3 -13   37.93    2.86
  -2   3  13   40.03    1.90
  -2  -3  13   36.83    2.74
   2   3 -12 1056.87   34.94
   2  -3 -12  961.74   35.23
  -2   3  12 1059.33   34.88
   2   3 -12 1054.34   35.86
   2   3 -12 1045.44   35.78
  -2   3  12  954.68   34.86
  -2  -3  12  976.62   35.46
   2   3 -11  145.06    6.01
   2  -3 -11  129.01    5.35
   2   3 -11  134.91    5.82
  -2   3  11  139.59    6.20
   2   3 -10   90.05    4.23
   2  -3 -10   81.04    3.58
   2   3 -10   89.40    4.10
  -2   3  10   85.60    4.40
   2  -3  -9   99.92    4.01
   2   3  -9  104.53    4.64
   2   3  -9  105.96    4.55
[truncated: 2,532,269 more chars]
